# Supplementary material for: Circular RNA profiling distinguishes medulloblastoma groups and shows aberrant RMST overexpression in WNT medulloblastoma
Source: Acta Neuropathol. 2021 Apr 17;141(6):975–8. doi: 10.1007/s00401-021-02306-2 (PMC8113310; doi:10.1007/s00401-021-02306-2)
Supplement: Supplementary file 6 — Supplementary file6 (XLSX 306 KB) [file 401_2021_2306_MOESM6_ESM.xlsx]

## Sheet: ttest_healthy_mb_full_annnot
Coordinates	Refseq Id	Gene	circRNA name	p_value
chr1:100127874-100133322	NM_017734	PALMD	unknown	0.345689
chr1:100335955-100343384	NM_000642	AGL	hsa_circ_0013290	0.00891308
chr1:100889777-100908552	NM_033313	CDC14A	hsa_circ_0000097	3.7425e-05
chr1:101372407-101387397	NM_001144884	SLC30A7	hsa_circ_0000098	0.000249784
chr1:101379218-101387397	NM_001144884	SLC30A7	hsa_circ_0013353	8.83634e-05
chr1:10155518-10165802	NM_001105562	UBE4B	hsa_circ_0005199	0.000236986
chr1:10209241-10221344	NM_001105562	UBE4B	hsa_circ_0009701	0.000617593
chr1:10292307-10338186	NM_183416	KIF1B	unknown	0.000820367
chr1:10327437-10328321	NM_183416	KIF1B	hsa_circ_0002002	5.20528e-06
chr1:10351139-10357304	NM_183416	KIF1B	unknown	0.0292302
chr1:10405902-10408791	NM_015074	KIF1B	unknown	0.000190241
chr1:10407818-10408791	NM_015074	KIF1B	hsa_circ_0009711	0.000159625
chr1:104108056-104118162	NR_024438	unkn	hsa_circ_0000099	3.10476e-05
chr1:10423340-10425706	NM_015074	KIF1B	hsa_circ_0009716	0.00119923
chr1:10463127-10464336	NM_002631	PGD	unknown	0.00172012
chr1:10500403-10502498	NM_199294	CENPS	hsa_circ_0006905	0.00166244
chr1:107866903-107867544	NM_001113226	NTNG1	hsa_circ_0002286	0.0160138
chr1:108690900-108703915	NM_213651	SLC25A24	hsa_circ_0004270	0.000126375
chr1:108697604-108728576	NM_213651	SLC25A24	unknown	0.00359419
chr1:109544845-109547337	NM_001142550	WDR47	unknown	0.00431836
chr1:11130956-11137005	NM_001001998	EXOSC10	hsa_circ_0009759	0.00127568
chr1:111690263-111690675	NM_001007794	CEPT1	hsa_circ_0013496	0.0213853
chr1:11184554-11193254	NM_004958	MTOR	hsa_circ_0006576	0.00201628
chr1:113119607-113159517	NM_017744	ST7L	unknown	0.813021
chr1:113124613-113140708	NM_017744	ST7L	unknown	0.00139052
chr1:113140592-113159517	NM_017744	ST7L	hsa_circ_0013524	0.0717858
chr1:113196219-113202401	NM_006135	CAPZA1	hsa_circ_0000109	0.000101717
chr1:114128008-114137182	NM_001142782	MAGI3	unknown	0.0280984
chr1:114214355-114216087	NM_001142782	MAGI3	hsa_circ_0006583	4.70407e-05
chr1:114246702-114249344	NM_006608	PHTF1	unknown	0.0077929
chr1:114248511-114254735	NM_006608	PHTF1	unknown	0.061055
chr1:114280731-114281421	NM_006608	PHTF1	hsa_circ_0003198	0.0851527
chr1:115005725-115007010	NM_015906	TRIM33	hsa_circ_0004127	4.78419e-05
chr1:115267841-115280693	NM_001007553	CSDE1	hsa_circ_0013652	0.0091882
chr1:115418689-115489941	NM_001282541	SYCP1	unknown	0.158944
chr1:115428155-115489941	NM_001282541	SYCP1	unknown	0.320659
chr1:115466069-115489941	NM_001282541	SYCP1	unknown	0.320659
chr1:115520177-115524133	NM_001282541	SYCP1	unknown	0.320659
chr1:11561046-11562954	NM_020780	DISP3	unknown	0.23227
chr1:1158623-1159348	NM_016176	SDF4	hsa_circ_0000002	0.000857501
chr1:11771907-11775265	NM_198545	DRAXIN	unknown	0.000782819
chr1:117944807-117948267	NM_006699	MAN1A2	hsa_circ_0000116	0.270632
chr1:117944807-117963271	NM_006699	MAN1A2	hsa_circ_0000118	3.7749e-05
chr1:117944807-117984947	NM_006699	MAN1A2	hsa_circ_0000119	1.41732e-05
chr1:117944807-118009049	NM_006699	MAN1A2	hsa_circ_0000120	0.00043948
chr1:118003110-118045592	NM_006699	MAN1A2	hsa_circ_0002059	0.000281776
chr1:118424444-118463047	NM_017686	GDAP2	hsa_circ_0013751	0.0213314
chr1:118449127-118461358	NM_017686	GDAP2	hsa_circ_0008449	0.000158053
chr1:118454615-118461358	NM_017686	GDAP2	hsa_circ_0006188	7.13821e-05
chr1:1192371-1192690	NM_058167	UBE2J2	hsa_circ_0008063	0.00746403
chr1:12061457-12062160	NM_001127660	MFN2	hsa_circ_0006470	0.000379498
chr1:12335881-12338095	NM_015378	VPS13D	hsa_circ_0009964	0.000554436
chr1:13933667-13937011	NM_006474	PDPN	hsa_circ_0010027	0.0991689
chr1:14057494-14068652	NM_001135610	PRDM2	hsa_circ_0005986	0.000397697
chr1:14099572-14109326	NM_001135610	PRDM2	unknown	2.66523e-05
chr1:144994590-145021167	NM_001198834	PDE4DIP	hsa_circ_0008390	0.000294235
chr1:145594038-145595220	NM_006468	POLR3C	hsa_circ_0003693	0.00268227
chr1:145646114-145663367	NM_014455	RNF115	unknown	0.00361962
chr1:146724277-146731572	NM_001256336	CHD1L	hsa_circ_0004220	5.65944e-05
chr1:146747016-146757164	NM_001256336	CHD1L	hsa_circ_0013953	0.0148601
chr1:147120047-147131890	NM_016361	ACP6	unknown	0.0011289
chr1:149931602-149936274	NM_020205	OTUD7B	unknown	0.140179
chr1:150064030-150082742	NM_001279353	VPS45	unknown	0.0186066
chr1:150202905-150204264	NM_001136479	ANP32E	hsa_circ_0004300	0.00195375
chr1:150418701-150418877	NM_015203	RPRD2	hsa_circ_0007363	0.0064923
chr1:150464886-150469384	NM_001271895	TARS2	hsa_circ_0003952	0.000295112
chr1:150997086-150998149	NM_021222	PRUNE1	hsa_circ_0006760	4.7305e-05
chr1:150997086-150999803	NM_021222	PRUNE1	hsa_circ_0000126	0.00130188
chr1:151060665-151090615	NM_144618	GABPB2	unknown	0.02371
chr1:151139409-151139890	NM_001204848	SCNM1	hsa_circ_0000128	0.000283653
chr1:151395872-151403317	NM_207171	POGZ	hsa_circ_0008701	0.360561
chr1:151395872-151414681	NM_207171	POGZ	hsa_circ_0014174	0.287521
chr1:151400298-151414681	NM_207171	POGZ	hsa_circ_0002520	0.550445
chr1:151611363-151611595	NM_030918	SNX27	hsa_circ_0000130	0.00910442
chr1:151611363-151641111	NM_030918	SNX27	hsa_circ_0000131	0.000577595
chr1:151630710-151641111	NM_030918	SNX27	hsa_circ_0002394	0.000149113
chr1:152305058-152313686	NR_103779	FLG-AS1	unknown	0.178955
chr1:153637695-153641033	NM_001267809	ILF2	hsa_circ_0000133	9.36293e-05
chr1:153784206-153785928	NM_020699	GATAD2B	unknown	0.000178375
chr1:154207066-154207767	NM_001127320	UBAP2L	unknown	0.00149059
chr1:154223516-154224129	NM_001127320	UBAP2L	hsa_circ_0004717	7.78209e-05
chr1:154223516-154229910	NM_001127320	UBAP2L	hsa_circ_0014391	0.235974
chr1:155340294-155340774	NM_018489	ASH1L	hsa_circ_0007608	3.97073e-05
chr1:155348071-155349907	NM_018489	ASH1L	unknown	0.0698545
chr1:155348071-155385714	NM_018489	ASH1L	hsa_circ_0002897	0.0297014
chr1:155365249-155429689	NR_034180	POU5F1P4	hsa_circ_0014584	0.00548211
chr1:155385534-155429689	NR_034180	POU5F1P4	hsa_circ_0014586	0.0567597
chr1:155408117-155408859	NM_018489	ASH1L	hsa_circ_0000137	1.12536e-05
chr1:155408117-155429689	NM_018489	ASH1L	hsa_circ_0003247	0.00166374
chr1:155644800-155649303	NM_001198899	YY1AP1	hsa_circ_0003608	0.000446506
chr1:155646338-155649303	NM_001198899	YY1AP1	hsa_circ_0014606	0.191052
chr1:155691307-155695810	NM_001199849	DAP3	hsa_circ_0014613	0.000164313
chr1:155695172-155695810	NM_001199849	DAP3	hsa_circ_0014614	0.000360005
chr1:155823066-155823597	NM_001037533	unkn	hsa_circ_0000139	8.36799e-05
chr1:155891165-155891709	NM_014949	KHDC4	hsa_circ_0008998	0.000345952
chr1:155896466-155896947	NM_014949	KHDC4	hsa_circ_0008339	0.0170752
chr1:155984751-155988159	NM_003145	SSR2	hsa_circ_0006897	0.00174132
chr1:156303337-156304709	NM_001008800	CCT3	hsa_circ_0004680	8.28981e-05
chr1:15860731-15863309	NM_015291	DNAJC16	hsa_circ_0000018	5.8151e-05
chr1:15953163-15970145	NM_032341	DDI2	hsa_circ_0010048	0.320659
chr1:15964801-15970145	NM_032341	DDI2	hsa_circ_0000019	2.18718e-05
chr1:15964801-15978390	NM_032341	DDI2	hsa_circ_0000020	0.0381978
chr1:160293220-160302347	NM_001098398	COPA	hsa_circ_0008661	0.000500423
chr1:16044387-16047883	NM_015164	PLEKHM2	hsa_circ_0000021	0.000103305
chr1:161748033-161753886	NM_007348	ATF6	hsa_circ_0003039	0.00195184
chr1:161816238-161833102	NM_007348	ATF6	hsa_circ_0008857	1.60412e-05
chr1:161816238-161882170	NM_007348	ATF6	unknown	9.95645e-05
chr1:16199310-16203173	NM_015001	SPEN	hsa_circ_0002237	0.00059972
chr1:16237595-16242774	NM_015001	SPEN	hsa_circ_0010113	0.0122725
chr1:16528276-16529069	NM_153213	ARHGEF19	hsa_circ_0003567	0.163619
chr1:167734819-167742605	NM_001146191	MPZL1	hsa_circ_0015107	0.00317356
chr1:167734819-167745403	NM_001146191	MPZL1	hsa_circ_0000153	0.0205058
chr1:167921037-167944253	NM_001017977	DCAF6	hsa_circ_0000154	0.000115533
chr1:168032858-168037701	NM_001017977	DCAF6	hsa_circ_0007277	0.0549786
chr1:168073714-168074132	NM_001267612	GPR161	hsa_circ_0015136	5.21819e-05
chr1:169199955-169256646	NM_013330	NME7	hsa_circ_0015154	0.00366773
chr1:171492359-171496983	NM_015172	PRRC2C	hsa_circ_0003644	0.000616123
chr1:171537385-171544267	NM_015172	PRRC2C	hsa_circ_0004412	7.18218e-05
chr1:172356272-172357949	NM_001136127	DNM3	unknown	0.00152048
chr1:172520651-172526934	NM_014283	SUCO	hsa_circ_0000160	0.00016565
chr1:172520651-172548407	NM_014283	SUCO	hsa_circ_0015260	0.000153198
chr1:172520651-172560211	NM_014283	SUCO	hsa_circ_0015261	0.00558031
chr1:172525008-172526934	NM_014283	SUCO	hsa_circ_0015262	3.23672e-05
chr1:172525008-172539870	NM_014283	SUCO	unknown	0.00106647
chr1:1735857-1749314	NM_001282538	GNB1	hsa_circ_0009353	0.000253749
chr1:1735857-1756938	NM_001282538	GNB1	hsa_circ_0006869	0.10719
chr1:1737913-1749314	NM_001282538	GNB1	hsa_circ_0009357	0.00432195
chr1:1747194-1756938	NM_001282538	GNB1	hsa_circ_0000008	0.000213517
chr1:1747194-1770677	NM_001282538	GNB1	hsa_circ_0008702	0.00235427
chr1:176012321-176105683	NM_001001740	COP1	unknown	0.00376844
chr1:176050287-176105683	NM_001001740	COP1	hsa_circ_0003572	0.000357027
chr1:176085759-176105683	NM_001001740	COP1	hsa_circ_0015373	6.61779e-05
chr1:176118141-176153828	NM_001001740	COP1	hsa_circ_0004436	1.12714e-05
chr1:176132004-176153828	NM_001001740	COP1	hsa_circ_0009064	0.000383731
chr1:176563659-176564731	NM_021936	PAPPA2	hsa_circ_0015382	0.0174356
chr1:179012849-179023773	NM_014864	FAM20B	hsa_circ_0005977	0.0458352
chr1:17907047-17914974	NM_018125	ARHGEF10L	hsa_circ_0005562	0.000418768
chr1:179089324-179091002	NM_001136000	ABL2	hsa_circ_0015430	3.01644e-06
chr1:179100445-179102509	NM_001136000	ABL2	hsa_circ_0004996	0.000357612
chr1:179306971-179310445	NM_001252511	SOAT1	hsa_circ_0015438	0.212577
chr1:179306971-179312078	NM_001252511	SOAT1	hsa_circ_0007700	0.370851
chr1:179955303-179966310	NM_014810	CEP350	unknown	0.00078198
chr1:179955303-179975702	NM_014810	CEP350	unknown	0.00717044
chr1:179959641-179966310	NM_014810	CEP350	unknown	0.00534196
chr1:179961196-179966310	NM_014810	CEP350	unknown	0.0412524
chr1:179972308-179975702	NM_014810	CEP350	hsa_circ_0003942	0.000795911
chr1:179972308-179993717	NM_014810	CEP350	hsa_circ_0015475	0.390007
chr1:180366650-180382606	NM_032360	ACBD6	hsa_circ_0009175	8.37613e-05
chr1:180366650-180399397	NM_032360	ACBD6	hsa_circ_0000164	0.0201975
chr1:180953812-180962561	NM_005819	STX6	hsa_circ_0007905	0.000184593
chr1:180953812-180974599	NM_005819	STX6	hsa_circ_0006796	2.53919e-05
chr1:181546901-181549912	NM_000721	CACNA1E	hsa_circ_0015537	6.87139e-05
chr1:185143503-185144245	NM_001105518	SWT1	unknown	0.0241605
chr1:185171785-185191168	NM_001105518	SWT1	unknown	0.00970554
chr1:185183638-185200840	NM_001105518	SWT1	hsa_circ_0004689	0.000129602
chr1:186310159-186313222	NM_003292	TPR	unknown	0.372577
chr1:186359842-186360923	NR_031642	MIR548F1	hsa_circ_0007538	1.84912e-05
chr1:186415557-186418615	NM_022576	PDC	unknown	0.0784168
chr1:190195211-190234185	NM_199051	BRINP3	unknown	0.101345
chr1:190195211-190250880	NM_199051	BRINP3	unknown	0.00349918
chr1:190203501-190250880	NM_199051	BRINP3	unknown	0.107345
chr1:190233994-190250880	NM_199051	BRINP3	unknown	0.0251253
chr1:192990226-192998787	NM_001199261	UCHL5	unknown	0.0236421
chr1:193038163-193046180	NM_001173524	TROVE2	unknown	0.0141293
chr1:193044949-193046180	NM_001173524	TROVE2	unknown	0.000453487
chr1:193110979-193121574	NM_024529	CDC73	unknown	0.000391893
chr1:193172924-193205486	NM_024529	CDC73	hsa_circ_0015749	0.366437
chr1:19519926-19523759	NM_020765	UBR4	unknown	0.00020828
chr1:197611840-197627499	NM_001195215	DENND1B	hsa_circ_0006324	0.000182303
chr1:197611840-197684204	NM_001195215	DENND1B	hsa_circ_0006709	0.0319641
chr1:198201682-198233365	NM_133494	NEK7	hsa_circ_0002528	0.00528424
chr1:200729966-200730226	NM_203459	CAMSAP2	hsa_circ_0015837	4.8295e-05
chr1:200729966-200784772	NM_203459	CAMSAP2	hsa_circ_0015839	1.22624e-05
chr1:200729966-200801973	NM_203459	CAMSAP2	hsa_circ_0015840	0.0020908
chr1:201821231-201828122	NM_018085	IPO9	unknown	1.59913e-05
chr1:201823722-201826322	NM_018085	IPO9	hsa_circ_0003008	0.00209891
chr1:201826223-201828122	NM_018085	IPO9	unknown	0.00458828
chr1:20230759-20231480	NM_015207	OTUD3	unknown	0.0114108
chr1:202742245-202746222	NM_006618	KDM5B	hsa_circ_0003126	0.000721823
chr1:203676136-203677232	NM_001001396	ATP2B4	hsa_circ_0007167	6.31112e-05
chr1:205388357-205389702	NM_001001552	LEMD1	unknown	0.414629
chr1:206589248-206603572	NM_001170637	SRGAP2	unknown	0.0852262
chr1:207930358-207940540	NM_002389	CD46	unknown	4.71891e-05
chr1:208266130-208270228	NM_025179	PLXNA2	unknown	0.00338947
chr1:208383624-208391347	NM_025179	PLXNA2	hsa_circ_0002472	0.000713128
chr1:210186977-210194599	NM_001146261	SYT14	hsa_circ_0016334	0.000196637
chr1:21076215-21100103	NM_016287	HP1BP3	hsa_circ_0000023	0.00197539
chr1:21083658-21100103	NM_016287	HP1BP3	hsa_circ_0000024	0.000631794
chr1:21083658-21103243	NM_016287	HP1BP3	hsa_circ_0004493	0.00309308
chr1:21091869-21100103	NM_016287	HP1BP3	hsa_circ_0002238	0.00078884
chr1:21091869-21103243	NM_016287	HP1BP3	unknown	0.00080894
chr1:21097422-21100103	NM_016287	HP1BP3	hsa_circ_0005782	0.000387971
chr1:21097422-21103243	NM_016287	HP1BP3	unknown	0.593489
chr1:211092981-211093411	NM_002238	KCNH1	hsa_circ_0006123	0.0694898
chr1:211192205-211192598	NM_002238	KCNH1	unknown	0.178425
chr1:211526580-211527809	NM_004619	TRAF5	hsa_circ_0007234	0.000663442
chr1:21167348-21191755	NM_003760	EIF4G3	hsa_circ_0010458	0.00770082
chr1:211952259-211966532	NM_014873	LPGAT1	hsa_circ_0002274	0.000179541
chr1:212218001-212220759	NM_016448	DTL	hsa_circ_0000179	0.0586184
chr1:21231375-21268823	NM_003760	EIF4G3	unknown	1.92035e-05
chr1:21267983-21268823	NM_003760	EIF4G3	hsa_circ_0010474	0.878462
chr1:21295966-21307720	NM_003760	EIF4G3	hsa_circ_0000025	0.599915
chr1:21295966-21329301	NM_003760	EIF4G3	hsa_circ_0005604	0.956425
chr1:213037066-213046160	NM_014053	FLVCR1	unknown	0.000398065
chr1:213037066-213058738	NM_014053	FLVCR1	hsa_circ_0000182	9.99256e-05
chr1:21306826-21307720	NM_003760	EIF4G3	hsa_circ_0010484	0.00824581
chr1:213139063-213139687	NM_001136474	VASH2	hsa_circ_0016419	0.000297006
chr1:213246211-213277911	NM_001136138	RPS6KC1	hsa_circ_0007433	0.00158398
chr1:213251037-213290752	NM_001136138	RPS6KC1	hsa_circ_0004849	1.67095e-05
chr1:213251037-213303232	NM_001136138	RPS6KC1	hsa_circ_0005841	0.00634542
chr1:213290658-213303232	NM_001136138	RPS6KC1	hsa_circ_0005522	0.0461042
chr1:213341200-213349835	NM_001136138	RPS6KC1	hsa_circ_0005314	0.00149083
chr1:21377358-21415706	NM_003760	EIF4G3	hsa_circ_0005075	0.00280803
chr1:21377358-21437876	NM_003760	EIF4G3	hsa_circ_0000026	9.53823e-05
chr1:214169811-214185058	NM_001270616	PROX1	unknown	0.181026
chr1:215342541-215345526	NM_001017424	KCNK2	hsa_circ_0008788	0.000521103
chr1:215749243-215752480	NM_016121	KCTD3	hsa_circ_0000184	0.00025262
chr1:215759837-215768813	NM_016121	KCTD3	hsa_circ_0005521	0.000224835
chr1:216243442-216270555	NM_206933	USH2A	unknown	0.013067
chr1:216348593-216380773	NM_007123	USH2A	unknown	0.000837289
chr1:216495224-216500996	NM_007123	USH2A	unknown	0.00305313
chr1:216737560-216741440	NM_001243515	ESRRG	unknown	0.0803149
chr1:216824314-216850833	NM_001243515	ESRRG	unknown	0.0277045
chr1:22027990-22030111	NM_032236	USP48	unknown	0.000716655
chr1:220355598-220356273	NM_012414	RAB3GAP2	hsa_circ_0016508	0.0133437
chr1:220386228-220387321	NM_012414	RAB3GAP2	hsa_circ_0002924	0.0220571
chr1:22041881-22048257	NM_032236	USP48	hsa_circ_0000028	0.000688255
chr1:22041881-22050588	NM_032236	USP48	unknown	0.000260941
chr1:22047528-22048257	NM_032236	USP48	hsa_circ_0004808	0.00106051
chr1:22073559-22084276	NM_001032730	USP48	hsa_circ_0010539	0.0251077
chr1:220752695-220792097	NM_018650	MARK1	hsa_circ_0016521	0.00184213
chr1:222897433-222898897	NM_144695	BROX	hsa_circ_0003413	0.000344407
chr1:223991875-223994649	NM_001031685	TP53BP2	hsa_circ_0003914	0.000919418
chr1:224377278-224378021	NM_003676	DEGS1	unknown	0.00169256
chr1:224553580-224559125	NM_001277197	CNIH4	hsa_circ_0000190	6.49421e-05
chr1:224592131-224612356	NM_001115113	WDR26	hsa_circ_0006962	0.0214721
chr1:225140371-225156576	NM_144989	DNAH14	hsa_circ_0016599	0.89706
chr1:225140371-225161855	NM_144989	DNAH14	hsa_circ_0016600	0.00588395
chr1:225140371-225195246	NM_144989	DNAH14	hsa_circ_0016601	0.0044085
chr1:225140371-225211567	NM_144989	DNAH14	unknown	0.0943129
chr1:225190484-225284941	NM_001145154	DNAH14	unknown	0.123753
chr1:225226395-225284941	NM_001373	DNAH14	hsa_circ_0016616	0.810718
chr1:225266908-225284941	NM_001373	DNAH14	unknown	0.0231695
chr1:225270250-225332330	NM_001373	DNAH14	unknown	0.22761
chr1:225372992-225394922	NM_001373	DNAH14	unknown	0.0275347
chr1:225600155-225603034	NM_002296	LBR	hsa_circ_0016650	2.31229e-05
chr1:227192694-227204751	NM_003607	CDC42BPA	hsa_circ_0016733	0.00184016
chr1:227327276-227335260	NM_003607	CDC42BPA	hsa_circ_0003659	0.000435071
chr1:227381486-227400920	NM_003607	CDC42BPA	hsa_circ_0005322	0.0112861
chr1:227381486-227441856	NM_003607	CDC42BPA	hsa_circ_0016754	1.82301e-05
chr1:229596357-229599423	NM_018230	NUP133	unknown	0.329012
chr1:230798886-230800333	NM_001145036	COG2	hsa_circ_0016866	0.000119839
chr1:230798886-230807386	NM_001145036	COG2	hsa_circ_0016867	0.000176359
chr1:230798886-230810870	NM_001145036	COG2	hsa_circ_0016868	9.88697e-05
chr1:231079551-231097049	NM_001122835	TTC13	hsa_circ_0004531	0.00678813
chr1:231090078-231097049	NM_001122835	TTC13	hsa_circ_0000195	0.000299299
chr1:231506307-231509845	NM_022051	EGLN1	hsa_circ_0000196	0.000163224
chr1:231672958-231678357	NM_005999	TSNAX	hsa_circ_0004834	0.00340898
chr1:231837700-231906816	NM_001164554	DISC1	unknown	0.0469557
chr1:231885671-231906816	NM_001164551	DISC1	unknown	0.317727
chr1:23189529-23191705	NR_036214	MIR4253	hsa_circ_0002720	0.0280989
chr1:231930987-231954263	NR_002227	unkn	hsa_circ_0007848	0.618756
chr1:231954074-231954263	NR_002227	unkn	unknown	0.739195
chr1:232551239-232568217	NM_020808	SIPA1L2	hsa_circ_0016909	0.181413
chr1:232596632-232607274	NM_020808	SIPA1L2	unknown	0.00424745
chr1:232649602-232651354	NM_020808	SIPA1L2	unknown	0.244148
chr1:233190013-233193036	NM_014801	PCNX2	hsa_circ_0007041	5.26934e-06
chr1:233313547-233344435	NM_014801	PCNX2	hsa_circ_0001958	0.0966822
chr1:233334684-233372726	NM_014801	PCNX2	hsa_circ_0000198	3.55117e-05
chr1:233334684-233388534	NM_014801	PCNX2	hsa_circ_0006881	0.00210716
chr1:233353644-233363117	NM_014801	PCNX2	hsa_circ_0003314	5.78807e-05
chr1:23356961-23370979	NR_036057	MIR3115	unknown	0.0534613
chr1:23356961-23377013	NR_036057	MIR3115	hsa_circ_0009061	3.73162e-05
chr1:23356961-23385660	NR_036057	MIR3115	hsa_circ_0007822	6.77387e-06
chr1:23370919-23385660	NM_001009999	KDM1A	hsa_circ_0008831	0.0971919
chr1:23376879-23385660	NM_001009999	KDM1A	hsa_circ_0003889	0.000569091
chr1:23380253-23384058	NM_001009999	KDM1A	hsa_circ_0010811	0.0635972
chr1:23381561-23395644	NM_001009999	KDM1A	hsa_circ_0003685	0.0164785
chr1:23397717-23398690	NM_001009999	KDM1A	hsa_circ_0010835	0.00019686
chr1:235316020-235318427	NM_015014	RBM34	hsa_circ_0017041	0.00263039
chr1:235357327-235377341	NM_001206794	ARID4B	unknown	0.105184
chr1:235377083-235403766	NM_001206794	ARID4B	unknown	0.306069
chr1:235600636-235606226	NM_001079515	TBCE	unknown	0.000439895
chr1:235956802-235964397	NM_000081	LYST	hsa_circ_0004550	0.00215826
chr1:235993525-235996967	NR_102436	LYST	hsa_circ_0005899	0.00112927
chr1:236332005-236341936	NM_003272	GPR137B	unknown	0.0113101
chr1:236332005-236347206	NM_003272	GPR137B	unknown	6.29487e-05
chr1:236969443-236979843	NM_000254	MTR	hsa_circ_0004039	7.27567e-06
chr1:236987418-236990196	NM_000254	MTR	hsa_circ_0007875	0.00121699
chr1:237023132-237026854	NM_000254	MTR	hsa_circ_0003929	0.0183498
chr1:240286478-240351562	NM_020066	FMN2	hsa_circ_0004529	0.300561
chr1:240341220-240351562	NM_020066	FMN2	hsa_circ_0002413	0.044517
chr1:240341220-240374535	NM_020066	FMN2	hsa_circ_0017181	0.434691
chr1:240370098-240374535	NM_020066	FMN2	hsa_circ_0005180	0.320659
chr1:240370098-240421332	NM_020066	FMN2	unknown	0.696707
chr1:240370098-240458183	NM_020066	FMN2	hsa_circ_0017184	0.816539
chr1:240421244-240497529	NM_020066	FMN2	hsa_circ_0002549	0.0278701
chr1:240421244-240519208	NM_020066	FMN2	hsa_circ_0004061	0.0252636
chr1:240492375-240519208	NM_020066	FMN2	hsa_circ_0002636	0.0118227
chr1:241094016-241100006	NM_002924	RGS7	hsa_circ_0007091	0.000573324
chr1:24140679-24147083	NM_000191	HMGCL	hsa_circ_0003757	0.00123955
chr1:243327585-243388623	NM_001042404	CEP170	hsa_circ_0017227	0.0931532
chr1:243433393-243471479	NM_006642	SDCCAG8	unknown	0.195952
chr1:243433406-243471479	NM_006642	SDCCAG8	unknown	0.213386
chr1:243456392-243471479	NM_006642	SDCCAG8	hsa_circ_0007442	0.027705
chr1:243456392-243507633	NM_006642	SDCCAG8	unknown	0.0471113
chr1:243579003-243589860	NM_006642	SDCCAG8	hsa_circ_0017241	0.0115093
chr1:243708811-243736350	NM_181690	AKT3	hsa_circ_0000199	0.000350927
chr1:243776972-243801044	NM_181690	AKT3	hsa_circ_0006696	0.000820165
chr1:243776972-243828185	NM_181690	AKT3	hsa_circ_0017250	0.0145576
chr1:243776972-243859018	NM_181690	AKT3	hsa_circ_0017251	0.000762308
chr1:243800912-243859018	NM_181690	AKT3	unknown	0.0160365
chr1:243858892-243859018	NM_181690	AKT3	unknown	0.410811
chr1:244715623-244724447	NM_001130957	CATSPERE	hsa_circ_0006080	0.00122204
chr1:245165422-245180628	NM_032328	EFCAB2	hsa_circ_0008294	0.00611391
chr1:245165422-245222760	NM_032328	EFCAB2	hsa_circ_0002426	0.00742729
chr1:246490502-246498776	NM_022743	SMYD3	hsa_circ_0017306	0.000234995
chr1:246754813-246755243	NM_001139459	CNST	hsa_circ_0017310	0.000717089
chr1:246890193-246903603	NM_016002	SCCPDH	unknown	2.37217e-05
chr1:247322307-247323115	NM_001243740	ZNF124	hsa_circ_0017348	0.00553252
chr1:24840803-24841057	NM_001251979	RCAN3	hsa_circ_0003553	0.00189836
chr1:25553932-25554726	NM_015484	SYF2	unknown	0.0114149
chr1:25666964-25678184	NM_014313	TMEM50A	hsa_circ_0007054	3.13415e-05
chr1:25775298-25783322	NM_001282564	MACO1	hsa_circ_0010937	0.000567451
chr1:26584087-26586293	NM_001281517	CEP85	hsa_circ_0000033	2.95359e-05
chr1:26772806-26774151	NM_001243564	DHDDS	hsa_circ_0000034	0.00391796
chr1:26784281-26786635	NM_001243564	DHDDS	hsa_circ_0007537	0.00536199
chr1:27056141-27059283	NM_006015	ARID1A	hsa_circ_0008494	0.00271746
chr1:27269150-27269556	NM_006600	NUDC	hsa_circ_0005087	0.000325409
chr1:28116072-28120143	NM_177424	STX12	hsa_circ_0008126	0.00304963
chr1:28337457-28343750	NR_104214	EYA3	hsa_circ_0011115	0.0011615
chr1:28362054-28374937	NR_104214	EYA3	hsa_circ_0008057	0.000670464
chr1:28362054-28384605	NR_104214	EYA3	hsa_circ_0007895	0.000390284
chr1:28800065-28800663	NM_023923	PHACTR4	hsa_circ_0002909	0.000497645
chr1:28800065-28807116	NM_023923	PHACTR4	hsa_circ_0011137	0.690587
chr1:28802618-28807116	NM_023923	PHACTR4	unknown	0.00788132
chr1:29068914-29070498	NM_001173128	YTHDF2	hsa_circ_0000039	6.43591e-05
chr1:29313942-29323831	NM_001166005	EPB41	hsa_circ_0011168	0.0133845
chr1:29319841-29344954	NM_001166005	EPB41	hsa_circ_0000041	0.0681345
chr1:29362337-29365938	NM_001166005	EPB41	hsa_circ_0000042	2.79261e-06
chr1:29362337-29391670	NM_001166005	EPB41	hsa_circ_0011174	0.00262913
chr1:29481207-29481422	NM_005626	SRSF4	hsa_circ_0006602	3.36608e-05
chr1:31465236-31468067	NM_001020658	PUM1	hsa_circ_0000043	0.00293857
chr1:31465236-31479949	NM_001020658	PUM1	hsa_circ_0000044	0.000922255
chr1:31810021-31811895	NM_001282566	ZCCHC17	hsa_circ_0009057	0.0521746
chr1:31810021-31821821	NM_001282566	ZCCHC17	hsa_circ_0007249	0.000394001
chr1:32495898-32498935	NM_001271878	KHDRBS1	hsa_circ_0007777	0.00318006
chr1:32495898-32504220	NM_001271878	KHDRBS1	hsa_circ_0003446	0.00351419
chr1:32495898-32510991	NM_001271878	KHDRBS1	hsa_circ_0004289	0.00388794
chr1:32502510-32504220	NM_001271878	KHDRBS1	hsa_circ_0007231	3.35453e-07
chr1:32560384-32566163	NM_018056	TMEM39B	hsa_circ_0003601	0.0014501
chr1:33058531-33059355	NM_001040441	ZBTB8A	hsa_circ_0011422	0.000976329
chr1:33097427-33099711	NM_178547	ZBTB8OS	unknown	0.0133234
chr1:33097427-33100393	NM_178547	ZBTB8OS	unknown	0.000592619
chr1:33413822-33415375	NM_001127361	RNF19B	hsa_circ_0000048	1.73654e-05
chr1:33760537-33760906	NM_152493	ZNF362	hsa_circ_0009027	0.00482985
chr1:35824525-35827390	NM_005095	ZMYM4	hsa_circ_0011536	5.76177e-05
chr1:35824525-35836228	NM_005095	ZMYM4	hsa_circ_0011537	0.883871
chr1:35846859-35847359	NM_005095	ZMYM4	hsa_circ_0002043	0.00738422
chr1:35846859-35854683	NM_005095	ZMYM4	hsa_circ_0000051	3.27755e-05
chr1:35846859-35855699	NM_005095	ZMYM4	hsa_circ_0011542	4.4946e-05
chr1:35846859-35871069	NM_005095	ZMYM4	hsa_circ_0011546	0.179698
chr1:35846859-35873760	NM_005095	ZMYM4	hsa_circ_0011547	0.00327152
chr1:35857812-35865177	NM_005095	ZMYM4	unknown	0.142539
chr1:35862152-35865177	NM_005095	ZMYM4	unknown	0.430417
chr1:35879572-35881315	NM_005095	ZMYM4	hsa_circ_0004709	9.56058e-06
chr1:35936463-35944813	NM_024874	KIAA0319L	hsa_circ_0011571	0.00477987
chr1:35940405-35944813	NM_024874	KIAA0319L	hsa_circ_0011572	0.43427
chr1:36297027-36301594	NM_017629	AGO4	unknown	0.00107505
chr1:36432555-36439112	NM_024852	AGO3	hsa_circ_0002828	0.210429
chr1:39835701-39838268	NM_012090	MACF1	unknown	1.17187e-05
chr1:39904945-39905172	NM_012090	MACF1	hsa_circ_0011843	0.00494698
chr1:40319641-40323089	NM_017646	TRIT1	hsa_circ_0000057	0.000769066
chr1:40654726-40661436	NM_012421	RLF	hsa_circ_0011889	0.00494381
chr1:40654726-40668286	NM_012421	RLF	hsa_circ_0006373	0.00013682
chr1:40654726-40688382	NM_012421	RLF	unknown	0.00121056
chr1:40656443-40668286	NM_012421	RLF	hsa_circ_0007302	0.00126564
chr1:40733457-40737707	NM_005857	ZMPSTE24	hsa_circ_0008985	0.000136503
chr1:41474465-41475926	NM_001905	CTPS1	hsa_circ_0008296	0.858929
chr1:41536266-41541123	NM_001172222	SCMH1	hsa_circ_0000061	1.87315e-05
chr1:41578954-41608784	NM_001172222	SCMH1	hsa_circ_0000063	1.66194e-05
chr1:42730785-42744343	NM_001198851	FOXJ3	hsa_circ_0006848	6.51271e-05
chr1:42730785-42776781	NM_001198851	FOXJ3	hsa_circ_0004416	2.10841e-05
chr1:43663223-43665174	NM_001167965	CFAP57	hsa_circ_0012006	0.735116
chr1:44386075-44387310	NM_001270459	ST3GAL3	hsa_circ_0007205	6.18092e-05
chr1:44750506-44785416	NM_024066	ERI3	hsa_circ_0005716	0.0430479
chr1:44750506-44804994	NM_024066	ERI3	hsa_circ_0007437	0.000281486
chr1:44773981-44785416	NM_024066	ERI3	hsa_circ_0012144	4.2072e-05
chr1:44773981-44804994	NM_024066	ERI3	hsa_circ_0007693	0.000103904
chr1:44877652-44878394	NM_018150	RNF220	hsa_circ_0012152	1.16202e-07
chr1:45223227-45223812	NM_006845	KIF2C	hsa_circ_0002563	0.0592351
chr1:45553552-45553909	NM_020883	ZSWIM5	unknown	2.87262e-05
chr1:46032240-46032692	NM_001202413	AKR1A1	hsa_circ_0000067	9.77437e-06
chr1:46105881-46108171	NM_021639	GPBP1L1	hsa_circ_0008774	0.000357539
chr1:46124699-46126897	NM_021639	GPBP1L1	hsa_circ_0000068	0.0243399
chr1:46521466-46531851	NM_003629	PIK3R3	unknown	0.089125
chr1:46521466-46546422	NM_003629	PIK3R3	hsa_circ_0012300	0.00902058
chr1:46527600-46546422	NM_003629	PIK3R3	hsa_circ_0012301	2.06535e-05
chr1:47745912-47748131	NM_001048166	STIL	hsa_circ_0000069	0.0670466
chr1:47834140-47840965	NM_001136140	CMPK1	hsa_circ_0008201	1.29871e-05
chr1:48821341-48825442	NM_019073	SPATA6	hsa_circ_0008202	0.000230152
chr1:48917223-48918803	NM_019073	SPATA6	hsa_circ_0012389	0.441157
chr1:50956259-51001129	NM_007051	FAF1	hsa_circ_0008981	0.000245379
chr1:51121113-51210447	NM_007051	FAF1	hsa_circ_0004619	4.95772e-05
chr1:51253671-51267349	NM_007051	FAF1	hsa_circ_0005191	0.000318842
chr1:51253671-51323669	NM_007051	FAF1	hsa_circ_0003332	0.0230128
chr1:51868106-51874004	NM_001159969	unkn	hsa_circ_0005567	4.03919e-05
chr1:51868106-51930998	NM_001159969	unkn	hsa_circ_0012436	0.308971
chr1:52215816-52231653	NM_148904	OSBPL9	hsa_circ_0008022	0.000192449
chr1:52237741-52238395	NM_148904	OSBPL9	hsa_circ_0002039	8.48079e-05
chr1:52293467-52299842	NM_001242361	NRDC	hsa_circ_0009076	0.000421005
chr1:52698842-52705267	NM_004799	ZFYVE9	hsa_circ_0012492	0.000873469
chr1:52911458-52927441	NM_001009881	TUT4	unknown	0.000329114
chr1:52943379-52947595	NM_001009881	TUT4	hsa_circ_0012545	0.000998257
chr1:52956403-52975384	NM_001009881	TUT4	unknown	0.000424425
chr1:52959282-52962855	NM_001009881	TUT4	unknown	6.89673e-05
chr1:52959282-52975384	NM_001009881	TUT4	hsa_circ_0003632	0.00039441
chr1:52975267-52992045	NM_001009881	TUT4	unknown	0.000598291
chr1:52981562-52992045	NM_001009881	TUT4	hsa_circ_0012553	0.00465704
chr1:53407467-53427301	NM_001007098	SCP2	unknown	0.0308752
chr1:53699213-53701307	NM_002370	MAGOH	unknown	1.4222e-05
chr1:54266365-54298264	NM_001168551	NDC1	hsa_circ_0009070	0.0167714
chr1:54506428-54513045	NM_004872	TMEM59	hsa_circ_0004839	0.00607481
chr1:55589119-55600086	NM_015306	USP24	hsa_circ_0012697	8.79544e-05
chr1:57528556-57538087	NM_021080	DAB1	unknown	0.00025519
chr1:58971731-59000003	NM_145243	OMA1	hsa_circ_0006281	0.000936447
chr1:58971731-59002413	NM_145243	OMA1	hsa_circ_0000072	0.00730411
chr1:58971731-59004982	NM_145243	OMA1	hsa_circ_0002316	0.000369229
chr1:59147456-59150923	NM_001085487	MYSM1	hsa_circ_0012742	0.0382302
chr1:59787207-59812070	NM_001244714	FGGY	hsa_circ_0000075	0.002534
chr1:59787207-59844509	NM_001244714	FGGY	hsa_circ_0005354	3.98314e-05
chr1:59805629-59812070	NM_001244714	FGGY	hsa_circ_0000076	0.00101119
chr1:59805629-59844509	NM_001244714	FGGY	hsa_circ_0006633	0.000726342
chr1:62321701-62341038	NM_176877	PATJ	unknown	0.117959
chr1:62321701-62350080	NM_176877	PATJ	hsa_circ_0012779	0.152818
chr1:62321701-62367131	NM_176877	PATJ	unknown	0.0433939
chr1:62321701-62393501	NM_176877	PATJ	unknown	0.0475924
chr1:62365254-62367131	NM_176877	PATJ	hsa_circ_0012782	0.273646
chr1:62374043-62380336	NM_176877	PATJ	unknown	0.483605
chr1:62455839-62503721	NM_176877	PATJ	unknown	0.45718
chr1:62455839-62516730	NM_176877	PATJ	unknown	0.00338424
chr1:62483527-62516730	NM_176877	PATJ	hsa_circ_0012784	0.0582839
chr1:62907158-62907970	NM_001017415	USP1	unknown	0.00175957
chr1:62908829-62913182	NM_001017415	USP1	unknown	0.0832304
chr1:62910408-62913182	NM_001017415	USP1	unknown	0.00517433
chr1:63042932-63044637	NM_001271999	DOCK7	hsa_circ_0002950	0.00988333
chr1:63269389-63286880	NM_032852	ATG4C	hsa_circ_0012823	0.000529038
chr1:63269389-63300523	NM_032852	ATG4C	unknown	0.0155718
chr1:63269389-63307218	NM_032852	ATG4C	hsa_circ_0012824	0.0297595
chr1:63944434-63955889	NM_001206739	ITGB3BP	unknown	0.0028118
chr1:63944434-63974241	NM_001206739	ITGB3BP	hsa_circ_0004586	6.79995e-05
chr1:64474976-64516388	NM_001083592	ROR1	hsa_circ_0000081	0.00186649
chr1:65016276-65068595	NR_039957	MIR4794	hsa_circ_0012844	0.000267226
chr1:65068488-65107652	NM_020925	CACHD1	unknown	0.00140808
chr1:65095037-65107652	NM_020925	CACHD1	unknown	0.000299119
chr1:65129377-65130362	NM_020925	CACHD1	hsa_circ_0012848	0.110393
chr1:65131739-65141666	NM_020925	CACHD1	hsa_circ_0007009	0.000273768
chr1:65234338-65255197	NM_018211	RAVER2	unknown	0.00792591
chr1:65278420-65280523	NM_018211	RAVER2	hsa_circ_0012860	0.0129142
chr1:65830317-65831879	NM_001256865	DNAJC6	hsa_circ_0002454	5.63123e-05
chr1:66378927-66384518	NM_001037341	PDE4B	hsa_circ_0008433	0.629405
chr1:66713142-66731770	NM_001037341	PDE4B	hsa_circ_0002572	0.0290122
chr1:67327829-67371058	NM_024763	WDR78	hsa_circ_0012906	0.664901
chr1:67356836-67371058	NM_024763	WDR78	hsa_circ_0006677	0.000442746
chr1:67411832-67428843	NM_001278215	MIER1	unknown	0.184094
chr1:67423741-67428843	NM_001077700	MIER1	unknown	0.000223987
chr1:6867042-6885270	NM_001195563	CAMTA1	hsa_circ_0008737	9.37231e-06
chr1:70509636-70555502	NM_020794	LRRC7	unknown	0.000463443
chr1:70650467-70654956	NM_017768	LRRC40	hsa_circ_0006450	0.00186059
chr1:70736538-70781249	NM_030816	ANKRD13C	hsa_circ_0012938	8.78572e-05
chr1:70758070-70771973	NM_030816	ANKRD13C	hsa_circ_0002231	0.00398137
chr1:70758070-70781249	NM_030816	ANKRD13C	hsa_circ_0000085	0.00105278
chr1:70766446-70781249	NM_030816	ANKRD13C	hsa_circ_0003566	0.000519778
chr1:74701785-74737392	NM_001199327	FPGT-TNNI3K	unknown	0.0157349
chr1:74715142-74737392	NM_001199327	FPGT-TNNI3K	hsa_circ_0006954	0.0110582
chr1:76198328-76200556	NM_000016	ACADM	hsa_circ_0012963	0.0014648
chr1:76200475-76205795	NM_000016	ACADM	unknown	0.0171278
chr1:76205664-76216231	NM_000016	ACADM	hsa_circ_0008129	0.00609349
chr1:77620133-77635080	NM_005482	PIGK	unknown	0.00228886
chr1:77620133-77676174	NM_005482	PIGK	hsa_circ_0012975	0.129467
chr1:78097534-78107340	NM_015534	AC118549.1	unknown	0.000132672
chr1:78177431-78178966	NM_015017	USP33	hsa_circ_0012989	0.000199825
chr1:78177431-78181553	NM_015017	USP33	hsa_circ_0005374	0.000225945
chr1:78183551-78184326	NM_015017	USP33	hsa_circ_0012992	0.0257072
chr1:78183551-78191447	NM_015017	USP33	hsa_circ_0000087	0.000116387
chr1:78267015-78272786	NM_001270384	MIGA1	unknown	0.000100844
chr1:78267015-78280916	NM_001270384	MIGA1	hsa_circ_0002570	4.05301e-05
chr1:78324622-78332076	NM_001270384	MIGA1	hsa_circ_0013012	0.00272033
chr1:7837219-7838229	NM_004781	VAMP3	hsa_circ_0006354	0.000500222
chr1:84356003-84377046	NR_049805	MIR548AP	unknown	1.49129e-05
chr1:84376847-84412965	NR_049805	MIR548AP	unknown	0.000211294
chr1:84644859-84650865	NM_207578	PRKACB	unknown	0.0054166
chr1:84644859-84663507	NM_207578	PRKACB	unknown	0.000582255
chr1:84644859-84680000	NM_207578	PRKACB	hsa_circ_0004083	0.000706273
chr1:85121514-85136991	NM_001166295	SSX2IP	unknown	0.00167607
chr1:8525984-8601377	NM_001042681	RERE	hsa_circ_0009575	0.000540056
chr1:8525984-8617582	NM_001042681	RERE	hsa_circ_0009576	8.02254e-05
chr1:8555122-8568734	NM_001042681	RERE	hsa_circ_0009580	0.000107662
chr1:8555122-8601377	NM_001042681	RERE	hsa_circ_0009581	0.000460395
chr1:8555122-8617582	NM_001042681	RERE	hsa_circ_0006837	7.00754e-05
chr1:8568685-8617582	NM_001042681	RERE	hsa_circ_0005829	0.000134422
chr1:8601272-8617582	NM_001042681	RERE	hsa_circ_0002158	0.000214648
chr1:8601272-8674745	NM_001042681	RERE	hsa_circ_0008501	0.000203794
chr1:8601272-8684439	NM_001042681	RERE	unknown	0.000121332
chr1:8616533-8674745	NM_001042681	RERE	hsa_circ_0009590	0.00720748
chr1:8616533-8684439	NM_001042681	RERE	hsa_circ_0009591	0.00528197
chr1:8674619-8684439	NM_001042681	RERE	hsa_circ_0009594	5.05908e-05
chr1:8674619-8716500	NM_001042681	RERE	hsa_circ_0005039	0.000271707
chr1:8716031-8716500	NM_001042681	RERE	unknown	0.000263069
chr1:87181406-87185318	NM_001206651	SH3GLB1	hsa_circ_0013081	5.16219e-05
chr1:87181406-87190088	NM_001206651	SH3GLB1	unknown	7.67525e-05
chr1:87188222-87190088	NM_001206651	SH3GLB1	unknown	0.000964341
chr1:89206670-89226059	NM_006256	PKN2	hsa_circ_0013092	0.00746562
chr1:89206670-89251896	NM_006256	PKN2	hsa_circ_0013093	0.130204
chr1:89236034-89237562	NM_006256	PKN2	hsa_circ_0002008	0.000138006
chr1:89236034-89251896	NM_006256	PKN2	hsa_circ_0005900	5.36141e-05
chr1:89401781-89435150	NM_001008661	KYAT3	unknown	0.000472108
chr1:91403041-91406866	NM_016620	ZNF644	unknown	0.735004
chr1:91403041-91447927	NM_016620	ZNF644	unknown	0.000607057
chr1:91778905-91818856	NM_001017975	HFM1	unknown	0.216773
chr1:91778905-91851391	NM_001017975	HFM1	unknown	0.0180148
chr1:91808986-91818709	NM_001017975	HFM1	unknown	0.0106136
chr1:91808986-91818856	NM_001017975	HFM1	unknown	0.000567435
chr1:91808986-91851391	NM_001017975	HFM1	unknown	0.00164886
chr1:91840914-91851391	NM_001017975	HFM1	unknown	0.000964661
chr1:92643367-92648152	NM_015237	BTBD8	unknown	0.0621727
chr1:92712618-92752149	NM_053274	GLMN	unknown	0.106568
chr1:92786155-92811471	NM_024813	RPAP2	hsa_circ_0013153	0.00136436
chr1:92798947-92811471	NM_024813	RPAP2	hsa_circ_0004463	8.97797e-05
chr1:92798947-92846430	NM_024813	RPAP2	hsa_circ_0000091	4.10995e-05
chr1:93029198-93073284	NM_005665	EVI5	hsa_circ_0013162	0.00208539
chr1:93029198-93101893	NM_005665	EVI5	hsa_circ_0013163	0.00469958
chr1:93070863-93091491	NM_005665	EVI5	hsa_circ_0013166	0.175281
chr1:93070863-93101893	NM_005665	EVI5	hsa_circ_0013167	0.00018352
chr1:93070863-93170301	NM_005665	EVI5	hsa_circ_0013168	0.0176121
chr1:93089732-93170301	NM_005665	EVI5	unknown	0.0734344
chr1:93128275-93170301	NM_005665	EVI5	unknown	0.0101764
chr1:93128976-93170301	NM_005665	EVI5	unknown	0.0711916
chr1:93159358-93170301	NM_005665	EVI5	hsa_circ_0013171	0.0148239
chr1:93676358-93682303	NM_206886	CCDC18	hsa_circ_0002304	0.0376423
chr1:94341823-94343418	NM_014597	DNTTIP2	hsa_circ_0013218	0.00395164
chr1:94360169-94367225	NM_002061	GCLM	hsa_circ_0003513	0.000324708
chr1:94924162-94946162	NM_001122674	ABCD3	hsa_circ_0013232	0.000344677
chr1:94924162-94948795	NM_001122674	ABCD3	unknown	1.35302e-05
chr1:94924162-94956803	NM_001122674	ABCD3	unknown	0.00127716
chr1:94953097-94956803	NM_002858	ABCD3	hsa_circ_0013235	0.000331255
chr1:95609446-95616975	NM_001199679	TMEM56	hsa_circ_0000095	7.4779e-05
chr1:95609446-95639445	NM_001199679	TMEM56	hsa_circ_0005720	0.000155296
chr1:97235258-97236407	NM_021190	PTBP2	hsa_circ_0003580	0.000364348
chr1:97235258-97250810	NM_021190	PTBP2	hsa_circ_0013252	0.00011138
chr1:97981281-98015300	NM_000110	DPYD	hsa_circ_0006323	0.00101022
chr1:98144650-98165103	NM_000110	DPYD	hsa_circ_0004161	0.230903
chr1:98144650-98187227	NM_000110	DPYD	unknown	0.00105224
chr1:9931244-9938047	NM_001012329	CTNNBIP1	hsa_circ_0009674	0.000958812
chr1:99418625-99422297	NM_001010861	PLPPR5	hsa_circ_0013270	0.000263679
chr1:99753520-99767453	NM_001166252	PLPPR4	unknown	7.94472e-05
chr1:99762293-99767453	NM_001166252	PLPPR4	unknown	0.00615619
chr1:9991948-9994918	NM_032368	LZIC	hsa_circ_0000014	0.000542396
chr1:9991948-9995685	NM_032368	LZIC	hsa_circ_0007803	0.00540592
chr1:9995549-9996685	NM_032368	LZIC	unknown	0.0469
chr10:102683731-102685776	NM_001136123	SLF2	hsa_circ_0006654	1.24343e-05
chr10:102697158-102698493	NM_001136123	SLF2	hsa_circ_0019540	0.0165549
chr10:102697158-102703885	NM_001136123	SLF2	hsa_circ_0006409	0.00632431
chr10:102697158-102710510	NM_001136123	SLF2	hsa_circ_0002045	0.027394
chr10:102739604-102740986	NM_001203244	SEMA4G	hsa_circ_0019548	0.00382956
chr10:103384501-103436193	NM_022039	FBXW4	hsa_circ_0005741	0.0311232
chr10:103427642-103436193	NM_022039	FBXW4	hsa_circ_0008362	2.4192e-05
chr10:103432671-103436193	NM_022039	FBXW4	hsa_circ_0000255	0.000257512
chr10:103552595-103567658	NM_001142434	OGA	hsa_circ_0019606	0.0041764
chr10:103552595-103570071	NM_001142434	OGA	hsa_circ_0019607	9.95142e-05
chr10:103552595-103573363	NM_001142434	OGA	unknown	0.000389281
chr10:103557736-103567658	NM_001142434	OGA	hsa_circ_0019608	0.0044846
chr10:103558598-103560157	NM_001142434	OGA	hsa_circ_0019611	0.000127167
chr10:103558598-103567658	NM_001142434	OGA	hsa_circ_0019612	0.00339831
chr10:103558598-103570071	NM_001142434	OGA	unknown	0.0142412
chr10:103558598-103573363	NM_001142434	OGA	hsa_circ_0019613	0.025186
chr10:103559998-103567658	NM_001142434	OGA	hsa_circ_0019614	0.262491
chr10:103699619-103717489	NM_024541	ARMH3	hsa_circ_0004117	2.7555e-05
chr10:103783233-103785005	NM_024541	ARMH3	unknown	8.32132e-05
chr10:103916775-103917971	NM_004741	NOLC1	hsa_circ_0000257	0.000702298
chr10:104445572-104465246	NM_004311	ARL3	unknown	0.0182101
chr10:104632204-104634418	NR_037644	BORCS7-ASMT	hsa_circ_0019773	0.00385764
chr10:105197771-105198565	NM_014976	PDCD11	hsa_circ_0000258	1.10823e-05
chr10:105767934-105778666	NM_014720	SLK	hsa_circ_0000259	0.000237639
chr10:108458971-108469099	NM_001013031	SORCS1	hsa_circ_0019985	0.000618677
chr10:1118055-1142186	NM_014023	WDR37	hsa_circ_0000205	9.22932e-05
chr10:111883774-111890244	NM_019903	ADD3	hsa_circ_0003357	0.000142286
chr10:111883774-111892158	NM_019903	ADD3	unknown	0.00307167
chr10:112356155-112358048	NM_005445	SMC3	hsa_circ_0000260	0.000108946
chr10:112640990-112650428	NM_001199492	PDCD4	unknown	0.00223368
chr10:112645010-112650428	NM_001199492	PDCD4	hsa_circ_0020024	0.142152
chr10:112723882-112745523	NM_001269039	SHOC2	hsa_circ_0020028	4.37795e-05
chr10:11523768-11527910	NM_001080491	USP6NL	hsa_circ_0017683	0.000970637
chr10:115636279-115644139	NM_198514	NHLRC2	unknown	0.000388345
chr10:116247716-116251637	NM_006720	ABLIM1	hsa_circ_0020072	0.00294572
chr10:116590610-116608496	NM_020940	FAM160B1	hsa_circ_0020080	0.000244238
chr10:116719484-116734144	NM_139169	TRUB1	hsa_circ_0020091	0.000608696
chr10:116730126-116734144	NM_139169	TRUB1	hsa_circ_0020092	0.00354091
chr10:116879948-116889297	NM_001276282	ATRNL1	hsa_circ_0020093	0.000202359
chr10:116879948-116925405	NM_001276282	ATRNL1	hsa_circ_0020094	0.000303515
chr10:116879948-116931050	NM_001276282	ATRNL1	unknown	0.000224722
chr10:117221450-117228839	NM_207303	ATRNL1	unknown	0.000676123
chr10:117221450-117278834	NM_207303	ATRNL1	hsa_circ_0020097	0.000214773
chr10:117849251-117856275	NM_145793	GFRA1	hsa_circ_0005239	0.150385
chr10:11997230-12006124	NM_015542	UPF2	hsa_circ_0017709	0.162622
chr10:12039670-12056183	NM_015542	UPF2	hsa_circ_0000213	3.58018e-05
chr10:120460817-120489922	NM_153810	CACUL1	hsa_circ_0002028	0.000148686
chr10:120488806-120489922	NM_153810	CACUL1	hsa_circ_0020134	0.00333723
chr10:12070743-12071523	NM_015542	UPF2	unknown	0.0314114
chr10:12123470-12133683	NM_018706	DHTKD1	hsa_circ_0003074	0.000262852
chr10:12123470-12136270	NM_018706	DHTKD1	hsa_circ_0004630	0.00044947
chr10:12123470-12143180	NM_018706	DHTKD1	hsa_circ_0017728	0.000358845
chr10:12123470-12162266	NM_018706	DHTKD1	hsa_circ_0007813	0.000317042
chr10:12136071-12162266	NM_018706	DHTKD1	hsa_circ_0008826	0.000182198
chr10:12159671-12162266	NM_018706	DHTKD1	unknown	0.005263
chr10:12160747-12162266	NM_018706	DHTKD1	hsa_circ_0000214	0.00628615
chr10:121685547-121693299	NM_007190	SEC23IP	hsa_circ_0020203	0.01712
chr10:122273422-122280607	NM_001030059	PLPP4	hsa_circ_0008896	0.0465191
chr10:123629520-123683844	NM_001001976	ATE1	hsa_circ_0020249	0.00137154
chr10:123670420-123683844	NM_001001976	ATE1	hsa_circ_0003419	0.00203483
chr10:126370175-126370948	NM_014661	FAM53B	hsa_circ_0000267	1.86128e-06
chr10:126370175-126384781	NM_014661	FAM53B	hsa_circ_0003570	0.000554221
chr10:128768965-128788867	NM_001380	DOCK1	hsa_circ_0007142	0.0184426
chr10:128768965-128798571	NM_001380	DOCK1	hsa_circ_0002669	0.000641306
chr10:131665404-131676113	NM_001005463	EBF3	unknown	0.232111
chr10:131964770-131969900	NM_006541	GLRX3	hsa_circ_0020506	0.000160529
chr10:13322975-13337606	NM_001037537	PHYH	unknown	0.021081
chr10:13701322-13705509	NM_018027	FRMD4A	hsa_circ_0004281	0.00193547
chr10:13705452-13717044	NM_018027	FRMD4A	hsa_circ_0004373	0.000644745
chr10:14938844-14939516	NM_001193424	SUV39H2	hsa_circ_0006780	0.000649839
chr10:15317853-15326104	NM_001010924	FAM171A1	unknown	0.00172564
chr10:15858833-15889942	NM_024948	MINDY3	hsa_circ_0000219	7.74302e-05
chr10:15863654-15885271	NM_024948	MINDY3	hsa_circ_0008178	0.000270752
chr10:15863654-15889942	NM_024948	MINDY3	hsa_circ_0000220	0.000381773
chr10:15875628-15889942	NM_024948	MINDY3	hsa_circ_0006665	6.16918e-05
chr10:17199439-17210916	NM_004412	TRDMT1	unknown	0.00198761
chr10:17746429-17747740	NM_003473	STAM	hsa_circ_0008311	2.58352e-05
chr10:18816516-18825125	NM_201593	CACNB2	unknown	0.0024821
chr10:18874877-18905222	NM_182543	NSUN6	unknown	2.67039e-05
chr10:20436712-20466338	NM_032812	PLXDC2	hsa_circ_0000224	0.110107
chr10:22002700-22016857	NM_004641	MLLT10	hsa_circ_0007084	0.00224763
chr10:22171210-22209892	NM_022365	DNAJC1	hsa_circ_0002618	0.000113437
chr10:22193450-22209892	NM_022365	DNAJC1	hsa_circ_0004306	0.00128006
chr10:22193450-22218070	NM_022365	DNAJC1	unknown	9.43163e-05
chr10:225933-267296	NM_006624	ZMYND11	hsa_circ_0008225	0.000750059
chr10:225933-295028	NM_006624	ZMYND11	unknown	0.00107892
chr10:22880557-22898646	NM_005028	PIP4K2A	hsa_circ_0003583	0.0700915
chr10:24918924-24924032	NM_020824	ARHGAP21	unknown	0.000295996
chr10:25226112-25231365	NM_020200	PRTFDC1	hsa_circ_0017995	0.00351914
chr10:25684839-25701402	NM_020752	GPR158	unknown	0.0339723
chr10:27301810-27303640	NM_001256053	ANKRD26	hsa_circ_0018007	0.00295876
chr10:27311486-27337908	NM_001256053	ANKRD26	unknown	0.0181198
chr10:27328893-27332496	NM_001256053	ANKRD26	unknown	0.00849484
chr10:27356085-27375538	NM_001256053	ANKRD26	hsa_circ_0018016	0.00902568
chr10:27356085-27381441	NM_001256053	ANKRD26	unknown	0.00736329
chr10:27403449-27410377	NM_001253866	YME1L1	unknown	0.00617298
chr10:27406504-27410377	NM_001253866	YME1L1	hsa_circ_0006534	0.000457967
chr10:27420787-27425314	NM_001253866	YME1L1	hsa_circ_0005125	0.013547
chr10:27431315-27434519	NM_001253866	YME1L1	hsa_circ_0005633	6.40249e-05
chr10:27453992-27454468	NM_001172303	MASTL	hsa_circ_0000225	0.00127626
chr10:27821435-27822923	NM_001256410	RAB18	hsa_circ_0000226	0.00026473
chr10:28872327-28884970	NR_024557	unkn	hsa_circ_0007503	0.116162
chr10:31661946-31676195	NM_001174093	ZEB1	hsa_circ_0000228	0.0386435
chr10:31661946-31750166	NM_001174093	ZEB1	hsa_circ_0000230	0.00527734
chr10:31676052-31750166	NM_001174093	ZEB1	hsa_circ_0018087	0.157095
chr10:31749965-31750166	NM_001174093	ZEB1	hsa_circ_0002140	0.0736063
chr10:31749965-31791437	NM_001174093	ZEB1	hsa_circ_0004907	0.00866399
chr10:3201105-3202522	NM_001242307	PITRM1	hsa_circ_0017510	0.000155339
chr10:32197099-32199491	NM_001270699	ARHGAP12	hsa_circ_0000231	1.03284e-05
chr10:32306070-32308887	NM_004521	KIF5B	hsa_circ_0007664	0.00888047
chr10:32308785-32310215	NM_004521	KIF5B	hsa_circ_0006408	3.79491e-06
chr10:32309949-32310215	NM_004521	KIF5B	unknown	0.0781985
chr10:32323617-32326535	NM_004521	KIF5B	unknown	0.00060091
chr10:32740519-32762951	NM_001026383	CCDC7	unknown	7.19891e-05
chr10:32759991-32762951	NM_001026383	CCDC7	hsa_circ_0002351	0.00939177
chr10:32832227-32873232	NM_001026383	CCDC7	hsa_circ_0000233	0.00051473
chr10:32854485-32873232	NM_001026383	CCDC7	hsa_circ_0008679	0.00057065
chr10:32974897-33018385	NM_024688	unkn	unknown	0.00711021
chr10:34558584-34573173	NM_001184785	PARD3	hsa_circ_0018168	7.38858e-06
chr10:34648074-34673182	NM_001184785	PARD3	hsa_circ_0005486	0.00724869
chr10:34661425-34673182	NM_001184785	PARD3	hsa_circ_0018180	0.00807559
chr10:35321362-35333796	NM_001198778	CUL2	hsa_circ_0018188	0.00122954
chr10:35349801-35360267	NM_001198778	CUL2	hsa_circ_0000234	0.000372286
chr10:35805450-35819171	NM_181698	CCNY	hsa_circ_0000235	3.67573e-05
chr10:412214-430086	NM_014974	DIP2C	hsa_circ_0002042	0.000242464
chr10:43650344-43654379	NM_018590	CSGALNACT2	hsa_circ_0000236	0.000242733
chr10:43650344-43671480	NM_018590	CSGALNACT2	unknown	0.000466152
chr10:46121398-46122553	NM_001128324	ZFAND4	unknown	0.312995
chr10:46135263-46159290	NM_001128324	ZFAND4	unknown	3.53937e-05
chr10:4872866-4889491	NM_001040177	AKR1E2	hsa_circ_0017523	0.0425314
chr10:49533939-49618211	NM_001278548	MAPK8	hsa_circ_0002144	0.0178173
chr10:49609654-49613024	NM_001278548	MAPK8	hsa_circ_0018315	0.000629667
chr10:49609654-49618211	NM_001278548	MAPK8	hsa_circ_0002968	0.000329252
chr10:52193235-52226692	NM_147156	SGMS1	unknown	0.00110216
chr10:52220432-52226692	NM_147156	SGMS1	hsa_circ_0018402	0.0123035
chr10:5815804-5842668	NM_001115156	GDI2	hsa_circ_0017586	0.000352496
chr10:5827104-5842668	NM_001115156	GDI2	hsa_circ_0005379	0.000158168
chr10:5836847-5842668	NM_001115156	GDI2	hsa_circ_0002665	0.000101504
chr10:61844359-61845011	NM_001149	ANK3	unknown	0.000188724
chr10:61844359-61848116	NM_001149	ANK3	unknown	0.000417018
chr10:61894028-61898845	NM_001149	ANK3	unknown	0.273483
chr10:64966354-64968995	NM_004241	unkn	unknown	0.0442384
chr10:65140077-65140242	NM_032776	JMJD1C	hsa_circ_0006743	0.000249784
chr10:65369946-65379560	NM_001001330	REEP3	hsa_circ_0007626	0.000688529
chr10:69714351-69726559	NM_001278185	HERC4	unknown	0.00572521
chr10:69714351-69773943	NM_001278185	HERC4	hsa_circ_0018478	0.000617886
chr10:69726439-69773943	NM_001278185	HERC4	unknown	0.00082521
chr10:69748419-69773943	NM_001278185	HERC4	hsa_circ_0018484	0.000498186
chr10:70123346-70123870	NR_103475	RUFY2	unknown	0.000730222
chr10:70152894-70154208	NM_001042417	RUFY2	hsa_circ_0000239	0.000580198
chr10:70196767-70229920	NM_001080449	DNA2	hsa_circ_0018524	0.006649
chr10:70218860-70229920	NM_001080449	DNA2	hsa_circ_0009172	0.000257345
chr10:70227879-70229920	NM_001080449	DNA2	hsa_circ_0006151	4.59092e-05
chr10:70246900-70248386	NM_152707	SLC25A16	hsa_circ_0018529	0.00015079
chr10:70246900-70253327	NM_152707	SLC25A16	hsa_circ_0003459	4.6319e-05
chr10:70246900-70266475	NM_152707	SLC25A16	hsa_circ_0007778	1.77886e-05
chr10:70404454-70406762	NM_030625	TET1	unknown	8.55391e-05
chr10:70404454-70412351	NM_030625	TET1	unknown	0.0100277
chr10:70411602-70412351	NM_030625	TET1	hsa_circ_0008783	0.00330034
chr10:70497601-70502326	NM_018237	CCAR1	hsa_circ_0006272	0.000254812
chr10:70497601-70507323	NM_018237	CCAR1	hsa_circ_0018546	0.0872483
chr10:70513608-70532856	NR_003076	SNORD98	hsa_circ_0000240	0.203762
chr10:70530962-70532856	NM_018237	CCAR1	unknown	0.329339
chr10:70545892-70546449	NM_018237	CCAR1	hsa_circ_0002371	0.000155984
chr10:70719561-70720005	NM_004728	DDX21	hsa_circ_0008865	0.000660601
chr10:71243446-71244971	NM_012339	TSPAN15	hsa_circ_0002758	0.612498
chr10:71243446-71258152	NM_012339	TSPAN15	unknown	0.0397578
chr10:71849815-71855509	NM_018649	H2AFY2	unknown	0.101631
chr10:71968960-71978573	NM_021129	PPA1	unknown	0.000204891
chr10:72604229-72619256	NM_003901	SGPL1	hsa_circ_0004977	3.43792e-05
chr10:7285519-7327916	NM_001018039	SFMBT2	hsa_circ_0017636	0.000127302
chr10:7318853-7327916	NM_001018039	SFMBT2	hsa_circ_0000211	0.000215927
chr10:73199583-73206152	NM_001171932	CDH23	unknown	0.597128
chr10:73326498-73337749	NM_001171932	CDH23	unknown	0.083547
chr10:73375260-73377150	NM_001171932	CDH23	unknown	0.802796
chr10:73490225-73492132	NM_001168390	C10orf105	unknown	0.481986
chr10:73569576-73570326	NM_001171933	CDH23	hsa_circ_0018688	0.121257
chr10:74100546-74100928	NM_001002762	DNAJB12	hsa_circ_0008662	0.000318002
chr10:74474868-74475660	NM_001270679	MCU	hsa_circ_0000247	0.000336187
chr10:75214169-75239275	NM_001142353	PPP3CB	hsa_circ_0018814	0.0163017
chr10:75234676-75239275	NM_001142353	PPP3CB	unknown	0.00042754
chr10:75331178-75336119	NM_152586	USP54	hsa_circ_0007221	0.00183205
chr10:76598440-76603236	NM_001256468	KAT6B	hsa_circ_0005164	0.00147178
chr10:76602357-76603236	NM_001256468	KAT6B	hsa_circ_0005235	0.00143607
chr10:76729417-76748870	NM_001256468	KAT6B	unknown	8.49586e-05
chr10:76732264-76748870	NM_001256468	KAT6B	unknown	0.105477
chr10:7839009-7844817	NM_001001973	ATP5F1C	hsa_circ_0007292	2.56972e-05
chr10:7840952-7844817	NM_001001973	ATP5F1C	hsa_circ_0017673	0.00039161
chr10:78704530-78729825	NM_001161352	KCNMA1	hsa_circ_0006561	0.00042009
chr10:79761954-79767624	NM_007055	POLR3A	unknown	0.00127948
chr10:82228302-82249070	NM_001128309	TSPAN14	hsa_circ_0009033	0.00768917
chr10:86130769-86133571	NM_018999	CCSER2	hsa_circ_0018992	0.00459795
chr10:86177526-86185649	NM_018999	CCSER2	hsa_circ_0006956	1.96392e-06
chr10:86177526-86198463	NM_018999	CCSER2	hsa_circ_0003018	0.248513
chr10:86177526-86237420	NM_018999	CCSER2	hsa_circ_0018996	0.000116729
chr10:86198267-86237420	NM_018999	CCSER2	hsa_circ_0018998	0.00861795
chr10:86223688-86237420	NM_018999	CCSER2	unknown	0.000624743
chr10:88211723-88221044	NM_015045	WAPL	hsa_circ_0019005	0.00690708
chr10:88211723-88233730	NM_015045	WAPL	hsa_circ_0019006	5.96743e-05
chr10:88218745-88233730	NM_015045	WAPL	unknown	0.062039
chr10:88227035-88233730	NM_015045	WAPL	unknown	0.0196559
chr10:882342-890995	NM_015155	LARP4B	hsa_circ_0008837	0.00277489
chr10:89527429-89536184	NM_032810	ATAD1	hsa_circ_0007229	8.6876e-05
chr10:89530708-89536184	NM_032810	ATAD1	hsa_circ_0002281	0.00960445
chr10:91511102-91522592	NM_016195	KIF20B	hsa_circ_0019079	0.000130689
chr10:93185037-93221941	NM_173497	HECTD2	hsa_circ_0007168	3.33927e-05
chr10:93608139-93611093	NM_025235	TNKS2	hsa_circ_0008332	0.00829726
chr10:93711159-93713630	NM_003972	BTAF1	hsa_circ_0019122	0.00478997
chr10:93754291-93768032	NM_003972	BTAF1	hsa_circ_0008148	5.10919e-05
chr10:93756125-93768032	NM_003972	BTAF1	hsa_circ_0007578	0.0011705
chr10:93870832-93940776	NM_001178137	CPEB3	unknown	6.79326e-05
chr10:93902785-93940776	NM_001178137	CPEB3	hsa_circ_0019146	4.56881e-06
chr10:94243011-94267962	NM_001165946	IDE	unknown	0.0171384
chr10:94291504-94297307	NM_004969	IDE	hsa_circ_0000251	0.00060693
chr10:94653105-94659401	NM_001013848	EXOC6	hsa_circ_0019170	0.000307889
chr10:94653105-94669388	NM_001013848	EXOC6	hsa_circ_0019171	0.00180935
chr10:94653105-94679807	NM_001013848	EXOC6	hsa_circ_0019172	0.000135799
chr10:94653105-94715471	NM_001013848	EXOC6	unknown	0.00447658
chr10:94688095-94700581	NM_001013848	EXOC6	unknown	0.0146563
chr10:95790439-95792009	NM_016341	PLCE1	hsa_circ_0019223	0.000148761
chr10:96005702-96006378	NM_016341	PLCE1	hsa_circ_0019225	0.000841625
chr10:96201652-96234540	NM_015188	TBC1D12	hsa_circ_0008874	0.000187545
chr10:96201652-96282210	NM_015188	TBC1D12	unknown	0.00187725
chr10:96271339-96282210	NM_015188	TBC1D12	unknown	0.0579444
chr10:96347985-96354611	NM_018063	HELLS	hsa_circ_0000252	0.0653718
chr10:97141441-97170534	NM_001034954	SORBS1	unknown	0.00865719
chr10:98303832-98325183	NM_020123	TM9SF3	hsa_circ_0005801	0.00989122
chr10:98303832-98336586	NM_020123	TM9SF3	unknown	0.000187814
chr10:98667021-98711953	NM_001170765	LCOR	hsa_circ_0019316	0.0152163
chr10:98703869-98711953	NM_001170765	LCOR	hsa_circ_0008102	0.0132178
chr10:99196947-99201016	NM_016046	EXOSC1	unknown	0.0403273
chr10:99229402-99236501	NM_022362	MMS19	hsa_circ_0019366	0.320659
chr11:1000431-1003804	NM_001242837	AP2A2	hsa_circ_0020749	0.00148965
chr11:10011043-10024236	NM_030962	SBF2	unknown	0.000784889
chr11:101946603-101952012	NM_001195005	CFAP300	unknown	0.102574
chr11:102233626-102239279	NM_001166	BIRC2	hsa_circ_0004103	0.00253671
chr11:103086449-103093815	NM_001080463	DYNC2H1	unknown	0.348317
chr11:103090643-103093815	NM_001080463	DYNC2H1	unknown	0.000100641
chr11:103151076-103194718	NM_001080463	DYNC2H1	hsa_circ_0024139	0.0155969
chr11:103173821-103194718	NM_001080463	DYNC2H1	hsa_circ_0024143	5.02107e-05
chr11:103173821-103229087	NM_001080463	DYNC2H1	hsa_circ_0024144	0.000933057
chr11:103866792-103870983	NM_025208	PDGFD	unknown	0.0592409
chr11:106810185-106856857	NM_000855	GUCY1A2	unknown	0.00116403
chr11:106849344-106856857	NM_000855	GUCY1A2	hsa_circ_0008602	6.76418e-05
chr11:107260799-107263621	NM_152434	CWF19L2	unknown	0.000936295
chr11:107260799-107289013	NM_152434	CWF19L2	hsa_circ_0006868	0.00561172
chr11:107904527-107925682	NM_003478	CUL5	unknown	0.000458707
chr11:107916996-107925682	NM_003478	CUL5	hsa_circ_0024169	5.18363e-05
chr11:107965117-107966418	NM_003478	CUL5	hsa_circ_0005580	0.000976771
chr11:108042925-108047817	NM_002519	NPAT	unknown	0.0183745
chr11:108046972-108047817	NM_002519	NPAT	hsa_circ_0006208	0.000110819
chr11:108055958-108061227	NM_002519	NPAT	unknown	0.00167983
chr11:108057208-108061227	NM_002519	NPAT	unknown	0.00141767
chr11:108098321-108100050	NM_000051	ATM	hsa_circ_0024193	0.000363172
chr11:108098321-108106561	NM_000051	ATM	hsa_circ_0003641	4.02487e-05
chr11:108137897-108138069	NM_000051	ATM	hsa_circ_0007694	0.000475192
chr11:108172374-108175579	NM_000051	ATM	hsa_circ_0005583	1.06523e-05
chr11:110007387-110008139	NM_033390	ZC3H12C	hsa_circ_0005348	0.000239267
chr11:110118427-110124834	NM_001260493	RDX	unknown	0.0536949
chr11:111622882-111624301	NM_181699	PPP2R1B	hsa_circ_0024271	0.0229532
chr11:115085327-115111140	NM_001098517	CADM1	unknown	0.000407539
chr11:115099832-115111140	NM_001098517	CADM1	hsa_circ_0024340	0.00648296
chr11:117023156-117034608	NM_002572	PAFAH1B2	hsa_circ_0007827	0.000634846
chr11:117115160-117117664	NM_207343	RNF214	unknown	0.13065
chr11:117150623-117150975	NM_207343	RNF214	hsa_circ_0002743	0.000328889
chr11:117391844-117395798	NM_020693	DSCAML1	unknown	0.0313093
chr11:117647505-117651525	NM_020693	DSCAML1	unknown	0.0545613
chr11:118352429-118353210	NM_001197104	KMT2A	unknown	0.383179
chr11:118422500-118430579	NM_001168618	IFT46	hsa_circ_0007372	0.000761046
chr11:118425173-118430579	NM_001168618	IFT46	hsa_circ_0008157	0.000138873
chr11:118451960-118455359	NM_001142281	ARCN1	hsa_circ_0006374	0.000988675
chr11:118453893-118455359	NM_001142281	ARCN1	hsa_circ_0007383	0.0116347
chr11:118454523-118455359	NM_001142281	ARCN1	hsa_circ_0005589	0.0163442
chr11:118625413-118629611	NM_001257191	DDX6	hsa_circ_0002294	0.000700387
chr11:118656760-118657227	NM_001257191	DDX6	hsa_circ_0004293	0.000781419
chr11:119144577-119145663	NM_005188	CBL	hsa_circ_0000362	6.00926e-05
chr11:119155678-119156276	NM_005188	CBL	unknown	0.125715
chr11:119167627-119168191	NM_005188	CBL	unknown	0.00188117
chr11:120276826-120278532	NM_001198665	ARHGEF12	hsa_circ_0024604	0.000356451
chr11:120310837-120316173	NM_001198665	ARHGEF12	hsa_circ_0024626	0.0336546
chr11:120310837-120348235	NM_001198665	ARHGEF12	hsa_circ_0024632	0.00723287
chr11:120335945-120338017	NM_001198665	ARHGEF12	unknown	0.000297899
chr11:120339996-120348235	NM_001198665	ARHGEF12	hsa_circ_0024648	0.000429439
chr11:120343758-120348235	NM_001198665	ARHGEF12	hsa_circ_0009021	0.000262394
chr11:120345268-120348235	NM_001198665	ARHGEF12	hsa_circ_0002100	4.20467e-05
chr11:120346048-120348235	NM_001198665	ARHGEF12	hsa_circ_0002955	0.000335414
chr11:120347369-120348235	NM_001198665	ARHGEF12	hsa_circ_0002089	1.61577e-05
chr11:120907213-120930794	NM_001130047	TBCEL	unknown	0.00250498
chr11:120916382-120918376	NM_001130047	TBCEL	hsa_circ_0024656	3.49672e-05
chr11:120916382-120924441	NM_001130047	TBCEL	hsa_circ_0000365	0.106957
chr11:120916382-120930794	NM_001130047	TBCEL	hsa_circ_0003302	9.17362e-05
chr11:122646926-122647918	NM_032873	UBASH3B	hsa_circ_0003391	0.00424253
chr11:122827203-122828199	NM_024806	JHY	unknown	0.000964514
chr11:123464789-123466745	NM_020716	GRAMD1B	hsa_circ_0004798	0.0158024
chr11:124517260-124518071	NM_170601	SIAE	hsa_circ_0000367	0.000432237
chr11:12785725-12785981	NM_021961	TEAD1	unknown	1.632e-05
chr11:128932174-128936763	NM_001142685	ARHGAP32	hsa_circ_0024840	0.000781853
chr11:128963515-128994789	NM_001142685	ARHGAP32	hsa_circ_0002984	0.000104899
chr11:128993340-128994789	NM_001142685	ARHGAP32	hsa_circ_0000371	0.000277356
chr11:128993340-129034322	NM_001142685	ARHGAP32	hsa_circ_0007843	8.57903e-05
chr11:129979323-129980556	NM_001142276	APLP2	hsa_circ_0000372	0.020788
chr11:130130750-130131824	NM_014155	ZBTB44	hsa_circ_0002484	0.000544934
chr11:13435076-13443385	NM_032320	BTBD10	hsa_circ_0008967	1.10485e-05
chr11:13435076-13466728	NM_032320	BTBD10	hsa_circ_0003234	0.000188002
chr11:14793482-14810788	NM_000922	PDE3B	hsa_circ_0000277	0.00101613
chr11:14852243-14882912	NM_000922	PDE3B	unknown	0.00575674
chr11:16117541-16208501	NM_001145819	SOX6	unknown	0.0121426
chr11:16205431-16208501	NM_001145819	SOX6	hsa_circ_0021350	0.000376551
chr11:17153462-17167489	NM_002645	PIK3C2A	hsa_circ_0021396	9.5824e-05
chr11:18105081-18111057	NM_138421	SAAL1	hsa_circ_0002778	0.00200115
chr11:18305341-18307006	NM_007216	HPS5	hsa_circ_0007484	0.00526834
chr11:18312988-18313566	NM_007216	HPS5	hsa_circ_0000279	0.00178901
chr11:18312988-18314523	NM_007216	HPS5	hsa_circ_0000280	3.03925e-05
chr11:18536224-18541150	NM_006292	TSG101	hsa_circ_0002687	9.83443e-06
chr11:20424464-20448411	NM_001145166	PRMT3	hsa_circ_0021502	0.00227458
chr11:22225349-22249132	NM_001142649	ANO5	hsa_circ_0021506	0.00147771
chr11:22242642-22284589	NM_001142649	ANO5	unknown	0.0297025
chr11:22696395-22707335	NM_001143830	GAS2	hsa_circ_0021516	0.0114933
chr11:22696395-22777499	NM_001143830	GAS2	unknown	0.00155058
chr11:24927536-25004839	NM_001009909	LUZP2	unknown	0.0021294
chr11:27393161-27414065	NM_018490	LGR4	hsa_circ_0021523	0.0814251
chr11:2991032-2993473	NM_005969	NAP1L4	hsa_circ_0020822	0.0023088
chr11:30516842-30557722	NM_001584	MPPED2	hsa_circ_0021549	0.00228953
chr11:31827949-31832563	NM_001258465	PAX6	unknown	0.562968
chr11:32611092-32617593	NM_006360	EIF3M	hsa_circ_0003119	0.000213514
chr11:32948702-32956981	NM_001076786	QSER1	hsa_circ_0021570	0.000318318
chr11:32953288-32956981	NM_001076786	QSER1	hsa_circ_0021574	0.00887408
chr11:33127112-33127610	NM_001326	CSTF3	hsa_circ_0000283	0.0014181
chr11:33307958-33309057	NM_001278163	HIPK3	hsa_circ_0000284	0.000273645
chr11:33572585-33573787	NM_012194	KIAA1549L	hsa_circ_0021609	3.8437e-05
chr11:34093272-34098189	NM_203364	CAPRIN1	hsa_circ_0005974	0.00399325
chr11:34101174-34113603	NM_203364	CAPRIN1	unknown	0.121043
chr11:34104371-34111003	NM_203364	CAPRIN1	hsa_circ_0021639	0.0451464
chr11:34107610-34107960	NM_203364	CAPRIN1	hsa_circ_0021644	0.00159426
chr11:34107610-34112225	NM_203364	CAPRIN1	hsa_circ_0021647	0.115376
chr11:34107610-34113603	NM_203364	CAPRIN1	hsa_circ_0000287	0.00279721
chr11:34110941-34112225	NM_203364	CAPRIN1	hsa_circ_0021652	0.00328
chr11:34110941-34113603	NM_203364	CAPRIN1	hsa_circ_0002280	0.00407285
chr11:34111725-34113603	NM_203364	CAPRIN1	hsa_circ_0004851	0.00206507
chr11:34952950-34991833	NR_039836	MIR1343	hsa_circ_0021707	0.0563004
chr11:34969052-34991833	NM_001135024	PDHX	hsa_circ_0006254	0.263929
chr11:34978930-34999729	NM_001135024	PDHX	hsa_circ_0021712	2.89088e-05
chr11:34978930-35006275	NM_001135024	PDHX	hsa_circ_0003768	0.00384909
chr11:34978930-35013926	NM_001135024	PDHX	unknown	0.0751163
chr11:34991685-35006275	NM_001135024	PDHX	hsa_circ_0000290	0.0065313
chr11:36248634-36248980	NM_174902	LDLRAD3	hsa_circ_0006988	5.16457e-08
chr11:36631630-36657667	NM_001276722	C11orf74	hsa_circ_0003321	0.00203592
chr11:3752620-3774638	NM_016320	NUP98	hsa_circ_0000274	0.000566679
chr11:3789810-3797251	NM_016320	NUP98	hsa_circ_0007401	0.000579689
chr11:3794861-3797251	NM_016320	NUP98	hsa_circ_0004960	8.12652e-05
chr11:44129232-44135851	NM_001178083	EXT2	hsa_circ_0009018	0.000742085
chr11:44785975-44882020	NM_130783	TSPAN18	unknown	0.0025466
chr11:46098304-46113774	NM_001101802	PHF21A	hsa_circ_0000296	1.86978e-05
chr11:46105716-46113774	NM_001101802	PHF21A	hsa_circ_0021827	0.000992189
chr11:46515157-46529920	NM_017749	AMBRA1	hsa_circ_0007001	0.000114071
chr11:46776437-46782334	NM_001008938	CKAP5	hsa_circ_0021902	5.3842e-05
chr11:46776437-46810323	NR_003056	SNORD67	hsa_circ_0021903	0.823996
chr11:46817143-46842819	NM_001008938	CKAP5	hsa_circ_0021926	0.294426
chr11:46829580-46842819	NM_001008938	CKAP5	unknown	0.0653385
chr11:47647225-47648679	NM_014342	MTCH2	hsa_circ_0022025	0.00279907
chr11:47752925-47772842	NM_015308	FNBP4	unknown	0.000119395
chr11:47774467-47776216	NM_015308	FNBP4	hsa_circ_0004075	0.000265361
chr11:58317258-58318705	NM_004811	LPXN	hsa_circ_0002904	0.000149365
chr11:59426338-59426942	NM_152716	PATL1	hsa_circ_0004162	0.000162695
chr11:61133516-61135470	NM_016464	TMEM138	hsa_circ_0002058	0.000293365
chr11:61205096-61205585	NM_017841	SDHAF2	hsa_circ_0000311	2.02387e-05
chr11:61574135-61578547	NM_013402	FADS1	hsa_circ_0022378	0.00332423
chr11:62406454-62407203	NM_001278192	GANAB	hsa_circ_0008011	0.279985
chr11:62549365-62550297	NM_006473	TAF6L	hsa_circ_0006855	0.566132
chr11:62594626-62595103	NM_001244666	STX5	hsa_circ_0022537	0.000579224
chr11:63472322-63488504	NM_001265589	RTN3	unknown	0.000728101
chr11:66515849-66526567	NM_024650	C11orf80	unknown	3.92519e-05
chr11:67934448-67957619	NM_017635	KMT5B	unknown	0.000478872
chr11:67942484-67953395	NM_017635	KMT5B	unknown	0.00960974
chr11:67953247-67957619	NM_017635	KMT5B	unknown	0.00045966
chr11:68334481-68363686	NM_001164160	PPP6R3	unknown	0.0107554
chr11:68337215-68343511	NM_001164160	PPP6R3	hsa_circ_0023233	0.0130179
chr11:68350510-68363686	NM_001164160	PPP6R3	unknown	0.055209
chr11:70200406-70202360	NM_177423	PPFIA1	hsa_circ_0000337	0.00130232
chr11:72468811-72470426	NM_006645	STARD10	hsa_circ_0002383	0.00480471
chr11:72578909-72600990	NM_014824	FCHSD2	hsa_circ_0023475	0.00168839
chr11:72598514-72600990	NM_014824	FCHSD2	hsa_circ_0007195	0.000688559
chr11:72695132-72700142	NM_014824	FCHSD2	hsa_circ_0005918	6.22993e-05
chr11:72695132-72726930	NM_014824	FCHSD2	unknown	0.00779526
chr11:73418464-73429763	NM_001243719	RAB6A	hsa_circ_0000339	0.000217456
chr11:73418464-73431944	NM_001243719	RAB6A	hsa_circ_0003908	1.34264e-05
chr11:74315736-74331134	NM_006591	POLD3	hsa_circ_0006656	0.0407563
chr11:74500670-74528759	NM_001098638	RNF169	hsa_circ_0006705	8.83427e-06
chr11:74521228-74528759	NM_001098638	RNF169	hsa_circ_0003206	4.06771e-05
chr11:74570202-74574066	NM_001270380	XRRA1	unknown	0.00446719
chr11:76169226-76175124	NM_020193	EMSY	hsa_circ_0023644	0.047725
chr11:76174864-76183884	NM_020193	EMSY	hsa_circ_0007458	0.000214339
chr11:76207258-76239510	NM_020193	EMSY	hsa_circ_0007583	0.00162202
chr11:76224429-76239510	NM_020193	EMSY	hsa_circ_0008189	0.00330058
chr11:76670022-76709865	NM_018367	ACER3	hsa_circ_0003320	0.000630765
chr11:77069942-77103586	NM_001128620	PAK1	hsa_circ_0023684	0.26258
chr11:77090285-77091039	NM_001128620	PAK1	hsa_circ_0008992	5.04802e-05
chr11:77330650-77336863	NM_001293	CLNS1A	hsa_circ_0023694	2.47874e-05
chr11:77333544-77336863	NM_001293	CLNS1A	hsa_circ_0008790	0.138949
chr11:77336007-77336863	NM_001293	CLNS1A	hsa_circ_0000343	3.34412e-05
chr11:77336007-77340944	NM_001293	CLNS1A	hsa_circ_0004593	6.83903e-05
chr11:77383086-77404656	NM_016578	RSF1	hsa_circ_0023700	0.0107595
chr11:77386080-77389198	NM_016578	RSF1	unknown	0.0026454
chr11:77386080-77404656	NM_016578	RSF1	hsa_circ_0023701	0.0216044
chr11:77394754-77404656	NM_016578	RSF1	hsa_circ_0000344	7.88092e-05
chr11:77396149-77404656	NM_016578	RSF1	hsa_circ_0002290	0.00289193
chr11:77402203-77404656	NM_016578	RSF1	hsa_circ_0004831	0.00296624
chr11:77402203-77413540	NM_016578	RSF1	unknown	0.00225293
chr11:77404551-77413540	NM_016578	RSF1	unknown	0.0283598
chr11:77409531-77413540	NM_016578	RSF1	hsa_circ_0000345	0.00122509
chr11:77436589-77475734	NM_016578	RSF1	unknown	0.0193136
chr11:78176921-78204241	NM_001243251	NARS2	hsa_circ_0005935	0.000414897
chr11:78180292-78204241	NM_001243251	NARS2	hsa_circ_0023812	0.000960883
chr11:78412570-78413448	NM_001098816	TENM4	unknown	0.00156995
chr11:8148205-8161740	NM_001135109	RIC3	hsa_circ_0021086	0.575453
chr11:8158924-8161740	NM_001135109	RIC3	unknown	0.00197938
chr11:82560090-82571159	NM_005040	PRCP	unknown	0.00136092
chr11:82917099-82959129	NM_182603	ANKRD42	hsa_circ_0023859	0.707902
chr11:82935896-82959129	NM_182603	ANKRD42	hsa_circ_0023861	0.0557728
chr11:82984689-82989872	NM_021825	CCDC90B	unknown	0.000204068
chr11:82984689-82991303	NM_021825	CCDC90B	hsa_circ_0023863	4.12763e-05
chr11:8435041-8486369	NM_030906	STK33	unknown	0.204718
chr11:8435041-8496363	NM_030906	STK33	unknown	0.00623205
chr11:8457040-8486369	NM_030906	STK33	hsa_circ_0021089	0.0393271
chr11:8474368-8486369	NM_030906	STK33	unknown	0.434163
chr11:85685750-85695016	NM_001008660	PICALM	hsa_circ_0006629	5.26738e-06
chr11:85685750-85742653	NM_001008660	PICALM	hsa_circ_0023891	0.000131837
chr11:85692171-85693046	NM_001008660	PICALM	hsa_circ_0023900	1.99166e-05
chr11:85692171-85742653	NM_001008660	PICALM	hsa_circ_0023903	0.000696141
chr11:85701292-85742653	NM_001008660	PICALM	hsa_circ_0023918	0.000198751
chr11:85707868-85714494	NM_001008660	PICALM	hsa_circ_0023919	7.53145e-05
chr11:85707868-85742653	NM_001008660	PICALM	hsa_circ_0023923	0.000160767
chr11:85711685-85742653	NM_001008660	PICALM	hsa_circ_0023928	2.72578e-05
chr11:85718584-85742653	NM_001008660	PICALM	hsa_circ_0023936	0.000423577
chr11:85722072-85742653	NM_001008660	PICALM	hsa_circ_0000347	1.39891e-05
chr11:85723323-85742653	NM_001008660	PICALM	hsa_circ_0023940	0.000225779
chr11:85733409-85742653	NM_001008660	PICALM	hsa_circ_0023942	4.5434e-05
chr11:86267594-86270865	NM_001014811	ME3	hsa_circ_0023966	0.000136409
chr11:86778735-86782657	NM_001168724	TMEM135	hsa_circ_0023970	0.00660313
chr11:86778735-86802437	NM_001168724	TMEM135	hsa_circ_0008359	9.53206e-05
chr11:92085261-92088570	NM_001008781	FAT3	hsa_circ_0000348	0.0183283
chr11:93429485-93433352	NM_033395	CEP295	unknown	0.0724503
chr11:93480462-93493024	NM_014039	C11orf54	unknown	0.00248347
chr11:93523739-93527201	NM_004268	MED17	hsa_circ_0000349	0.00100603
chr11:93523739-93535138	NM_004268	MED17	unknown	0.000359037
chr11:94178975-94180604	NM_005590	MRE11	hsa_circ_0024037	0.00555575
chr11:94219089-94224131	NM_005590	MRE11	hsa_circ_0024043	0.00139949
chr11:9441957-9446809	NM_006391	IPO7	hsa_circ_0004672	0.00290826
chr11:94528176-94533477	NM_130847	AMOTL1	hsa_circ_0000350	0.0130819
chr11:94554695-94564707	NM_130847	AMOTL1	hsa_circ_0008648	0.743482
chr11:94908661-94911992	NM_144665	SESN3	unknown	0.0185838
chr11:95546095-95546753	NM_001243776	CEP57	hsa_circ_0024067	5.27565e-05
chr11:95825055-95826681	NM_032427	MAML2	hsa_circ_0024085	0.0119031
chr11:96092156-96117925	NM_024725	CCDC82	unknown	0.182191
chr11:9983503-10024236	NM_030962	SBF2	hsa_circ_0021225	0.00533539
chr12:100166699-100173750	NM_152788	ANKS1B	unknown	0.00134512
chr12:100166699-100175875	NM_152788	ANKS1B	hsa_circ_0007294	0.000349775
chr12:100166699-100200478	NM_152788	ANKS1B	unknown	0.000245707
chr12:100166699-100206089	NM_152788	ANKS1B	unknown	0.00119376
chr12:100166699-100219167	NM_152788	ANKS1B	unknown	1.05857e-05
chr12:100200181-100219167	NM_152788	ANKS1B	hsa_circ_0027842	2.08094e-05
chr12:1003727-1006847	NM_001184985	WNK1	hsa_circ_0003251	0.0171218
chr12:100491142-100497729	NM_015054	UHRF1BP1L	hsa_circ_0027852	0.00261743
chr12:100598717-100601564	NM_022496	ACTR6	unknown	0.00174016
chr12:101316003-101336313	NM_178826	ANO4	hsa_circ_0007851	0.000745633
chr12:102433645-102439897	NM_016053	WASHC3	hsa_circ_0002349	0.00048258
chr12:104200099-104208899	NM_001031701	NT5DC3	unknown	0.00101237
chr12:104393174-104415269	NM_031302	GLT8D2	hsa_circ_0006844	0.129973
chr12:105238249-105322472	NM_032148	SLC41A2	hsa_circ_0027966	0.000646818
chr12:105321750-105322472	NM_032148	SLC41A2	hsa_circ_0006260	2.44017e-05
chr12:105321750-105325569	NM_032148	SLC41A2	unknown	0.000195872
chr12:107219503-107254190	NM_018157	RIC8B	hsa_circ_0008366	0.000331475
chr12:107236366-107237725	NM_018157	RIC8B	hsa_circ_0002154	5.13648e-05
chr12:107236366-107254190	NM_018157	RIC8B	hsa_circ_0028021	0.00033319
chr12:107393328-107393860	NM_004075	CRY1	unknown	0.000799938
chr12:109046047-109048186	NM_001105237	CORO1C	hsa_circ_0000437	6.15173e-05
chr12:109509416-109511337	NM_032663	USP30	hsa_circ_0028094	0.00261396
chr12:110376184-110377052	NM_001135213	GIT2	unknown	0.000318358
chr12:110565164-110584853	NM_031473	IFT81	unknown	0.00391392
chr12:110566754-110570441	NM_031473	IFT81	hsa_circ_0005591	0.00420695
chr12:110566754-110581350	NM_031473	IFT81	unknown	0.000670126
chr12:110566754-110584853	NM_031473	IFT81	unknown	4.7905e-05
chr12:110566754-110600870	NM_031473	IFT81	unknown	0.00103988
chr12:110819556-110834257	NM_016238	ANAPC7	hsa_circ_0005785	0.0107035
chr12:110893390-110895439	NM_001164373	GPN3	hsa_circ_0028202	0.000297636
chr12:110922882-110925748	NM_013300	FAM216A	hsa_circ_0004516	8.2804e-05
chr12:111064166-111070364	NM_001082537	TCTN1	hsa_circ_0028215	0.000510072
chr12:111923074-111924628	NM_002973	ATXN2	hsa_circ_0002273	1.47379e-05
chr12:111947352-111948386	NM_002973	ATXN2	hsa_circ_0002601	0.000103426
chr12:111951160-111957880	NM_002973	ATXN2	hsa_circ_0000438	0.000404408
chr12:111962995-111990781	NM_002973	ATXN2	hsa_circ_0003197	0.0137624
chr12:111990083-111990781	NM_002973	ATXN2	hsa_circ_0028270	9.86661e-06
chr12:111990083-111993723	NM_002973	ATXN2	hsa_circ_0002457	0.000123922
chr12:111991961-111993723	NM_002973	ATXN2	hsa_circ_0000439	0.000124204
chr12:112096539-112097149	NM_006768	BRAP	hsa_circ_0007885	0.00255239
chr12:112116954-112121111	NM_006768	BRAP	hsa_circ_0006396	0.0148766
chr12:112370389-112381173	NM_001193453	TMEM116	hsa_circ_0028319	0.00139277
chr12:112371689-112381173	NM_001193453	TMEM116	hsa_circ_0004206	5.57938e-05
chr12:112513481-112516545	NM_024953	NAA25	unknown	0.00039254
chr12:112613539-112617201	NM_001109662	HECTD4	unknown	0.0092805
chr12:112616734-112617201	NM_001109662	HECTD4	unknown	0.000209299
chr12:112641439-112642427	NM_001109662	HECTD4	unknown	4.99303e-05
chr12:112667501-112670889	NM_001109662	HECTD4	unknown	0.000227656
chr12:112707507-112711599	NM_001109662	HECTD4	hsa_circ_0028410	0.00208778
chr12:112743867-112750951	NM_001109662	HECTD4	unknown	0.00319573
chr12:112757028-112757546	NM_001109662	HECTD4	hsa_circ_0002584	0.000340854
chr12:113266105-113285647	NM_001143854	RPH3A	unknown	0.514561
chr12:1136913-1137738	NM_178039	ERC1	hsa_circ_0000373	7.71803e-05
chr12:113705647-113707650	NM_001143819	TPCN1	hsa_circ_0002857	0.0458106
chr12:116534473-116549317	NM_015335	MED13L	hsa_circ_0000441	0.000393845
chr12:117271596-117274087	NM_001109903	RNFT2	hsa_circ_0028601	0.00641408
chr12:117365827-117402659	NM_012174	FBXW8	hsa_circ_0003677	0.000122865
chr12:119909798-119917006	NM_178499	CCDC60	unknown	0.160331
chr12:12022357-12022903	NM_001987	ETV6	hsa_circ_0004123	0.766826
chr12:120592773-120593523	NR_039719	MIR4498	hsa_circ_0000448	1.60008e-05
chr12:120612964-120614020	NM_006836	GCN1	hsa_circ_0007129	0.00306842
chr12:120995084-120995485	NM_014868	RNF10	hsa_circ_0028899	1.02342e-05
chr12:121220457-121222396	NM_139015	SPPL3	hsa_circ_0003472	0.000149188
chr12:121220457-121229360	NM_139015	SPPL3	hsa_circ_0004479	0.00337994
chr12:121220457-121248689	NM_139015	SPPL3	hsa_circ_0002179	0.00156738
chr12:122825299-122826244	NM_001247997	CLIP1	hsa_circ_0029069	0.00193134
chr12:122861935-122865105	NM_001247997	CLIP1	hsa_circ_0005465	0.000973283
chr12:122995655-122999774	NM_023012	RSRC2	unknown	0.00365572
chr12:123030722-123032516	NM_014708	KNTC1	hsa_circ_0029098	0.0194822
chr12:123052807-123061576	NM_014708	KNTC1	unknown	0.0309337
chr12:123062218-123065217	NM_014708	KNTC1	hsa_circ_0004265	0.0779081
chr12:123078822-123109235	NM_014708	KNTC1	unknown	0.0825131
chr12:123262037-123265877	NM_201435	CCDC62	hsa_circ_0007708	0.00162282
chr12:123270265-123276668	NM_201435	CCDC62	unknown	0.000333211
chr12:12332743-12340053	NM_002336	LRP6	hsa_circ_0008932	0.000726399
chr12:123651201-123665757	NM_022782	MPHOSPH9	hsa_circ_0029184	0.00058496
chr12:123678932-123682881	NM_022782	MPHOSPH9	hsa_circ_0006615	0.00730723
chr12:123678932-123707674	NM_022782	MPHOSPH9	hsa_circ_0029192	0.00048543
chr12:123678932-123712163	NM_022782	MPHOSPH9	unknown	0.320532
chr12:123694602-123707674	NM_022782	MPHOSPH9	hsa_circ_0029197	0.000104227
chr12:123702922-123707674	NM_022782	MPHOSPH9	hsa_circ_0029200	0.0164121
chr12:12397195-12397589	NM_002336	LRP6	hsa_circ_0000378	0.000121468
chr12:123983090-123984083	NM_178314	RILPL1	hsa_circ_0007552	0.0136556
chr12:124071293-124074996	NM_006815	TMED2	hsa_circ_0000458	0.00037592
chr12:124123810-124137282	NM_001271866	GTF2H3	unknown	0.000724091
chr12:124904502-124915333	NM_001077261	NCOR2	hsa_circ_0029308	0.000650471
chr12:124904502-124922542	NM_001077261	NCOR2	hsa_circ_0029309	0.118217
chr12:124950718-124979914	NM_001077261	NCOR2	hsa_circ_0029318	0.376991
chr12:12788710-12788908	NM_001310	CREBL2	hsa_circ_0002873	0.0310792
chr12:128899276-128900165	NM_001136103	TMEM132C	unknown	0.545151
chr12:1289705-1299218	NM_178039	ERC1	unknown	0.000160314
chr12:129178373-129181960	NM_001136103	TMEM132C	unknown	0.0697899
chr12:129293332-129299615	NM_145648	SLC15A4	hsa_circ_0006689	5.32945e-05
chr12:129299319-129299615	NM_145648	SLC15A4	hsa_circ_0000462	1.53746e-05
chr12:130184354-130185243	NM_133448	TMEM132D	unknown	0.0015172
chr12:133310970-133312098	NM_015114	ANKLE2	hsa_circ_0006903	0.126923
chr12:133768074-133768589	NM_001165883	ZNF268	hsa_circ_0029596	8.30213e-05
chr12:1372199-1399178	NM_178039	ERC1	unknown	0.000509145
chr12:1399017-1399178	NM_178039	ERC1	hsa_circ_0024996	0.00108052
chr12:1399017-1481143	NM_178039	ERC1	hsa_circ_0024997	0.000102006
chr12:14576842-14578407	NM_018179	ATF7IP	unknown	0.0330902
chr12:14599921-14610229	NM_018179	ATF7IP	hsa_circ_0025511	0.00621384
chr12:14609494-14610229	NM_018179	ATF7IP	hsa_circ_0025513	0.00280351
chr12:14609494-14619524	NM_018179	ATF7IP	hsa_circ_0025514	0.768286
chr12:1480998-1519619	NM_178039	ERC1	unknown	0.00058539
chr12:1480998-1553916	NM_178039	ERC1	hsa_circ_0006747	0.00594922
chr12:15636907-15657003	NM_002848	PTPRO	unknown	0.00140902
chr12:15656841-15679196	NM_002848	PTPRO	unknown	0.104231
chr12:15656841-15704605	NM_002848	PTPRO	unknown	0.00639472
chr12:19436213-19436679	NM_001143821	PLEKHA5	hsa_circ_0003844	0.0528232
chr12:19511161-19514640	NM_001143821	PLEKHA5	unknown	0.00859458
chr12:19615443-19626289	NM_001114176	AEBP2	hsa_circ_0006420	1.90012e-05
chr12:19615443-19653155	NM_001114176	AEBP2	hsa_circ_0006128	0.000572039
chr12:19626181-19653155	NM_001114176	AEBP2	hsa_circ_0005257	5.8401e-06
chr12:22622642-22659753	NM_014802	C2CD5	hsa_circ_0025608	0.00593824
chr12:22635490-22659753	NM_014802	C2CD5	unknown	9.90011e-06
chr12:22637630-22659753	NM_014802	C2CD5	hsa_circ_0025612	5.60356e-05
chr12:22646156-22659753	NM_014802	C2CD5	hsa_circ_0025614	0.00257304
chr12:22796696-22826594	NM_001039481	ETNK1	hsa_circ_0008664	0.000677039
chr12:24985656-24989530	NM_001178094	BCAT1	hsa_circ_0004426	0.000656113
chr12:25297298-25314131	NM_001082972	CASC1	unknown	0.00285303
chr12:2613601-2622150	NM_000719	CACNA1C	unknown	0.00173731
chr12:26208168-26220646	NM_001164748	RASSF8	hsa_circ_0025638	0.189565
chr12:26208211-26220646	NM_001164748	RASSF8	hsa_circ_0025640	0.180352
chr12:26217430-26220646	NM_001164748	RASSF8	hsa_circ_0025641	0.553392
chr12:27075548-27081838	NM_018164	INTS13	hsa_circ_0025693	0.128714
chr12:27149674-27152609	NM_016551	TM7SF3	hsa_circ_0007683	8.63531e-05
chr12:27867712-27877119	NM_001190864	MRPS35	hsa_circ_0000384	0.000163297
chr12:28378727-28412375	NM_018318	CCDC91	hsa_circ_0000386	0.387932
chr12:28408513-28460682	NM_018318	CCDC91	unknown	0.000119782
chr12:28458581-28460682	NM_018318	CCDC91	hsa_circ_0007723	0.000289916
chr12:28458581-28544344	NM_018318	CCDC91	hsa_circ_0008250	1.67012e-05
chr12:2929251-2930958	NM_018463	ITFG2	hsa_circ_0000374	0.00275604
chr12:3018694-3031568	NM_001160408	TULP3	hsa_circ_0025044	0.00911268
chr12:30866718-30877385	NM_001002259	CAPRIN2	unknown	0.079756
chr12:31545200-31545630	NM_144973	DENND5B	hsa_circ_0004487	0.00862225
chr12:31566369-31579358	NM_144973	DENND5B	unknown	0.00578816
chr12:31576530-31600703	NM_144973	DENND5B	hsa_circ_0025814	0.015857
chr12:31595708-31600703	NM_144973	DENND5B	hsa_circ_0008445	5.89164e-06
chr12:31595708-31648853	NM_144973	DENND5B	unknown	0.0512818
chr12:31604873-31648853	NM_144973	DENND5B	hsa_circ_0025830	0.00237213
chr12:31854796-31862359	NM_001113402	AMN1	unknown	0.000203219
chr12:32480394-32481489	NM_001003398	BICD1	hsa_circ_0025841	0.00435946
chr12:32729199-32764217	NM_139241	FGD4	hsa_circ_0025842	0.0039554
chr12:32734893-32764217	NM_139241	FGD4	unknown	0.000433338
chr12:32751430-32754357	NM_139241	FGD4	unknown	0.000611382
chr12:32751430-32764217	NM_139241	FGD4	hsa_circ_0025843	0.00020749
chr12:32751430-32778713	NM_139241	FGD4	unknown	0.0186041
chr12:32760890-32764217	NM_139241	FGD4	hsa_circ_0000390	0.000663247
chr12:32772631-32786623	NM_139241	FGD4	unknown	0.00742207
chr12:32861086-32871697	NM_001278463	DNM1L	hsa_circ_0025850	0.000618423
chr12:41302158-41318454	NM_001256063	CNTN1	unknown	0.586749
chr12:41302158-41353036	NM_001256063	CNTN1	unknown	0.0716478
chr12:41312440-41337972	NM_001256063	CNTN1	unknown	0.0488774
chr12:41374710-41423021	NM_001843	CNTN1	unknown	0.19766
chr12:41408029-41423021	NM_001843	CNTN1	unknown	0.00189498
chr12:42604156-42604482	NM_001190977	YAF2	hsa_circ_0000392	0.000174054
chr12:42604156-42606286	NM_001190977	YAF2	hsa_circ_0007161	0.000846662
chr12:42711141-42717906	NM_033114	ZCRB1	unknown	0.00170184
chr12:42745686-42792796	NM_201438	PPHLN1	hsa_circ_0004815	3.27995e-05
chr12:45097508-45108524	NM_001145109	NELL2	unknown	0.00109173
chr12:45168529-45173805	NM_001145109	NELL2	hsa_circ_0025936	0.000165606
chr12:459786-465703	NM_001042603	KDM5A	hsa_circ_0024946	6.289e-05
chr12:46230371-46233279	NM_152641	ARID2	hsa_circ_0025951	0.00259024
chr12:46230371-46254732	NM_152641	ARID2	hsa_circ_0025953	0.0735249
chr12:46319924-46322642	NM_004719	SCAF11	hsa_circ_0025967	0.000361152
chr12:46591502-46592526	NM_001278389	SLC38A1	unknown	0.00163755
chr12:46622935-46637097	NM_001278389	SLC38A1	hsa_circ_0000396	4.27422e-05
chr12:46633461-46637097	NM_001278389	SLC38A1	hsa_circ_0000398	0.000172396
chr12:46633461-46648719	NM_001278389	SLC38A1	unknown	0.000106169
chr12:48457492-48495299	NM_001267595	SENP1	hsa_circ_0026023	0.389626
chr12:48477373-48491907	NM_001267595	SENP1	hsa_circ_0006222	0.000517579
chr12:49883247-49884514	NM_023071	SPATS2	hsa_circ_0026153	0.00189727
chr12:49888523-49893988	NM_023071	SPATS2	hsa_circ_0006238	0.0018663
chr12:50385780-50386438	NM_001126103	RACGAP1	hsa_circ_0009035	3.10577e-05
chr12:50488219-50490755	NM_003076	SMARCD1	hsa_circ_0006535	0.000766394
chr12:50821544-50822873	NM_001170804	LARP4	hsa_circ_0003873	0.000334165
chr12:50821544-50824353	NM_001170804	LARP4	hsa_circ_0003664	0.000253101
chr12:50821544-50855130	NM_001170804	LARP4	hsa_circ_0026230	0.00630664
chr12:51173922-51189792	NM_005171	ATF1	hsa_circ_0007241	0.0069814
chr12:51173922-51203372	NM_005171	ATF1	unknown	0.0160458
chr12:51207792-51208222	NM_005171	ATF1	hsa_circ_0026285	0.0963296
chr12:51402258-51404549	NM_001174126	SLC11A2	hsa_circ_0008802	0.000390301
chr12:51449617-51450285	NM_001243689	LETMD1	hsa_circ_0004313	0.0534699
chr12:51467605-51467865	NR_045072	CSRNP2	hsa_circ_0004538	0.000104507
chr12:52077957-52081003	NM_001177984	SCN8A	unknown	3.09207e-05
chr12:52077957-52082880	NM_001177984	SCN8A	unknown	0.00092486
chr12:52139686-52145377	NM_001177984	SCN8A	hsa_circ_0006763	9.59705e-05
chr12:52380601-52385777	NM_004302	ACVR1B	hsa_circ_0003729	0.0015672
chr12:541031-547720	NM_001130147	CCDC77	unknown	0.0568497
chr12:56563312-56563992	NM_001130420	SMARCC2	unknown	0.324545
chr12:5721821-5724463	NM_001278596	ANO2	unknown	0.320659
chr12:57682639-57690334	NM_014925	R3HDM2	unknown	0.018365
chr12:57861115-57862007	NM_001160045	GLI1	hsa_circ_0005358	0.0980717
chr12:58340777-58347472	NM_033276	ATP23	hsa_circ_0000412	0.000108369
chr12:5841685-5860136	NM_001278596	ANO2	unknown	0.810678
chr12:5841685-5916534	NM_001278596	ANO2	unknown	0.728438
chr12:5848482-5941769	NM_001278596	ANO2	unknown	0.112538
chr12:5853322-5941769	NM_001278596	ANO2	unknown	0.0594831
chr12:5860001-5941769	NM_001278596	ANO2	unknown	0.00674934
chr12:5908672-5941769	NM_001278596	ANO2	unknown	0.0106731
chr12:5915217-5941769	NM_001278596	ANO2	unknown	0.00151108
chr12:5936934-5941769	NM_001278596	ANO2	unknown	0.000607502
chr12:60098552-60098799	NM_001270622	SLC16A7	hsa_circ_0027346	0.0204339
chr12:62892698-62895478	NM_001278469	MON2	hsa_circ_0027364	0.00610004
chr12:65258447-65260683	NM_015279	TBC1D30	hsa_circ_0027440	4.48459e-06
chr12:66597490-66611015	NM_001142523	IRAK3	hsa_circ_0008381	0.555738
chr12:66597490-66622150	NM_001142523	IRAK3	hsa_circ_0005505	0.0150902
chr12:66909398-66935730	NM_001178074	GRIP1	hsa_circ_0027450	5.07068e-05
chr12:66923610-66935730	NM_001178074	GRIP1	unknown	0.000362675
chr12:6696549-6697588	NM_001273	CHD4	unknown	0.140592
chr12:69109406-69119576	NM_020401	NUP107	hsa_circ_0003599	0.0167456
chr12:69109406-69125499	NM_020401	NUP107	hsa_circ_0027478	0.072323
chr12:69126416-69129124	NM_020401	NUP107	unknown	0.145804
chr12:69210591-69218431	NM_001145339	MDM2	hsa_circ_0027491	0.00101822
chr12:69222550-69230529	NM_001145339	MDM2	hsa_circ_0002770	0.00325939
chr12:69644908-69656342	NM_007007	CPSF6	hsa_circ_0000417	0.186027
chr12:69983264-69985939	NM_006431	CCT2	hsa_circ_0000418	7.17637e-05
chr12:69983264-69987393	NM_006431	CCT2	hsa_circ_0002940	4.32056e-05
chr12:70193988-70195501	NM_022456	RAB3IP	hsa_circ_0000419	0.000148814
chr12:70671911-70704797	NM_014515	CNOT2	hsa_circ_0007127	0.000207066
chr12:70671911-70713144	NM_014515	CNOT2	hsa_circ_0027545	0.000749732
chr12:71050483-71056385	NM_130846	PTPRR	unknown	0.489291
chr12:72020039-72022817	NM_144982	ZFC3H1	hsa_circ_0008912	0.0195142
chr12:72163579-72167802	NM_014999	RAB21	unknown	6.08966e-05
chr12:72955944-72969322	NM_013381	TRHDE	unknown	0.00786804
chr12:72956632-72969322	NM_013381	TRHDE	hsa_circ_0027586	0.00346559
chr12:75676030-75720307	NM_032606	CAPS2	unknown	0.519445
chr12:77239488-77243250	NM_015336	ZDHHC17	unknown	0.0299971
chr12:79679566-79693331	NM_001135805	SYT1	unknown	6.05306e-05
chr12:80187642-80215970	NM_001143886	PPP1R12A	unknown	0.00146876
chr12:83250788-83251359	NM_152588	TMTC2	hsa_circ_0002886	0.00165362
chr12:83250788-83324324	NM_152588	TMTC2	unknown	0.18899
chr12:83289596-83290425	NM_152588	TMTC2	unknown	0.0132709
chr12:83358802-83360776	NM_152588	TMTC2	unknown	0.485559
chr12:83358802-83379825	NM_152588	TMTC2	hsa_circ_0027683	0.000827107
chr12:88504978-88524995	NM_025114	CEP290	unknown	0.00162393
chr12:88542064-88570096	NM_181783	TMTC3	hsa_circ_0027689	0.000774314
chr12:8866406-8866637	NM_020734	RIMKLB	hsa_circ_0025372	0.00182352
chr12:88898935-88939642	NM_000899	KITLG	hsa_circ_0002375	2.70735e-05
chr12:88909310-88939642	NM_000899	KITLG	unknown	1.19847e-06
chr12:89860546-89866052	NM_001199777	POC1B	hsa_circ_0027702	0.0556647
chr12:89996819-89998123	NM_001001323	ATP2B1	unknown	0.000622129
chr12:90003713-90029028	NM_001001323	ATP2B1	hsa_circ_0027707	0.477615
chr12:90013775-90029028	NM_001001323	ATP2B1	unknown	0.000219272
chr12:93192667-93192862	NM_003566	EEA1	unknown	0.0010649
chr12:93192667-93196510	NM_003566	EEA1	unknown	0.281728
chr12:93192667-93202932	NM_003566	EEA1	unknown	0.0022913
chr12:93192667-93205210	NM_003566	EEA1	hsa_circ_0027713	0.0239938
chr12:93219941-93246801	NM_003566	EEA1	unknown	0.0845177
chr12:93221687-93246801	NM_003566	EEA1	unknown	0.0112971
chr12:93226287-93246801	NM_003566	EEA1	unknown	0.000745583
chr12:93244886-93246801	NM_003566	EEA1	unknown	0.000944946
chr12:94562928-94580249	NM_005761	PLXNC1	unknown	0.00434272
chr12:94603365-94621011	NM_005761	PLXNC1	unknown	0.000536479
chr12:94613791-94621011	NM_005761	PLXNC1	unknown	0.0117321
chr12:94769661-94797038	NM_001042399	CEP83	unknown	0.00346231
chr12:94972169-94976314	NM_020698	TMCC3	hsa_circ_0027731	0.155199
chr12:95602618-95605043	NM_018351	FGD6	unknown	3.72255e-05
chr12:95650925-95690034	NM_017599	VEZT	unknown	0.000314065
chr12:95681439-95690034	NM_017599	VEZT	unknown	0.00249047
chr12:95688047-95690034	NM_017599	VEZT	hsa_circ_0008775	3.30154e-05
chr12:95887831-95889874	NM_006838	METAP2	hsa_circ_0027775	0.0962568
chr12:96692646-96694138	NM_001170464	CDK17	hsa_circ_0007881	0.00228067
chr12:96717725-96728643	NM_001170464	CDK17	hsa_circ_0002762	0.000161327
chr12:97856929-97954825	NR_031653	MIR1251	unknown	0.0319602
chr12:97886238-97889834	NR_024037	RMST	unknown	0.393394
chr12:97886238-97924637	NR_024037	RMST	hsa_circ_0027821	0.8477
chr12:97886238-97954476	NR_024037	RMST	unknown	0.134664
chr12:97886238-97954825	NR_024037	RMST	unknown	0.134357
chr12:97924432-97924637	NR_024037	RMST	unknown	0.0500509
chr12:99145132-99225914	NM_001204081	ANKS1B	unknown	0.0329216
chr12:99166819-99194903	NM_001204081	ANKS1B	unknown	2.67428e-06
chr12:99166819-99225914	NM_001204081	ANKS1B	unknown	0.0207738
chr12:99192711-99225914	NM_001204081	ANKS1B	unknown	0.000682709
chr12:99638119-99640642	NM_152788	ANKS1B	unknown	0.00361169
chr12:99793408-99837587	NM_152788	ANKS1B	unknown	0.48639
chr13:100191699-100196249	NM_004800	TM9SF2	unknown	0.00113365
chr13:100511114-100523316	NM_206808	CLYBL	unknown	0.0718418
chr13:100909848-100925600	NM_000282	PCCA	hsa_circ_0000500	0.000828241
chr13:100909848-100962162	NM_000282	PCCA	unknown	0.0769386
chr13:100909848-100992513	NM_000282	PCCA	unknown	0.179715
chr13:100953713-100982925	NM_000282	PCCA	hsa_circ_0002880	0.0766631
chr13:100953713-100992513	NM_000282	PCCA	hsa_circ_0030763	0.00842939
chr13:100953713-101020828	NM_000282	PCCA	unknown	0.00102484
chr13:100958004-101020828	NM_000282	PCCA	unknown	0.639617
chr13:100959445-100992513	NM_000282	PCCA	hsa_circ_0030766	0.023776
chr13:100959445-101020828	NM_000282	PCCA	hsa_circ_0030767	0.0360852
chr13:100962086-101020828	NM_000282	PCCA	hsa_circ_0030770	0.000929446
chr13:100982814-100992513	NM_000282	PCCA	hsa_circ_0008420	0.0152789
chr13:100982814-101020828	NM_000282	PCCA	hsa_circ_0030771	1.52042e-05
chr13:101020725-101101559	NM_000282	PCCA	hsa_circ_0007754	7.77823e-05
chr13:101910793-101944717	NM_052867	NALCN	unknown	0.0282922
chr13:101997616-102031004	NM_052867	NALCN	hsa_circ_0030788	0.021578
chr13:101997616-102051516	NM_052867	NALCN	unknown	0.000515565
chr13:102521074-102527646	NM_004115	FGF14	hsa_circ_0030793	0.0149925
chr13:103275226-103280274	NM_003291	TPP2	hsa_circ_0008881	0.000145002
chr13:103459495-103486902	NM_001159596	BIVM	unknown	0.000415849
chr13:109318233-109318497	NM_015011	MYO16	hsa_circ_0030830	7.16415e-05
chr13:109318233-109379931	NM_015011	MYO16	unknown	0.00365677
chr13:109518524-109562498	NM_015011	MYO16	hsa_circ_0030833	0.00348006
chr13:109535406-109562498	NM_015011	MYO16	unknown	0.00129326
chr13:111274562-111276626	NM_001242882	NAXD	hsa_circ_0030883	0.000219408
chr13:111857635-111870227	NM_001113511	ARHGEF7	hsa_circ_0000503	0.000669477
chr13:111857635-111885640	NM_001113511	ARHGEF7	hsa_circ_0030914	0.000143992
chr13:111870025-111896641	NM_001113511	ARHGEF7	hsa_circ_0009141	0.278885
chr13:113158345-113181798	NM_006322	TUBGCP3	hsa_circ_0007031	0.897282
chr13:113170753-113181798	NM_006322	TUBGCP3	hsa_circ_0000504	0.00363531
chr13:114174930-114193822	NM_017905	TMCO3	hsa_circ_0004361	2.41166e-06
chr13:20304378-20333558	NR_003272	PSPC1	unknown	0.320659
chr13:20304378-20356931	NR_003272	PSPC1	hsa_circ_0029614	0.00171596
chr13:20425494-20426330	NM_001142684	ZMYM5	hsa_circ_0002673	0.00082104
chr13:20567202-20568059	NM_003453	ZMYM2	hsa_circ_0029624	0.0313394
chr13:20567202-20580726	NM_003453	ZMYM2	hsa_circ_0029625	0.292605
chr13:20576989-20580726	NM_003453	ZMYM2	hsa_circ_0005966	0.0124756
chr13:20600751-20637111	NM_003453	ZMYM2	unknown	0.152162
chr13:20625572-20641530	NM_003453	ZMYM2	hsa_circ_0029633	0.000201114
chr13:20632714-20641530	NM_003453	ZMYM2	hsa_circ_0029636	0.000516259
chr13:20638590-20641530	NM_003453	ZMYM2	hsa_circ_0000465	0.0637264
chr13:20638590-20657172	NM_003453	ZMYM2	hsa_circ_0029638	0.000915943
chr13:20638590-20657916	NM_003453	ZMYM2	unknown	0.00768692
chr13:21148518-21166543	NM_006531	IFT88	unknown	3.78887e-05
chr13:21172789-21190018	NM_006531	IFT88	unknown	0.182187
chr13:21305979-21306260	NM_174928	EEF1AKMT1	hsa_circ_0003285	0.000463951
chr13:21305979-21311944	NM_174928	EEF1AKMT1	hsa_circ_0003852	0.0313855
chr13:21732060-21746820	NM_001166017	SKA3	hsa_circ_0007547	0.94289
chr13:21735928-21746820	NM_001166017	SKA3	hsa_circ_0029696	0.764079
chr13:21742126-21742538	NM_001166017	SKA3	hsa_circ_0000467	0.00467256
chr13:21955572-21965993	NR_046461	unkn	hsa_circ_0029703	0.000107132
chr13:23939304-23945304	NM_001278055	SACS	hsa_circ_0002046	0.00138797
chr13:24164288-24200931	NM_018647	TNFRSF19	hsa_circ_0008784	0.0349
chr13:24796956-24798720	NM_001166271	SPATA13	hsa_circ_0004865	0.00435374
chr13:26911703-26928017	NM_001260	CDK8	hsa_circ_0029803	0.000116492
chr13:26974589-26975761	NM_001260	CDK8	hsa_circ_0003489	0.000123158
chr13:28611321-28624359	NM_004119	FLT3	unknown	0.00287143
chr13:28748408-28752072	NM_175854	PAN3	hsa_circ_0004372	1.17895e-05
chr13:28748408-28771483	NM_175854	PAN3	hsa_circ_0008760	0.000380348
chr13:28771321-28794515	NM_175854	PAN3	hsa_circ_0006597	0.00225429
chr13:28830428-28835595	NM_175854	PAN3	hsa_circ_0008902	4.28523e-05
chr13:28830428-28855516	NM_175854	PAN3	hsa_circ_0029853	0.000322904
chr13:28834583-28835595	NM_175854	PAN3	hsa_circ_0029855	0.00534133
chr13:28840851-28845003	NM_175854	PAN3	hsa_circ_0000469	1.86306e-06
chr13:30801548-30815223	NM_001014380	KATNAL1	hsa_circ_0003587	0.000215048
chr13:30801548-30857928	NM_001014380	KATNAL1	hsa_circ_0008068	0.000536366
chr13:31789187-31803431	NM_194318	B3GLCT	hsa_circ_0002635	0.00285199
chr13:32652970-32691610	NM_023037	FRY	hsa_circ_0029909	0.00286784
chr13:33016524-33018263	NM_001278432	N4BP2L2	unknown	0.00171036
chr13:33091993-33101669	NM_014887	N4BP2L2	hsa_circ_0000471	0.000129964
chr13:33109905-33111164	NM_014887	N4BP2L2	unknown	0.0243431
chr13:33222890-33253066	NM_015032	PDS5B	hsa_circ_0029941	0.016221
chr13:33222890-33284243	NM_015032	PDS5B	unknown	0.0175524
chr13:33232375-33253066	NM_015032	PDS5B	hsa_circ_0029946	0.00130203
chr13:33306237-33309467	NM_015032	PDS5B	hsa_circ_0004494	0.000327055
chr13:33306237-33320238	NM_015032	PDS5B	hsa_circ_0029961	0.000440722
chr13:33327469-33334858	NM_015032	PDS5B	hsa_circ_0029968	0.0230795
chr13:35615069-35644989	NM_015678	NBEA	hsa_circ_0029976	9.5721e-05
chr13:36124613-36141154	NR_031646	MIR548F5	unknown	0.0170435
chr13:36379835-36382457	NM_001195415	DCLK1	hsa_circ_0029994	0.00459173
chr13:36396865-36410278	NM_001195415	DCLK1	unknown	3.60279e-05
chr13:39338440-39358945	NM_207361	FREM2	unknown	0.0911264
chr13:40268770-40301685	NM_020751	COG6	hsa_circ_0030034	0.000394568
chr13:40293372-40301685	NM_020751	COG6	hsa_circ_0006900	0.0119636
chr13:41826780-41835051	NM_004294	MTRF1	hsa_circ_0008230	9.38452e-05
chr13:41890981-41894960	NM_001110798	NAA16	hsa_circ_0009152	0.0714573
chr13:41890981-41910892	NM_001110798	NAA16	hsa_circ_0030067	5.07953e-05
chr13:41892941-41910892	NM_001110798	NAA16	hsa_circ_0030069	0.000676239
chr13:41943225-41946966	NM_024561	NAA16	unknown	0.00193029
chr13:42352120-42393522	NM_015058	VWA8	hsa_circ_0030105	0.00250758
chr13:42385360-42393522	NM_015058	VWA8	hsa_circ_0004711	6.38945e-05
chr13:42439871-42442613	NM_015058	VWA8	hsa_circ_0000478	0.000129016
chr13:42439871-42461497	NM_015058	VWA8	hsa_circ_0030117	0.000701931
chr13:42439871-42465723	NM_015058	VWA8	unknown	0.0801061
chr13:42860121-42882745	NM_016248	AKAP11	unknown	0.00867348
chr13:45578439-45602138	NM_018559	GPALPP1	hsa_circ_0030154	0.00515033
chr13:45725821-45781640	NM_198404	KCTD4	hsa_circ_0007259	8.31146e-05
chr13:46090277-46093229	NM_031431	COG3	hsa_circ_0003401	0.00618883
chr13:46090277-46099186	NM_031431	COG3	hsa_circ_0008937	0.00274397
chr13:46577273-46594692	NM_015070	ZC3H13	unknown	0.0891893
chr13:46577273-46619651	NM_015070	ZC3H13	unknown	0.290874
chr13:47266670-47303119	NM_001164211	LRCH1	hsa_circ_0030207	0.186784
chr13:47297355-47303119	NM_001164211	LRCH1	hsa_circ_0030214	0.00012035
chr13:47297355-47308133	NM_001164211	LRCH1	hsa_circ_0002215	0.000126713
chr13:48830312-48832372	NM_021999	ITM2B	unknown	0.0126767
chr13:48947540-48955579	NM_000321	RB1	unknown	0.00310458
chr13:49712882-49720071	NM_014923	FNDC3A	hsa_circ_0000481	0.000502098
chr13:49712882-49741439	NM_014923	FNDC3A	unknown	0.00108017
chr13:49741379-49749677	NM_014923	FNDC3A	hsa_circ_0004024	0.000308856
chr13:49742748-49749677	NM_014923	FNDC3A	hsa_circ_0005275	0.00130792
chr13:49742748-49752790	NM_014923	FNDC3A	hsa_circ_0006978	0.00034732
chr13:49771012-49772710	NM_014923	FNDC3A	hsa_circ_0005263	1.22459e-05
chr13:50025688-50026045	NM_031915	SETDB2	hsa_circ_0030253	0.0331044
chr13:50025688-50042096	NM_031915	SETDB2	hsa_circ_0030254	0.000652536
chr13:50054354-50057699	NM_031915	SETDB2	hsa_circ_0000483	0.000800671
chr13:50279756-50280508	NM_002267	KPNA3	hsa_circ_0007232	0.00541392
chr13:51501542-51523641	NM_024570	RNASEH2B	hsa_circ_0000489	6.47479e-05
chr13:52971366-52972329	NM_018676	THSD1	hsa_circ_0008776	7.26749e-05
chr13:52971366-52976816	NM_018676	THSD1	hsa_circ_0008581	0.000654983
chr13:52992126-53001354	NM_001282169	VPS36	hsa_circ_0030342	0.000102299
chr13:58240601-58240967	NM_001040429	PCDH17	unknown	0.00521865
chr13:60407240-60413582	NM_001258366	DIAPH3	hsa_circ_0030369	0.0783306
chr13:60485868-60548590	NM_001258366	DIAPH3	unknown	0.179091
chr13:61013821-61041513	NM_001146071	TDRD3	hsa_circ_0003441	5.63252e-05
chr13:70514171-70549934	NM_020866	KLHL1	unknown	0.000225917
chr13:72049272-72063280	NM_004392	DACH1	unknown	0.00511361
chr13:72131155-72147144	NM_004392	DACH1	unknown	0.800478
chr13:72131155-72204849	NM_004392	DACH1	unknown	3.56901e-05
chr13:72204687-72256042	NM_004392	DACH1	unknown	0.258939
chr13:73347821-73352518	NM_001128226	DIS3	unknown	0.0671843
chr13:73352324-73352518	NM_001128226	DIS3	unknown	0.0124604
chr13:73409380-73428293	NM_006346	PIBF1	unknown	0.00437973
chr13:73409380-73505405	NM_006346	PIBF1	unknown	0.00882777
chr13:73482668-73505405	NM_006346	PIBF1	hsa_circ_0030408	0.933544
chr13:74518117-74569190	NM_007249	KLF12	unknown	0.00380484
chr13:76134888-76143643	NM_001270952	UCHL3	hsa_circ_0000494	7.66444e-05
chr13:76134888-76169126	NM_001270952	UCHL3	hsa_circ_0003455	0.0100587
chr13:76140830-76143643	NM_001270952	UCHL3	unknown	0.0402564
chr13:77589543-77595996	NM_012158	FBXL3	hsa_circ_0008794	0.00121225
chr13:77655561-77661768	NR_046716	MYCBP2-AS1	hsa_circ_0004850	0.00333367
chr13:77779390-77818086	NM_015057	MYCBP2	hsa_circ_0030509	0.00504416
chr13:77791974-77818086	NM_015057	MYCBP2	hsa_circ_0004217	0.00299736
chr13:77798585-77818086	NM_015057	MYCBP2	unknown	0.0137177
chr13:77817193-77818086	NM_015057	MYCBP2	hsa_circ_0030522	0.00442942
chr13:78293666-78320990	NM_001242868	SLAIN1	unknown	0.00095186
chr13:78293666-78327493	NM_001242868	SLAIN1	hsa_circ_0000497	0.000539082
chr13:78317150-78327493	NM_001242868	SLAIN1	unknown	0.000326711
chr13:79209244-79219132	NM_024546	RNF219	hsa_circ_0000498	0.00334199
chr13:79915257-79918929	NM_022118	RBM26	hsa_circ_0030533	0.000610732
chr13:79945079-79946065	NM_022118	RBM26	hsa_circ_0004205	0.0110259
chr13:94197515-94197674	NM_005708	GPC6	unknown	0.00276163
chr13:94482406-94482798	NR_046536	unkn	unknown	0.296443
chr13:96263698-96264431	NM_014934	DZIP1	unknown	0.000711753
chr13:96272138-96277183	NM_014934	DZIP1	unknown	0.159946
chr13:96375495-96377506	NM_006260	DNAJC3	hsa_circ_0002473	0.000105912
chr13:96409897-96416207	NM_006260	DNAJC3	unknown	7.0915e-05
chr13:96577933-96592345	NM_020121	UGGT2	unknown	0.000535416
chr13:96577933-96651561	NM_020121	UGGT2	unknown	5.08588e-05
chr13:96622365-96648389	NM_020121	UGGT2	unknown	3.72813e-05
chr13:96622365-96651561	NM_020121	UGGT2	unknown	0.000820829
chr13:96636057-96651561	NM_020121	UGGT2	hsa_circ_0030632	0.000656554
chr13:99890680-99896878	NM_001144072	UBAC2	hsa_circ_0030720	0.00112699
chr14:100317189-100331983	NM_001008707	EML1	hsa_circ_0033155	6.89442e-05
chr14:101402108-101415933	NR_003232	SNORD113-4	unknown	0.131647
chr14:102486229-102489217	NM_001376	DYNC1H1	hsa_circ_0008683	0.00216037
chr14:102506572-102507010	NM_001376	DYNC1H1	hsa_circ_0002398	9.18924e-06
chr14:102659799-102661457	NM_001242414	WDR20	hsa_circ_0000569	0.00382575
chr14:102661274-102664184	NM_001242414	WDR20	hsa_circ_0003512	3.62542e-05
chr14:102661274-102676199	NM_001242414	WDR20	hsa_circ_0002553	0.114146
chr14:103470264-103478525	NM_006035	CDC42BPB	hsa_circ_0000571	0.00302753
chr14:104135847-104139768	NM_005552	KLC1	hsa_circ_0007737	0.00795207
chr14:104245081-104263855	NM_015316	PPP1R13B	hsa_circ_0005791	2.81918e-05
chr14:105692405-105693097	NM_145685	BRF1	hsa_circ_0006153	0.105554
chr14:20820403-20822406	NM_001042618	PARP2	unknown	0.000313672
chr14:21779982-21788336	NM_020366	RPGRIP1	unknown	0.00050064
chr14:21795781-21802864	NM_020366	RPGRIP1	unknown	4.19639e-05
chr14:21825355-21829372	NM_007192	SUPT16H	hsa_circ_0000522	0.00090367
chr14:21930508-21931926	NM_001163380	RAB2B	unknown	0.0339602
chr14:21971315-21972024	NM_019852	METTL3	hsa_circ_0000523	1.8376e-06
chr14:23375403-23378804	NM_001077351	RBM23	hsa_circ_0004137	8.29132e-05
chr14:23375403-23380612	NM_001077351	RBM23	hsa_circ_0031241	4.49333e-06
chr14:23378691-23380612	NM_001077351	RBM23	hsa_circ_0000524	0.000274615
chr14:23395341-23396023	NM_001039619	PRMT5	hsa_circ_0031250	4.22406e-05
chr14:23395341-23396869	NM_001039619	PRMT5	hsa_circ_0002928	1.11263e-05
chr14:31103152-31112611	NM_016106	SCFD1	hsa_circ_0008046	0.000117832
chr14:31139461-31144271	NM_016106	SCFD1	hsa_circ_0009140	0.0206304
chr14:31175028-31204064	NM_016106	SCFD1	unknown	0.0147058
chr14:31185129-31204064	NM_016106	SCFD1	hsa_circ_0000528	1.10331e-05
chr14:31346777-31349940	NM_001135058	COCH	hsa_circ_0031431	0.000264701
chr14:31371741-31380368	NM_001083893	STRN3	hsa_circ_0031433	0.000274957
chr14:31404368-31425448	NM_001083893	STRN3	hsa_circ_0031446	0.00139823
chr14:31416295-31425448	NM_001083893	STRN3	hsa_circ_0031447	0.0157533
chr14:31424825-31425448	NM_001083893	STRN3	hsa_circ_0007656	7.849e-05
chr14:31596990-31602881	NM_015382	HECTD1	hsa_circ_0002301	0.000120965
chr14:31596990-31641328	NM_015382	HECTD1	hsa_circ_0031482	6.80681e-05
chr14:31602443-31602881	NM_015382	HECTD1	hsa_circ_0031485	0.00663226
chr14:31626045-31641328	NM_015382	HECTD1	unknown	0.00387247
chr14:32559707-32563592	NM_001030055	ARHGAP5	hsa_circ_0031583	0.00262709
chr14:32559707-32586493	NM_001030055	ARHGAP5	hsa_circ_0031584	0.000404682
chr14:32559707-32615546	NM_001030055	ARHGAP5	unknown	0.0107899
chr14:32902665-32903023	NM_004274	AKAP6	hsa_circ_0031587	0.000217953
chr14:33046325-33069998	NM_004274	AKAP6	unknown	0.00129968
chr14:33068615-33069998	NM_004274	AKAP6	hsa_circ_0031590	0.00105185
chr14:33290607-33294021	NM_004274	AKAP6	unknown	0.00643781
chr14:33684387-33684793	NM_001164749	NPAS3	unknown	7.21781e-06
chr14:35252967-35262127	NM_013448	BAZ1A	hsa_circ_0006431	0.010313
chr14:35261980-35331528	NM_013448	BAZ1A	hsa_circ_0031632	0.852082
chr14:35331249-35331528	NM_013448	BAZ1A	hsa_circ_0006137	0.000187387
chr14:35565763-35568590	NM_017917	PPP2R3C	hsa_circ_0031657	0.00020676
chr14:35595940-35649983	NM_001256678	KIAA0391	unknown	0.0244302
chr14:36121010-36194359	NM_014990	RALGAPA1	hsa_circ_0031672	0.00428404
chr14:37754522-37777724	NM_001195296	MIPOL1	hsa_circ_0004455	0.0144463
chr14:37754522-37838829	NM_001195296	MIPOL1	hsa_circ_0004204	0.000312717
chr14:39620949-39628754	NM_001079537	TRAPPC6B	hsa_circ_0031738	0.00382874
chr14:39623414-39627606	NM_001079537	TRAPPC6B	hsa_circ_0005836	0.0376945
chr14:39623414-39628754	NM_001079537	TRAPPC6B	unknown	0.011629
chr14:39627488-39628754	NM_001079537	TRAPPC6B	hsa_circ_0002395	0.000278779
chr14:39648294-39648666	NM_002687	PNN	unknown	3.36111e-05
chr14:45464948-45481278	NM_015091	TOGARAM1	unknown	0.000304497
chr14:45478115-45496677	NM_015091	TOGARAM1	unknown	0.000387765
chr14:45478115-45501579	NM_015091	TOGARAM1	hsa_circ_0031757	0.000392341
chr14:45478115-45523752	NM_015091	TOGARAM1	hsa_circ_0031759	0.0333714
chr14:45644273-45646179	NM_020937	FANCM	unknown	0.0147601
chr14:50069087-50074839	NM_152329	LRR1	unknown	0.0284013
chr14:50130032-50141145	NM_001197330	POLE2	hsa_circ_0008002	0.00107638
chr14:50131343-50141145	NM_001197330	POLE2	hsa_circ_0031787	0.00295811
chr14:50136241-50141145	NM_001197330	POLE2	hsa_circ_0004904	9.00358e-05
chr14:50175876-50210523	NM_172193	KLHDC1	unknown	0.000170097
chr14:50262508-50281575	NM_004713	NEMF	unknown	0.320659
chr14:50262508-50298079	NM_004713	NEMF	unknown	0.00120306
chr14:50266192-50298079	NM_004713	NEMF	unknown	0.00386903
chr14:50280705-50301167	NM_004713	NEMF	unknown	0.0544177
chr14:50292584-50298079	NM_004713	NEMF	unknown	0.00010214
chr14:50292584-50301167	NM_004713	NEMF	unknown	0.0214755
chr14:50600840-50619891	NM_006939	SOS2	unknown	0.102797
chr14:50616725-50616948	NM_006939	SOS2	hsa_circ_0007695	0.000506237
chr14:50616725-50619891	NM_006939	SOS2	unknown	0.0017389
chr14:50619787-50625364	NM_006939	SOS2	unknown	0.00594015
chr14:50647289-50671127	NM_006939	SOS2	hsa_circ_0031831	0.00010305
chr14:50889838-50901783	NM_006575	MAP4K5	unknown	0.000485338
chr14:50923233-50930851	NM_006575	MAP4K5	hsa_circ_0031857	0.0586993
chr14:50929382-50952912	NM_006575	MAP4K5	unknown	0.000181384
chr14:50933300-50949134	NM_006575	MAP4K5	unknown	0.0666262
chr14:51710573-51713938	NM_030755	TMX1	hsa_circ_0031897	0.0159793
chr14:51710573-51716483	NM_030755	TMX1	hsa_circ_0009104	0.0526171
chr14:52922041-52937398	NM_001160047	TXNDC16	unknown	0.00136227
chr14:52977957-53011089	NM_001160047	TXNDC16	hsa_circ_0031939	0.00172468
chr14:53003436-53011089	NM_001160047	TXNDC16	hsa_circ_0031940	0.000115337
chr14:53064989-53067059	NM_001099652	GPR137C	hsa_circ_0031941	0.00743748
chr14:53064989-53100664	NM_001099652	GPR137C	unknown	0.313893
chr14:53558502-53570574	NM_001160147	DDHD1	hsa_circ_0031977	0.000209191
chr14:56078736-56086030	NM_001079521	KTN1	hsa_circ_0032029	0.00673242
chr14:56114742-56115588	NM_001079521	KTN1	hsa_circ_0004110	8.00906e-05
chr14:56746393-56757174	NM_021255	PELI2	hsa_circ_0000541	0.000633395
chr14:57696451-57700750	NM_006544	EXOC5	unknown	0.00115369
chr14:57696451-57714430	NM_006544	EXOC5	hsa_circ_0032047	0.00289611
chr14:57740961-57741607	NM_018229	AP5M1	hsa_circ_0032051	0.244087
chr14:57740961-57747140	NM_018229	AP5M1	hsa_circ_0032052	0.471489
chr14:57740961-57749948	NM_018229	AP5M1	hsa_circ_0032053	0.154813
chr14:58563441-58600059	NM_001001872	ARMH4	unknown	0.00127229
chr14:58785259-58796887	NM_002892	ARID4A	hsa_circ_0000542	0.000677457
chr14:60193636-60194386	NM_021136	RTN1	unknown	0.000515318
chr14:60581417-60592541	NM_022495	PCNX4	unknown	0.0600515
chr14:60749401-60750255	NM_177952	PPM1A	hsa_circ_0032108	0.262017
chr14:60908791-60935254	NM_174978	C14orf39	unknown	0.902146
chr14:60921718-60938457	NM_174978	C14orf39	unknown	0.000640998
chr14:61262934-61285565	NM_001177963	MNAT1	hsa_circ_0032116	0.00038313
chr14:61262934-61346553	NM_001177963	MNAT1	hsa_circ_0032117	6.14451e-05
chr14:61275042-61346553	NM_001177963	MNAT1	hsa_circ_0004244	0.000206435
chr14:61278704-61346553	NM_001177963	MNAT1	hsa_circ_0008215	0.00139045
chr14:62188226-62188541	NM_001530	HIF1A	hsa_circ_0007976	0.000528893
chr14:63447589-63483672	NM_139318	KCNH5	hsa_circ_0032148	0.00101136
chr14:64465631-64467437	NM_015180	SYNE2	unknown	0.00569962
chr14:64465631-64483349	NM_015180	SYNE2	unknown	0.00658537
chr14:64465631-64489581	NM_015180	SYNE2	unknown	0.00920575
chr14:64516328-64529613	NM_015180	SYNE2	unknown	0.16256
chr14:66028054-66028484	NM_004480	FUT8	hsa_circ_0003028	7.14657e-06
chr14:66082695-66096324	NM_004480	FUT8	unknown	0.00022127
chr14:67490349-67589094	NM_001024218	GPHN	unknown	5.29115e-05
chr14:67736417-67770316	NM_001256550	MPP5	hsa_circ_0032261	0.000712113
chr14:67768105-67770316	NM_001256550	MPP5	hsa_circ_0005429	0.0186877
chr14:68151731-68157138	NM_001252650	RDH11	hsa_circ_0006278	0.00143321
chr14:68228082-68229536	NM_015346	ZFYVE26	hsa_circ_0000545	5.76162e-05
chr14:69583082-69589077	NM_003861	DCAF5	hsa_circ_0007392	0.00669042
chr14:70442431-70461197	NM_001034852	SMOC1	hsa_circ_0032358	0.0199258
chr14:70633355-70635201	NM_033262	SLC8A3	hsa_circ_0000551	0.00344168
chr14:71051533-71064494	NM_005466	MED6	unknown	0.00984436
chr14:71215545-71216798	NM_033141	MAP3K9	hsa_circ_0032379	0.00171887
chr14:71492833-71502874	NM_014982	PCNX1	hsa_circ_0007996	0.000383879
chr14:73181130-73198642	NM_001280542	DPF3	unknown	0.900535
chr14:73459850-73460065	NM_001281734	ZFYVE1	hsa_circ_0032491	0.00218367
chr14:73614502-73614802	NM_000021	PSEN1	hsa_circ_0008521	0.0002876
chr14:73614502-73614814	NM_000021	PSEN1	hsa_circ_0003848	0.00559716
chr14:73614502-73640415	NM_000021	PSEN1	hsa_circ_0002564	0.000271685
chr14:73614502-73664837	NM_000021	PSEN1	hsa_circ_0002289	0.0434663
chr14:75513078-75516421	NM_001040108	MLH3	hsa_circ_0032649	0.00175781
chr14:75576387-75577074	NM_033116	NEK9	hsa_circ_0000557	0.000195497
chr14:76173360-76187046	NM_015072	TTLL5	hsa_circ_0032704	0.0906485
chr14:76173360-76201632	NM_015072	TTLL5	unknown	0.0691447
chr14:76198680-76201632	NM_015072	TTLL5	hsa_circ_0008187	0.00506566
chr14:76248829-76249873	NM_015072	TTLL5	hsa_circ_0032725	0.32878
chr14:76330009-76368567	NM_015072	TTLL5	hsa_circ_0007946	0.00989188
chr14:76633005-76647192	NM_017926	GPATCH2L	hsa_circ_0005267	0.00106057
chr14:76633005-76662315	NM_017926	GPATCH2L	hsa_circ_0005252	0.00100666
chr14:79423584-79454484	NR_073547	NRXN3	unknown	0.00153944
chr14:80158515-80164280	NM_001105250	NRXN3	unknown	0.00123712
chr14:80971254-80997230	NM_152446	CEP128	hsa_circ_0032815	0.060971
chr14:81209418-81227957	NM_152446	CEP128	hsa_circ_0032821	0.0222337
chr14:81209418-81244390	NM_152446	CEP128	hsa_circ_0032822	0.161168
chr14:81297486-81307112	NM_152446	CEP128	hsa_circ_0032825	0.0312252
chr14:81362061-81372425	NM_152446	CEP128	unknown	0.00344704
chr14:88883054-88899556	NM_001040428	SPATA7	unknown	0.00123356
chr14:89041036-89044484	NM_001160103	ZC3H14	hsa_circ_0003164	0.00114873
chr14:89123719-89131833	NM_183387	EML5	unknown	3.35362e-05
chr14:89148233-89163296	NM_183387	EML5	hsa_circ_0032869	0.157255
chr14:89178614-89181539	NM_183387	EML5	hsa_circ_0032873	2.04167e-05
chr14:89178614-89221015	NM_183387	EML5	hsa_circ_0032875	0.0344049
chr14:89192884-89212627	NM_183387	EML5	hsa_circ_0032876	0.000159217
chr14:89192884-89221015	NM_183387	EML5	hsa_circ_0032877	0.000266493
chr14:89220855-89221015	NM_183387	EML5	hsa_circ_0032883	0.000189387
chr14:89319314-89327676	NM_144596	TTC8	hsa_circ_0006603	0.031093
chr14:90397884-90398971	NM_145231	EFCAB11	hsa_circ_0032891	0.00114083
chr14:91409421-91413894	NM_004755	RPS6KA5	hsa_circ_0032939	0.00446832
chr14:91409421-91444868	NM_004755	RPS6KA5	unknown	0.0154442
chr14:91409421-91467503	NM_004755	RPS6KA5	hsa_circ_0032940	0.00425916
chr14:91444649-91467503	NM_004755	RPS6KA5	hsa_circ_0032943	2.78e-05
chr14:91931593-91942868	NM_032560	unkn	unknown	0.110977
chr14:91947919-91952074	NM_032560	unkn	hsa_circ_0003045	8.73075e-05
chr14:91947919-91957146	NM_032560	unkn	hsa_circ_0032965	0.000626847
chr14:92469762-92474196	NM_004239	TRIP11	unknown	0.00483301
chr14:92469762-92478139	NM_004239	TRIP11	unknown	0.978527
chr14:92473983-92477416	NM_004239	TRIP11	unknown	0.0283349
chr14:92480558-92499597	NM_004239	TRIP11	unknown	0.00619523
chr14:92559595-92562481	NM_001127696	ATXN3	unknown	0.000886666
chr14:92559595-92563182	NM_001127696	ATXN3	hsa_circ_0007959	0.00283151
chr14:92592465-92609638	NM_017437	CPSF2	unknown	0.000288345
chr14:93760203-93761283	NM_018167	BTBD7	hsa_circ_0006947	2.72513e-05
chr14:93760203-93762503	NM_018167	BTBD7	hsa_circ_0000563	7.74375e-05
chr14:93934016-93954101	NM_020818	UNC79	unknown	0.000831694
chr14:93934016-93963632	NM_020818	UNC79	unknown	0.00129758
chr14:96807858-96813678	NM_018036	ATG2B	hsa_circ_0002223	0.0331675
chr14:96986391-96991728	NM_001252006	PAPOLA	hsa_circ_0002120	0.00116124
chr14:96986391-96994343	NM_001252006	PAPOLA	hsa_circ_0002793	0.000731826
chr14:97022183-97022750	NM_032632	PAPOLA	hsa_circ_0006717	0.000820077
chr14:97299803-97327072	NM_003384	VRK1	hsa_circ_0000566	0.000465911
chr14:97299803-97342457	NM_003384	VRK1	unknown	0.0904897
chr14:97312431-97327072	NM_003384	VRK1	unknown	0.110064
chr14:99924615-99932150	NM_032233	SETD3	hsa_circ_0000567	5.0553e-05
chr15:100211527-100215663	NM_001130928	MEF2A	hsa_circ_0003062	0.00503478
chr15:100692816-100739628	NM_139057	ADAMTS17	unknown	0.00139767
chr15:100939973-100948863	NM_178842	CERS3	unknown	0.0277426
chr15:101775286-101775782	NM_014918	CHSY1	hsa_circ_0005019	0.127639
chr15:102241288-102255166	NM_152334	TARSL2	hsa_circ_0037108	0.000213936
chr15:22835915-22849121	NM_001102610	TUBGCP5	unknown	0.000972614
chr15:25511577-25524031	NR_003499	unkn	unknown	0.000357414
chr15:25599499-25657118	NM_130838	UBE3A	unknown	0.000499534
chr15:25650607-25657118	NM_130838	UBE3A	hsa_circ_0000586	0.000112176
chr15:25650607-25660989	NM_130838	UBE3A	hsa_circ_0005147	0.000551421
chr15:26825465-26828561	NM_001191321	GABRB3	hsa_circ_0034182	0.0002969
chr15:27571955-27574035	NM_001270873	GABRG3	hsa_circ_0034186	0.000829399
chr15:28491026-28493882	NM_004667	HERC2	hsa_circ_0002814	0.000398132
chr15:28505922-28508315	NM_004667	HERC2	hsa_circ_0005387	0.00138115
chr15:30053341-30065560	NM_003257	TJP1	hsa_circ_0034293	0.00105737
chr15:30053341-30092905	NM_003257	TJP1	hsa_circ_0034294	0.17615
chr15:33445248-33447246	NM_001277314	FMN1	unknown	0.206786
chr15:34048506-34061373	NM_001036	RYR3	unknown	0.00215963
chr15:34111956-34117877	NM_001036	RYR3	unknown	0.00426705
chr15:35192822-35196706	NM_014691	AQR	unknown	0.358492
chr15:36936478-36950106	NM_001130010	C15orf41	hsa_circ_0034398	0.000827644
chr15:41036244-41037457	NM_018145	RMDN3	hsa_circ_0004942	0.000866171
chr15:41361767-41362745	NM_017553	INO80	hsa_circ_0007489	0.000262337
chr15:41361767-41366763	NM_017553	INO80	hsa_circ_0006525	0.00366712
chr15:41377566-41379880	NM_017553	INO80	hsa_circ_0004279	0.00137796
chr15:41648236-41650456	NM_001243142	NUSAP1	hsa_circ_0034693	0.000556259
chr15:41648236-41669502	NM_001243142	NUSAP1	hsa_circ_0008346	0.123061
chr15:41763369-41769713	NM_015138	RTF1	unknown	0.00668332
chr15:41961025-41962156	NM_001080541	MGA	hsa_circ_0000591	0.000167423
chr15:41988272-41989221	NM_001080541	MGA	hsa_circ_0034734	0.00223594
chr15:41988272-41991357	NM_001080541	MGA	hsa_circ_0000592	3.0067e-06
chr15:41988272-42005694	NM_001080541	MGA	hsa_circ_0000593	0.000304175
chr15:41999925-42005694	NM_001080541	MGA	unknown	0.000362821
chr15:42553155-42560230	NM_015497	TMEM87A	hsa_circ_0034803	6.51066e-05
chr15:42807434-42822017	NM_003825	SNAP23	hsa_circ_0034825	0.161282
chr15:42851536-42856055	NM_001130447	HAUS2	unknown	0.000100968
chr15:43102811-43132631	NM_173500	TTBK2	hsa_circ_0002466	0.00184251
chr15:43120125-43132631	NM_173500	TTBK2	hsa_circ_0008319	4.78626e-05
chr15:43120125-43170882	NM_173500	TTBK2	hsa_circ_0006297	0.0501063
chr15:43164808-43170882	NM_173500	TTBK2	hsa_circ_0034880	0.0331463
chr15:43627142-43628024	NM_001012969	ADAL	hsa_circ_0034947	0.240042
chr15:43627893-43641243	NM_001012969	ADAL	unknown	0.00284606
chr15:43748089-43749416	NR_046489	unkn	hsa_circ_0006327	0.00413753
chr15:43748089-43762264	NR_046489	unkn	unknown	0.320659
chr15:44046021-44048964	NM_005313	PDIA3	hsa_circ_0002151	0.000216525
chr15:44620882-44630515	NM_138423	CASC4	hsa_circ_0035051	5.67655e-05
chr15:44620882-44673174	NM_138423	CASC4	hsa_circ_0035052	0.000235431
chr15:44624185-44630515	NM_138423	CASC4	hsa_circ_0000596	7.64406e-05
chr15:44624185-44673174	NM_138423	CASC4	unknown	8.51554e-05
chr15:44671887-44673174	NM_138423	CASC4	hsa_circ_0003829	0.000910972
chr15:44907560-44912601	NM_001160227	SPG11	hsa_circ_0003784	0.00898387
chr15:45778808-45783079	NM_013309	SLC30A4	unknown	0.0106263
chr15:49319561-49329966	NM_001193489	SECISBP2L	hsa_circ_0035185	0.0197518
chr15:49429346-49431850	NM_001143887	COPS2	unknown	0.0590523
chr15:49528047-49531564	NM_001001556	GALK2	hsa_circ_0008488	0.00530488
chr15:49528047-49584734	NM_001001556	GALK2	hsa_circ_0035189	0.000665535
chr15:50330964-50366382	NR_073598	ATP8B4	hsa_circ_0035198	0.00886921
chr15:50330964-50399205	NR_073598	ATP8B4	hsa_circ_0035199	0.021737
chr15:50592985-50593565	NM_005254	GABPB1	hsa_circ_0002551	3.15898e-05
chr15:50592985-50596330	NM_005254	GABPB1	hsa_circ_0007983	0.00731445
chr15:50592985-50601995	NM_005254	GABPB1	hsa_circ_0003501	6.51309e-05
chr15:50741596-50751359	NM_001128610	USP8	hsa_circ_0035214	0.000508848
chr15:50875285-50884823	NM_017672	TRPM7	hsa_circ_0035228	0.000713356
chr15:50878588-50884823	NM_017672	TRPM7	unknown	0.000266892
chr15:50923613-50955243	NM_017672	TRPM7	hsa_circ_0035249	0.000468192
chr15:50935536-50955243	NM_017672	TRPM7	hsa_circ_0004951	3.31917e-05
chr15:51743841-51745838	NM_001174116	DMXL2	hsa_circ_0035276	0.000339145
chr15:51743841-51747425	NM_001174116	DMXL2	hsa_circ_0035277	0.000125657
chr15:51748262-51757073	NM_001174116	DMXL2	unknown	0.000224176
chr15:51827859-51839605	NM_001174116	DMXL2	unknown	0.000111635
chr15:52073240-52075025	NM_001142885	TMOD2	hsa_circ_0005566	7.1179e-05
chr15:52161413-52194233	NM_014547	TMOD3	hsa_circ_0035292	5.78356e-05
chr15:52186011-52194233	NM_014547	TMOD3	hsa_circ_0035296	0.00196981
chr15:52697483-52725482	NM_000259	MYO5A	hsa_circ_0035338	0.00119205
chr15:52718026-52725482	NM_000259	MYO5A	hsa_circ_0002207	2.29801e-05
chr15:52876941-52885933	NM_019600	FAM214A	unknown	0.000329148
chr15:54304844-54308083	NM_001080534	UNC13C	unknown	0.0618927
chr15:54527227-54542642	NM_001080534	UNC13C	hsa_circ_0035360	0.150698
chr15:54527227-54557694	NM_001080534	UNC13C	unknown	0.0395547
chr15:54586092-54592571	NM_001080534	UNC13C	unknown	0.58153
chr15:54586092-54630687	NM_001080534	UNC13C	unknown	0.00772654
chr15:55516086-55527154	NM_183234	RAB27A	hsa_circ_0003863	0.0300838
chr15:56243573-56258744	NM_006154	NEDD4	hsa_circ_0008340	0.0109259
chr15:56434975-56436681	NM_022841	RFX7	unknown	0.000597105
chr15:56676149-56704634	NM_198524	TEX9	unknown	0.683192
chr15:56680669-56687032	NM_198524	TEX9	hsa_circ_0000603	0.000525912
chr15:56680669-56704634	NM_198524	TEX9	unknown	0.00811814
chr15:56686362-56687032	NM_198524	TEX9	unknown	0.000469561
chr15:57523349-57526305	NM_003205	TCF12	hsa_circ_0006380	0.00282532
chr15:57730182-57734676	NM_001252335	CGNL1	hsa_circ_0035431	0.935752
chr15:58913669-58936177	NM_001110	ADAM10	hsa_circ_0005678	0.00101413
chr15:59179173-59179739	NM_001013843	SLTM	hsa_circ_0000604	0.00368495
chr15:59204761-59205895	NM_001013843	SLTM	hsa_circ_0003713	0.00126193
chr15:59204761-59209198	NM_001013843	SLTM	hsa_circ_0000605	6.86098e-05
chr15:59323002-59323901	NM_001270528	RNF111	hsa_circ_0001982	0.00118905
chr15:59963381-59972507	NM_004330	BNIP2	unknown	0.000356542
chr15:62221699-62223458	NM_017684	VPS13C	hsa_circ_0004456	0.00210317
chr15:62299506-62306191	NM_017684	VPS13C	hsa_circ_0000607	3.85526e-05
chr15:62312677-62336454	NM_017684	VPS13C	hsa_circ_0000608	0.00011754
chr15:63821212-63855207	NM_001256702	USP3	hsa_circ_0007349	0.000213095
chr15:63821212-63866602	NM_001256702	USP3	unknown	0.0027504
chr15:63824845-63829355	NM_001256702	USP3	hsa_circ_0000612	0.00811226
chr15:63824845-63852169	NM_001256702	USP3	hsa_circ_0035649	2.0737e-05
chr15:63824845-63855207	NM_001256702	USP3	hsa_circ_0002138	0.00104115
chr15:63824845-63866602	NM_001256702	USP3	hsa_circ_0035650	0.00544006
chr15:63845913-63855207	NM_001256702	USP3	hsa_circ_0008153	0.00688725
chr15:63850304-63852169	NM_001256702	USP3	hsa_circ_0035655	0.307425
chr15:63988322-64008672	NM_003922	HERC1	hsa_circ_0035796	2.4469e-05
chr15:63990926-64008672	NM_003922	HERC1	unknown	0.0557724
chr15:63998978-64008672	NM_003922	HERC1	hsa_circ_0035801	0.0015261
chr15:64004973-64008672	NM_003922	HERC1	hsa_circ_0035803	0.0398697
chr15:64066892-64067848	NM_003922	HERC1	hsa_circ_0007112	0.00455082
chr15:64410315-64415745	NM_001242933	SNX1	hsa_circ_0035818	6.08839e-05
chr15:64496639-64508912	NM_022048	CSNK1G1	unknown	0.0199075
chr15:65266939-65275931	NM_001127889	SPG21	hsa_circ_0003526	0.000748156
chr15:65471271-65472542	NM_006660	CLPX	hsa_circ_0004374	0.000434772
chr15:65756098-65772737	NM_197960	DPP8	hsa_circ_0035897	9.03103e-05
chr15:65773852-65804902	NM_197960	DPP8	unknown	0.000384496
chr15:65994642-65995346	NM_001144823	DENND4A	hsa_circ_0007072	0.0290142
chr15:66007815-66048810	NR_039736	MIR4511	hsa_circ_0035938	0.0010784
chr15:66007815-66053776	NR_039736	MIR4511	unknown	0.000741527
chr15:66015185-66025156	NM_001144823	DENND4A	unknown	0.000207952
chr15:66015185-66048810	NM_001144823	DENND4A	hsa_circ_0004367	0.00322997
chr15:66021409-66031213	NM_001144823	DENND4A	hsa_circ_0035944	0.00192324
chr15:66021409-66048810	NM_001144823	DENND4A	hsa_circ_0035946	0.0119597
chr15:66030044-66031213	NM_001144823	DENND4A	hsa_circ_0035949	2.62696e-05
chr15:66044716-66048810	NM_001144823	DENND4A	hsa_circ_0035956	0.0063922
chr15:66044716-66053776	NM_001144823	DENND4A	hsa_circ_0035957	0.00010914
chr15:67524151-67529158	NM_001271886	AAGAB	hsa_circ_0000620	0.000734588
chr15:67956934-67995746	NM_002757	MAP2K5	hsa_circ_0003440	3.769e-05
chr15:68434283-68439038	NM_016166	PIAS1	hsa_circ_0008378	0.000936561
chr15:68434283-68446033	NM_016166	PIAS1	hsa_circ_0003916	0.00108649
chr15:68434283-68457142	NM_016166	PIAS1	hsa_circ_0036044	0.000804101
chr15:69502654-69553668	NM_015554	GLCE	unknown	0.00355689
chr15:69548132-69553668	NM_015554	GLCE	unknown	0.0106151
chr15:71211388-71276596	NM_001199017	LRRC49	unknown	0.000479446
chr15:72283443-72302788	NM_006901	MYO9A	hsa_circ_0036169	9.71842e-05
chr15:72300166-72320134	NM_006901	MYO9A	hsa_circ_0007266	0.000122543
chr15:72320071-72338975	NM_006901	MYO9A	hsa_circ_0000626	0.000332922
chr15:72324834-72338975	NM_006901	MYO9A	hsa_circ_0002506	0.000535219
chr15:72338064-72338975	NM_006901	MYO9A	hsa_circ_0006509	3.54979e-05
chr15:72810407-72837305	NM_005744	ARIH1	hsa_circ_0006314	0.00323417
chr15:72810407-72848248	NM_005744	ARIH1	hsa_circ_0000628	0.00157722
chr15:72810407-72853890	NM_005744	ARIH1	hsa_circ_0000629	0.000206006
chr15:72810407-72864506	NM_005744	ARIH1	unknown	0.00495161
chr15:72858903-72864506	NM_005744	ARIH1	hsa_circ_0036234	0.0278157
chr15:73064123-73067438	NM_031284	ADPGK	hsa_circ_0000631	0.000122228
chr15:73468743-73470768	NM_001172623	NEO1	unknown	0.000377163
chr15:74963795-74967483	NM_001142443	EDC3	hsa_circ_0000633	0.00197596
chr15:75219106-75221573	NM_004255	COX5A	hsa_circ_0005725	9.29278e-05
chr15:75693070-75705386	NM_015477	SIN3A	hsa_circ_0036347	0.704566
chr15:75703832-75705386	NM_015477	SIN3A	hsa_circ_0036353	0.741254
chr15:76146726-76165909	NM_173469	UBE2Q2	unknown	0.000434866
chr15:76146726-76175765	NM_173469	UBE2Q2	hsa_circ_0036372	0.000738564
chr15:76152218-76165909	NM_173469	UBE2Q2	unknown	2.52875e-05
chr15:76566752-76588078	NM_000126	ETFA	hsa_circ_0000638	0.000242858
chr15:76576097-76585041	NM_000126	ETFA	hsa_circ_0005036	0.11141
chr15:76580186-76585041	NM_000126	ETFA	hsa_circ_0000639	0.000134946
chr15:76584771-76588078	NM_000126	ETFA	hsa_circ_0003620	3.19507e-05
chr15:76914104-76958130	NM_001145923	SCAPER	hsa_circ_0005143	0.00119327
chr15:77020935-77025725	NM_001145923	SCAPER	hsa_circ_0000640	0.00193021
chr15:77020935-77046289	NM_001145923	SCAPER	unknown	0.0185945
chr15:77020935-77057979	NM_001145923	SCAPER	unknown	0.00152784
chr15:77046148-77059429	NM_001145923	SCAPER	unknown	0.0607046
chr15:77046148-77067458	NM_001145923	SCAPER	unknown	0.148075
chr15:77057301-77059429	NM_001145923	SCAPER	unknown	0.0316293
chr15:77544708-77578846	NM_024776	PEAK1	hsa_circ_0007284	0.00253383
chr15:77759436-77764156	NM_018200	HMG20A	hsa_circ_0036429	0.0031052
chr15:78837210-78838106	NM_001102667	PSMA4	hsa_circ_0003590	0.0250212
chr15:80390757-80415142	NM_001242911	ZFAND6	hsa_circ_0000642	0.000368437
chr15:80412669-80415142	NM_001242911	ZFAND6	hsa_circ_0000643	7.2626e-05
chr15:82443805-82444764	NM_001040610	EFL1	hsa_circ_0005745	0.000475482
chr15:83357487-83358205	NR_046096	CPEB1-AS1	hsa_circ_0036580	0.000240141
chr15:83819966-83826793	NM_016073	HDGFL3	unknown	0.00174745
chr15:83819966-83832827	NM_016073	HDGFL3	hsa_circ_0000646	4.74246e-05
chr15:84228004-84245493	NM_003027	SH3GL3	unknown	0.00395287
chr15:84228004-84257523	NM_003027	SH3GL3	unknown	0.00033702
chr15:84228004-84278218	NM_003027	SH3GL3	unknown	0.0232828
chr15:84257413-84278218	NM_003027	SH3GL3	unknown	0.0103085
chr15:85223943-85234875	NM_001271918	SEC11A	hsa_circ_0000647	0.000241344
chr15:85656607-85669605	NM_001243137	PDE8A	hsa_circ_0036627	0.00424352
chr15:85657103-85658718	NM_001243137	PDE8A	hsa_circ_0003856	0.00113235
chr15:85657103-85664245	NM_001243137	PDE8A	hsa_circ_0036629	0.00114413
chr15:88472421-88483984	NM_001012338	NTRK3	hsa_circ_0036657	3.36384e-05
chr15:88669501-88680792	NM_001012338	NTRK3	hsa_circ_0036665	0.00193989
chr15:88669501-88690634	NM_001012338	NTRK3	unknown	0.005374
chr15:88678331-88680792	NM_001012338	NTRK3	unknown	0.00499641
chr15:89656955-89659752	NM_007011	ABHD2	hsa_circ_0007099	2.41236e-05
chr15:89656955-89698765	NM_007011	ABHD2	hsa_circ_0036683	0.000770038
chr15:90414706-90432372	NM_005829	AP3S2	hsa_circ_0009156	0.0167501
chr15:90431752-90432372	NM_005829	AP3S2	hsa_circ_0002080	0.0310111
chr15:90760670-90764997	NM_020210	SEMA4B	hsa_circ_0000650	0.000259036
chr15:90982563-90986710	NM_003870	IQGAP1	hsa_circ_0000651	0.000216953
chr15:90984737-90986710	NM_003870	IQGAP1	hsa_circ_0000652	0.000193807
chr15:91030185-91035943	NM_003870	IQGAP1	hsa_circ_0007201	0.00140808
chr15:91181677-91184431	NM_001042574	CRTC3	hsa_circ_0003010	0.483721
chr15:91795048-91811835	NM_001167580	SV2B	unknown	0.0266769
chr15:93428744-93435302	NR_037600	LINC01578	unknown	0.0515638
chr15:93467550-93472321	NM_001042572	CHD2	hsa_circ_0007262	0.00043013
chr15:93480747-93499879	NM_001042572	CHD2	unknown	0.00142799
chr15:93489050-93510743	NM_001042572	CHD2	unknown	0.000813709
chr15:93496586-93499879	NM_001271	CHD2	hsa_circ_0036984	0.000389111
chr15:93540186-93541851	NM_001271	CHD2	hsa_circ_0000655	0.00124206
chr15:93540186-93545547	NM_001271	CHD2	hsa_circ_0036997	0.296803
chr15:93543741-93552553	NM_001271	CHD2	hsa_circ_0037000	0.472272
chr15:93543741-93558139	NM_001271	CHD2	hsa_circ_0037002	0.378779
chr15:99250790-99251336	NM_000875	IGF1R	hsa_circ_0005035	0.000471808
chr16:10524467-10525312	NR_045815	ATF7IP2	hsa_circ_0037807	0.00145634
chr16:11063017-11076848	NM_001243403	CLEC16A	hsa_circ_0004179	7.3314e-05
chr16:11114049-11154879	NM_001243403	CLEC16A	hsa_circ_0000672	1.78791e-05
chr16:11873021-11876244	NM_014153	ZC3H7A	hsa_circ_0005420	0.00134352
chr16:11940357-11940700	NM_015659	RSL1D1	hsa_circ_0000673	0.00060006
chr16:11940357-11941663	NM_015659	RSL1D1	hsa_circ_0006979	0.000174491
chr16:11988810-11990642	NM_001130006	GSPT1	hsa_circ_0002161	0.0434591
chr16:14674730-14721193	NM_001134477	PARN	unknown	0.00606067
chr16:14680174-14721193	NM_001134477	PARN	hsa_circ_0037969	0.00111153
chr16:14687157-14698083	NM_001134477	PARN	hsa_circ_0005627	0.00102976
chr16:14720962-14721193	NM_001134477	PARN	hsa_circ_0002771	0.000101552
chr16:15709686-15716980	NM_001184998	MARF1	unknown	0.858126
chr16:16218645-16219768	NM_004996	ABCC1	hsa_circ_0000679	0.00265941
chr16:1675973-1682366	NM_020825	CRAMP1	hsa_circ_0005606	0.00940208
chr16:1675973-1691188	NM_020825	CRAMP1	hsa_circ_0003592	0.00872059
chr16:17352844-17353355	NM_022166	XYLT1	hsa_circ_0003559	0.000343901
chr16:18809246-18810156	NM_015161	ARL6IP1	hsa_circ_0004833	0.00678825
chr16:18846213-18856973	NM_015092	SMG1	hsa_circ_0038258	0.0145092
chr16:18851019-18853776	NM_015092	SMG1	hsa_circ_0008216	0.000209772
chr16:18852886-18856973	NM_015092	SMG1	hsa_circ_0006434	6.87736e-05
chr16:19083249-19085357	NM_016138	COQ7	unknown	0.227305
chr16:19627435-19628130	NM_020314	VPS35L	hsa_circ_0005835	0.00144506
chr16:19627435-19637545	NM_020314	VPS35L	hsa_circ_0004683	0.000241131
chr16:19627435-19659204	NM_020314	VPS35L	hsa_circ_0006797	6.53798e-05
chr16:19627435-19663412	NM_020314	VPS35L	hsa_circ_0005699	0.0576696
chr16:19656207-19663412	NM_020314	VPS35L	hsa_circ_0003645	0.0106977
chr16:19741751-19745149	NM_153208	IQCK	hsa_circ_0038374	0.00283887
chr16:19741751-19746772	NM_153208	IQCK	hsa_circ_0038375	0.000635877
chr16:19745019-19746772	NM_153208	IQCK	hsa_circ_0038376	0.000801699
chr16:19775169-19800244	NM_153208	IQCK	hsa_circ_0038378	0.00277671
chr16:19775169-19838459	NM_153208	IQCK	unknown	0.00766341
chr16:20926877-20931536	NM_020424	LYRM1	unknown	0.0176087
chr16:21623965-21636436	NM_001077180	METTL9	hsa_circ_0002696	0.000764748
chr16:21973780-21987564	NM_003366	UQCRC2	hsa_circ_0005690	0.000107805
chr16:21979948-21987564	NM_003366	UQCRC2	hsa_circ_0006485	1.04061e-05
chr16:22142525-22143050	NM_173615	VWA3A	hsa_circ_0038484	0.00566405
chr16:22360599-22361170	NM_001802	CDR2	hsa_circ_0004682	0.0012792
chr16:23113639-23119504	NM_020718	USP31	hsa_circ_0008498	0.000103924
chr16:23632682-23634451	NM_024675	PALB2	hsa_circ_0005582	0.0317759
chr16:2367283-2367765	NM_001089	ABCA3	hsa_circ_0037515	0.00214428
chr16:2369581-2369841	NM_001089	ABCA3	hsa_circ_0037516	0.000391212
chr16:23999828-24046868	NM_002738	PRKCB	hsa_circ_0000681	0.00288507
chr16:24043456-24046868	NM_002738	PRKCB	hsa_circ_0000682	0.00108534
chr16:24979671-24981901	NM_001006634	ARHGAP17	hsa_circ_0004260	0.00104435
chr16:27224905-27226329	NM_024773	KDM8	hsa_circ_0038704	0.0780432
chr16:29845053-29845387	NM_005115	MVP	hsa_circ_0000688	0.482345
chr16:29906579-29907181	NM_001114099	SEZ6L2	hsa_circ_0008535	0.000655996
chr16:30715384-30715636	NM_006662	SRCAP	hsa_circ_0039076	0.00482516
chr16:30740286-30740893	NM_006662	SRCAP	hsa_circ_0006127	0.0240888
chr16:30740286-30745329	NM_006662	SRCAP	hsa_circ_0004236	0.0441423
chr16:31230415-31230840	NM_001008274	TRIM72	unknown	0.0701056
chr16:31733946-31734674	NM_001130913	ZNF720	hsa_circ_0007059	0.000184643
chr16:3799627-3820987	NM_001079846	CREBBP	hsa_circ_0037658	0.000581992
chr16:3900297-3901010	NM_001079846	CREBBP	hsa_circ_0007637	1.87962e-05
chr16:4311779-4312702	NM_003223	TFAP4	hsa_circ_0002439	0.00528371
chr16:4382215-4383520	NM_032575	GLIS2	hsa_circ_0005692	0.000208909
chr16:4516153-4519466	NM_020677	NMRAL1	hsa_circ_0007788	0.000597298
chr16:46708225-46711310	NM_018206	VPS35	hsa_circ_0002500	0.00025799
chr16:47143393-47165936	NM_001201477	NETO2	hsa_circ_0003520	0.000343061
chr16:47345150-47347734	NM_030790	ITFG1	unknown	0.00256794
chr16:47531309-47549512	NM_000293	PHKB	hsa_circ_0000698	6.91399e-06
chr16:47531309-47581459	NM_000293	PHKB	hsa_circ_0004791	1.40219e-05
chr16:47531309-47630442	NM_000293	PHKB	hsa_circ_0039264	6.78096e-05
chr16:48290520-48311390	NR_039639	MIR548AE2	unknown	0.000193975
chr16:48290520-48337216	NR_039639	MIR548AE2	unknown	0.00362667
chr16:48311248-48337216	NR_039639	MIR548AE2	hsa_circ_0008558	0.00544974
chr16:48381417-48382201	NR_039639	MIR548AE2	hsa_circ_0005813	0.000210304
chr16:49557534-49559405	NM_015069	ZNF423	hsa_circ_0039318	0.0266855
chr16:49660080-49672785	NM_015069	ZNF423	unknown	0.434549
chr16:49764681-49823457	NM_015069	ZNF423	unknown	0.0467949
chr16:49764681-49856649	NM_015069	ZNF423	unknown	0.119866
chr16:53189837-53191453	NM_025134	CHD9	hsa_circ_0039353	0.000220403
chr16:53262894-53276928	NM_025134	CHD9	hsa_circ_0039356	0.0157657
chr16:53269096-53288517	NM_025134	CHD9	unknown	0.00678371
chr16:53269096-53289691	NM_025134	CHD9	unknown	0.000689283
chr16:53288349-53308214	NM_025134	CHD9	hsa_circ_0000702	0.000216074
chr16:53289511-53302038	NM_025134	CHD9	hsa_circ_0039365	0.051868
chr16:53289511-53308214	NM_025134	CHD9	hsa_circ_0039366	0.000192722
chr16:53301205-53302038	NM_025134	CHD9	hsa_circ_0008031	0.013023
chr16:53472927-53481018	NM_005611	RBL2	hsa_circ_0000703	0.00284734
chr16:53476569-53481018	NM_005611	RBL2	unknown	0.000589549
chr16:53878066-53922863	NM_001080432	FTO	hsa_circ_0039398	0.00441103
chr16:53907697-53913899	NM_001080432	FTO	hsa_circ_0003232	0.00923565
chr16:53907697-53922863	NM_001080432	FTO	hsa_circ_0005941	5.88573e-05
chr16:53907697-53968021	NM_001080432	FTO	hsa_circ_0039400	0.000112051
chr16:56385295-56388993	NM_020988	GNAO1	unknown	0.000610063
chr16:56419830-56423287	NM_001144	AMFR	hsa_circ_0000704	0.00200939
chr16:66761590-66763002	NM_006141	DYNC1LI2	hsa_circ_0008222	0.00454902
chr16:67070541-67100701	NM_001755	CBFB	hsa_circ_0039783	0.0958315
chr16:67070541-67116211	NM_001755	CBFB	hsa_circ_0006482	0.0272006
chr16:67070541-67116242	NM_001755	CBFB	hsa_circ_0000707	0.0020687
chr16:67644726-67646024	NM_001191022	CTCF	hsa_circ_0002122	0.000369582
chr16:67662272-67663436	NM_001191022	CTCF	hsa_circ_0008272	0.000269767
chr16:68155889-68157024	NM_004555	NFATC3	hsa_circ_0005615	0.000955965
chr16:68155889-68160513	NM_004555	NFATC3	hsa_circ_0000711	0.00706713
chr16:68300495-68300624	NM_001076785	SLC7A6	hsa_circ_0039943	0.000288788
chr16:68900981-68914533	NM_024562	TANGO6	hsa_circ_0002410	0.000181984
chr16:69189773-69201088	NM_032830	UTP4	hsa_circ_0007018	0.00148642
chr16:69317950-69318147	NM_006750	SNTB2	hsa_circ_0004354	0.000159028
chr16:69404385-69406258	NM_005652	TERF2	unknown	0.000179574
chr16:69729038-69729282	NM_173215	NFAT5	hsa_circ_0006845	0.000599176
chr16:70292882-70296427	NM_001605	AARS	hsa_circ_0040188	0.00176966
chr16:70497071-70497677	NM_145059	FUK	hsa_circ_0002599	0.00903899
chr16:71710349-71713438	NM_015020	PHLPP2	hsa_circ_0040356	0.000197722
chr16:71772844-71773244	NM_001030007	AP1G1	hsa_circ_0040370	0.000895695
chr16:71779046-71779517	NM_001030007	AP1G1	hsa_circ_0002505	0.00119676
chr16:71954641-71955356	NM_001270976	IST1	hsa_circ_0003568	0.00632779
chr16:72122885-72124685	NM_017853	TXNL4B	hsa_circ_0040414	0.000883413
chr16:72984367-72994093	NM_006885	ZFHX3	hsa_circ_0003702	0.370371
chr16:74491771-74493687	NM_001145666	GLG1	hsa_circ_0004315	4.07917e-05
chr16:74493579-74497377	NM_001145666	GLG1	hsa_circ_0003315	4.55821e-05
chr16:74949767-74950157	NM_030581	WDR59	hsa_circ_0004910	0.00187336
chr16:7629778-7657340	NM_145891	RBFOX1	unknown	0.000363199
chr16:7637248-7657340	NM_145891	RBFOX1	unknown	0.00635811
chr16:77387629-77401620	NM_199355	ADAMTS18	unknown	0.108755
chr16:80718434-80719026	NM_152342	CDYL2	hsa_circ_0004087	0.00069063
chr16:83940591-83945972	NM_012213	MLYCD	unknown	0.00353776
chr16:84773914-84779279	NM_001272075	USP10	hsa_circ_0003026	0.000224048
chr16:87451065-87452507	NM_015144	ZCCHC14	hsa_circ_0007361	0.0049632
chr16:87453388-87454322	NM_015144	ZCCHC14	hsa_circ_0040777	0.0685742
chr16:89289564-89291210	NM_001201407	ZNF778	unknown	0.465895
chr16:89291126-89292039	NM_001201407	ZNF778	hsa_circ_0004203	0.000236843
chr16:89371613-89383483	NM_001256182	ANKRD11	hsa_circ_0003846	0.000209933
chr16:8952206-8953192	NM_001278262	CARHSP1	hsa_circ_0000669	0.00069499
chr16:89958600-89973730	NM_014972	TCF25	unknown	0.320659
chr16:89961445-89967202	NM_014972	TCF25	hsa_circ_0002631	0.00330327
chr16:9009110-9011013	NM_003470	USP7	hsa_circ_0005152	0.000577701
chr17:11984672-11999011	NR_030613	MIR744	hsa_circ_0008996	0.142855
chr17:11998891-12016677	NM_001281435	MAP2K4	hsa_circ_0042098	6.17402e-05
chr17:12608444-12626325	NM_001146313	unkn	hsa_circ_0042103	0.0660635
chr17:15974722-15976883	NM_001190440	NCOR1	unknown	0.154208
chr17:16004563-16005119	NM_001190438	NCOR1	hsa_circ_0042174	0.00121785
chr17:1746096-1747980	NM_002945	RPA1	hsa_circ_0005946	0.00491975
chr17:1746096-1756483	NM_002945	RPA1	hsa_circ_0000734	0.000318211
chr17:18768781-18769265	NM_001243936	PRPSAP2	hsa_circ_0002278	8.28658e-06
chr17:18770594-18781183	NM_001243936	PRPSAP2	hsa_circ_0042359	0.000223453
chr17:19213197-19232960	NM_001102664	EPN2	hsa_circ_0002876	0.000902619
chr17:19812493-19827830	NM_007202	AKAP10	unknown	0.0491701
chr17:19861326-19861884	NM_007202	AKAP10	hsa_circ_0004719	0.0100915
chr17:20107645-20109225	NM_001033554	SPECC1	hsa_circ_0000745	0.00155094
chr17:20907514-20908303	NM_015276	USP22	hsa_circ_0005415	0.00366525
chr17:20910208-20914622	NM_015276	USP22	hsa_circ_0042458	0.0120509
chr17:25630392-25636298	NM_015626	WSB1	hsa_circ_0007716	0.0146103
chr17:25630392-25637200	NM_015626	WSB1	hsa_circ_0042496	0.0586148
chr17:25631805-25636298	NM_015626	WSB1	hsa_circ_0008470	0.00226952
chr17:25631805-25638642	NM_015626	WSB1	hsa_circ_0042498	0.00117224
chr17:26449628-26499644	NM_016231	NLK	hsa_circ_0002103	0.0018256
chr17:26490568-26499644	NM_016231	NLK	hsa_circ_0003638	0.0713165
chr17:26490568-26512291	NM_016231	NLK	hsa_circ_0042517	0.0977332
chr17:27248705-27251320	NM_001033561	PHF12	hsa_circ_0003481	0.00313116
chr17:27248705-27254081	NM_001033561	PHF12	hsa_circ_0008542	0.00059104
[truncated: 3,430 more rows]
