# Supplementary material for: Circular RNA profiling distinguishes medulloblastoma groups and shows aberrant RMST overexpression in WNT medulloblastoma
Source: Acta Neuropathol. 2021 Apr 17;141(6):975–8. doi: 10.1007/s00401-021-02306-2 (PMC8113310; doi:10.1007/s00401-021-02306-2)
Supplement: Supplementary file 7 — Supplementary file7 (XLSX 1713 KB) [file 401_2021_2306_MOESM7_ESM.xlsx]

## Sheet: Discovery data set
Coordinates	Refseq Id	Gene	MB01	MB02	MB03	MB04	MB05	MB06	MB07	MB08	MB09	MB13	MB14	MB15	MB16	MB17	MB19	MB20	MB22	MB24	MB25	MB30	MB31	MB34	MB36	MB38	MB39	MB40	MB41	MB42	MB43	MT1179	MT1219	MT1364	MT1377	MT1402	MT161	MT229	MT2381	MT314	MT435
chr1:100127874-100133322	NM_017734	PALMD	0	0.0372788	0	0	0	0	0	0	0	0	0.0584186	0	0	0	0.338462	0	0	0	0	0	0	0	0	0	0	0	0	0	0	0	0	0	0	0	0	0	0	0	0
chr1:100329941-100347247	NM_000642	AGL	0	0	0	0	0	0	0.043801	0	0	0	0	0	0	0	0	0	0	0	0	0	0	0	0	0	0	0	0	0	0	0	0	0	0	0	0	0	0	0	0
chr1:100335955-100343384	NM_000642	AGL	0	0	0	0	0	0	0.131403	0	0	0	0	0	0	0	0	0	0	0	0	0	0	0	0	0	0	0	0	0	0.0382619	0	0	0	0	0	0	0	0	0	0
chr1:100515464-100535241	NM_033055	MFSD14A	0	0	0	0	0	0	0	0	0.0337365	0	0	0	0	0	0	0	0	0	0	0	0	0	0.0384068	0	0	0	0	0	0	0	0	0	0	0	0	0	0	0	0
chr1:100568510-100576039	NM_194292	SASS6	0	0.0248526	0	0	0	0	0	0	0	0	0	0	0	0	0	0	0	0	0	0	0	0	0	0	0	0	0	0	0	0	0	0	0	0	0	0	0	0	0
chr1:100889777-100908552	NM_033313	CDC14A	0	0	0	0	0	0	0	0	0.022491	0	0	0	0	0	0	0	0	0	0	0.0387743	0	0	0	0.0596445	0	0.0319319	0	0	0.0255079	0	0	0	0	0	0	0	0	0	0
chr1:100960373-100964818	NM_033312	CDC14A	0	0	0	0	0	0	0	0	0	0	0	0	0	0	0	0	0	0	0	0.0258496	0	0	0	0	0	0	0	0	0	0	0	0	0	0	0	0	0	0	0
chr1:101372407-101387397	NM_001144884	SLC30A7	0	0	0	0.0394609	0	0	0.043801	0	0.0337365	0.0254303	0.0389457	0	0.0337471	0.0440695	0	0.0506418	0	0	0	0	0.0306744	0	0.134424	0.0298222	0	0.0319319	0.037349	0	0	0	0	0	0	0.0447118	0	0	0	0.03907	0.0530794
chr1:101379218-101387397	NM_001144884	SLC30A7	0	0	0	0	0	0	0	0	0	0	0	0	0	0	0	0	0.0277645	0	0	0	0	0	0	0	0	0	0	0	0	0	0	0	0	0	0	0	0	0	0
chr1:101379218-101440458	NM_001144884	SLC30A7	0	0	0	0	0	0	0	0	0	0	0	0	0	0	0	0	0	0.0380806	0	0	0	0	0	0	0	0	0	0	0	0	0	0	0	0	0	0	0	0	0
chr1:10155518-10165802	NM_001105562	UBE4B	0	0	0	0.0394609	0.0357449	0	0.043801	0	0	0.0254303	0	0	0.0337471	0	0	0.0253209	0.0277645	0	0	0	0	0.031425	0.0384068	0	0.0461494	0	0	0	0.0255079	0	0	0	0.0481336	0	0	0	0	0	0
chr1:10195045-10197263	NM_001105562	UBE4B	0	0	0	0	0	0	0	0	0	0	0	0	0	0	0	0	0	0.0380806	0	0	0	0	0	0	0	0	0	0	0	0	0	0	0	0	0	0	0	0	0
chr1:10209241-10221344	NM_001105562	UBE4B	0	0	0	0	0	0	0	0.0594424	0	0	0	0	0	0.0293797	0	0	0.0416467	0	0	0.0258496	0	0	0	0	0	0	0.037349	0	0	0	0	0	0	0	0	0	0	0	0
chr1:10292307-10338186	NM_183416	KIF1B	0	0	0	0	0	0	0	0	0	0	0	0	0	0	0.0282051	0	0.0277645	0	0	0.0258496	0	0	0	0	0	0	0	0	0	0	0	0	0	0	0	0	0	0	0
chr1:10321962-10328321	NM_183416	KIF1B	0	0	0	0	0	0	0	0	0.022491	0	0	0	0	0	0	0	0	0.0380806	0	0	0	0	0	0	0.0307663	0	0	0	0	0	0	0	0	0	0	0	0	0	0
chr1:10327437-10328321	NM_183416	KIF1B	0	0	0	0	0	0	0	0.0594424	0	0	0	0	0.0337471	0.0293797	0	0	0	0	0	0	0	0	0	0	0	0.0319319	0	0	0	0	0	0	0	0	0.0365925	0	0	0.058605	0
chr1:10335485-10338186	NM_183416	KIF1B	0	0	0	0	0	0	0	0	0	0	0	0	0	0.0293797	0	0	0	0	0	0	0	0	0	0	0	0	0	0	0	0	0	0	0	0	0	0	0	0	0
chr1:10351139-10357304	NM_183416	KIF1B	0.0665865	0	0	0	0.0357449	0	0.240906	0.0743031	0.0562275	0.0508606	0	0.0387281	0	0.0734491	0	0	0.12494	0	0	0	0	0	0	0	0.0461494	0	0	0	0.0255079	0	0	0	0	0.11178	0	0	0	0.03907	0
chr1:10355143-10357304	NM_183416	KIF1B	0	0	0	0	0	0	0.0657016	0	0	0	0	0	0	0	0	0	0	0	0	0	0	0	0	0	0	0	0	0	0	0	0	0	0	0	0	0	0	0	0
chr1:10402107-10406011	NM_015074	KIF1B	0	0	0	0	0	0	0	0	0	0	0	0	0	0	0	0	0	0	0	0	0	0	0	0	0.0307663	0	0	0	0	0	0	0	0	0.0447118	0	0	0	0	0
chr1:10405902-10408791	NM_015074	KIF1B	0	0	0	0	0	0	0	0	0	0	0	0	0	0	0	0	0	0	0	0	0	0	0	0.0298222	0	0	0	0	0	0	0	0	0	0	0	0	0	0	0
chr1:10407818-10408791	NM_015074	KIF1B	0	0	0	0	0	0	0.328508	0.104024	0.0337365	0.0254303	0	0.0580922	0	0.0734491	0.0282051	0.0633022	0.111058	0	0	0	0	0	0	0	0.107682	0	0.0933726	0.0575538	0.0255079	0	0	0	0	0	0	0	0.0687922	0.03907	0
chr1:104108056-104118162	NR_024438	unkn	0	0.0248526	0.0505273	0.0789218	0	0.0371872	0.175204	0.104024	0	0.0254303	0	0	0.0506206	0.088139	0	0.0379813	0.055529	0.0380806	0	0.0258496	0	0.0471375	0	0	0.0615326	0.0478978	0	0	0	0	0	0	0	0.0447118	0	0.0651017	0.0687922	0.03907	0
chr1:10420986-10435431	NM_015074	KIF1B	0	0	0	0	0	0	0	0	0	0	0	0	0	0	0	0	0	0	0	0	0	0	0	0	0	0	0	0	0.0255079	0	0	0	0	0	0	0	0	0	0
chr1:10423340-10425706	NM_015074	KIF1B	0	0	0	0	0.0357449	0	0.0876021	0.0297212	0.0674729	0	0	0	0	0	0	0	0	0	0	0	0	0	0	0	0	0	0	0	0	0	0	0	0	0	0	0	0	0.03907	0
chr1:10431198-10435431	NM_015074	KIF1B	0	0	0	0	0	0	0	0	0	0	0	0	0	0	0	0	0	0	0	0	0	0	0	0	0	0	0	0.0575538	0	0	0	0	0	0	0	0	0	0	0
chr1:10463127-10464336	NM_002631	PGD	0	0	0	0	0	0	0	0	0.0337365	0	0	0	0.0337471	0	0	0	0	0	0	0	0	0	0.0384068	0	0	0	0	0	0	0	0	0	0	0	0	0	0	0	0
chr1:10500403-10502498	NM_199294	CENPS	0	0.0248526	0	0	0	0	0	0	0	0	0	0.0387281	0	0	0	0	0	0	0	0	0.0306744	0.031425	0.0384068	0	0	0	0.0560235	0	0	0	0	0	0	0	0	0	0	0.03907	0
chr1:107866903-107867544	NM_001113226	NTNG1	0	0	0	0.0591913	0	0	0	0.25263	0	0	0	0	0	0	0	0	0.24988	0	0	0	0	0	0.096017	0.0596445	0.0307663	0.0319319	0	0	0	0	0	0	0	0	0	0	0	0	0
chr1:108690900-108703915	NM_213651	SLC25A24	0	0	0	0.0394609	0.0357449	0	0	0	0	0	0	0	0	0	0	0.0379813	0	0	0	0	0.0306744	0.031425	0.0384068	0	0	0.0319319	0	0	0	0	0	0	0	0.0447118	0	0.0434011	0	0	0.141545
chr1:108697604-108728576	NM_213651	SLC25A24	0	0	0	0	0	0	0	0	0.022491	0	0	0	0	0	0	0	0	0	0	0	0	0	0	0.0298222	0.0307663	0	0	0	0	0	0	0	0	0	0	0	0	0	0
chr1:109294878-109302707	NM_007269	STXBP3	0	0	0	0	0	0	0	0	0	0	0	0.0580922	0	0	0	0.0253209	0	0	0	0	0	0	0	0	0	0	0	0	0	0	0	0	0	0	0	0	0	0	0
chr1:109336203-109342927	NM_007269	STXBP3	0	0	0	0	0	0	0	0	0.022491	0	0	0	0	0	0	0	0	0	0	0	0	0	0	0	0	0	0	0	0	0	0	0	0	0	0	0	0	0	0
chr1:109482257-109493070	NM_001278202	CLCC1	0	0	0	0	0	0	0.043801	0	0	0	0	0	0	0	0	0	0	0	0	0	0	0	0	0	0	0	0	0	0	0	0	0	0	0	0	0	0	0	0
chr1:109544845-109547337	NM_001142550	WDR47	0	0	0	0	0.0357449	0	0	0	0	0	0	0	0	0	0	0	0	0	0	0.0258496	0	0	0	0	0	0	0	0	0.0255079	0	0	0	0	0	0	0	0	0	0
chr1:109883345-109888500	NM_001205228	SORT1	0	0.0248526	0	0.0394609	0	0	0	0	0	0	0	0	0	0	0	0	0	0	0	0	0	0	0	0	0	0	0	0	0	0	0	0	0	0	0	0	0	0	0
chr1:11130956-11137005	NM_001001998	EXOSC10	0	0	0	0	0	0	0	0	0	0	0	0	0	0	0	0	0	0	0	0	0	0	0	0	0	0.0319319	0	0	0.0255079	0	0	0	0	0	0.0365925	0	0	0	0
chr1:11133990-11134383	NM_001001998	EXOSC10	0	0	0	0	0	0	0	0	0	0	0	0	0	0	0	0.0506418	0	0	0	0	0	0.031425	0	0	0	0	0	0	0	0	0	0	0	0	0	0	0	0	0
chr1:11133990-11137005	NM_001001998	EXOSC10	0	0	0	0	0	0	0.043801	0	0	0	0	0	0	0	0	0	0.0277645	0	0.0714485	0	0	0	0	0	0	0	0	0	0	0	0	0	0	0	0	0	0	0	0.0530794
chr1:11150610-11151654	NM_001001998	EXOSC10	0	0	0	0	0	0	0	0	0	0	0	0	0	0	0	0	0	0	0	0	0	0	0	0	0	0	0	0	0.0255079	0	0	0	0	0	0	0	0	0	0
chr1:111690263-111690675	NM_001007794	CEPT1	0	0	0	0	0.0357449	0	0	0	0	0	0	0	0	0	0	0	0	0	0	0	0	0	0	0	0	0	0	0	0	0	0	0	0	0	0	0	0	0	0
chr1:11169346-11175525	NM_004958	MTOR	0	0	0	0	0	0	0.043801	0	0	0	0	0	0	0	0	0	0	0	0	0	0	0	0	0	0	0	0	0	0	0	0	0	0	0	0	0	0	0	0
chr1:11184554-11193254	NM_004958	MTOR	0	0	0	0	0	0	0.043801	0.0297212	0	0	0	0.0387281	0	0.0293797	0	0.0379813	0.0416467	0	0	0	0	0	0	0	0	0	0	0	0	0	0	0	0	0	0	0	0	0	0
chr1:112954815-112958886	NM_018704	CTTNBP2NL	0	0	0	0	0	0	0	0	0	0	0	0	0	0	0	0.0379813	0	0	0	0	0	0	0	0	0	0	0	0	0	0	0	0	0	0	0	0	0	0	0
chr1:113119607-113134225	NM_017744	ST7L	0	0	0	0	0	0	0	0	0	0	0	0	0	0	0	0	0	0	0	0	0	0	0	0	0	0.0319319	0	0	0	0	0	0	0	0	0	0	0	0	0
chr1:113119607-113140708	NM_017744	ST7L	0	0	0	0	0	0	0	0	0	0	0	0	0	0.0440695	0	0	0	0	0	0	0	0	0	0	0	0	0	0	0	0	0	0	0	0	0	0	0	0	0
chr1:113119607-113159517	NM_017744	ST7L	0	0	0	0	0	0	0	0	0	0	0	0	0	0	0	0	0	0	0	0	0	0	0	0	0	0	0.037349	0	0	0	0	0	0	0	0	0	0	0	0
chr1:113124613-113140708	NM_017744	ST7L	0	0	0	0	0	0	0.0657016	0.0445818	0	0	0	0	0	0	0	0.0379813	0.0277645	0	0	0	0	0	0	0	0.0307663	0	0	0	0	0	0	0	0	0	0	0	0	0	0
chr1:113124613-113159517	NM_017744	ST7L	0	0	0	0	0	0	0	0	0	0	0	0	0	0	0.0282051	0	0	0	0	0	0	0	0	0.0298222	0	0	0	0	0	0	0	0	0	0	0	0	0	0	0
chr1:113134146-113140708	NM_017744	ST7L	0	0	0.0336849	0	0	0	0	0	0	0	0	0	0	0	0	0.0253209	0	0	0	0	0.0613489	0	0	0	0	0	0	0	0	0	0	0	0	0	0.0365925	0	0	0	0
chr1:113140592-113159517	NM_017744	ST7L	0	0	0	0	0	0	0	0	0.0337365	0.0254303	0	0	0	0	0	0	0	0	0	0	0	0	0	0	0	0	0	0	0	0	0	0	0	0.0447118	0	0	0	0	0
chr1:113153462-113159517	NM_017744	ST7L	0	0	0	0	0	0	0	0	0	0	0	0	0	0	0	0	0	0	0	0	0	0	0	0	0	0	0	0	0	0	0	0	0	0	0	0	0	0	0.0353863
chr1:113196219-113202401	NM_006135	CAPZA1	0	0.0248526	0	0.0394609	0.125107	0.0557807	0.153304	0.0594424	0.022491	0.0254303	0	0.0580922	0	0.0587593	0	0	0.055529	0	0.0714485	0.0516991	0.0460117	0.031425	0.0384068	0.0745556	0.0769157	0	0.074698	0	0.0255079	0	0	0.0673287	0	0.0670678	0.109778	0.0868022	0.0343961	0.03907	0.0353863
chr1:113459799-113460666	NM_001166496	SLC16A1	0	0	0	0	0	0	0.043801	0	0	0	0	0	0	0	0	0	0	0	0	0	0	0	0	0	0	0	0	0	0	0	0	0	0	0	0	0	0	0	0
chr1:113633939-113662145	NM_014813	LRIG2	0.0332932	0	0	0	0	0	0	0	0	0	0	0	0	0	0	0	0	0	0	0	0	0	0	0	0	0	0	0	0	0	0	0	0	0	0	0	0	0	0
chr1:114128008-114137182	NM_001142782	MAGI3	0	0	0	0	0	0	0	0	0	0	0	0	0	0	0	0	0	0	0	0	0	0	0	0	0	0	0	0	0	0	0	0	0	0	0.0365925	0	0	0	0
chr1:114157222-114165616	NM_001142782	MAGI3	0	0	0	0	0	0	0	0	0	0	0	0	0.0337471	0	0	0	0	0	0	0	0	0	0	0	0	0	0	0	0	0	0	0	0	0.0447118	0	0	0	0	0
chr1:114214355-114216087	NM_001142782	MAGI3	0	0	0	0	0	0	0.043801	0.0445818	0	0	0	0	0	0.0734491	0	0	0	0	0	0	0	0	0	0	0	0	0.037349	0	0	0	0	0	0	0	0	0	0	0	0
chr1:114246702-114249344	NM_006608	PHTF1	0	0	0	0	0	0	0.043801	0.0594424	0	0	0	0	0	0.088139	0	0.0253209	0.0416467	0	0	0	0	0	0	0	0	0	0	0	0	0	0	0	0	0	0	0	0	0	0
chr1:114248511-114254735	NM_006608	PHTF1	0.0332932	0	0	0	0	0	0	0.0445818	0	0	0	0	0	0	0	0	0	0	0	0	0	0	0	0	0	0	0	0	0	0	0	0	0	0	0	0	0	0	0
chr1:114280731-114281421	NM_006608	PHTF1	0	0.0248526	0	0	0	0	0	0	0	0	0	0	0	0.0293797	0	0	0	0	0	0	0	0	0	0	0.0307663	0	0	0	0	0	0	0	0	0	0	0	0	0	0
chr1:114964057-114976355	NM_015906	TRIM33	0	0	0	0	0	0	0	0	0	0	0	0	0.0337471	0	0	0	0	0	0	0	0	0	0	0	0	0	0	0	0	0	0	0	0	0	0	0	0	0	0
chr1:115005725-115006178	NM_015906	TRIM33	0	0	0	0	0	0	0	0	0	0	0	0.0387281	0	0	0	0	0.055529	0	0	0	0	0	0	0	0	0	0	0	0	0	0	0	0	0	0	0	0	0	0
chr1:115005725-115007010	NM_015906	TRIM33	0	0.0372788	0.0505273	0.0986522	0.14298	0.0743743	0.197105	0.133745	0.134946	0.190727	0	0.0774562	0.168735	0.088139	0.0282051	0.0886231	0.055529	0.0380806	0	0	0.0460117	0.0785624	0.153627	0.0447334	0.107682	0.127728	0	0	0.0637699	0	0	0.0448858	0.0481336	0	0.109778	0	0.103188	0	0.0530794
chr1:115262199-115263338	NM_001007553	CSDE1	0	0	0	0	0.0536174	0	0	0	0	0.0254303	0	0	0	0	0	0	0	0	0	0	0	0	0	0	0	0	0	0	0	0	0	0	0	0	0	0	0	0	0
chr1:115262199-115280693	NM_001007553	CSDE1	0	0	0	0	0	0	0	0	0.022491	0	0	0	0	0	0	0	0.0277645	0	0	0	0	0	0	0	0	0.0319319	0	0.0575538	0	0	0	0	0	0	0	0	0	0	0
chr1:115267841-115280693	NM_001007553	CSDE1	0	0.0248526	0	0	0	0	0	0.0297212	0.022491	0	0	0	0	0.0293797	0	0	0	0	0	0	0	0	0	0	0.0461494	0	0	0	0	0	0	0	0	0	0.0365925	0	0	0.03907	0
chr1:115276352-115280693	NM_001007553	CSDE1	0	0	0	0	0	0	0.0876021	0	0	0	0	0	0	0	0	0.0379813	0	0	0	0	0.0306744	0.031425	0	0	0	0	0	0	0	0	0	0	0	0	0	0	0	0	0
chr1:115418689-115489941	NM_001282541	SYCP1	0	0	0	0	0	0	0	0	0	0	0	0	0	0	0	0	0	0	0	0	0	0	0	0	0.0461494	0	0	0	0	0	0	0	0	0	0	0	0	0	0
chr1:115428155-115489941	NM_001282541	SYCP1	0	0	0	0	0	0	0	0	0.022491	0	0	0	0	0	0	0.0253209	0	0	0	0	0	0	0	0	0	0	0	0	0	0	0	0	0	0	0	0	0	0	0
chr1:115466069-115489941	NM_001282541	SYCP1	0	0	0	0	0	0	0	0	0.022491	0	0	0	0	0	0	0.0379813	0	0	0	0	0	0	0	0	0.0307663	0	0	0	0	0	0	0	0	0	0	0	0	0	0
chr1:115520177-115524133	NM_001282541	SYCP1	0	0	0	0	0	0	0	0	0	0	0	0	0	0	0	0	0	0	0	0	0	0	0	0	0.0307663	0	0	0	0	0	0	0	0	0	0	0	0	0	0
chr1:11561046-11562954	NM_020780	DISP3	0	0	0	0	0	0	0.043801	0	0	0	0	0	0	0	0	0	0	0	0	0	0	0	0	0	0	0	0	0	0	0	0	0	0	0	0	0	0	0	0
chr1:1158623-1159348	NM_016176	SDF4	0	0	0	0	0.0357449	0	0	0	0.022491	0	0	0	0	0	0	0	0	0	0	0	0	0	0	0	0	0.0638638	0.037349	0	0.0255079	0	0	0	0	0	0.0548888	0	0	0	0
chr1:116202261-116206889	NM_001172411	VANGL1	0	0	0	0	0	0	0	0	0	0	0	0	0	0	0	0	0	0	0	0	0	0	0	0.0298222	0	0	0	0	0	0	0	0	0	0	0	0	0	0	0
chr1:11771907-11775265	NM_198545	DRAXIN	0	0	0	0	0	0	0	0	0	0.0381454	0	0	0	0	0	0.0633022	0.0277645	0	0	0	0	0	0	0.0298222	0.0461494	0	0	0	0	0	0	0	0	0	0	0	0	0.07814	0
chr1:117944807-117948267	NM_006699	MAN1A2	0.116526	0.0621314	0	0	0.0536174	0	0.131403	0.0594424	0.101209	0.0254303	0.0389457	0.0580922	0.0506206	0.117519	0	0	0.0416467	0.0380806	0	0.0516991	0	0.0471375	0.134424	0.0447334	0.0615326	0.0957956	0.037349	0.0575538	0.0892778	0	0.0445452	0.0448858	0	0.11178	0.0548888	0.0434011	0.0343961	0.058605	0.0353863
chr1:117944807-117963271	NM_006699	MAN1A2	1.43161	1.34204	1.16213	1.1049	1.50129	0.446246	2.54046	0.609285	0.854657	0.648472	0.155783	0.71647	0.371218	0.969529	0.183333	0.696324	0.360938	0.913935	0.535864	0.387743	0.55214	0.408525	2.41963	0.372778	1.10759	0.750399	1.08312	0.345323	0.624945	0.526774	0.267271	0.785501	0.505403	0.737745	0.896517	0.238706	0.533139	0.7814	0.849271
chr1:117944807-117984947	NM_006699	MAN1A2	0.449459	0.43492	0.336849	0.217035	0.625536	0.130155	0.941723	0.312073	0.337365	0.317879	0.0584186	0.309825	0.28685	0.367246	0.0423077	0.27853	0.277645	0.266564	0.142897	0.180947	0.184047	0.298537	1.17141	0.1342	0.415345	0.351251	0.280118	0.201438	0.114786	0.18592	0.155908	0.246872	0.168468	0.380051	0.365925	0.39061	0.189178	0.175815	0.300784
chr1:117944807-118009049	NM_006699	MAN1A2	0.0499398	0.0372788	0.0336849	0.118383	0.0357449	0	0.109503	0	0.022491	0.101721	0	0.0774562	0.0674941	0.0440695	0	0	0.0277645	0	0	0.0258496	0	0	0.0768136	0	0.0769157	0.0319319	0.037349	0.0575538	0.0255079	0.0619734	0	0	0	0	0.0365925	0	0.0687922	0.03907	0
chr1:118003110-118045592	NM_006699	MAN1A2	0	0	0	0	0	0	0	0	0	0	0	0.0387281	0	0	0	0	0	0	0	0	0	0	0	0	0	0	0	0	0	0	0.0445452	0	0	0	0	0	0	0	0
chr1:118420630-118463047	NM_017686	GDAP2	0	0	0	0	0	0	0	0	0	0	0	0	0	0	0	0	0	0	0	0	0	0	0	0	0	0	0.037349	0	0	0	0	0	0	0	0	0	0	0	0
chr1:118424444-118463047	NM_017686	GDAP2	0	0	0	0	0	0	0.043801	0	0	0.0254303	0	0	0	0	0	0	0	0	0	0	0	0	0	0.0298222	0	0	0	0	0	0	0	0	0	0	0	0	0	0	0
chr1:118449127-118461358	NM_017686	GDAP2	0	0	0	0	0	0	0	0	0	0	0	0	0	0	0	0	0	0	0	0	0	0	0	0	0	0.0319319	0	0	0	0	0	0	0	0	0	0	0.0343961	0	0
chr1:118454615-118461358	NM_017686	GDAP2	0	0	0	0	0	0	0	0	0.022491	0.0508606	0	0	0	0	0	0	0	0	0	0	0	0	0	0.0298222	0	0.0319319	0	0	0.0510159	0	0	0.0673287	0	0	0	0	0.0343961	0.03907	0
chr1:1192371-1192690	NM_058167	UBE2J2	0	0	0	0	0	0.0371872	0	0	0	0	0.0389457	0	0	0	0	0	0	0	0	0	0	0	0.0576102	0	0	0	0	0	0	0	0	0	0	0	0	0	0	0	0
chr1:12061457-12062160	NM_001127660	MFN2	0.0332932	0	0	0	0	0	0.0657016	0	0	0.0254303	0	0	0	0	0	0	0.0277645	0	0	0	0	0	0	0	0.0461494	0	0.0560235	0	0.0255079	0	0	0	0.0481336	0	0.0365925	0	0	0	0
chr1:12335881-12338095	NM_015378	VPS13D	0	0	0.0336849	0.0591913	0	0	0.043801	0	0	0.0254303	0	0	0	0	0	0	0.0277645	0	0	0.0516991	0.0306744	0	0	0	0	0	0.0560235	0	0	0	0	0	0	0.0670678	0	0	0	0.03907	0
chr1:13933667-13937011	NM_006474	PDPN	0	0	0	0	0	0	0	0	0	0	0	0	0	0	0	0	0	0	0	0	0	0	0.0384068	0	0	0.0319319	0	0	0	0	0	0	0	0	0	0	0	0	0.0353863
chr1:14057494-14068652	NM_001135610	PRDM2	0.0499398	0	0	0	0	0	0	0	0.022491	0	0	0	0	0	0	0	0.0277645	0.0380806	0	0	0	0	0	0	0	0.0319319	0	0	0.0255079	0	0.0445452	0	0.0481336	0	0.0365925	0	0.0343961	0	0.0353863
chr1:14057494-14075982	NM_001135610	PRDM2	0.0499398	0	0	0	0	0	0	0	0	0	0	0	0	0	0	0	0	0	0	0	0.0306744	0	0	0.0298222	0	0.0319319	0	0	0	0	0	0	0	0	0.0365925	0	0	0.07814	0
chr1:14099572-14109326	NM_001135610	PRDM2	0	0.0248526	0	0	0	0	0.109503	0.0445818	0.022491	0	0.0389457	0	0.0337471	0.0440695	0	0.0379813	0.055529	0	0	0	0	0	0.0768136	0	0	0	0.037349	0	0	0	0	0	0	0	0	0	0	0	0
chr1:14104912-14109326	NM_001135610	PRDM2	0	0	0	0	0	0	0	0	0	0	0	0	0	0	0.0423077	0	0	0	0	0	0	0	0	0	0	0	0.0560235	0	0	0	0	0	0	0	0	0	0	0	0
chr1:144994590-145021167	NM_001198834	PDE4DIP	0	0	0	0	0	0	0	0	0	0	0	0	0	0	0	0	0	0	0	0	0	0.0628499	0	0	0	0	0	0	0	0	0	0	0	0	0	0	0	0	0
chr1:145594038-145595220	NM_006468	POLR3C	0	0	0	0	0	0	0	0	0	0	0	0	0.0337471	0	0	0	0	0	0	0.0258496	0	0.031425	0	0	0.0307663	0.0319319	0.0560235	0	0	0	0	0	0	0	0	0	0	0	0
chr1:145646114-145663367	NM_014455	RNF115	0	0	0	0	0	0	0.131403	0.0297212	0	0	0.0389457	0	0	0	0	0.0253209	0.0277645	0	0	0	0	0	0	0	0	0	0	0	0	0	0	0	0	0	0	0	0	0	0
chr1:146724277-146731572	NM_001256336	CHD1L	0	0	0	0	0	0	0.043801	0	0	0	0	0	0	0	0	0	0	0	0	0	0	0	0	0	0	0.0319319	0.037349	0	0.0255079	0	0	0	0	0.0670678	0	0	0	0	0.0353863
chr1:146747016-146757164	NM_001256336	CHD1L	0.0665865	0.086984	0	0.0394609	0	0	0	0	0	0	0	0	0.0337471	0.0293797	0	0	0	0	0	0.0516991	0.0306744	0	0	0	0	0.0319319	0.037349	0	0.0382619	0	0	0	0.0722005	0	0	0	0	0	0
chr1:147120047-147131890	NM_016361	ACP6	0	0	0	0	0	0	0	0	0	0	0	0	0	0	0	0	0.0277645	0	0	0	0	0	0	0	0	0.0319319	0.037349	0	0	0	0	0	0	0	0	0	0	0	0
chr1:149931602-149936274	NM_020205	OTUD7B	0	0	0	0	0	0	0	0	0	0	0	0	0	0	0	0	0.0277645	0	0	0	0	0	0.0384068	0	0.0307663	0	0	0	0	0	0	0	0	0	0	0	0	0	0
chr1:150064030-150082742	NM_001279353	VPS45	0	0	0	0	0.0357449	0	0	0	0	0	0	0	0	0	0	0	0	0	0	0	0	0	0	0	0	0	0	0	0	0	0	0	0	0	0	0	0	0	0
chr1:150198939-150201570	NM_001136479	ANP32E	0	0	0	0	0	0	0	0	0	0	0	0	0	0.0293797	0	0	0	0	0	0	0	0	0	0	0	0	0	0	0	0	0	0	0	0	0.0365925	0	0	0	0
chr1:150202905-150204264	NM_001136479	ANP32E	0	0	0	0	0	0	0	0	0	0	0	0	0	0	0	0	0	0.0380806	0	0	0	0	0.0576102	0	0	0.0478978	0	0	0.0255079	0	0	0	0	0	0.0365925	0	0	0	0
chr1:150390071-150418877	NM_015203	RPRD2	0	0	0	0	0	0	0.043801	0	0	0	0	0	0	0	0	0	0	0	0	0	0	0	0.0384068	0	0	0	0	0	0	0	0	0	0	0	0	0	0	0	0
chr1:150416726-150418877	NM_015203	RPRD2	0	0	0	0	0	0.0371872	0	0	0	0.0254303	0	0	0	0	0	0	0	0	0	0	0	0.031425	0	0	0	0	0	0	0	0	0	0	0	0	0	0	0	0	0
chr1:150418701-150418877	NM_015203	RPRD2	0	0	0	0	0	0	0	0	0	0	0	0	0	0.0293797	0	0	0	0	0	0	0	0	0	0	0.0307663	0	0	0	0	0	0	0	0	0	0	0	0	0	0
chr1:150464886-150469384	NM_001271895	TARS2	0	0	0	0	0	0	0	0	0.022491	0	0	0	0	0	0	0	0.055529	0	0	0.0387743	0	0	0.0384068	0.0447334	0	0	0	0	0	0	0	0.0448858	0	0	0	0	0	0	0
chr1:150997086-150998149	NM_021222	PRUNE1	0	0.0248526	0	0	0.0357449	0.0371872	0	0.0297212	0.044982	0.0254303	0	0.0580922	0.0337471	0.0587593	0	0.0379813	0.0277645	0	0	0	0.0306744	0	0	0.0447334	0.0307663	0	0.0560235	0	0	0.0619734	0	0.0448858	0	0	0.0548888	0	0	0	0.0353863
chr1:150997086-150999803	NM_021222	PRUNE1	0	0.0248526	0	0	0	0	0.0657016	0	0	0	0	0	0	0	0	0.0379813	0	0	0	0	0	0	0	0.0298222	0	0.0478978	0	0	0	0	0	0	0.0481336	0	0	0	0	0	0
chr1:151060665-151090615	NM_144618	GABPB2	0	0	0	0	0	0	0	0	0.0337365	0	0	0	0	0	0	0.0253209	0.055529	0	0	0	0	0	0	0	0.0307663	0	0	0	0.0255079	0	0	0	0	0	0	0	0	0	0
chr1:151089867-151090615	NM_144618	GABPB2	0	0	0	0	0	0	0	0	0	0	0	0	0	0	0	0.0253209	0	0	0	0	0	0	0	0	0	0	0.0560235	0	0	0	0	0	0	0	0	0	0	0	0
chr1:151139409-151139890	NM_001204848	SCNM1	0	0	0	0	0	0.0743743	0.043801	0.0445818	0.044982	0	0	0	0.0674941	0.0734491	0	0	0	0	0	0	0	0	0.0384068	0	0.0461494	0.0957956	0.074698	0	0	0	0	0.0448858	0	0	0	0	0.0343961	0.07814	0.0530794
chr1:151214598-151215043	NM_001135636	PIP5K1A	0	0	0	0	0	0	0	0	0.022491	0	0	0	0	0	0	0	0	0	0	0	0	0	0	0	0	0	0	0	0	0	0	0	0	0	0	0.0434011	0	0	0
chr1:151234636-151236504	NM_002810	PSMD4	0	0	0	0	0	0	0	0	0	0	0	0	0	0	0	0	0	0	0	0	0	0	0	0.0298222	0	0	0	0	0	0	0	0	0	0	0	0	0	0	0
chr1:151395872-151403317	NM_207171	POGZ	0	0	0	0	0	0	0	0	0	0	0	0	0	0	0	0	0	0	0	0	0	0	0	0	0	0	0	0	0	0	0	0	0	0.0447118	0	0	0	0.03907	0
chr1:151395872-151414681	NM_207171	POGZ	0	0	0	0	0	0	0	0.0297212	0	0	0	0	0	0	0	0	0	0	0	0	0	0	0.0384068	0	0	0	0	0	0	0	0	0	0	0	0	0	0	0	0
chr1:151400298-151414681	NM_207171	POGZ	0	0	0	0	0.0357449	0	0	0.0445818	0	0	0	0	0	0.0293797	0	0.0253209	0	0	0	0	0	0	0.0384068	0	0	0.0319319	0	0	0.0255079	0	0	0.0448858	0	0	0	0	0	0.03907	0
chr1:151611363-151611595	NM_030918	SNX27	0	0	0	0	0	0	0	0	0	0	0	0	0	0	0	0	0	0	0	0	0	0	0.0576102	0	0	0	0	0	0	0	0	0	0	0	0.0548888	0	0	0.058605	0
chr1:151611363-151641111	NM_030918	SNX27	0	0	0	0	0	0	0.0876021	0	0	0	0	0	0	0	0	0	0	0	0	0	0	0	0	0	0	0	0	0	0	0	0	0	0.0481336	0	0	0	0	0	0
chr1:151630710-151641111	NM_030918	SNX27	0	0	0	0	0	0	0	0.0445818	0	0.0254303	0	0	0	0	0	0.0253209	0	0	0	0	0	0	0.0576102	0	0	0	0	0	0	0	0	0	0	0	0.0548888	0	0	0.03907	0
chr1:151630710-151655921	NM_030918	SNX27	0	0.0372788	0	0	0	0	0	0	0	0	0	0	0	0	0	0	0	0	0	0	0	0	0	0	0	0	0	0	0	0	0	0	0	0	0	0	0	0	0
chr1:152305058-152313686	NR_103779	FLG-AS1	0	0	0	0	0	0	0	0.0297212	0.0787184	0	0	0.0580922	0.0506206	0.102829	0	0.0253209	0.0277645	0	0	0	0	0	0	0.0447334	0.0307663	0.0957956	0	0	0	0	0	0	0	0.0447118	0	0	0.0343961	0.03907	0
chr1:153637695-153641033	NM_001267809	ILF2	0	0	0	0.0394609	0	0	0	0	0.0337365	0	0	0	0	0.0440695	0	0	0.0277645	0	0	0.0387743	0	0	0.0576102	0	0	0	0	0	0.0382619	0	0	0	0	0	0	0	0	0	0.0353863
chr1:153784206-153785928	NM_020699	GATAD2B	0	0	0	0	0	0.0371872	0	0	0	0	0	0	0	0	0	0	0	0	0	0.0516991	0	0	0	0	0.0307663	0.0319319	0.0560235	0	0.0255079	0	0	0	0	0	0	0	0	0.03907	0
chr1:153789847-153790647	NM_020699	GATAD2B	0	0	0	0	0	0	0	0	0.022491	0	0	0	0	0	0	0	0	0	0	0	0	0	0	0	0	0	0	0	0	0	0	0	0	0	0	0	0	0	0
chr1:154061896-154091284	NM_001159484	NUP210L	0	0	0	0	0	0	0.043801	0	0.022491	0	0	0	0	0	0	0	0	0	0	0	0	0	0	0	0	0	0	0	0	0	0	0	0	0	0	0	0	0	0
chr1:154207066-154207767	NM_001127320	UBAP2L	0	0.0248526	0	0	0	0	0	0.0445818	0.022491	0	0	0	0	0.0587593	0	0	0	0	0	0	0	0	0	0	0	0	0	0	0	0	0	0	0	0	0	0	0.0343961	0.03907	0
chr1:154223516-154224129	NM_001127320	UBAP2L	0	0.0248526	0	0	0	0	0	0	0.022491	0	0	0.0387281	0.0506206	0.0587593	0	0.0379813	0.0416467	0	0	0	0	0	0.0384068	0.0596445	0.0461494	0.0638638	0	0	0.0255079	0	0	0	0	0	0.0365925	0	0	0	0
chr1:154223516-154229910	NM_001127320	UBAP2L	0	0	0	0	0	0	0	0	0	0	0	0	0	0	0	0.0253209	0	0	0	0	0	0	0	0	0	0	0	0	0	0	0	0	0	0	0	0	0	0	0
chr1:154233367-154239044	NM_001127320	UBAP2L	0	0	0	0	0	0	0	0	0	0	0	0	0	0	0	0	0	0	0	0.0258496	0	0	0	0	0	0	0	0	0	0	0	0	0	0	0	0	0	0	0
chr1:155322496-155327540	NM_018489	ASH1L	0	0	0	0	0	0	0	0.0297212	0	0	0	0	0	0	0	0	0	0	0	0	0	0	0	0	0	0	0	0	0	0	0	0	0	0	0	0	0	0	0
chr1:155340294-155340774	NM_018489	ASH1L	0	0	0	0	0	0	0	0	0	0	0	0	0	0	0.0282051	0	0	0	0	0	0	0	0	0	0	0	0	0.0575538	0	0	0	0	0	0	0	0	0	0	0
chr1:155340294-155349907	NM_018489	ASH1L	0	0	0	0	0	0	0	0	0	0	0	0	0	0	0	0	0	0	0	0	0	0	0	0	0	0	0	0	0	0	0	0	0	0.0447118	0	0	0	0	0
chr1:155340294-155365344	NM_018489	ASH1L	0	0.0248526	0	0	0.0357449	0	0	0	0	0.0254303	0	0	0	0	0	0	0.0277645	0	0	0	0.0306744	0	0	0	0	0	0	0	0	0	0	0	0.0481336	0	0	0	0	0	0
chr1:155348071-155349907	NM_018489	ASH1L	0	0.0372788	0	0	0	0	0.0657016	0	0	0	0	0	0	0	0	0	0	0	0	0	0	0	0	0	0	0	0	0	0	0	0	0	0	0	0	0	0	0	0
chr1:155348071-155385714	NM_018489	ASH1L	0	0	0	0	0	0	0	0	0	0	0	0	0	0	0	0.0253209	0.0277645	0	0	0	0	0	0	0	0	0.0319319	0	0	0	0	0	0	0	0	0	0	0	0	0
chr1:155365249-155408859	NR_034180	POU5F1P4	0	0	0	0	0	0	0	0	0	0	0	0	0	0	0	0	0	0	0	0	0	0	0	0	0	0	0	0	0	0	0.0445452	0	0	0	0	0	0	0	0
chr1:155365249-155429689	NR_034180	POU5F1P4	0.0665865	0	0	0.0394609	0	0	0	0.0297212	0	0	0	0	0.0337471	0	0	0	0.0277645	0	0	0	0	0	0.0384068	0.0596445	0.0307663	0	0	0	0	0	0	0	0	0.0447118	0	0	0.0343961	0	0
chr1:155385534-155385714	NM_018489	ASH1L	0	0	0	0	0	0	0	0	0	0	0	0	0	0	0	0	0	0	0	0	0	0	0	0	0.0307663	0	0	0	0	0	0	0	0	0	0	0	0	0	0
chr1:155385534-155408859	NR_034180	POU5F1P4	0	0	0	0	0	0	0	0	0	0	0	0	0	0	0	0	0.0416467	0	0	0	0	0	0	0	0	0	0	0	0	0	0	0	0	0	0	0	0	0	0
chr1:155385534-155429689	NR_034180	POU5F1P4	0	0	0	0	0	0	0	0	0	0	0	0	0	0	0	0	0.0277645	0	0	0	0	0	0	0	0.0307663	0	0	0	0	0	0	0	0	0	0.0365925	0	0	0	0
chr1:155408117-155408859	NM_018489	ASH1L	0.0832331	0.0248526	0.0505273	0	0.0893623	0	0.175204	0.0445818	0.0899639	0.0254303	0	0	0.118115	0.0587593	0	0.101284	0.0694112	0.0952016	0	0.0904735	0.0460117	0.0785624	0.11522	0.0298222	0.107682	0.0957956	0.037349	0	0.0255079	0	0.0445452	0.0673287	0	0	0.0365925	0	0.0515941	0.03907	0.0353863
chr1:155408117-155429689	NM_018489	ASH1L	0.0665865	0.0372788	0.0842122	0.0789218	0	0	0.197105	0.0743031	0	0.0635757	0.0389457	0.0387281	0.0674941	0.0734491	0.0282051	0.0506418	0.138822	0	0	0	0.0613489	0.0471375	0.0576102	0.0745556	0.0615326	0.111762	0	0.0575538	0.153048	0.0619734	0.0445452	0.0448858	0.0962673	0	0.128074	0.0434011	0.0687922	0.03907	0
chr1:155644800-155649303	NM_001198899	YY1AP1	0	0.0745577	0.0505273	0	0	0.0371872	0.197105	0.208049	0.022491	0.0508606	0.0389457	0.0580922	0.0506206	0.0440695	0	0.0759626	0.152705	0	0.178621	0.0904735	0.0306744	0.0942749	0	0.0298222	0.0307663	0.0478978	0.112047	0.115108	0	0	0.0668178	0	0	0.0447118	0.0365925	0.0651017	0.0859902	0	0
chr1:155646338-155649303	NM_001198899	YY1AP1	0	0.0745577	0	0	0.0357449	0.111561	0.0657016	0.23777	0.044982	0.0635757	0.0778915	0.0580922	0.0506206	0.0440695	0.0423077	0.126604	0.152705	0	0	0.0258496	0.0306744	0.172837	0	0	0.0615326	0.0478978	0.130722	0	0.0637699	0	0.0445452	0.0448858	0.0481336	0.0894237	0.073185	0.0651017	0	0.03907	0.0353863
chr1:155691307-155695810	NM_001199849	DAP3	0.0332932	0	0	0.0394609	0	0	0	0.0445818	0	0	0.0584186	0	0	0	0	0.0253209	0	0	0	0	0	0	0.0384068	0	0	0.0638638	0	0	0	0	0	0	0	0	0	0.0651017	0	0	0
chr1:155695172-155695810	NM_001199849	DAP3	0	0	0	0	0	0	0.153304	0.0297212	0.022491	0.0254303	0.0584186	0.0580922	0.0337471	0.0587593	0	0.0379813	0.0416467	0	0	0.0387743	0.0306744	0.0628499	0	0	0.0461494	0.0478978	0.037349	0	0	0	0	0	0	0	0	0	0	0	0
chr1:155790396-155796819	NM_001037533	unkn	0	0	0	0	0	0	0	0	0	0	0	0	0	0.0293797	0	0	0	0	0	0	0	0	0	0	0	0	0	0	0	0	0	0	0	0	0	0	0	0	0
chr1:155823066-155823597	NM_001037533	unkn	0	0.0248526	0	0	0.107235	0.0557807	0.153304	0.0891637	0.0674729	0.0381454	0.0389457	0.0774562	0.0674941	0.0587593	0.0423077	0.0253209	0.0694112	0	0	0.0387743	0.0460117	0.0628499	0.0768136	0	0.0922989	0.0798297	0.037349	0	0.0255079	0	0.0445452	0	0.0481336	0.0894237	0.0365925	0	0.0515941	0.058605	0
chr1:155837755-155838582	NM_152280	SYT11	0	0	0	0	0	0	0	0	0	0	0	0	0	0	0	0	0	0	0	0	0	0	0.0384068	0	0	0	0	0	0	0	0	0	0	0	0	0	0	0	0
chr1:155891165-155891709	NM_014949	KHDC4	0	0	0	0	0	0	0	0	0	0	0.0389457	0	0	0	0	0.0253209	0.0416467	0	0	0	0	0	0	0.0447334	0.0307663	0	0.037349	0	0	0	0.0445452	0	0	0	0	0	0	0	0
chr1:155891165-155893478	NM_014949	KHDC4	0	0	0	0	0	0	0	0	0	0	0	0	0	0	0	0	0	0	0	0	0	0	0.0384068	0	0	0	0	0	0	0	0	0	0	0	0	0	0	0	0
chr1:155896466-155896947	NM_014949	KHDC4	0	0	0.0336849	0	0	0	0.043801	0.0297212	0.0899639	0	0	0.0580922	0	0	0.0282051	0.0253209	0	0	0	0	0.107361	0	0	0	0	0	0.0933726	0	0	0	0	0	0.0481336	0	0	0	0	0	0
chr1:155984751-155988159	NM_003145	SSR2	0	0	0	0	0	0	0	0	0	0	0	0	0	0	0	0	0	0	0	0	0.0460117	0	0	0	0	0	0	0	0	0	0	0	0	0	0	0	0	0	0
chr1:156286956-156287338	NM_001008800	CCT3	0	0	0	0	0	0	0	0	0	0	0	0	0	0.0293797	0	0	0	0	0	0	0	0	0	0	0	0	0	0	0	0	0	0	0	0	0	0	0	0	0
chr1:156286956-156304709	NM_001008800	CCT3	0	0	0	0	0	0	0	0	0	0	0	0	0	0	0	0	0	0	0	0	0	0	0	0	0	0.0319319	0	0	0	0	0	0	0	0	0	0	0	0	0
chr1:156303337-156304709	NM_001008800	CCT3	0.0332932	0.0372788	0	0	0	0.0371872	0	0.0743031	0.101209	0.0254303	0.0778915	0.0580922	0.0674941	0.0440695	0.0564103	0.0253209	0.0416467	0	0	0.0258496	0.0306744	0	0.0576102	0	0.0307663	0.0478978	0.0560235	0	0.0255079	0	0	0.0448858	0.0481336	0	0	0	0.0687922	0.07814	0
chr1:156921364-156925591	NM_014784	ARHGEF11	0	0	0	0.0591913	0	0	0	0	0	0	0	0	0.0337471	0	0	0	0	0	0	0	0	0	0	0	0	0	0	0	0	0	0	0	0	0	0	0	0	0	0
chr1:15860731-15863309	NM_015291	DNAJC16	0	0	0	0	0	0	0	0.0594424	0.0337365	0.0508606	0	0.0774562	0	0.0440695	0.0423077	0	0.0277645	0	0	0.0516991	0	0	0	0	0	0.0319319	0	0	0	0	0	0	0.0481336	0	0	0	0	0	0
chr1:15862969-15863309	NM_015291	DNAJC16	0	0	0	0	0	0	0	0	0	0	0	0	0.0337471	0	0	0	0	0	0	0	0	0	0	0	0	0	0	0	0	0	0	0	0	0	0	0	0	0	0
chr1:15953163-15970145	NM_032341	DDI2	0	0	0	0	0	0	0	0.0297212	0	0	0	0	0	0	0	0	0	0	0	0	0	0	0	0	0	0	0	0	0	0	0	0	0	0	0	0	0	0	0
chr1:15964801-15970145	NM_032341	DDI2	0.0332932	0	0.0336849	0	0.0357449	0	0.043801	0.0445818	0.0337365	0.0254303	0	0	0	0	0	0	0	0	0	0	0	0	0	0	0	0	0	0	0	0	0	0.0448858	0	0	0	0.0434011	0	0	0
chr1:15964801-15978390	NM_032341	DDI2	0.0332932	0	0	0	0	0	0	0	0	0	0	0	0	0	0	0	0	0	0	0	0	0	0	0	0	0	0	0	0	0	0	0	0	0.0447118	0	0	0	0	0
chr1:160206924-160210160	NR_028103	DCAF8	0	0	0	0	0	0	0.043801	0	0	0	0	0	0	0	0	0	0	0	0	0	0	0	0	0	0	0	0	0	0	0	0	0	0	0	0	0	0	0	0
chr1:160293220-160302347	NM_001098398	COPA	0	0.0372788	0.0336849	0.0394609	0.0536174	0	0	0.0297212	0.022491	0.0381454	0	0	0	0.0734491	0	0.0379813	0	0.0380806	0.0714485	0.0258496	0.0766861	0.0471375	0.0576102	0.0596445	0.0461494	0.111762	0.037349	0	0.0382619	0	0	0	0.0481336	0.0670678	0	0	0.0343961	0.058605	0.159238
chr1:16044387-16047883	NM_015164	PLEKHM2	0	0	0	0	0	0	0	0.0297212	0	0	0	0	0	0	0	0	0	0	0	0	0	0	0	0.0447334	0	0	0.037349	0	0	0	0	0	0	0	0	0	0	0.03907	0
chr1:161748033-161753886	NM_007348	ATF6	0	0	0	0	0.0714898	0	0.043801	0	0.044982	0.0381454	0	0	0	0	0	0	0	0	0	0.0258496	0.0306744	0.0471375	0	0.0298222	0	0.0638638	0	0	0	0	0	0	0.0722005	0	0	0	0.0343961	0.03907	0
chr1:161816238-161833102	NM_007348	ATF6	0	0.0372788	0.0336849	0	0	0	0.131403	0	0	0.0381454	0.0389457	0	0	0.0440695	0	0.0379813	0.0277645	0	0	0	0	0	0	0	0.0307663	0.0638638	0.074698	0	0.0255079	0	0	0.0448858	0	0	0	0	0	0	0
chr1:161816238-161882170	NM_007348	ATF6	0	0	0	0	0	0	0	0	0.022491	0	0	0.0387281	0.0337471	0	0	0	0	0	0	0	0	0	0	0	0	0	0	0	0	0	0	0	0	0	0	0	0.0343961	0.03907	0
chr1:16199310-16203173	NM_015001	SPEN	0	0	0	0	0	0	0	0	0	0	0	0	0	0	0	0.0253209	0	0	0	0	0	0	0.0384068	0	0	0	0	0	0	0	0	0	0	0	0	0	0	0	0
chr1:162257133-162302915	NM_001164757	NOS1AP	0	0	0	0	0	0	0	0	0	0	0	0	0	0	0	0	0	0	0	0	0	0	0	0	0	0	0	0	0	0	0.0668178	0	0	0	0	0	0	0	0
chr1:16237595-16242774	NM_015001	SPEN	0	0	0	0	0.0536174	0	0.043801	0	0	0	0	0	0	0.0293797	0	0	0	0	0	0	0	0	0	0	0	0	0	0	0.0255079	0	0	0	0	0	0	0	0	0	0
chr1:16270794-16272789	NM_001242884	ZBTB17	0	0	0	0	0	0	0	0	0	0	0	0	0	0	0	0	0	0	0	0	0	0.0471375	0	0	0	0	0	0	0	0	0	0	0	0	0	0	0	0	0
chr1:16528276-16529069	NM_153213	ARHGEF19	0	0	0	0	0	0	0	0	0	0	0	0	0	0	0	0	0	0	0	0	0	0	0	0	0	0	0.037349	0	0	0	0	0	0	0	0	0	0	0	0
chr1:167734819-167742605	NM_001146191	MPZL1	0	0	0	0	0	0	0	0	0	0	0	0	0	0	0	0.0253209	0.0277645	0	0	0	0	0	0.0384068	0	0	0.0478978	0	0	0	0	0	0	0	0	0	0	0	0	0
chr1:167734819-167745403	NM_001146191	MPZL1	0	0.0248526	0	0	0	0	0	0	0	0	0	0	0	0	0	0	0	0	0	0	0	0	0	0	0	0	0	0	0	0	0	0	0	0	0	0	0	0	0
chr1:167921037-167944253	NM_001017977	DCAF6	0	0	0	0	0	0	0.043801	0.0445818	0.022491	0	0	0	0.0337471	0	0	0	0	0	0	0	0	0	0.0768136	0	0	0	0	0	0	0	0	0	0	0	0	0	0	0	0
chr1:167935866-167944253	NM_001017977	DCAF6	0	0	0	0	0	0	0	0	0	0	0.0389457	0	0	0	0	0	0	0.0380806	0	0	0	0	0	0	0	0.0478978	0	0	0	0	0	0	0	0	0	0	0	0	0
chr1:168032858-168037701	NM_001017977	DCAF6	0	0	0	0	0	0	0	0	0	0	0	0	0	0	0	0	0	0	0	0	0	0	0	0	0	0	0	0	0	0	0	0	0	0	0	0	0	0.03907	0
chr1:168073714-168074132	NM_001267612	GPR161	0	0.0497051	0	0	0	0	0	0	0	0	0	0	0	0	0	0	0	0	0	0	0	0	0	0	0	0	0	0	0	0	0	0	0	0	0	0	0	0.03907	0
chr1:169199955-169206925	NM_013330	NME7	0	0	0	0	0	0	0	0	0	0	0	0	0	0.0293797	0	0.0253209	0	0	0	0	0	0	0	0	0	0	0	0	0	0	0	0	0	0	0	0	0	0	0
chr1:169199955-169256646	NM_013330	NME7	0	0	0	0	0.0357449	0	0	0	0	0	0	0	0	0	0	0	0	0	0	0	0	0	0.0576102	0	0	0.0319319	0	0	0	0	0	0.0673287	0	0.0670678	0	0	0	0.03907	0
chr1:169767997-169770112	NM_018186	C1orf112	0	0	0	0	0	0.0371872	0	0	0	0	0	0	0.0337471	0	0	0	0	0	0	0	0	0	0	0	0	0	0	0	0	0	0	0	0	0	0	0	0	0	0
chr1:169771761-169777070	NM_018186	C1orf112	0	0	0	0	0	0	0	0	0	0	0	0	0.0337471	0	0	0	0	0	0	0	0	0	0	0	0	0	0	0	0	0	0	0	0	0	0	0	0	0	0
chr1:169923151-169961396	NM_001204517	KIFAP3	0	0	0	0	0	0	0	0	0	0	0	0	0	0	0	0	0	0	0	0.0258496	0	0	0	0	0	0.0319319	0	0	0	0	0	0	0	0	0	0	0	0	0
chr1:171491315-171492661	NM_015172	PRRC2C	0	0	0	0	0	0	0	0	0	0	0	0	0	0	0	0	0	0	0	0	0	0	0	0	0	0.0319319	0	0	0	0	0	0	0	0	0	0	0	0	0
chr1:171492359-171496983	NM_015172	PRRC2C	0	0	0	0.0394609	0	0	0	0	0	0	0	0	0	0	0	0	0	0	0	0	0	0	0	0	0	0.0319319	0	0	0.0382619	0	0	0	0	0	0	0	0.0343961	0	0
chr1:171537385-171544267	NM_015172	PRRC2C	0	0.0372788	0	0	0	0	0.0657016	0	0	0	0	0.0387281	0.0506206	0	0	0.0379813	0.0277645	0.0380806	0	0	0	0.0471375	0.0384068	0	0	0.0478978	0	0.0575538	0.0382619	0	0	0	0	0.0447118	0.0365925	0	0	0.03907	0
chr1:171548492-171556890	NM_015172	PRRC2C	0	0	0	0	0	0	0	0.0445818	0	0	0	0	0.0337471	0.0293797	0	0	0	0	0	0	0	0.031425	0	0	0.0307663	0	0	0	0	0	0	0	0	0	0	0.0434011	0	0	0.0353863
chr1:172356272-172357949	NM_001136127	DNM3	0	0	0	0	0	0	0	0	0	0	0	0	0	0	0	0	0	0	0	0	0	0	0	0	0	0	0	0	0.0255079	0	0	0	0	0	0	0	0	0	0
chr1:172520651-172526934	NM_014283	SUCO	0	0.0248526	0	0	0	0.0371872	0.043801	0.0445818	0.022491	0.0381454	0	0	0	0.0293797	0.0282051	0	0.0277645	0	0	0	0	0.031425	0	0.0894667	0.0307663	0	0.037349	0	0.0255079	0	0.0445452	0	0	0	0	0	0	0	0
chr1:172520651-172539870	NM_014283	SUCO	0	0	0	0	0	0	0	0	0	0	0	0	0	0.0293797	0	0	0	0	0	0	0	0	0	0	0	0	0	0	0.0382619	0.0619734	0	0	0	0	0	0	0	0	0
chr1:172520651-172548407	NM_014283	SUCO	0	0	0	0	0	0	0.043801	0.0743031	0.022491	0	0	0.0580922	0	0.0440695	0	0.0253209	0	0	0	0	0.0306744	0	0.0576102	0	0.0615326	0	0	0	0	0	0	0	0	0.0447118	0	0	0	0	0
chr1:172520651-172560211	NM_014283	SUCO	0	0	0	0.0394609	0.0357449	0	0.109503	0.0445818	0.044982	0.0254303	0	0	0.0506206	0.0293797	0	0.0886231	0	0	0	0	0	0.031425	0	0	0	0	0	0	0	0	0	0	0	0.11178	0.0548888	0.0651017	0	0	0
chr1:172525008-172526934	NM_014283	SUCO	0	0	0	0	0	0	0	0	0	0	0	0	0.0337471	0	0	0	0.0277645	0	0	0	0	0	0	0	0	0.0319319	0.037349	0	0	0	0	0	0	0	0	0	0	0	0
chr1:172525008-172539870	NM_014283	SUCO	0	0	0.0336849	0	0	0.0371872	0	0	0	0	0	0	0.0337471	0	0	0.0253209	0.055529	0	0	0	0	0	0	0	0	0.0319319	0	0	0	0	0	0	0	0	0.0548888	0	0	0	0
chr1:1735857-1749314	NM_001282538	GNB1	0	0	0	0	0	0	0.0657016	0.0297212	0.022491	0	0	0.0387281	0	0	0	0	0	0	0.0714485	0	0.0460117	0	0.0384068	0.0298222	0	0	0.0560235	0.115108	0	0.0619734	0	0	0.0481336	0.0670678	0	0	0	0	0
chr1:1735857-1756938	NM_001282538	GNB1	0	0	0	0	0	0	0	0	0	0	0	0	0	0	0	0	0	0	0	0	0	0	0	0	0	0	0	0	0	0	0	0	0	0	0.0548888	0	0	0	0
chr1:173593925-173596298	NM_198493	ANKRD45	0	0	0	0	0	0	0	0.0297212	0	0	0	0	0	0	0	0	0	0	0	0	0	0	0	0	0	0.0798297	0	0	0	0	0	0	0	0	0	0	0	0	0
chr1:1737913-1749314	NM_001282538	GNB1	0	0	0	0	0	0	0	0	0	0	0	0	0	0	0	0	0	0	0	0.0258496	0	0	0	0	0	0	0	0	0	0	0	0	0	0	0	0	0	0	0
chr1:173930214-173933325	NM_172071	RC3H1	0	0	0	0	0	0	0	0	0.022491	0	0	0	0	0	0	0	0	0	0	0	0	0	0	0	0	0	0	0	0	0	0	0	0	0	0	0	0	0	0
chr1:174200282-174274265	NM_014857	RABGAP1L	0	0	0	0	0	0	0	0	0	0	0	0	0.0337471	0	0	0	0	0	0	0	0	0	0	0	0	0	0	0	0	0	0	0	0	0	0	0	0	0	0
chr1:1747194-1756938	NM_001282538	GNB1	0	0	0.0336849	0	0.0714898	0.0929679	0.043801	0.0297212	0.044982	0	0.0584186	0.0580922	0	0.0734491	0.0282051	0.0253209	0.0277645	0	0	0	0	0	0	0	0.0307663	0	0	0.0575538	0	0	0	0.0673287	0	0	0.0548888	0	0	0	0.0353863
chr1:1747194-1770677	NM_001282538	GNB1	0	0.0372788	0	0	0	0	0.043801	0.0594424	0	0	0	0.0387281	0	0	0	0.0506418	0.0694112	0	0	0	0	0	0	0	0.0307663	0.0638638	0.0560235	0.0863307	0.0382619	0.0619734	0.0445452	0	0	0	0.0548888	0	0.0343961	0.097675	0
chr1:1756835-1770677	NM_001282538	GNB1	0	0	0	0	0	0	0	0	0	0	0	0	0	0	0	0	0	0	0	0	0	0	0	0	0	0	0	0	0	0.0619734	0	0	0	0	0	0	0	0	0
chr1:176012321-176085817	NM_001001740	COP1	0	0	0	0	0	0	0.043801	0	0	0	0	0	0	0	0	0	0	0	0	0	0	0	0	0	0	0	0	0	0	0	0	0	0	0	0	0	0	0	0
chr1:176012321-176105683	NM_001001740	COP1	0	0	0	0	0	0	0	0	0	0	0	0	0	0	0	0.0253209	0	0	0	0	0.0306744	0	0	0	0	0	0	0	0	0	0	0	0	0	0	0	0	0	0
chr1:176050287-176105683	NM_001001740	COP1	0.0332932	0.0248526	0	0	0	0	0.197105	0.118885	0.044982	0.0254303	0	0.0580922	0	0.0293797	0	0	0	0.0380806	0	0	0	0.031425	0.0576102	0	0.0615326	0.0798297	0.037349	0.0575538	0.0637699	0	0	0	0	0.0447118	0	0.173604	0.0343961	0.03907	0
chr1:176085759-176105683	NM_001001740	COP1	0	0	0	0	0.0357449	0	0.0657016	0.0594424	0.044982	0.0254303	0	0	0	0.0293797	0	0	0.055529	0	0	0	0.0460117	0	0.0384068	0	0.0615326	0	0	0	0	0	0	0	0	0	0	0	0	0.07814	0
chr1:176085759-176118210	NM_001001740	COP1	0	0	0	0	0	0	0	0	0	0	0	0	0	0	0	0	0.0277645	0	0	0	0	0	0	0	0	0	0	0	0	0	0	0	0	0	0	0	0	0	0
chr1:176118141-176153828	NM_001001740	COP1	0	0	0	0	0	0	0	0	0	0	0	0	0	0	0	0.0253209	0	0	0	0	0	0	0.0384068	0	0	0	0	0	0	0	0	0	0	0.0447118	0	0	0	0	0
chr1:176132004-176153828	NM_001001740	COP1	0	0	0	0	0	0	0	0	0.022491	0	0	0	0	0	0	0	0	0	0	0	0	0	0	0	0.0461494	0	0	0	0	0	0	0	0	0	0.0365925	0	0	0	0
chr1:176524542-176526377	NM_021936	PAPPA2	0	0	0	0	0.0357449	0	0.153304	0	0	0	0	0	0	0	0	0	0	0	0	0	0	0	0	0	0	0	0	0	0	0	0	0.0448858	0	0	0	0.0434011	0	0	0
chr1:176563659-176564731	NM_021936	PAPPA2	0	0	0	0	0	0	0	0	0	0	0.13631	0	0	0	0	0	0	0	0	0	0	0	0	0	0	0	0	0	0	0	0	0.0448858	0.0962673	0	0	0.0651017	0	0	0
chr1:176671742-176734973	NM_020318	PAPPA2	0	0	0	0	0	0	0	0	0	0	0	0	0	0	0	0	0	0	0	0	0	0	0	0	0	0	0	0	0	0.0619734	0	0	0	0	0	0.0434011	0	0	0
chr1:176671742-176769268	NM_020318	PAPPA2	0	0	0	0	0	0	0	0	0	0	0	0	0	0	0	0	0	0	0	0	0	0	0	0	0	0	0	0	0	0	0	0.0448858	0	0	0	0	0	0	0
chr1:176758944-176769268	NM_020318	PAPPA2	0	0	0	0	0	0	0	0	0	0	0	0	0	0	0	0	0	0	0	0	0	0	0	0	0	0	0	0	0	0.0619734	0	0	0	0	0	0	0	0	0
chr1:179012849-179023773	NM_014864	FAM20B	0	0	0	0	0	0	0.0657016	0	0	0	0	0	0	0	0	0	0	0	0	0	0	0	0	0	0	0	0	0	0	0	0	0	0.0481336	0	0	0	0	0	0
chr1:17907047-17914974	NM_018125	ARHGEF10L	0	0	0	0.0394609	0	0	0	0	0.0674729	0.0381454	0	0	0.0337471	0	0	0.0253209	0	0	0	0.0258496	0.0613489	0.0471375	0.0384068	0	0.0461494	0	0	0.0575538	0.0382619	0	0	0	0	0	0.0365925	0.0434011	0.0343961	0	0
chr1:179089324-179091002	NM_001136000	ABL2	0	0	0	0	0	0	0	0	0	0	0	0	0	0	0	0.0253209	0.0277645	0	0	0	0	0.031425	0	0	0	0.0319319	0	0	0	0	0	0	0	0	0	0	0	0	0
chr1:179100445-179102509	NM_001136000	ABL2	0	0	0	0.0394609	0	0	0.0876021	0.104024	0.044982	0.0635757	0.0389457	0.0774562	0	0	0	0.0379813	0.138822	0	0	0	0.0306744	0.031425	0.0384068	0	0.0461494	0.0319319	0	0.0575538	0.0637699	0	0.0445452	0.0448858	0.0481336	0	0.073185	0	0	0	0
chr1:179306971-179310445	NM_001252511	SOAT1	0	0	0	0	0	0	0	0	0	0	0	0	0.0337471	0	0	0	0	0	0	0	0	0	0	0	0	0	0	0	0	0	0	0	0	0	0	0	0	0	0
chr1:179306971-179312078	NM_001252511	SOAT1	0	0	0	0.0394609	0	0	0	0	0	0	0	0	0	0	0	0	0	0	0	0	0	0	0	0	0	0	0	0	0	0	0	0	0	0	0	0	0	0	0
chr1:179310162-179312770	NM_001252511	SOAT1	0	0	0	0	0	0	0	0	0	0	0	0	0	0.0293797	0	0	0	0	0	0	0	0	0	0	0	0	0	0	0	0	0	0	0	0	0	0	0	0	0
chr1:179311248-179312770	NM_001252511	SOAT1	0	0	0	0	0	0	0.043801	0	0	0	0	0	0	0	0	0	0	0	0	0	0	0	0	0	0	0	0	0	0	0	0	0	0	0	0	0	0	0	0
chr1:179955303-179966310	NM_014810	CEP350	0	0	0	0	0	0	0	0	0	0	0	0.0387281	0.0506206	0.0293797	0.0423077	0	0	0	0	0.0258496	0	0	0	0	0.0307663	0.0319319	0.0560235	0	0	0	0	0	0	0.0447118	0.073185	0	0.0343961	0	0
chr1:179955303-179975702	NM_014810	CEP350	0	0.0248526	0.0336849	0.0591913	0.125107	0	0.0876021	0	0.0562275	0	0	0.0387281	0	0	0	0	0.0277645	0	0	0	0	0	0	0	0	0.0478978	0	0	0	0	0	0	0	0	0.0548888	0	0	0	0
chr1:179959641-179966310	NM_014810	CEP350	0	0	0	0	0	0	0	0.0743031	0.022491	0	0	0	0	0	0	0	0	0.0380806	0	0	0	0	0.0384068	0.0298222	0	0.0319319	0.037349	0	0	0	0	0.0448858	0	0	0.0365925	0.0434011	0	0	0
chr1:179961196-179966310	NM_014810	CEP350	0	0	0	0	0	0	0	0.0297212	0	0	0	0	0	0	0	0	0.0277645	0	0	0.0258496	0	0	0	0	0	0	0	0	0	0	0	0	0	0	0	0	0	0.058605	0
chr1:179965687-179966310	NM_014810	CEP350	0	0	0	0	0	0	0	0	0	0	0	0	0	0	0	0	0.0277645	0	0	0	0	0	0	0	0	0	0	0	0	0	0	0	0	0	0.0365925	0	0	0	0
chr1:179972308-179975702	NM_014810	CEP350	0.116526	0.0248526	0.0842122	0.0789218	0.0357449	0.0557807	0.109503	0.0297212	0.0337365	0	0	0.0387281	0.0337471	0.0734491	0.0423077	0.0633022	0.12494	0.0571209	0	0.0387743	0	0.031425	0.11522	0	0.0307663	0.111762	0	0.0575538	0.0255079	0	0	0.0673287	0	0.0670678	0.0914813	0	0	0.097675	0
chr1:179972308-179993717	NM_014810	CEP350	0	0	0	0	0	0	0.0876021	0	0	0	0	0	0	0	0	0	0	0	0	0	0	0	0	0	0	0	0	0	0	0	0	0	0	0	0	0	0	0	0.0353863
chr1:180366650-180382606	NM_032360	ACBD6	0	0	0.0336849	0	0	0	0.0657016	0.0445818	0	0	0	0	0	0	0.0282051	0	0	0	0	0	0.0306744	0	0.096017	0	0	0.0638638	0	0	0.0255079	0.0619734	0	0	0	0	0.0365925	0	0	0	0
chr1:180366650-180399397	NM_032360	ACBD6	0	0	0	0	0	0	0.043801	0.0445818	0	0	0	0	0.0337471	0.0293797	0	0	0	0	0	0	0	0	0	0	0.0307663	0	0.037349	0	0	0.0619734	0	0	0	0.0447118	0.073185	0	0	0	0
chr1:180366650-180464660	NR_036067	MIR3121	0	0	0	0	0	0	0	0	0	0	0	0	0	0	0	0	0	0	0	0	0	0	0	0	0.0307663	0	0	0	0	0	0	0	0	0	0	0	0	0	0
chr1:180772523-180794480	NM_001135669	XPR1	0	0	0	0	0	0	0	0	0	0	0	0	0	0	0	0	0	0	0	0	0	0	0.0384068	0	0	0	0	0	0	0	0	0	0	0	0	0	0	0	0
chr1:180953812-180962561	NM_005819	STX6	0	0.086984	0.0336849	0.0986522	0.411066	0.0929679	0.262806	0.118885	0.044982	0.101721	0.0778915	0.154912	0.0674941	0.176278	0	0.139265	0.208234	0.171363	0.107173	0.116323	0.0920233	0.282825	0.134424	0.0894667	0.24613	1.08568	0.149396	0.0863307	0.0510159	0.0929601	0.0445452	0.179543	0.0962673	0.223559	0.329333	0.0434011	0.120386	0.175815	0.0707726
chr1:180953812-180974599	NM_005819	STX6	0	0.0372788	0	0	0.0714898	0	0.109503	0.0297212	0	0.0508606	0	0.0387281	0	0.0587593	0.0282051	0.0379813	0.138822	0.0571209	0.0714485	0.0516991	0.0306744	0.0471375	0.0768136	0.0596445	0.199981	0.143693	0	0	0.0510159	0	0	0	0.0722005	0.0670678	0.0365925	0.0434011	0	0	0
chr1:181546901-181549912	NM_000721	CACNA1E	0	0	0	0	0	0	0	0	0	0	0.0584186	0	0	0	0	0	0	0	0	0	0	0	0	0	0	0	0	0	0.0255079	0.0619734	0	0	0.0722005	0	0	0	0	0	0
chr1:183933034-183947654	NM_015101	COLGALT2	0	0	0	0	0	0	0	0	0	0	0	0	0	0	0	0	0	0	0	0	0.0460117	0	0.0576102	0	0	0	0	0	0	0	0	0	0	0	0	0	0	0	0
chr1:184675776-184681011	NM_025191	EDEM3	0	0	0	0	0	0	0	0	0	0	0	0	0	0	0	0	0	0	0	0	0	0	0	0	0	0.0319319	0	0	0	0	0	0	0	0	0	0	0	0	0
chr1:184681566-184695523	NM_025191	EDEM3	0	0	0	0	0	0	0.043801	0	0	0	0	0	0	0	0	0	0	0	0	0	0	0	0	0	0	0	0	0	0	0	0	0	0	0	0	0	0	0	0
chr1:185143503-185144245	NM_001105518	SWT1	0	0	0	0	0	0	0	0	0	0	0	0	0	0.0293797	0	0	0	0.0380806	0	0	0	0.031425	0	0	0.0615326	0.0478978	0	0	0	0	0	0	0	0	0	0	0	0	0
chr1:185171785-185191168	NM_001105518	SWT1	0	0	0	0	0	0.0371872	0	0	0	0	0	0	0	0	0	0	0	0	0	0	0	0	0	0	0	0	0	0	0	0	0	0	0	0	0	0	0	0	0
chr1:185183638-185200840	NM_001105518	SWT1	0	0	0	0.0591913	0	0	0.0876021	0.104024	0	0.0254303	0	0	0.0337471	0.0293797	0	0	0.0416467	0	0	0.0258496	0	0	0	0	0.0461494	0.111762	0.037349	0	0	0	0.0668178	0.0673287	0.0481336	0	0	0	0.0343961	0	0
chr1:185946918-185966656	NM_031935	HMCN1	0	0	0	0	0	0	0	0	0	0	0	0	0	0	0	0	0	0	0	0	0	0.031425	0	0	0	0	0	0	0	0	0	0	0	0	0	0	0	0	0
chr1:186310159-186313222	NM_003292	TPR	0	0	0	0	0	0	0	0	0	0	0	0	0	0	0	0	0	0	0	0	0	0	0	0.0298222	0	0	0	0	0	0	0	0	0	0	0	0	0.0343961	0	0
chr1:186359842-186360923	NR_031642	MIR548F1	0	0	0	0	0	0	0	0.0594424	0	0	0.0584186	0	0	0	0	0.0253209	0.0277645	0	0	0.0516991	0	0	0	0	0	0	0	0	0	0	0	0	0	0	0.0365925	0	0	0	0
chr1:186359842-186375400	NM_022375	OCLM	0	0	0	0	0	0	0	0	0	0	0	0	0	0.0293797	0	0	0	0	0	0	0	0	0	0	0	0	0	0	0	0	0	0	0	0	0	0	0	0	0
chr1:186415557-186418615	NM_022576	PDC	0	0	0	0	0	0	0.131403	0	0.022491	0	0	0	0	0	0	0	0	0	0	0	0	0	0	0	0	0	0	0	0	0	0	0	0	0	0	0	0	0	0
chr1:186862142-186880521	NM_024420	PLA2G4A	0	0	0	0	0	0	0	0	0	0	0	0	0	0	0	0	0	0	0	0	0	0	0	0	0	0	0	0	0.0255079	0	0	0	0	0	0	0	0	0	0
chr1:190195211-190234185	NM_199051	BRINP3	0	0	0	0	0	0	0	0	0.044982	0	0	0	0	0	0	0	0	0	0	0	0	0	0	0	0	0	0	0	0	0	0	0	0	0	0	0	0	0	0
chr1:190195211-190250880	NM_199051	BRINP3	0	0	0	0	0	0	0	0	0.101209	0	0	0	0	0	0	0	0	0	0	0	0	0	0	0	0	0	0	0	0	0	0	0	0	0	0	0	0	0	0
chr1:190203501-190250880	NM_199051	BRINP3	0	0	0	0	0	0	0	0	0.044982	0	0	0	0	0	0	0	0	0	0	0	0	0	0	0	0	0	0	0	0	0	0	0	0	0	0	0	0	0	0
chr1:190233994-190250880	NM_199051	BRINP3	0	0	0	0	0	0	0	0	0.0337365	0	0	0	0	0	0	0	0	0	0	0	0	0	0	0	0	0	0	0	0	0	0	0	0	0	0	0	0	0	0
chr1:192989436-192998787	NM_001199261	UCHL5	0.0332932	0	0	0	0	0	0	0	0	0	0	0	0	0	0	0	0	0	0	0	0	0	0	0	0	0	0	0	0	0	0	0	0	0	0	0	0	0	0
chr1:192990226-192998787	NM_001199261	UCHL5	0	0	0	0	0	0	0	0.0297212	0	0	0	0	0	0	0	0	0	0	0	0	0	0	0	0	0	0	0	0	0	0	0	0	0	0	0	0	0	0	0
chr1:193038163-193046180	NM_001173524	TROVE2	0	0	0	0	0	0	0.043801	0	0	0	0	0	0	0	0	0	0.0277645	0	0	0	0	0	0	0	0	0	0	0	0	0	0	0	0	0	0	0	0	0	0
chr1:193038163-193053828	NM_001173524	TROVE2	0	0	0	0	0	0	0	0	0	0	0	0	0	0	0	0.0253209	0.0416467	0	0	0	0	0	0	0	0	0	0	0	0	0	0	0	0	0	0	0	0	0	0
chr1:193044949-193046180	NM_001173524	TROVE2	0	0.0372788	0	0	0.0357449	0	0.0657016	0	0	0	0	0.0387281	0	0	0.0282051	0	0	0	0	0	0	0	0.0576102	0	0.0307663	0	0	0	0.0255079	0	0	0	0	0	0	0	0.0343961	0	0
chr1:193107214-193121574	NM_024529	CDC73	0	0	0	0	0	0	0	0	0	0	0	0	0	0	0	0	0	0	0	0	0	0	0	0	0	0	0	0	0	0	0	0	0	0	0.0365925	0	0	0	0
chr1:193110979-193121574	NM_024529	CDC73	0	0	0	0	0	0	0	0	0.022491	0	0	0	0	0	0	0	0	0.0380806	0	0	0	0	0.0384068	0	0	0	0	0	0	0	0	0	0	0	0.0365925	0	0	0	0
chr1:193172924-193205486	NM_024529	CDC73	0	0	0	0	0	0	0	0	0.0337365	0	0	0	0	0	0	0	0	0	0	0	0	0	0	0	0.0615326	0	0	0	0	0	0	0	0	0	0	0	0	0	0
chr1:193202122-193205486	NM_024529	CDC73	0	0	0	0	0	0	0	0	0	0	0	0	0.0337471	0	0	0	0	0	0	0	0	0	0	0	0	0	0	0	0	0	0	0	0	0	0	0	0.0343961	0	0
chr1:19519926-19523759	NM_020765	UBR4	0	0	0	0	0.0357449	0	0.043801	0	0	0	0	0	0	0	0	0	0	0	0	0	0	0	0	0	0.0307663	0	0	0	0	0	0	0	0	0	0.0548888	0	0	0	0
chr1:197144139-197161029	NM_194314	ZBTB41	0	0	0	0	0	0	0	0	0	0	0	0	0	0	0	0	0.0277645	0	0	0	0	0	0	0	0	0	0	0	0	0	0	0	0	0	0	0	0	0	0
chr1:197157421-197161029	NM_194314	ZBTB41	0	0	0	0	0	0	0.043801	0	0	0	0	0	0	0	0	0	0	0	0	0	0	0	0	0	0	0	0	0	0	0	0	0	0	0	0	0	0	0	0
chr1:197611840-197627499	NM_001195215	DENND1B	0	0.0248526	0.0673698	0	0	0	0.0876021	0	0	0.0254303	0.0778915	0	0	0	0	0	0	0	0	0.0387743	0	0	0	0	0.0307663	0.0798297	0	0	0	0	0.133636	0.0673287	0	0.0670678	0.0365925	0	0	0	0
chr1:197611840-197684204	NM_001195215	DENND1B	0	0	0	0	0	0	0	0	0	0	0	0	0	0	0	0	0	0	0	0.0904735	0	0	0	0	0	0.0478978	0	0	0	0	0	0	0	0	0	0	0	0	0
chr1:198201682-198233365	NM_133494	NEK7	0	0	0	0	0	0.0371872	0	0	0	0	0	0	0	0	0	0	0	0	0	0.0387743	0	0	0	0	0.0461494	0.0638638	0	0	0	0	0	0	0	0.0447118	0	0	0	0	0.0353863
chr1:198201682-198248191	NM_133494	NEK7	0	0	0	0	0	0	0	0	0	0	0	0	0	0	0	0	0	0	0	0	0	0	0	0	0	0.0319319	0	0	0	0	0	0	0	0	0	0	0	0	0
chr1:198231704-198266370	NM_133494	NEK7	0	0	0	0	0	0	0	0	0	0	0.0584186	0	0	0	0	0	0	0	0	0	0	0.031425	0	0	0	0	0	0	0	0	0	0	0	0	0	0	0	0	0
chr1:200729966-200730226	NM_203459	CAMSAP2	0	0	0	0	0	0	0	0.0743031	0	0.0254303	0.0584186	0.0387281	0	0.0293797	0	0	0.0694112	0.0380806	0	0	0.0460117	0.0785624	0	0.0745556	0.0461494	0.0478978	0	0	0.0510159	0	0	0	0	0	0	0	0	0.07814	0
chr1:200729966-200784772	NM_203459	CAMSAP2	0	0.0372788	0	0	0.0357449	0	0.219005	0.148606	0.0899639	0.0508606	0	0	0.118115	0.176278	0	0.0253209	0.180469	0.0761613	0	0.0387743	0	0.0942749	0	0.104378	0.0922989	0.0319319	0.0560235	0	0	0	0	0.0897716	0	0	0.073185	0	0.0343961	0.03907	0
chr1:200729966-200801973	NM_203459	CAMSAP2	0	0	0	0.0394609	0	0	0	0.0743031	0	0.0381454	0	0	0	0	0	0.0379813	0	0	0	0	0	0.031425	0	0	0	0	0.074698	0	0	0	0.0668178	0	0	0	0	0	0	0	0
chr1:200776503-200784772	NM_203459	CAMSAP2	0	0	0	0	0	0.0371872	0	0	0.022491	0	0	0.0387281	0	0	0	0	0	0	0	0	0	0	0	0	0	0	0	0	0	0	0	0	0	0	0	0	0	0	0
chr1:201786215-201786413	NM_020443	NAV1	0	0	0	0	0	0	0	0	0	0	0	0	0	0	0	0	0	0	0	0	0	0	0	0	0.0307663	0	0	0	0	0	0	0	0	0	0	0	0	0	0
chr1:201821231-201828122	NM_018085	IPO9	0	0	0	0	0.0357449	0	0.043801	0.0445818	0.022491	0	0.0389457	0	0	0.0293797	0	0.0379813	0.0277645	0	0	0	0	0.031425	0	0	0.0307663	0.0319319	0.037349	0	0.0255079	0	0	0	0	0	0	0	0	0.058605	0
chr1:201823722-201826322	NM_018085	IPO9	0	0	0	0	0	0	0	0	0	0	0	0	0	0	0	0	0	0	0	0	0	0.031425	0	0	0	0	0	0	0	0	0	0	0	0	0	0	0	0.03907	0
chr1:201826223-201828122	NM_018085	IPO9	0	0	0	0	0	0	0	0	0	0	0	0	0	0	0	0	0	0.0380806	0	0	0	0	0	0	0	0	0	0	0	0	0	0	0	0	0.0365925	0	0	0.03907	0
chr1:201970503-201972589	NM_020216	RNPEP	0	0	0	0	0	0	0	0	0	0	0	0	0	0	0	0	0	0	0	0	0.0460117	0	0	0	0	0	0	0	0	0	0	0	0	0	0	0	0	0	0
chr1:20230759-20231480	NM_015207	OTUD3	0	0	0	0	0	0	0	0	0.022491	0	0	0.0580922	0	0	0	0	0.0277645	0.0571209	0	0	0	0	0	0	0	0	0	0	0	0	0	0	0	0	0	0	0	0	0
chr1:202391747-202418299	NM_001167857	PPP1R12B	0	0	0	0.0394609	0	0	0	0	0	0.0254303	0	0	0	0	0	0	0	0	0	0	0	0	0	0	0	0	0	0	0	0	0	0	0	0	0	0	0	0	0
chr1:202724398-202727638	NM_006618	KDM5B	0	0	0	0	0	0	0	0	0	0	0	0	0	0.0293797	0	0	0	0	0	0	0	0	0	0	0	0	0	0	0	0	0	0	0	0	0	0	0	0	0
chr1:202724398-202733273	NM_006618	KDM5B	0	0	0	0	0	0	0	0	0	0	0	0	0	0	0	0	0	0	0	0	0	0.0628499	0	0	0	0	0	0	0	0	0	0	0	0	0	0	0	0	0
chr1:202742245-202746222	NM_006618	KDM5B	0	0.0372788	0	0	0	0	0	0	0	0	0	0	0.0337471	0.0734491	0	0	0	0.0380806	0	0.0387743	0	0	0	0.0447334	0	0	0	0	0.0255079	0	0	0	0	0	0	0	0	0.03907	0
chr1:203676136-203677232	NM_001001396	ATP2B4	0	0	0	0	0	0	0	0	0	0	0	0	0	0	0	0	0	0	0	0	0	0	0.0384068	0	0.0461494	0	0	0	0	0	0	0	0	0	0	0	0	0	0
chr1:205388357-205389702	NM_001001552	LEMD1	0	0	0	0	0	0	0.0876021	0	0	0	0	0.0387281	0	0	0	0	0	0	0	0	0	0	0	0	0	0	0.037349	0	0	0	0	0	0	0.0894237	0	0.0434011	0	0	0
chr1:206589248-206603572	NM_001170637	SRGAP2	0	0	0	0	0	0	0	0	0.022491	0	0	0	0	0	0	0	0	0	0	0	0	0	0	0	0	0	0	0	0	0	0	0	0	0	0.0365925	0	0	0	0
chr1:207930358-207940540	NM_002389	CD46	0	0	0	0	0	0	0.043801	0	0	0	0	0	0	0	0	0	0	0	0	0	0	0	0	0	0.0307663	0	0	0	0	0	0	0	0	0	0.0365925	0	0	0	0
chr1:208266130-208270228	NM_025179	PLXNA2	0	0	0	0	0	0	0	0	0	0	0	0	0	0.0293797	0	0	0	0	0	0	0	0	0	0	0	0	0	0	0	0	0	0	0	0	0	0	0	0	0
chr1:208315673-208391347	NM_025179	PLXNA2	0	0	0	0	0	0	0	0	0	0	0	0	0	0	0	0	0	0	0	0	0	0	0	0	0	0	0	0	0	0	0	0	0	0.0447118	0	0	0	0	0
chr1:208383624-208391347	NM_025179	PLXNA2	0	0	0	0	0	0	0	0	0.0562275	0	0	0.0387281	0	0	0	0.0379813	0	0	0	0	0	0	0	0	0	0	0.037349	0	0	0	0	0	0	0	0	0	0.0343961	0	0
chr1:210186977-210194599	NM_001146261	SYT14	0.0332932	0.0248526	0	0.0591913	0.0357449	0.0557807	0.0657016	0.0594424	0.0674729	0	0	0.0774562	0	0	0	0.0506418	0	0	0.107173	0.116323	0.0766861	0.141412	0	0.0298222	0	0.0638638	0.074698	0	0	0	0	0	0	0.0447118	0.0548888	0.0868022	0	0.03907	0
chr1:21076215-21100103	NM_016287	HP1BP3	0	0.0248526	0	0	0.0714898	0.0743743	0.0657016	0.0743031	0.0337365	0.0381454	0.0389457	0.0580922	0.0674941	0.0587593	0	0.0379813	0.0832935	0	0	0.0387743	0.0306744	0.0785624	0.0384068	0.0298222	0	0.0638638	0.112047	0	0.0765238	0	0	0.0448858	0	0	0	0	0	0.058605	0.0530794
chr1:21083658-21100103	NM_016287	HP1BP3	0	0.111837	0	0.0394609	0.0714898	0.0557807	0.043801	0.0594424	0.022491	0.0254303	0	0.0774562	0.168735	0.220347	0.0282051	0.0633022	0.12494	0.0952016	0	0.0387743	0	0.0628499	0.134424	0.0596445	0.153831	0.0957956	0.20542	0.143884	0.0255079	0	0.0445452	0.0448858	0.0481336	0	0.0548888	0	0.0687922	0.175815	0.0353863
chr1:21083658-21103243	NM_016287	HP1BP3	0	0.0621314	0	0	0.0357449	0	0.043801	0.0743031	0.0787184	0.0381454	0	0.116184	0.118115	0.088139	0.0282051	0.0886231	0.166587	0	0	0	0.0766861	0	0	0	0.123065	0.0319319	0.0560235	0	0	0	0	0.0673287	0.0481336	0	0.0914813	0	0.0343961	0.058605	0
chr1:21091869-21100103	NM_016287	HP1BP3	0	0.0372788	0	0.0591913	0	0	0.043801	0.0297212	0.022491	0	0.0389457	0.116184	0.0337471	0.0293797	0	0.0253209	0.0277645	0.0380806	0	0	0	0.031425	0	0	0.0922989	0.0478978	0.037349	0.0575538	0.0255079	0	0	0.0448858	0	0	0	0	0	0.058605	0
chr1:21091869-21103243	NM_016287	HP1BP3	0	0.0248526	0	0	0	0	0	0.0594424	0.0562275	0.0254303	0	0.0580922	0.0337471	0	0	0.0253209	0.055529	0	0	0	0	0.031425	0	0	0.0307663	0	0.074698	0	0	0	0	0	0	0.0447118	0	0	0	0	0
chr1:21094076-21107033	NM_016287	HP1BP3	0	0	0	0	0.0357449	0	0	0	0	0	0	0	0	0	0	0	0	0	0	0	0	0	0	0	0	0	0	0	0	0	0	0	0	0	0	0	0	0	0
chr1:21097422-21100103	NM_016287	HP1BP3	0.0665865	0.0621314	0.0336849	0	0.0357449	0.0371872	0.043801	0.0594424	0.022491	0.0381454	0.0584186	0.116184	0.0337471	0.0587593	0.0423077	0.126604	0.0416467	0.0571209	0	0	0	0.0628499	0.0384068	0.0298222	0	0.0319319	0.074698	0.0575538	0.0510159	0	0	0	0	0.0670678	0.14637	0.0434011	0.0343961	0.03907	0
chr1:21097422-21103243	NM_016287	HP1BP3	0	0	0.0336849	0	0	0	0	0.0743031	0	0	0	0	0	0	0	0	0	0	0	0	0	0	0	0	0	0	0	0	0	0	0	0	0	0	0	0	0	0	0
chr1:211092981-211093411	NM_002238	KCNH1	0	0	0	0	0	0	0	0	0	0	0.0389457	0	0	0	0	0	0	0	0	0	0	0	0	0	0	0	0	0	0	0	0	0.0897716	0	0	0	0	0	0	0
chr1:211192205-211192598	NM_002238	KCNH1	0	0	0	0	0	0	0	0	0	0	0	0	0	0	0	0	0	0	0	0	0	0	0	0	0	0	0	0	0.0255079	0	0	0	0.0722005	0	0	0	0	0	0
chr1:211462519-211469095	NM_001136225	RCOR3	0	0	0	0	0	0	0	0	0	0	0.0389457	0	0	0	0	0	0	0	0	0	0	0	0	0	0	0	0	0	0	0	0	0	0	0	0.0365925	0	0	0	0
chr1:211526580-211527809	NM_004619	TRAF5	0	0	0	0	0.0893623	0	0	0	0.022491	0	0	0	0	0	0	0.0253209	0	0	0	0.0387743	0	0	0.0576102	0	0	0.0319319	0	0	0	0	0	0	0	0	0	0	0	0	0.0353863
chr1:21167348-21191755	NM_003760	EIF4G3	0	0	0	0	0	0	0	0	0.022491	0	0	0	0	0.0293797	0	0	0	0	0	0	0	0	0	0	0	0	0	0	0	0	0	0	0	0	0	0	0	0	0.0353863
chr1:21188720-21212864	NM_003760	EIF4G3	0	0	0	0	0	0	0	0	0	0	0	0	0	0	0	0	0	0	0	0	0	0	0	0	0	0	0	0	0	0.0619734	0	0	0	0	0	0	0	0	0
chr1:211952259-211966532	NM_014873	LPGAT1	0	0.0745577	0.0505273	0	0.0536174	0	0.43801	0	0.112455	0.0254303	0	0.0580922	0.0337471	0.0293797	0.0423077	0	0.0694112	0.0380806	0	0	0	0.031425	0.096017	0	0.0769157	0.0319319	0	0	0.0382619	0	0	0	0	0.0447118	0	0	0	0	0
chr1:21205815-21231464	NM_003760	EIF4G3	0	0	0.0336849	0	0	0	0	0	0	0	0	0	0	0	0	0	0	0	0	0	0	0	0	0	0	0	0	0	0	0	0	0	0	0	0	0	0	0	0
chr1:212216334-212254092	NR_036068	MIR3122	0	0	0	0	0	0	0	0	0	0	0	0.0387281	0	0	0	0	0	0	0	0	0	0	0	0	0	0	0	0	0	0	0	0	0	0	0	0	0	0	0
chr1:212218001-212220759	NM_016448	DTL	0.0332932	0	0	0	0	0.0371872	0	0	0	0	0	0	0	0.0293797	0	0	0	0	0	0	0.0306744	0	0	0.0894667	0	0.0478978	0	0	0	0	0	0	0	0	0.0365925	0	0	0	0
chr1:21231375-21268823	NM_003760	EIF4G3	0	0	0.0336849	0	0	0.0371872	0	0	0	0	0	0	0	0	0.0282051	0.0253209	0	0.0380806	0	0	0.0460117	0	0	0.0447334	0	0.0319319	0	0	0	0	0	0	0	0	0	0	0.0343961	0	0
chr1:21267983-21268823	NM_003760	EIF4G3	0	0	0	0	0	0	0	0	0	0	0	0.0387281	0	0	0	0	0	0	0	0	0	0	0	0	0	0	0	0.0575538	0	0	0	0	0	0	0	0.0434011	0	0	0
chr1:21267983-21276601	NM_003760	EIF4G3	0	0	0	0	0	0	0	0	0	0	0	0	0	0	0	0.0253209	0	0	0	0	0	0	0	0	0	0	0	0	0	0	0	0	0	0	0	0	0	0	0
chr1:21267983-21307720	NM_003760	EIF4G3	0	0	0	0	0	0	0	0	0	0	0	0	0.0337471	0	0	0.0379813	0	0	0	0	0	0.031425	0	0	0	0	0	0	0	0	0	0	0	0	0	0	0	0	0
chr1:21276495-21329301	NM_003760	EIF4G3	0	0	0	0	0	0	0	0	0	0	0	0	0	0	0	0	0	0	0	0	0	0.0471375	0	0	0	0	0	0	0	0	0	0	0	0.0670678	0	0	0	0	0
chr1:21295966-21307720	NM_003760	EIF4G3	0	0	0.0336849	0.0394609	0	0	0	0	0.022491	0	0	0	0	0	0	0	0	0	0	0.0904735	0	0.0628499	0	0.0298222	0	0.0319319	0.037349	0	0.0255079	0	0	0	0.0481336	0	0.0365925	0	0	0	0.0530794
chr1:21295966-21329301	NM_003760	EIF4G3	0.0332932	0	0.0336849	0	0.0357449	0	0	0	0	0	0.0389457	0	0	0	0	0.0379813	0	0	0	0.0387743	0.0613489	0.0471375	0	0	0.0615326	0.0319319	0.037349	0	0	0.0619734	0	0	0	0.0447118	0	0	0	0	0
chr1:21295966-21377487	NM_003760	EIF4G3	0	0	0	0	0	0	0	0	0	0	0	0	0	0	0	0	0	0	0	0	0.0306744	0	0	0	0	0	0	0	0	0	0	0	0	0	0	0	0	0	0
chr1:213037066-213046160	NM_014053	FLVCR1	0.0332932	0.0248526	0	0	0	0	0	0	0	0.0254303	0	0	0	0	0	0.0253209	0	0	0	0.0258496	0	0	0.096017	0	0	0.207557	0	0	0	0	0	0	0	0	0.073185	0	0	0	0
chr1:213037066-213058738	NM_014053	FLVCR1	0	0	0	0	0	0	0	0	0	0	0	0	0	0	0	0	0	0	0	0	0	0	0	0	0	0.0957956	0	0	0.0382619	0	0.0445452	0	0	0	0	0	0	0.03907	0.0530794
chr1:213037066-213061936	NM_014053	FLVCR1	0	0	0	0.0394609	0	0	0	0	0	0	0	0	0	0	0	0	0	0	0	0	0	0	0	0	0	0	0.037349	0	0	0	0	0	0	0	0	0	0	0	0
chr1:213037066-213062599	NM_014053	FLVCR1	0	0	0	0	0	0	0	0	0	0	0	0	0	0	0	0	0.0277645	0	0	0	0	0	0.0384068	0	0	0	0.037349	0	0	0	0	0	0	0	0	0	0	0	0
chr1:213046019-213058738	NM_014053	FLVCR1	0	0	0	0	0	0	0	0	0.022491	0	0	0	0	0	0	0	0	0	0	0	0	0	0	0	0	0	0	0	0	0	0	0	0	0	0	0	0	0	0
chr1:21306826-21307720	NM_003760	EIF4G3	0	0	0	0	0.0536174	0	0	0	0	0	0	0	0	0	0	0	0	0	0	0	0	0	0	0	0	0	0	0	0	0	0	0	0	0	0.0365925	0	0	0	0
chr1:213139063-213139687	NM_001136474	VASH2	0	0	0	0	0	0	0	0.0297212	0	0	0	0	0.0337471	0	0	0.0633022	0	0	0	0	0	0	0	0	0.0922989	0	0.074698	0	0	0	0	0	0	0	0	0	0	0	0
chr1:213246211-213277911	NM_001136138	RPS6KC1	0	0	0	0	0	0	0	0	0	0	0	0	0	0.0293797	0	0.0253209	0	0	0	0	0	0	0	0	0	0.0319319	0	0	0	0	0	0	0	0	0.0365925	0	0	0	0
chr1:213251037-213290752	NM_001136138	RPS6KC1	0	0.0372788	0.0505273	0.0394609	0.0893623	0.0557807	0.131403	0	0.0562275	0	0.0389457	0.0387281	0.0843677	0.0293797	0	0.0253209	0.0416467	0.0571209	0.0714485	0.0646239	0.0920233	0.109987	0.172831	0.0298222	0.0769157	0.127728	0	0.201438	0.0765238	0	0.0445452	0.0673287	0.168468	0.0670678	0.0548888	0	0.0687922	0.03907	0.0884657
chr1:213251037-213303232	NM_001136138	RPS6KC1	0	0	0	0	0	0	0	0	0	0.0254303	0	0	0	0	0	0	0	0	0	0	0	0	0	0	0	0.0638638	0	0	0	0	0	0	0	0	0	0	0	0	0
chr1:213290658-213303232	NM_001136138	RPS6KC1	0	0	0	0	0	0	0	0	0	0	0	0	0	0.0293797	0	0	0	0	0	0	0	0	0.0576102	0	0	0	0	0	0	0	0	0	0	0	0	0	0	0	0
chr1:213341200-213349835	NM_001136138	RPS6KC1	0	0	0	0	0	0	0	0	0	0	0	0	0	0	0	0	0.0277645	0	0	0	0	0	0	0	0	0	0	0	0	0	0	0	0	0	0	0	0	0	0
chr1:21377358-21415706	NM_003760	EIF4G3	0	0	0	0	0	0	0	0	0	0	0	0	0	0.0587593	0	0.0253209	0	0	0	0	0	0	0.0384068	0	0	0	0	0	0	0	0	0	0	0	0.0365925	0	0.0343961	0	0
chr1:21377358-21437876	NM_003760	EIF4G3	0	0	0.0505273	0	0	0	0	0	0	0	0	0	0	0.0293797	0	0	0	0	0	0.0646239	0	0	0	0	0	0.0478978	0	0	0	0.0619734	0	0.0448858	0	0	0.073185	0.0434011	0.0343961	0	0
chr1:214169811-214185058	NM_001270616	PROX1	0	0	0	0	0	0	0	0	0	0	0	0	0	0	0	0	0	0	0	0	0	0	0.0576102	0	0	0.0478978	0	0	0	0	0	0	0	0	0	0	0.0343961	0	0
chr1:214788174-214792563	NM_016343	CENPF	0	0	0	0	0	0	0	0	0	0	0	0	0	0.0293797	0	0	0	0	0	0	0	0	0	0	0	0	0	0	0	0	0	0	0	0	0	0	0	0	0
chr1:215342541-215345526	NM_001017424	KCNK2	0	0	0	0	0	0.0371872	0	0.0743031	0.022491	0	0	0.0387281	0.0506206	0	0	0.0506418	0.0694112	0	0.107173	0	0	0	0	0.0298222	0.0769157	0	0.0933726	0	0.0255079	0	0	0	0	0	0	0	0	0.097675	0.0707726
chr1:215749243-215752480	NM_016121	KCTD3	0	0	0.0336849	0.0394609	0	0.0371872	0	0.0297212	0	0	0	0	0	0	0	0	0	0	0	0.0258496	0	0.0471375	0	0.0298222	0.0307663	0	0	0	0	0	0	0	0.0481336	0	0	0	0	0	0.0353863
chr1:215749243-215760028	NM_016121	KCTD3	0	0	0	0	0	0	0	0	0	0	0	0	0	0	0	0	0	0	0	0	0	0.031425	0	0	0	0	0	0	0	0	0	0	0	0	0	0	0	0	0
chr1:215759837-215768813	NM_016121	KCTD3	0	0.0248526	0.0505273	0	0	0	0	0	0	0.0254303	0	0	0.0337471	0	0	0	0	0	0	0	0.0306744	0.0471375	0	0	0	0.0638638	0	0	0	0	0	0	0	0.0447118	0.0365925	0	0	0	0
chr1:215901371-215963624	NM_206933	USH2A	0	0	0	0	0	0	0	0	0	0	0	0	0	0	0	0	0	0	0	0	0	0	0	0	0	0	0	0	0	0	0	0	0	0	0	0.0651017	0	0	0
chr1:216166361-216251704	NM_206933	USH2A	0	0	0	0	0	0	0	0	0	0	0	0	0	0	0	0	0	0	0	0	0	0	0	0	0	0	0	0	0	0	0.0445452	0	0	0	0	0.0868022	0	0	0
chr1:216243442-216270555	NM_206933	USH2A	0	0.0248526	0	0	0	0	0.0876021	0	0.0337365	0	0	0	0	0	0	0	0	0	0	0	0	0	0	0	0	0	0	0	0	0	0	0	0.0962673	0	0	0	0	0	0
chr1:216256797-216270555	NM_206933	USH2A	0	0	0	0	0	0	0	0	0	0	0	0	0	0	0	0	0	0	0	0	0	0	0	0	0	0	0	0	0	0	0	0	0	0	0	0.0434011	0	0	0
chr1:216348593-216380773	NM_007123	USH2A	0	0.0372788	0	0	0	0	0.043801	0	0.0562275	0	0.0973643	0	0	0	0	0	0	0	0	0	0	0	0	0.0447334	0	0	0	0	0	0	0.111363	0	0	0.0894237	0	0.0434011	0	0	0
chr1:216495224-216500996	NM_007123	USH2A	0	0.0248526	0	0	0	0	0	0	0.044982	0	0.0778915	0	0	0	0	0	0	0	0	0	0.0613489	0	0	0	0	0	0	0	0	0	0	0	0	0.268271	0	0.173604	0	0	0
chr1:216737560-216741440	NM_001243515	ESRRG	0	0	0	0	0	0	0	0.0297212	0	0.0254303	0	0	0.0506206	0	0	0.0253209	0	0	0	0	0	0	0	0	0	0	0	0	0	0	0	0	0	0	0	0	0	0.03907	0.0353863
chr1:216824314-216850833	NM_001243515	ESRRG	0	0	0	0	0	0	0.0876021	0.0297212	0	0	0	0	0	0	0	0.0253209	0.0416467	0	0	0	0	0	0	0.0298222	0.0307663	0	0	0	0	0	0	0	0	0	0	0	0	0	0
chr1:220145410-220152061	NR_002753	RNU5F-1	0	0	0	0	0	0	0	0	0	0	0	0	0	0	0	0	0	0	0	0	0	0	0	0	0	0.0319319	0	0	0	0	0	0	0	0	0.0365925	0.0434011	0	0	0
chr1:22016466-22021714	NM_032236	USP48	0	0	0	0	0	0	0	0	0	0	0	0.0387281	0	0	0	0	0	0	0	0	0	0	0	0	0	0	0	0	0	0	0	0	0	0	0	0	0	0	0
chr1:22027990-22030111	NM_032236	USP48	0	0	0.0336849	0	0	0	0	0.0594424	0	0	0	0	0	0	0	0	0	0	0	0	0	0.031425	0	0	0	0	0	0	0	0	0	0	0	0	0	0.0434011	0.0343961	0	0.0353863
chr1:220355598-220356273	NM_012414	RAB3GAP2	0	0	0	0	0	0	0	0.0297212	0	0	0	0	0	0	0	0	0	0	0	0	0	0	0	0	0	0	0.037349	0	0	0	0	0	0	0	0	0	0	0	0
chr1:220386228-220387321	NM_012414	RAB3GAP2	0.0332932	0	0	0	0	0	0	0	0	0	0	0.0387281	0	0	0	0	0	0	0	0	0	0	0.0384068	0	0	0	0	0	0.0382619	0	0.0668178	0	0	0	0	0	0	0	0.0353863
chr1:22041881-22048257	NM_032236	USP48	0	0	0	0.0394609	0	0.0371872	0.043801	0	0.022491	0.0254303	0	0	0.0337471	0	0.0282051	0	0.055529	0	0	0.0258496	0	0.0471375	0.0384068	0	0	0.0638638	0	0	0	0.123947	0	0	0	0	0	0	0.0687922	0	0.0707726
chr1:22041881-22050588	NM_032236	USP48	0	0	0	0.0394609	0	0	0	0	0.022491	0	0	0	0.0337471	0	0	0	0	0.0380806	0	0	0	0	0.0384068	0	0	0.0957956	0	0	0	0	0	0	0	0	0	0	0	0	0
chr1:22047528-22048257	NM_032236	USP48	0	0	0.0336849	0	0.0357449	0	0	0.0297212	0	0	0	0	0	0	0	0	0.0277645	0	0	0	0	0.0471375	0.0384068	0	0	0	0	0	0	0	0	0	0	0	0	0	0	0	0
chr1:22047528-22056325	NM_001032730	USP48	0	0	0	0	0	0	0.0657016	0	0	0	0	0	0	0	0	0	0	0	0	0	0.0306744	0	0	0	0	0	0	0	0	0	0	0	0	0	0	0	0	0	0
chr1:22073559-22084276	NM_001032730	USP48	0	0	0	0	0	0	0	0	0	0	0	0	0	0	0	0	0.0277645	0	0	0	0	0	0	0	0	0	0	0	0	0	0	0.0448858	0	0	0	0	0	0	0
chr1:220752695-220777479	NM_018650	MARK1	0	0	0	0	0	0	0.0876021	0	0	0	0	0	0	0	0	0	0	0	0	0	0	0	0	0	0	0	0	0	0	0	0	0	0	0	0	0.0434011	0	0	0
chr1:220752695-220792097	NM_018650	MARK1	0	0	0	0	0	0	0.175204	0	0	0	0	0	0	0	0	0	0.0277645	0	0	0	0	0	0	0	0	0	0	0.0575538	0	0	0	0	0	0	0	0	0	0	0
chr1:222823633-222828135	NM_198551	MIA3	0	0	0	0	0	0	0	0	0	0	0	0	0	0	0	0	0	0	0	0	0	0	0	0	0.0307663	0	0	0	0	0	0	0	0	0	0	0	0	0	0
chr1:222897433-222898897	NM_144695	BROX	0	0	0	0.0591913	0.0357449	0	0	0.0297212	0	0	0	0	0	0	0	0	0	0	0	0.0258496	0	0	0.0384068	0	0.0307663	0	0	0	0.0382619	0	0	0	0	0	0.0365925	0	0	0	0
chr1:222897433-222903519	NM_144695	BROX	0	0	0	0	0	0	0	0.0297212	0	0	0	0	0	0	0	0	0	0	0	0	0.0306744	0	0	0	0.0307663	0	0	0	0.0255079	0	0	0	0	0	0	0	0	0	0
chr1:222898791-222903519	NM_144695	BROX	0	0	0	0	0	0	0	0	0	0	0	0	0	0	0	0	0	0	0	0	0	0	0	0	0	0.0319319	0	0	0	0	0	0	0	0	0	0	0	0	0
chr1:223991875-223994649	NM_001031685	TP53BP2	0	0	0	0.0789218	0	0.0371872	0.109503	0.0891637	0.022491	0	0	0	0.0674941	0.0440695	0.0282051	0	0.0832935	0.0380806	0	0.0516991	0.0460117	0	0.0576102	0	0	0.0638638	0.130722	0.0575538	0.0382619	0	0	0.0448858	0.0481336	0	0	0.0868022	0	0.097675	0.0707726
chr1:224377278-224378021	NM_003676	DEGS1	0	0	0	0	0	0	0.109503	0.0743031	0.022491	0.0254303	0.0389457	0	0	0.088139	0.0282051	0.0379813	0.0416467	0	0	0	0	0	0	0	0.0615326	0.0478978	0	0	0.0255079	0	0	0	0	0	0.0365925	0	0	0.058605	0
chr1:224505395-224505632	NM_001243146	NVL	0	0	0	0	0.0357449	0	0	0	0	0	0	0	0	0	0	0.0253209	0	0	0	0	0	0	0.0384068	0	0	0	0	0	0	0	0	0	0	0	0	0	0	0	0
chr1:224553580-224559125	NM_001277197	CNIH4	0	0	0	0	0	0	0.043801	0	0.022491	0	0.0778915	0	0	0	0	0	0	0	0	0	0.0306744	0	0.11522	0	0	0.0638638	0.037349	0.0575538	0	0	0	0	0	0	0.0548888	0	0.0515941	0	0
chr1:224592131-224612356	NM_001115113	WDR26	0	0	0	0	0	0	0	0	0.0337365	0	0	0	0	0	0	0	0	0	0	0	0	0	0	0	0	0	0	0	0	0	0.0445452	0	0	0	0	0	0	0	0
chr1:225140371-225156576	NM_144989	DNAH14	0	0	0.0336849	0	0	0	0.0657016	0	0	0	0	0.0580922	0	0	0	0	0	0	0	0.0258496	0	0	0.0384068	0	0	0	0	0	0	0	0	0	0	0.0447118	0	0	0	0	0
chr1:225140371-225161855	NM_144989	DNAH14	0.116526	0.111837	0.117897	0.177574	0.0714898	0.0557807	0.153304	0.222909	0.202419	0.089006	0.0973643	0.367917	0.0674941	0.352556	0.112821	0.101284	0.319292	0.0952016	0.0714485	0.116323	0.138035	0.109987	0.172831	0.0745556	0.184598	0.191591	0.037349	0.3741	0.0255079	0	0.222726	0.0448858	0.192535	0.424763	0.0548888	0.0868022	0.103188	0.07814	0.0530794
chr1:225140371-225195246	NM_144989	DNAH14	0.0332932	0.0372788	0.168424	0.0394609	0.107235	0.0371872	0.219005	0.0891637	0.202419	0.127151	0.0584186	0.0580922	0.0337471	0.0734491	0.0282051	0.0379813	0.0971757	0.0571209	0.107173	0.0775487	0.0920233	0.0471375	0.0576102	0.0447334	0.199981	0.0638638	0.074698	0.143884	0.0255079	0	0.155908	0.0897716	0.0481336	0.134136	0.0365925	0.108503	0.0343961	0	0
chr1:225140371-225211567	NM_144989	DNAH14	0	0	0	0	0	0	0	0	0.0337365	0.0254303	0	0	0	0.0587593	0	0	0	0	0	0	0.0306744	0	0	0	0.0307663	0	0	0	0	0	0	0	0	0	0	0	0	0	0
chr1:225190484-225239497	NM_001145154	DNAH14	0	0	0	0	0	0	0	0	0	0	0	0	0	0	0	0	0	0	0	0.0258496	0	0	0	0	0	0	0	0	0	0	0	0	0	0	0	0	0	0	0
chr1:225190484-225284941	NM_001145154	DNAH14	0	0.0248526	0	0	0	0	0	0	0	0	0	0	0	0.0293797	0	0	0	0	0	0	0	0	0	0	0	0	0	0	0	0	0	0	0	0	0	0	0	0	0
chr1:225195114-225284941	NM_001145154	DNAH14	0	0	0	0	0	0	0	0	0	0	0	0	0	0	0	0	0	0	0	0	0.0306744	0	0	0	0	0	0	0	0.0255079	0	0	0	0	0	0	0	0	0	0
chr1:225226395-225284941	NM_001373	DNAH14	0	0	0.0505273	0	0	0	0	0	0	0	0	0	0	0	0	0	0	0	0	0	0	0	0	0	0	0	0	0	0	0	0	0	0	0	0	0	0	0	0
chr1:225266908-225284941	NM_001373	DNAH14	0	0	0.0336849	0	0	0	0.043801	0	0	0	0	0	0	0	0	0	0.0416467	0	0	0	0.0306744	0.031425	0	0	0	0	0	0.115108	0	0	0	0	0	0	0	0	0.0343961	0	0
chr1:225270250-225332330	NM_001373	DNAH14	0	0	0	0.0394609	0	0	0	0	0	0	0	0	0	0	0	0	0	0	0	0	0.0306744	0	0	0	0	0	0	0	0	0	0	0	0	0	0	0	0	0	0
chr1:225355640-225418853	NM_001373	DNAH14	0	0	0	0	0	0	0	0	0	0	0	0	0	0	0	0	0	0	0	0	0	0	0	0	0	0	0	0	0	0	0.0445452	0	0	0	0	0	0	0	0
chr1:225372992-225394922	NM_001373	DNAH14	0	0	0.0336849	0	0	0	0	0	0	0	0	0	0	0	0	0	0	0	0	0	0	0	0	0.0298222	0.0461494	0	0	0	0	0	0	0	0	0	0.073185	0.0434011	0	0	0
chr1:225600155-225603034	NM_002296	LBR	0	0.0497051	0	0	0	0	0	0.0297212	0	0	0	0.0387281	0.0674941	0.0293797	0	0	0	0	0	0.0258496	0	0	0	0.0298222	0	0.0319319	0.0560235	0.0575538	0.0382619	0	0	0	0	0	0	0	0	0	0.0530794
chr1:226438539-226454033	NM_001270409	LIN9	0	0	0	0	0	0	0	0	0	0	0	0	0	0.0293797	0	0	0	0	0	0	0	0	0	0	0	0	0	0	0	0	0	0	0	0	0	0	0	0	0
chr1:226453233-226454033	NM_001270409	LIN9	0	0	0	0	0	0	0	0	0	0	0	0	0	0	0	0	0	0	0	0	0	0	0	0	0	0.0319319	0	0	0	0	0	0	0	0	0.0365925	0	0	0	0
chr1:227192694-227204751	NM_003607	CDC42BPA	0	0	0	0.0789218	0	0	0	0	0.022491	0	0.0389457	0	0	0	0	0	0.0277645	0	0	0.0258496	0	0	0.249644	0	0	0.0319319	0	0	0	0	0	0	0	0	0	0.0434011	0	0.097675	0
chr1:227327276-227335260	NM_003607	CDC42BPA	0	0	0	0	0.0357449	0	0	0	0.0337365	0	0	0	0	0	0	0	0	0	0	0	0	0	0	0	0	0	0	0	0	0	0	0	0	0	0	0	0	0	0
chr1:227381486-227387353	NM_003607	CDC42BPA	0	0.0248526	0	0	0	0	0	0	0	0	0	0	0	0	0	0	0	0	0	0	0	0	0	0	0	0	0	0	0	0	0	0	0	0	0	0	0	0	0
chr1:227381486-227400920	NM_003607	CDC42BPA	0	0	0	0	0	0	0	0	0	0	0	0	0	0	0	0	0	0	0	0	0	0.0471375	0	0	0	0	0	0	0	0	0	0	0	0	0	0	0	0	0
chr1:227381486-227441856	NM_003607	CDC42BPA	0	0	0	0	0	0	0	0	0.022491	0	0	0	0	0	0	0	0	0	0	0	0	0	0	0	0.0615326	0	0	0	0	0	0	0	0	0	0.073185	0	0	0	0
chr1:22816372-22818026	NM_001083621	ZBTB40	0	0	0	0	0	0	0.0657016	0	0	0	0	0	0	0.0293797	0	0	0	0	0	0	0	0	0	0	0	0	0	0	0	0	0	0	0	0.0447118	0	0	0	0	0
chr1:229580660-229588390	NM_018230	NUP133	0	0	0	0	0	0	0	0	0	0	0	0	0.0337471	0	0	0	0	0	0	0	0	0	0	0	0	0	0	0	0	0	0	0	0	0	0	0	0	0	0
chr1:229596357-229599423	NM_018230	NUP133	0	0	0	0	0	0	0	0	0	0	0	0	0	0	0	0	0	0	0	0	0	0	0	0	0	0	0	0	0	0	0	0.0448858	0	0	0	0	0	0	0
chr1:229665945-229678118	NM_012089	ABCB10	0	0	0	0	0	0	0	0	0	0	0	0	0	0	0	0	0	0	0	0	0	0.031425	0	0	0	0	0	0	0	0	0	0	0	0	0	0	0	0	0
chr1:230313963-230339036	NM_004481	GALNT2	0	0	0	0	0	0	0.043801	0	0	0	0	0	0	0.0293797	0	0	0	0	0	0	0	0	0	0	0	0	0	0	0.0382619	0	0	0	0	0	0	0	0	0	0
chr1:230798886-230800333	NM_001145036	COG2	0	0	0	0	0	0	0	0	0	0	0.0389457	0	0	0	0	0	0	0.0380806	0	0	0	0	0	0	0	0	0	0	0.0255079	0	0	0	0	0	0	0	0	0	0
chr1:230798886-230807386	NM_001145036	COG2	0	0	0.0336849	0	0.0536174	0	0.043801	0	0	0	0	0.0580922	0	0	0	0	0	0	0	0	0	0	0	0	0.0461494	0	0	0.0863307	0.0255079	0	0	0	0	0	0	0	0.0343961	0	0
chr1:230798886-230810870	NM_001145036	COG2	0	0	0.0336849	0.0394609	0.0536174	0	0.109503	0.0297212	0	0	0	0	0	0	0	0	0.0832935	0.0380806	0	0	0.0306744	0.031425	0	0	0	0.0478978	0	0.0575538	0	0	0	0	0.0481336	0.0447118	0	0.0868022	0	0	0
chr1:231079551-231097049	NM_001122835	TTC13	0	0.0248526	0	0	0.0357449	0.0371872	0	0	0	0	0	0	0	0.0293797	0	0	0	0	0	0	0	0	0	0	0	0	0	0	0	0	0	0	0	0	0.0365925	0	0	0	0
chr1:231090078-231097049	NM_001122835	TTC13	0.0332932	0.0621314	0.0336849	0	0.0357449	0.0371872	0.0876021	0.118885	0.1237	0.114436	0.0584186	0.0774562	0.101241	0.0734491	0.0705128	0.139265	0.0694112	0	0	0.0387743	0.0306744	0.031425	0.0768136	0.0298222	0.107682	0.127728	0.149396	0	0.0892778	0.0619734	0	0.134657	0	0.11178	0.109778	0.0651017	0.0343961	0.058605	0
chr1:231506307-231509845	NM_022051	EGLN1	0	0	0	0.0394609	0.0357449	0	0.043801	0.0445818	0	0.0381454	0	0	0	0	0	0.0253209	0	0	0.0714485	0	0	0	0	0	0	0.0638638	0.0560235	0.0863307	0.0382619	0	0	0	0	0	0.0548888	0.108503	0	0	0.0530794
chr1:231672958-231678357	NM_005999	TSNAX	0.0665865	0	0.0336849	0.0986522	0.0357449	0.0557807	0.0657016	0.0297212	0.022491	0.0254303	0.0389457	0.0580922	0	0.0293797	0	0.113944	0.0832935	0	0.0714485	0.0516991	0	0.0628499	0.192034	0.104378	0.0461494	0.0957956	0.074698	0	0.0510159	0	0	0.0448858	0	0	0.073185	0	0.0343961	0.058605	0.0707726
chr1:231837700-231885822	NM_001164554	DISC1	0	0	0	0	0	0	0	0	0.022491	0	0	0	0	0	0	0	0	0	0	0	0	0	0	0	0	0	0	0	0	0	0	0	0	0	0	0	0	0	0
chr1:231837700-231906816	NM_001164554	DISC1	0	0	0	0	0	0	0.240906	0	0.0337365	0	0	0	0	0	0	0	0	0	0	0	0	0	0	0	0	0	0	0	0	0	0.0445452	0	0	0	0	0.0434011	0	0	0
chr1:231885671-231906816	NM_001164551	DISC1	0	0	0	0	0	0	0.240906	0	0.0899639	0	0	0	0	0	0	0	0	0	0	0	0	0	0	0	0.0307663	0	0	0	0	0	0	0	0	0.0447118	0	0	0	0	0
chr1:23189529-23191705	NR_036214	MIR4253	0	0.0248526	0	0	0	0	0	0	0.0337365	0.0254303	0	0	0	0	0	0	0	0	0	0	0	0	0	0	0.0461494	0	0.037349	0.0575538	0	0	0	0	0	0	0	0	0	0	0
chr1:231902885-231906816	NM_001164549	DISC1	0	0	0	0	0	0	0.0876021	0	0	0	0	0	0	0	0	0	0	0	0	0	0	0	0	0	0	0	0	0	0	0	0	0	0	0	0	0	0	0	0
chr1:231930987-231954263	NR_002227	unkn	0	0	0.0505273	0.0394609	0.160852	0	2.43096	0.0594424	0.359856	0.0254303	0.0389457	0.0774562	0.0337471	0.0293797	0.0423077	0.0379813	0.0277645	0.0761613	0.0714485	0	0	0.0471375	0.0576102	0.193845	0.0922989	0.111762	0.037349	0	0.140294	0.0619734	0.645906	0.0897716	0	0.380051	0.0548888	1.04163	0.0859902	0	0
chr1:231954074-231954263	NR_002227	unkn	0	0	0	0	0.0357449	0	0	0	0.0562275	0	0	0	0	0	0	0	0	0	0	0	0	0	0	0	0	0	0	0	0	0	0	0	0	0	0	0.130203	0	0	0
chr1:232551239-232568217	NM_020808	SIPA1L2	0	0	0	0	0	0	0	0	0	0	0	0	0	0	0	0	0	0	0	0.0258496	0	0	0	0	0	0	0	0	0	0	0	0	0	0	0	0	0	0	0
chr1:232596632-232607274	NM_020808	SIPA1L2	0	0	0	0	0	0	0.043801	0	0	0	0	0	0	0	0	0	0	0	0	0	0.184047	0.0628499	0	0.0447334	0	0	0	0	0	0	0	0	0	0	0	0	0	0	0
chr1:232649602-232651354	NM_020808	SIPA1L2	0	0.0248526	0	0	0	0	0	0	0	0	0	0	0	0	0	0	0	0	0	0	0.0920233	0.031425	0	0.0298222	0	0	0	0	0	0	0	0	0	0	0	0	0	0	0
chr1:233160891-233193036	NM_014801	PCNX2	0	0	0	0	0	0.0371872	0	0	0	0	0	0	0.0337471	0	0	0	0	0	0	0	0	0	0	0	0	0	0	0	0	0	0	0	0	0	0	0	0	0	0
chr1:233190013-233193036	NM_014801	PCNX2	0	0	0	0	0	0	0	0	0	0	0	0	0	0	0	0	0	0	0	0	0	0	0.0384068	0	0	0.0319319	0	0	0.0255079	0	0	0	0	0	0.0548888	0	0	0	0
chr1:233190013-233231609	NM_014801	PCNX2	0	0	0	0	0	0	0	0	0	0	0	0	0	0	0	0	0	0	0	0	0	0	0	0	0	0.0319319	0	0	0	0	0	0	0	0	0	0	0	0	0
chr1:233225806-233231609	NM_014801	PCNX2	0	0	0	0	0	0	0	0	0	0	0	0	0	0	0	0	0	0	0	0	0	0	0	0	0	0.0638638	0	0	0	0	0	0	0	0	0	0	0	0	0
chr1:233313547-233344435	NM_014801	PCNX2	0	0	0	0	0	0	0	0	0	0	0	0	0	0	0	0	0	0	0	0	0	0	0	0	0	0.0638638	0	0	0	0	0	0	0	0	0	0	0	0	0
chr1:233334684-233372726	NM_014801	PCNX2	0	0	0	0	0	0	0.043801	0	0	0	0	0	0	0	0	0	0	0	0	0	0	0	0	0	0	0	0	0	0	0	0	0	0	0	0	0	0.0343961	0	0
chr1:233334684-233388534	NM_014801	PCNX2	0	0	0	0	0	0	0	0	0	0	0	0	0	0	0	0	0	0	0	0	0	0.031425	0	0	0	0	0	0	0	0	0	0	0	0	0	0	0	0	0
chr1:233353644-233363117	NM_014801	PCNX2	0	0.0372788	0.0673698	0	0.0714898	0	0.043801	0	0	0	0	0	0	0	0	0	0.0277645	0	0	0	0.0613489	0	0.096017	0.0447334	0.0307663	0.0638638	0	0	0.0382619	0	0	0	0	0	0.0365925	0	0.0515941	0	0
chr1:23356961-23370979	NR_036057	MIR3115	0	0	0	0.0591913	0	0	0	0	0.022491	0	0	0	0.0843677	0	0.0282051	0.0253209	0.111058	0	0	0	0	0.0628499	0.0384068	0.0596445	0.0307663	0.0638638	0	0.0575538	0.0765238	0	0	0	0	0.0447118	0	0	0	0.03907	0
chr1:23356961-23377013	NR_036057	MIR3115	0.133173	0.0621314	0.0673698	0.197304	0.0893623	0.0371872	0.197105	0.23777	0.0899639	0.139867	0.0389457	0	0.0506206	0.117519	0.0423077	0.0886231	0.166587	0.0571209	0	0.155097	0.153372	0.298537	0.172831	0.119289	0.199981	0.207557	0.112047	0.0863307	0.0765238	0	0.0668178	0.134657	0	0.11178	0.0914813	0.0651017	0.0343961	0.097675	0.176931
chr1:23356961-23380332	NR_036057	MIR3115	0	0	0	0	0	0	0	0	0	0	0	0	0	0	0	0	0	0	0	0.0258496	0	0	0	0	0	0	0	0	0	0	0	0	0	0	0	0	0	0	0
chr1:23356961-23385660	NR_036057	MIR3115	0.0332932	0.0372788	0.0673698	0	0.0714898	0.0929679	0.0657016	0.0594424	0.0337365	0.0254303	0.0389457	0	0.101241	0.0734491	0.0282051	0.0633022	0.0832935	0	0	0	0.0306744	0.0785624	0.0384068	0.0447334	0.0461494	0.0319319	0.074698	0	0.0255079	0	0.0445452	0	0	0.11178	0.0548888	0	0	0.058605	0.0707726
chr1:23370919-23385660	NM_001009999	KDM1A	0	0	0	0	0	0	0	0	0.022491	0	0	0	0	0	0	0	0	0	0	0	0	0.031425	0	0	0	0.0319319	0	0.0575538	0	0	0	0	0	0	0	0	0	0	0
chr1:23376879-23385660	NM_001009999	KDM1A	0	0	0	0	0	0.0371872	0	0	0.022491	0	0	0	0.0337471	0	0	0.0253209	0	0	0	0	0	0	0	0	0.0615326	0	0.037349	0.115108	0.0255079	0	0	0	0	0	0	0	0	0	0.0707726
chr1:23380253-23384058	NM_001009999	KDM1A	0	0	0	0	0	0	0	0	0	0	0	0	0	0	0	0	0	0	0	0	0.0306744	0	0	0	0	0	0	0	0	0	0	0	0	0	0	0	0	0	0
chr1:23381561-23384058	NM_001009999	KDM1A	0	0.0248526	0	0	0	0	0	0	0	0	0	0	0	0.0293797	0	0	0	0	0	0	0	0	0	0	0	0	0	0	0	0	0	0	0	0	0	0	0	0	0
chr1:23381561-23395644	NM_001009999	KDM1A	0.0332932	0	0	0	0	0	0.109503	0.0297212	0	0	0	0.0387281	0.0506206	0.0293797	0	0.0379813	0.0416467	0.0380806	0	0.0387743	0	0	0	0	0.0615326	0.0478978	0.037349	0	0	0	0	0	0	0	0.0365925	0	0	0.03907	0
chr1:23397717-23398690	NM_001009999	KDM1A	0.0499398	0.0497051	0	0.0394609	0.0536174	0.0929679	0.109503	0.118885	0.0899639	0.0635757	0.0778915	0	0.0337471	0.088139	0.0423077	0.101284	0.0694112	0.0571209	0.0714485	0.0258496	0	0.0628499	0.0576102	0.119289	0.107682	0.159659	0.149396	0	0.0255079	0.0929601	0	0.0897716	0.0722005	0.0670678	0.0548888	0	0.0687922	0.175815	0.106159
chr1:235316020-235318427	NM_015014	RBM34	0	0.0248526	0	0	0	0	0	0	0	0	0	0	0	0.0440695	0	0	0	0	0	0	0	0	0	0	0	0	0	0	0	0	0	0	0	0.0447118	0	0	0	0	0
chr1:235357327-235377341	NM_001206794	ARID4B	0	0	0	0	0	0	0	0	0.022491	0	0	0	0	0	0	0	0	0	0	0	0	0	0	0.0447334	0.0615326	0	0	0	0	0	0	0	0	0	0	0	0	0	0
chr1:235377083-235403766	NM_001206794	ARID4B	0	0	0	0	0	0	0.0657016	0.0297212	0.022491	0	0	0	0.0337471	0.0293797	0	0	0	0	0	0	0	0	0	0	0	0	0	0	0	0	0	0	0	0.0447118	0	0	0	0.03907	0
chr1:235383107-235394504	NM_001206794	ARID4B	0	0	0	0	0	0	0	0	0	0	0	0	0	0.0293797	0	0	0	0	0	0	0	0	0	0	0	0	0.037349	0	0	0	0	0	0	0	0	0	0	0	0
chr1:235383107-235424067	NM_001206794	ARID4B	0	0	0	0	0	0	0.043801	0	0	0	0	0	0	0	0	0	0	0	0	0	0	0	0	0	0.0461494	0	0	0	0	0	0	0	0	0	0	0	0	0	0
chr1:235386480-235394504	NM_001206794	ARID4B	0	0	0	0	0	0	0	0	0	0	0	0	0.0337471	0	0	0	0	0	0	0	0	0	0	0	0	0.0319319	0	0	0	0	0	0	0	0	0	0	0	0	0
chr1:235600636-235605197	NM_001079515	TBCE	0	0	0	0	0	0	0	0	0	0	0.0389457	0	0	0.0293797	0	0	0.0277645	0	0	0	0	0	0	0	0.0307663	0	0	0	0	0	0	0	0	0	0	0	0	0	0
chr1:235600636-235606226	NM_001079515	TBCE	0	0	0	0	0	0	0	0.0594424	0	0	0	0	0.0337471	0.0293797	0	0.0253209	0	0	0	0	0	0	0	0	0	0.0319319	0	0	0	0	0	0	0	0	0	0	0	0	0
chr1:235643369-235658138	NM_152490	B3GALNT2	0	0	0	0	0	0	0	0	0	0	0	0	0	0	0	0	0	0	0	0	0	0	0	0	0	0	0	0	0	0	0	0	0	0.0447118	0	0	0	0	0
chr1:235840390-235897959	NM_000081	LYST	0	0	0	0	0	0	0.043801	0	0	0	0	0	0	0	0	0	0	0	0	0	0	0	0	0	0	0	0	0	0	0	0	0	0	0	0	0	0	0	0
chr1:235956802-235964397	NM_000081	LYST	0	0	0	0	0	0	0	0	0	0	0	0	0	0	0	0	0	0	0	0	0	0	0	0	0	0.0319319	0	0	0	0	0	0	0	0	0.0365925	0	0	0	0
chr1:235963619-235964397	NM_000081	LYST	0	0	0	0	0	0	0	0	0	0	0	0	0	0	0	0	0.0277645	0	0	0	0	0	0	0	0	0	0	0	0	0	0	0	0	0	0	0	0	0	0
chr1:235993525-235996967	NR_102436	LYST	0	0	0	0	0.0357449	0	0.043801	0	0	0	0	0	0	0	0	0	0	0	0	0.0258496	0	0	0	0	0.0307663	0	0.037349	0	0	0	0	0	0	0.0447118	0	0	0	0.03907	0
chr1:236332005-236341936	NM_003272	GPR137B	0	0	0	0	0	0	0	0	0	0	0	0	0	0	0	0	0.0277645	0	0	0	0	0	0	0	0.0307663	0	0	0	0	0	0	0	0	0	0	0	0	0	0
chr1:236332005-236347206	NM_003272	GPR137B	0	0.0372788	0	0	0.0357449	0	0.0876021	0	0	0.0254303	0	0	0	0	0	0.0633022	0	0	0	0.0258496	0	0	0	0.0447334	0.107682	0.0319319	0	0	0.0255079	0	0	0	0	0.0447118	0	0.0434011	0	0	0
chr1:236341713-236347206	NM_003272	GPR137B	0	0	0	0	0	0	0	0	0	0	0	0	0	0	0	0	0	0	0	0.0258496	0	0	0	0	0	0	0	0	0	0	0	0	0	0	0	0	0	0	0
chr1:236969443-236979843	NM_000254	MTR	0	0	0	0	0	0	0.0657016	0	0.022491	0	0	0	0	0	0	0	0.0277645	0	0	0	0.0306744	0.031425	0	0.0298222	0	0.0478978	0	0	0.0382619	0	0	0	0	0.0447118	0	0	0	0	0
chr1:236987418-236990196	NM_000254	MTR	0	0	0	0	0	0	0.0657016	0	0	0	0	0	0	0	0	0	0	0	0	0	0	0.031425	0	0.0298222	0	0	0	0	0	0	0	0	0	0	0	0	0	0	0
chr1:237023132-237026854	NM_000254	MTR	0	0	0	0	0	0	0	0	0	0	0	0	0	0	0	0	0	0	0	0	0	0	0	0	0	0.0478978	0	0	0	0	0	0	0	0	0	0	0	0	0
chr1:239841485-239841588	NM_000740	CHRM3	0	0	0	0	0	0	0	0	0	0	0	0	0	0	0	0	0	0	0	0	0.0306744	0	0	0	0	0	0	0	0	0	0	0	0	0	0	0	0	0	0
chr1:240286478-240351562	NM_020066	FMN2	0	0	0	0	0	0	0.043801	0	0.022491	0	0	0	0	0	0	0	0.0277645	0	0	0	0	0	0	0	0	0	0	0	0	0	0.0445452	0	0	0	0	0	0	0	0
chr1:240341220-240351562	NM_020066	FMN2	0	0	0	0	0	0.0371872	0.306607	0.0297212	0.022491	0	0	0	0	0.0587593	0	0.0253209	0.055529	0	0	0	0	0.031425	0	0.0894667	0	0	0	0	0	0	0	0	0	0.0447118	0	0	0	0	0
chr1:240341220-240374535	NM_020066	FMN2	0	0	0	0	0	0	0.0876021	0	0	0	0	0	0	0	0	0	0	0	0	0	0	0	0	0	0.0307663	0	0	0	0	0	0	0	0	0	0	0	0	0	0
chr1:240351506-240421332	NM_020066	FMN2	0	0	0	0	0	0	0.0876021	0.0297212	0	0	0	0	0	0.0293797	0	0	0	0	0	0	0	0	0	0.0298222	0	0	0	0	0	0	0	0	0	0	0	0	0	0	0
chr1:240370098-240374535	NM_020066	FMN2	0	0	0	0	0	0	0.175204	0	0	0	0	0	0	0	0	0	0	0	0	0	0	0	0	0	0	0	0	0	0	0	0	0	0	0	0	0	0	0	0
chr1:240370098-240421332	NM_020066	FMN2	0	0	0	0	0	0	0.109503	0	0	0	0	0	0	0	0	0	0	0	0	0	0	0	0	0	0	0	0	0	0	0	0	0	0	0	0	0	0	0	0
chr1:240370098-240458183	NM_020066	FMN2	0	0	0	0	0	0	0.109503	0.0445818	0	0	0	0	0	0	0	0.0253209	0.0277645	0	0	0	0	0	0	0.0298222	0.0307663	0	0	0	0	0	0	0	0.0481336	0	0	0	0	0	0
chr1:240421244-240497529	NM_020066	FMN2	0	0	0	0	0	0	0.175204	0.0297212	0	0	0	0	0	0	0	0	0	0	0	0	0	0	0	0	0.0307663	0	0	0	0	0	0	0	0	0	0	0	0	0	0
chr1:240421244-240519208	NM_020066	FMN2	0	0	0	0	0	0	0.613215	0.0445818	0.022491	0	0	0	0	0.0293797	0	0	0	0	0	0	0	0	0	0.0447334	0	0	0	0	0	0	0	0	0	0	0	0	0	0	0
chr1:240492375-240497529	NM_020066	FMN2	0	0	0	0	0	0	0.043801	0	0.022491	0	0	0	0	0.0293797	0	0	0	0	0	0	0	0	0	0	0.0307663	0	0	0	0	0	0	0	0	0	0	0	0	0	0
chr1:240492375-240519208	NM_020066	FMN2	0	0	0	0	0	0	0.109503	0	0	0	0	0	0	0	0	0	0	0	0	0	0	0	0	0.0298222	0	0	0	0	0	0	0	0	0	0	0	0	0	0	0
chr1:240555810-240601510	NM_020066	FMN2	0	0	0	0	0	0	0.0657016	0	0	0	0	0	0	0	0	0	0	0	0	0	0	0	0	0	0	0	0	0	0	0	0	0	0	0	0	0	0	0	0
chr1:240990397-241033419	NM_002924	RGS7	0	0	0	0	0	0	0	0	0	0	0	0	0	0	0	0	0	0	0	0	0	0	0	0	0.0307663	0	0	0	0	0	0	0	0	0	0	0	0	0	0
chr1:241094016-241100006	NM_002924	RGS7	0	0	0	0	0	0	0	0	0	0	0	0	0	0	0	0.0379813	0	0	0	0	0	0	0	0	0	0.0319319	0	0.0575538	0	0	0	0.0448858	0.0481336	0	0.073185	0.0434011	0	0	0
chr1:24140679-24147083	NM_000191	HMGCL	0	0	0	0	0	0	0	0	0.0337365	0	0	0	0	0	0	0	0	0.0380806	0	0	0.0306744	0	0	0	0.0307663	0	0	0	0	0	0	0	0	0	0	0	0	0	0
chr1:243327585-243388623	NM_001042404	CEP170	0	0	0	0	0	0	0	0	0.0337365	0	0	0	0	0	0	0	0	0	0	0	0	0	0	0	0	0	0	0	0	0	0	0	0	0	0	0	0	0	0
chr1:243433393-243471479	NM_006642	SDCCAG8	0	0	0	0	0	0	0	0	0	0	0	0	0.0337471	0	0	0	0	0	0	0	0	0	0	0	0	0	0	0	0	0	0	0	0	0	0	0	0	0	0
chr1:243433406-243471479	NM_006642	SDCCAG8	0	0	0	0.0394609	0	0	0	0	0	0	0	0	0	0	0	0	0	0	0	0	0	0	0	0	0	0	0	0	0	0	0	0	0	0	0	0	0	0	0
chr1:243433406-243507633	NM_006642	SDCCAG8	0	0	0	0	0	0	0	0	0	0	0	0	0	0	0	0	0	0	0	0	0	0	0	0	0	0	0	0	0	0	0	0.0448858	0	0	0	0	0	0	0
chr1:243456392-243471479	NM_006642	SDCCAG8	0	0	0	0	0	0	0	0	0	0	0	0	0	0	0	0.0379813	0	0	0	0	0	0	0	0	0	0	0	0	0	0	0	0	0	0	0	0	0	0	0
chr1:243456392-243507633	NM_006642	SDCCAG8	0	0	0	0	0	0	0	0	0	0	0	0	0.0337471	0	0.0282051	0	0	0	0	0	0	0	0	0	0	0	0	0	0	0	0	0	0	0	0	0.0434011	0	0	0
chr1:243480056-243542165	NR_039824	MIR4677	0.0332932	0	0	0	0	0	0.043801	0	0	0	0	0	0	0	0	0	0	0	0	0	0	0	0	0	0	0.0319319	0	0	0	0	0	0	0	0	0	0	0	0	0
chr1:243542022-243589860	NM_006642	SDCCAG8	0	0	0	0	0	0.0371872	0	0	0	0	0	0	0	0	0	0	0	0	0	0	0	0	0	0	0.0461494	0	0	0	0	0	0	0	0.0481336	0	0	0	0	0	0
chr1:243579003-243589860	NM_006642	SDCCAG8	0	0.136689	0.117897	0	0	0.0371872	0.109503	0.133745	0.0674729	0.521321	0.0389457	0.0968203	2.42979	0.205658	0.098718	0.113944	0.180469	0.0761613	0.107173	0	0	0.031425	0.0384068	0.0298222	0.0922989	0.0319319	0.149396	1.78417	0	0.495787	0.0668178	0.493744	0.168468	0.0894237	0	0	0	1.15256	0
chr1:243675625-243736350	NM_181690	AKT3	0	0.0248526	0	0	0	0	0	0	0	0.0254303	0	0	0	0	0	0	0	0	0	0	0	0	0	0	0	0	0	0.0575538	0	0.0619734	0	0	0	0	0	0	0	0	0
chr1:243708811-243727150	NM_181690	AKT3	0	0	0	0	0	0	0	0.0297212	0	0.0508606	0	0	0.0337471	0.0293797	0	0	0	0	0	0	0	0	0	0	0.0307663	0	0	0	0	0	0	0.0448858	0	0	0	0	0	0.03907	0
chr1:243708811-243736350	NM_181690	AKT3	0.0332932	0.236099	0.0336849	0.0591913	0	0.0371872	0.284707	0.193188	0.022491	0.101721	0.331039	0	0.118115	0.088139	0.0282051	0.0379813	0.0832935	0.0380806	0.0714485	0.0516991	0	0.0628499	0.192034	0.104378	0.199981	0.255455	0.0560235	0	0	0	0.111363	0.112214	0.120334	0	0.109778	0	0.0515941	0.23442	0.0353863
chr1:243708811-243778463	NM_181690	AKT3	0	0	0	0	0	0	0	0	0	0.0254303	0	0	0	0	0	0	0	0	0	0	0	0	0	0	0	0	0.037349	0	0	0	0	0	0	0	0	0	0	0	0.0353863
chr1:243716030-243736350	NM_181690	AKT3	0	0	0	0	0	0	0.043801	0	0	0	0	0	0	0	0	0	0	0	0	0	0	0	0	0	0	0	0	0	0	0	0	0	0	0	0	0	0	0	0
chr1:243776972-243801044	NM_181690	AKT3	0	0.124263	0	0	0	0	0.043801	0	0	0.0381454	0	0	0.0674941	0	0	0.0253209	0	0.0380806	0	0	0	0	0.0384068	0	0	0.0957956	0	0	0	0	0	0	0.120334	0	0	0	0	0.058605	0
chr1:243776972-243828185	NM_181690	AKT3	0	0.0248526	0	0	0	0	0	0.0445818	0	0	0	0	0	0	0	0	0	0	0.0714485	0	0	0	0	0	0.0307663	0	0.037349	0	0	0	0	0	0	0	0	0	0	0	0
chr1:243776972-243859018	NM_181690	AKT3	0.0499398	0.086984	0.0505273	0	0	0	0.219005	0.133745	0.044982	0	0.0973643	0.154912	0.101241	0.0440695	0	0.0633022	0.194351	0.0380806	0	0.0516991	0.0613489	0.109987	0	0.0298222	0.199981	0.111762	0.112047	0.115108	0.0637699	0.0619734	0	0.112214	0.0481336	0	0.0914813	0	0	0.15628	0.141545
chr1:243800912-243859018	NM_181690	AKT3	0	0.0372788	0	0	0	0	0	0	0	0	0	0	0.0674941	0	0	0.0379813	0	0	0	0	0	0	0	0	0.0461494	0.0478978	0	0	0	0	0	0	0.0481336	0	0	0	0	0	0
chr1:243858892-243859018	NM_181690	AKT3	0	0.0248526	0	0	0	0	0	0	0	0	0	0	0.0337471	0	0	0	0	0	0	0	0	0	0.0384068	0	0	0	0	0	0	0	0	0	0.0722005	0	0.0365925	0	0	0.03907	0.0353863
chr1:244715623-244724447	NM_001130957	CATSPERE	0	0	0	0	0	0	0.0876021	0.0297212	0	0.0254303	0	0	0.0337471	0	0	0.0379813	0.0277645	0	0	0	0	0.031425	0	0	0	0	0	0	0	0	0	0	0	0	0	0.0434011	0	0	0
chr1:24495906-24507344	NM_170743	IFNLR1	0	0	0	0	0	0	0	0	0	0	0	0	0	0	0	0	0	0	0	0	0	0	0	0.0298222	0	0	0	0	0	0	0	0	0	0	0	0	0	0	0
chr1:245165422-245180628	NM_032328	EFCAB2	0	0.0248526	0	0	0	0	0	0.0445818	0	0	0.0973643	0	0	0	0	0	0	0	0	0	0.0306744	0	0.0576102	0	0	0	0	0	0	0	0	0	0.0722005	0	0	0	0	0.058605	0.0530794
chr1:245165422-245222760	NM_032328	EFCAB2	0	0.0372788	0	0	0	0	0	0	0	0	0	0	0	0.0440695	0	0	0	0	0	0	0	0	0	0	0	0	0	0	0	0	0	0	0	0	0	0	0	0	0
chr1:245180543-245246990	NM_032328	EFCAB2	0	0.0248526	0.0336849	0	0	0	0	0	0	0	0	0	0	0	0	0.0253209	0.0277645	0	0	0	0	0.031425	0	0	0.0307663	0	0	0	0	0	0.0445452	0	0	0	0	0	0	0	0.0353863
chr1:246091232-246093239	NM_022743	SMYD3	0	0	0	0	0	0	0	0	0	0	0	0	0	0	0	0.0253209	0	0	0	0	0	0	0	0	0	0	0	0	0	0	0	0	0	0	0	0	0	0	0
chr1:246490502-246498776	NM_022743	SMYD3	0	0	0.0336849	0	0	0	0	0	0	0	0.0389457	0	0.0337471	0	0	0	0	0	0	0	0	0	0.0384068	0	0.0461494	0	0	0	0	0	0	0	0	0.0447118	0	0	0	0	0.0353863
chr1:246711846-246720023	NM_022366	TFB2M	0	0	0	0	0	0	0	0	0	0	0	0	0	0	0	0	0	0	0	0	0	0	0	0	0	0.0638638	0	0	0	0	0	0	0	0	0	0	0	0	0
chr1:246754813-246755243	NM_001139459	CNST	0	0	0	0	0	0	0	0	0	0	0	0	0	0.0440695	0	0	0	0	0	0	0.0306744	0	0	0	0.0461494	0	0	0	0	0	0	0	0	0	0	0.0651017	0	0.03907	0
chr1:246784730-246797889	NM_001139459	CNST	0	0	0	0	0	0	0	0	0	0	0	0	0	0.0293797	0	0	0	0	0	0	0	0	0	0	0	0.0319319	0	0	0	0	0	0	0	0	0	0	0	0	0
chr1:246890193-246903603	NM_016002	SCCPDH	0	0	0	0	0	0.0371872	0	0	0	0	0	0	0	0	0	0.0253209	0	0	0	0	0	0.031425	0.0576102	0	0	0.0319319	0	0	0	0	0	0	0	0	0	0	0	0	0
chr1:247322307-247323115	NM_001243740	ZNF124	0	0.0621314	0.0336849	0.0789218	0.0714898	0.0371872	0	0.104024	0.044982	0.0381454	0.214202	0	0	0.0440695	0	0.0759626	0.0277645	0.0761613	0	0.0387743	0.0613489	0.0942749	0.134424	0.0447334	0.0922989	0.0478978	0.037349	0.0575538	0	0	0	0	0.0722005	0.0670678	0.0548888	0.0434011	0	0.11721	0.0353863
chr1:24840803-24841057	NM_001251979	RCAN3	0	0	0.0336849	0.0986522	0.107235	0	0.328508	0.104024	0.022491	0.0508606	0	0	0.0337471	0.0293797	0	0.113944	0.0277645	0	0	0	0.0613489	0.0785624	0	0	0.199981	0	0.0933726	0	0.0382619	0	0	0	0	0	0	0	0	0	0
chr1:24973157-24975520	NM_005839	SRRM1	0	0	0	0	0	0	0	0	0	0	0	0	0	0	0	0	0	0	0	0	0	0	0	0	0	0.0319319	0	0	0	0	0	0	0	0	0	0	0	0	0
chr1:25553932-25554726	NM_015484	SYF2	0	0.0248526	0	0	0	0	0	0.0297212	0	0	0	0	0	0	0	0	0	0	0	0	0	0	0.0384068	0	0	0.0319319	0	0	0.0255079	0	0	0	0	0	0	0	0	0	0
chr1:25666964-25669564	NM_014313	TMEM50A	0	0	0	0	0	0	0.043801	0	0	0	0	0	0	0	0	0	0	0	0	0	0	0	0	0	0	0	0.037349	0	0	0	0	0	0	0	0	0	0	0	0
chr1:25666964-25678184	NM_014313	TMEM50A	0	0.0248526	0	0	0	0	0	0	0.022491	0.0254303	0	0	0	0.0293797	0	0	0	0	0	0	0	0	0	0	0.0307663	0	0.0560235	0	0	0	0	0	0	0	0	0	0	0	0
chr1:25678116-25683344	NM_014313	TMEM50A	0	0	0	0	0	0	0	0	0	0	0	0	0	0	0	0	0	0	0	0	0	0	0	0	0.0307663	0	0	0	0	0	0	0	0	0	0	0	0.0343961	0	0
chr1:25775298-25783322	NM_001282564	MACO1	0	0	0	0	0.0357449	0.0371872	0	0	0	0	0	0	0	0	0	0.0253209	0	0	0	0	0.0306744	0	0.0384068	0	0	0.0319319	0.037349	0	0	0	0	0	0	0	0	0	0	0.03907	0
chr1:26584087-26586293	NM_001281517	CEP85	0.0332932	0	0	0	0.125107	0	0	0.0445818	0	0	0	0	0	0	0	0	0	0	0	0	0	0	0.0768136	0.0298222	0	0	0.037349	0	0	0	0	0	0	0	0	0	0	0	0
chr1:26594973-26596105	NM_001281518	CEP85	0	0	0	0	0	0	0	0	0	0	0	0	0	0	0	0	0.0277645	0	0	0	0	0	0.0384068	0	0	0	0	0	0	0	0	0	0	0	0.0548888	0	0	0	0
chr1:26772806-26774151	NM_001243564	DHDDS	0.0499398	0.0372788	0	0.0591913	0	0	0.0657016	0.0297212	0.0337365	0.0254303	0	0.0968203	0.0674941	0	0	0	0.0277645	0	0	0	0.0460117	0.031425	0.096017	0	0	0.0319319	0.074698	0	0.0255079	0	0	0	0	0.134136	0.0365925	0	0.0515941	0.058605	0
chr1:26784281-26786635	NM_001243564	DHDDS	0	0	0	0	0	0	0	0	0	0	0	0	0	0	0	0	0.0277645	0	0	0.0258496	0	0	0	0.0298222	0	0	0	0	0	0	0	0.0448858	0	0	0	0	0	0	0
chr1:27056141-27059283	NM_006015	ARID1A	0.0332932	0.0372788	0	0	0.0536174	0.0371872	0.109503	0.0743031	0.044982	0.0508606	0.0584186	0	0.0843677	0.132208	0	0.0759626	0.0971757	0	0	0.0516991	0.0460117	0.031425	0.0384068	0.0298222	0.0615326	0	0.074698	0	0.0382619	0	0.0668178	0.0897716	0.0962673	0.0670678	0	0	0.0515941	0.03907	0
chr1:27269150-27269556	NM_006600	NUDC	0.0332932	0.0248526	0	0	0.125107	0	0.240906	0.0891637	0	0.0508606	0.0389457	0	0.0674941	0.0734491	0	0.101284	0.0832935	0	0	0.0516991	0.0920233	0.0785624	0.153627	0	0.0769157	0.0478978	0.074698	0	0.0255079	0	0	0	0	0	0	0.0434011	0	0	0.0884657
chr1:28116072-28120143	NM_177424	STX12	0	0	0	0	0	0	0	0	0	0	0	0	0.0506206	0	0	0.0506418	0	0	0	0.0516991	0	0	0	0	0.0307663	0.0319319	0.037349	0	0	0	0	0	0	0	0.0365925	0	0	0	0
chr1:28167524-28169841	NM_014110	PPP1R8	0	0	0	0.0394609	0	0	0	0	0	0	0	0	0	0	0	0	0	0	0	0	0	0	0	0	0	0	0	0	0	0	0	0	0	0	0	0	0	0	0
chr1:28337457-28343750	NR_104214	EYA3	0	0	0	0	0	0	0	0	0	0	0	0	0.0337471	0	0	0	0.0277645	0.0380806	0	0	0	0	0	0	0	0.0478978	0.037349	0	0	0	0	0	0	0	0	0	0	0	0
chr1:28354299-28374937	NR_104214	EYA3	0	0	0	0	0	0	0	0	0	0	0	0	0	0	0	0	0	0	0	0.0258496	0	0	0	0	0	0	0	0	0	0	0	0	0	0	0	0	0	0	0
chr1:28362054-28374937	NR_104214	EYA3	0	0	0	0	0	0	0.0657016	0	0.022491	0.0254303	0	0.0387281	0	0	0	0	0	0	0	0	0	0	0	0	0	0.0319319	0	0	0	0	0	0	0	0	0	0.0434011	0	0	0
chr1:28362054-28384605	NR_104214	EYA3	0	0	0	0	0	0	0.0876021	0.0445818	0.022491	0	0	0	0.0337471	0	0	0.0253209	0.0277645	0.0380806	0	0	0	0.031425	0.0384068	0	0.0461494	0.0319319	0.0933726	0	0.0255079	0	0	0	0	0	0.0365925	0	0	0	0
chr1:28369081-28384605	NR_104214	EYA3	0	0	0	0	0	0	0	0	0	0	0	0	0	0	0	0	0.0277645	0	0	0	0	0	0	0	0	0	0	0	0	0	0	0	0	0	0	0	0	0	0
chr1:28785595-28793279	NM_023923	PHACTR4	0	0	0	0	0	0	0	0	0	0	0	0	0	0	0	0	0	0	0	0	0	0.0471375	0	0	0	0	0	0	0	0	0	0	0	0	0	0	0	0	0
chr1:28800065-28800663	NM_023923	PHACTR4	0	0	0	0	0	0	0	0	0	0	0	0	0	0.0293797	0	0	0	0	0	0	0.0306744	0	0	0	0	0	0	0	0	0	0	0	0	0	0	0	0	0	0
chr1:28800065-28807116	NM_023923	PHACTR4	0	0	0	0	0	0	0.043801	0	0	0	0	0	0	0	0	0.0379813	0	0	0	0	0	0	0	0	0.0461494	0	0	0	0	0	0	0	0.0481336	0	0	0	0	0	0
chr1:28802618-28807116	NM_023923	PHACTR4	0	0	0	0	0	0	0	0	0	0	0	0	0	0	0	0	0	0.0380806	0	0	0	0	0	0	0	0	0	0	0	0	0	0	0	0	0	0	0	0	0
chr1:28907071-28907741	NR_024127	SNHG12	0	0	0	0	0	0	0	0	0	0	0	0	0	0	0	0	0	0	0	0	0	0	0	0	0	0	0	0	0	0.0619734	0	0	0.0722005	0	0.0365925	0	0	0	0
chr1:29010094-29023596	NM_006582	GMEB1	0	0	0	0	0.0357449	0	0	0.0445818	0	0	0	0	0	0	0	0	0	0	0	0	0	0	0	0	0	0	0	0	0	0	0	0	0	0	0	0	0	0	0
chr1:29068914-29070498	NM_001173128	YTHDF2	0	0.0372788	0	0	0.0357449	0	0	0	0.0337365	0	0.0973643	0	0.0337471	0	0.0423077	0	0	0	0	0.0387743	0	0.031425	0	0.0596445	0	0.0478978	0	0	0.0510159	0	0	0	0	0	0	0	0.0343961	0	0.0353863
chr1:29313942-29323831	NM_001166005	EPB41	0	0	0	0	0.0536174	0	0.0876021	0.0297212	0	0	0	0	0	0.0293797	0	0	0	0	0	0	0	0.031425	0	0	0.0307663	0	0.037349	0	0	0	0	0	0	0	0	0	0	0	0
chr1:29319841-29344954	NM_001166005	EPB41	0	0.0372788	0	0	0	0	0	0	0	0	0	0	0	0	0	0	0	0	0	0	0	0	0	0	0	0.0319319	0	0	0	0	0	0	0	0	0	0	0	0	0
chr1:29319841-29365938	NM_001166005	EPB41	0	0	0	0	0	0	0	0	0	0	0	0	0	0	0	0	0	0	0	0	0	0	0	0	0	0.0319319	0	0	0	0	0	0	0	0	0	0	0	0	0
chr1:29359604-29391670	NM_001166005	EPB41	0	0	0	0	0	0	0.043801	0	0	0	0	0	0	0	0	0	0	0	0	0	0	0	0	0	0	0	0	0	0	0	0	0	0	0	0	0	0	0	0
chr1:29362337-29365938	NM_001166005	EPB41	0	0	0.0505273	0.0394609	0	0.0371872	0.197105	0.193188	0.0337365	0.0381454	0	0	0.0337471	0	0	0	0.111058	0	0	0.0258496	0.0766861	0.0785624	0.0576102	0	0.0922989	0	0.074698	0.115108	0.0765238	0	0	0	0	0	0.0548888	0.0434011	0.0343961	0.136745	0.0353863
chr1:29362337-29391670	NM_001166005	EPB41	0	0	0	0	0.0536174	0	0.131403	0.0445818	0.0787184	0	0	0	0	0	0	0	0	0	0	0	0	0	0	0	0	0	0	0	0.0255079	0	0	0	0	0	0	0	0	0	0
chr1:29481207-29481422	NM_005626	SRSF4	0.0332932	0.0248526	0.101055	0.256496	0.196597	0.0371872	0.219005	0.133745	0.0899639	0.127151	0.0973643	0.135548	0.101241	0.132208	0.0564103	0.0379813	0.0971757	0.0571209	0	0.0516991	0.0613489	0.0471375	0.0576102	0.0596445	0.184598	0.127728	0.20542	0	0.0510159	0.0929601	0	0.0673287	0.0962673	0.11178	0	0	0.0515941	0.097675	0.0353863
chr1:31465236-31468067	NM_001020658	PUM1	0.0665865	0	0.0842122	0	0.0357449	0.0557807	0	0.0743031	0.0674729	0.0254303	0	0	0	0.117519	0.0564103	0	0	0	0	0.0516991	0.122698	0.0471375	0.0768136	0.0447334	0.0615326	0.0319319	0.0560235	0	0.0382619	0.0929601	0	0	0	0.0670678	0.0548888	0.0434011	0.0343961	0	0
chr1:31465236-31479949	NM_001020658	PUM1	0.0499398	0.0248526	0.0336849	0	0.0536174	0	0	0	0	0	0.0584186	0	0	0	0	0	0.0277645	0	0	0	0.0460117	0.031425	0.096017	0	0.0461494	0	0	0	0.0255079	0	0	0	0	0	0	0	0	0.058605	0
chr1:31532050-31532424	NM_001020658	PUM1	0	0	0	0	0.0357449	0	0	0	0	0	0	0	0	0	0	0	0	0	0	0	0	0.031425	0	0	0	0.0319319	0	0	0	0	0	0	0	0	0	0	0	0	0
chr1:31810021-31811895	NM_001282566	ZCCHC17	0	0	0	0	0	0	0.043801	0.0594424	0	0	0	0.0387281	0	0	0	0	0	0	0	0	0	0	0	0	0.0461494	0	0	0	0.0510159	0	0	0.0673287	0	0	0	0	0	0	0
chr1:31810021-31821821	NM_001282566	ZCCHC17	0	0.0372788	0	0	0	0	0	0.0297212	0	0	0	0	0	0	0	0	0	0	0	0	0.0460117	0	0.0576102	0	0	0.0319319	0	0	0	0	0	0	0	0	0	0	0	0	0
chr1:32495898-32498935	NM_001271878	KHDRBS1	0	0	0.0336849	0.0394609	0.0536174	0	0	0	0.022491	0	0	0	0	0.0293797	0	0	0.0277645	0	0	0	0	0.031425	0.0576102	0	0	0	0	0	0.0255079	0	0	0	0	0	0.0548888	0	0	0	0
chr1:32495898-32504220	NM_001271878	KHDRBS1	0	0	0	0	0	0	0.043801	0	0	0	0	0	0	0.0293797	0	0.0379813	0.0277645	0	0	0	0	0	0	0	0	0	0	0	0	0	0	0	0	0	0	0	0	0	0
chr1:32495898-32510991	NM_001271878	KHDRBS1	0.0499398	0	0	0	0.0357449	0	0	0	0.022491	0.0254303	0	0	0	0	0	0.0253209	0	0	0	0	0	0	0	0	0	0	0	0	0	0	0	0	0	0	0	0	0	0	0
chr1:32502510-32504220	NM_001271878	KHDRBS1	0	0	0	0	0	0	0	0	0	0	0	0	0.0506206	0	0	0	0.0416467	0	0	0	0	0	0	0	0	0	0	0	0	0	0	0	0	0	0	0	0	0	0
chr1:32560384-32566163	NM_018056	TMEM39B	0	0	0	0	0	0	0.043801	0	0	0	0	0	0	0	0	0	0	0	0	0	0	0	0	0	0	0	0	0	0	0	0	0	0	0	0	0	0	0	0
chr1:32628835-32632897	NM_012316	KPNA6	0	0	0	0	0	0	0	0.0445818	0	0	0	0	0	0	0	0	0	0	0	0	0	0	0	0	0	0	0	0	0	0	0	0	0	0	0	0	0	0	0
chr1:33058531-33059355	NM_001040441	ZBTB8A	0	0	0	0	0	0	0.0876021	0.0297212	0.0337365	0.0508606	0	0	0.0674941	0	0	0	0.055529	0	0	0	0.0306744	0	0.0384068	0	0.0615326	0.0638638	0.037349	0	0.0892778	0	0	0	0	0	0	0.0434011	0.0515941	0	0
chr1:33097427-33099711	NM_178547	ZBTB8OS	0	0	0	0	0	0	0	0	0	0	0	0	0	0	0	0	0	0	0	0	0	0.031425	0	0	0	0	0	0	0	0	0	0	0	0	0	0	0	0	0
chr1:33097427-33100393	NM_178547	ZBTB8OS	0	0	0	0.0394609	0.0357449	0	0.0876021	0	0	0	0	0	0	0	0	0.0253209	0.0277645	0	0	0	0	0	0	0	0	0	0	0	0	0	0	0	0	0	0	0	0	0	0
chr1:33413822-33415375	NM_001127361	RNF19B	0	0.0372788	0	0	0.0893623	0.0371872	0	0.0445818	0	0.0254303	0	0	0.0506206	0.0293797	0	0.0253209	0	0	0	0	0	0	0	0	0.0307663	0.0478978	0	0.115108	0	0	0	0	0	0	0	0	0	0.058605	0
chr1:33478807-33480195	NM_001199199	AK2	0	0	0	0	0	0	0	0	0	0	0	0	0	0	0	0	0.0277645	0	0	0	0	0	0	0	0	0	0	0	0.0255079	0	0	0	0	0	0	0	0	0	0.0353863
chr1:33760537-33760906	NM_152493	ZNF362	0	0.0497051	0.0505273	0.0591913	0.107235	0.130155	0.109503	0.23777	0.0899639	0.127151	0	0	0.118115	0.146898	0.0846154	0.202567	0.166587	0	0	0.0387743	0.0613489	0.0628499	0.153627	0	0.169215	0.0957956	0.20542	0.0575538	0.0382619	0.0929601	0	0.0897716	0.0481336	0.0447118	0.109778	0	0.0687922	0.11721	0.0530794
chr1:35643589-35653691	NM_005066	SFPQ	0	0.0372788	0	0	0	0.0371872	0	0	0	0	0	0	0	0	0	0	0	0	0	0	0	0	0	0	0	0	0	0	0	0	0	0	0	0	0	0	0	0	0
chr1:35790960-35827390	NM_005095	ZMYM4	0	0.0248526	0	0	0	0	0.043801	0	0	0	0	0	0	0.0293797	0	0	0	0	0	0	0	0	0	0	0	0	0	0	0	0	0	0	0	0	0	0	0	0	0
chr1:35824525-35827390	NM_005095	ZMYM4	0.0998797	0.211247	0.0336849	0.197304	0.232342	0.241717	0.766518	0.460679	0.247401	0.190727	0.233674	0.329189	0.607447	0.455385	0.169231	0.430455	0.458114	0.285605	0.107173	0.258496	0.168709	0.267112	0.096017	0.223667	0.523027	0.303353	0.560235	0.115108	0.102032	0.0619734	0	0.359086	0.240668	0.178847	0.14637	0.108503	0.240773	0.293025	0.406942
chr1:35824525-35827867	NM_005095	ZMYM4	0	0	0	0	0	0	0	0	0	0	0	0	0	0	0	0	0.0277645	0	0	0	0	0	0	0	0	0	0	0	0	0	0	0	0	0	0	0	0	0	0
chr1:35824525-35836228	NM_005095	ZMYM4	0	0	0	0	0	0	0	0	0	0	0	0.0387281	0	0	0	0.0253209	0	0	0	0	0	0	0	0	0	0.0478978	0	0.0863307	0.0255079	0	0	0	0	0	0	0	0	0	0
chr1:35846859-35847359	NM_005095	ZMYM4	0.0332932	0	0	0	0	0	0	0	0.0337365	0	0	0.0387281	0	0.0293797	0	0	0	0	0	0	0	0	0.0576102	0	0	0	0.037349	0	0	0	0	0	0	0	0	0	0	0	0
chr1:35846859-35854683	NM_005095	ZMYM4	0	0.0745577	0.101055	0.0591913	0.178725	0	0.131403	0	0	0	0.0584186	0.0580922	0.118115	0.161588	0.0282051	0.0253209	0	0	0	0	0.0613489	0	0.0384068	0.0447334	0	0.127728	0.074698	0	0.102032	0	0	0.0673287	0	0	0	0	0.0343961	0	0.0353863
chr1:35846859-35855699	NM_005095	ZMYM4	0	0.0621314	0.0336849	0	0.0893623	0	0.0657016	0	0.022491	0	0	0	0	0	0	0.0253209	0	0	0	0.0387743	0.0306744	0.0471375	0	0	0.0307663	0.0638638	0	0	0.0382619	0	0	0.0673287	0.0481336	0	0	0	0	0.03907	0
chr1:35846859-35859340	NM_005095	ZMYM4	0	0	0	0	0	0	0	0	0.022491	0	0	0	0.0337471	0	0	0	0	0	0	0	0.0306744	0	0	0	0	0	0	0	0	0	0	0	0	0	0	0	0	0	0
chr1:35846859-35871069	NM_005095	ZMYM4	0	0	0	0	0	0	0	0.0297212	0	0	0	0	0	0	0	0	0	0	0	0	0	0	0	0	0	0	0	0	0	0	0	0	0	0	0	0	0	0	0
chr1:35846859-35873760	NM_005095	ZMYM4	0	0.0248526	0	0	0	0	0	0	0	0	0	0	0	0	0	0	0	0	0	0	0	0	0	0	0	0	0	0	0	0	0	0	0	0	0	0	0	0	0
chr1:35857812-35865177	NM_005095	ZMYM4	0	0	0	0	0	0	0.0657016	0	0	0.0381454	0	0.0387281	0	0.0440695	0	0.0253209	0.0694112	0	0	0	0.0460117	0.031425	0	0.0298222	0	0	0	0	0	0	0	0	0	0	0	0	0	0.058605	0
chr1:35862152-35865177	NM_005095	ZMYM4	0	0	0	0	0	0	0.043801	0	0	0	0	0	0	0	0	0	0	0	0	0	0	0	0	0	0	0	0	0	0	0	0	0	0	0	0	0	0	0	0
chr1:35870623-35873760	NM_005095	ZMYM4	0	0	0	0	0	0	0	0	0.022491	0	0	0	0	0	0	0	0	0	0	0	0	0	0	0	0	0	0	0	0	0	0	0	0	0	0	0	0	0	0
chr1:35879572-35881315	NM_005095	ZMYM4	0.0332932	0	0	0	0	0	0	0	0	0	0.0584186	0.0580922	0	0.0293797	0	0.0253209	0.0416467	0	0	0	0	0.031425	0.0576102	0	0.0307663	0	0.0560235	0	0.0255079	0	0	0	0	0.0447118	0	0	0	0	0
chr1:35881066-35881315	NM_005095	ZMYM4	0	0.0248526	0	0	0	0	0	0	0	0	0	0	0	0	0	0	0	0	0	0.0258496	0	0	0	0	0	0.0319319	0.037349	0	0	0	0	0	0	0	0	0	0	0	0
chr1:35936463-35944813	NM_024874	KIAA0319L	0.0499398	0.0248526	0	0	0	0	0	0	0.0337365	0	0	0.0387281	0.0337471	0.0293797	0	0.0379813	0	0	0	0.0258496	0.0306744	0.031425	0	0.0447334	0	0	0.0560235	0	0	0	0	0	0	0	0	0	0.0343961	0	0
chr1:35940405-35944813	NM_024874	KIAA0319L	0	0	0	0	0	0	0	0	0.022491	0	0	0	0.0337471	0	0	0.101284	0.0416467	0	0	0	0.0306744	0	0	0.0298222	0.0615326	0.0478978	0.074698	0	0.0255079	0	0	0	0	0	0.0365925	0	0	0	0
chr1:36290913-36301594	NM_017629	AGO4	0	0	0	0	0	0	0	0	0	0	0	0	0	0	0	0	0	0	0	0	0	0	0	0	0	0	0	0	0.0255079	0	0	0	0	0	0	0	0	0	0
chr1:36297027-36301594	NM_017629	AGO4	0	0	0	0	0.0714898	0	0	0	0	0	0	0	0	0.0293797	0	0	0	0	0	0	0	0	0	0	0	0	0	0	0	0	0	0	0	0	0	0	0	0	0
chr1:36367074-36381143	NM_012199	AGO1	0	0	0	0.0394609	0	0	0	0	0	0	0	0	0	0	0	0	0	0	0	0	0	0	0	0	0	0	0	0	0	0	0	0	0	0	0	0	0	0	0
chr1:36372535-36384024	NM_012199	AGO1	0	0	0	0	0	0	0	0	0	0	0	0	0	0	0	0	0	0	0	0	0.0306744	0	0	0	0	0	0	0	0	0	0	0	0	0	0	0	0	0	0
chr1:36432555-36439112	NM_024852	AGO3	0	0	0	0	0	0	0	0	0	0	0	0	0	0	0	0	0	0	0	0	0	0	0	0	0	0.0319319	0	0	0	0	0	0	0	0	0	0	0	0	0
chr1:39747879-39753234	NM_012090	MACF1	0	0	0	0	0	0	0	0	0	0	0	0	0	0	0	0	0	0	0	0	0	0	0	0	0	0	0	0	0	0	0	0	0	0	0	0	0	0	0.0353863
chr1:39833819-39838268	NM_012090	MACF1	0	0	0	0	0	0	0	0.0297212	0	0	0	0	0	0	0	0	0	0	0	0	0	0	0	0	0	0	0	0	0	0	0	0	0	0	0	0	0	0	0
chr1:39835701-39838268	NM_012090	MACF1	0	0	0	0	0	0.0371872	0	0	0	0	0	0	0	0	0	0	0.055529	0	0	0	0	0	0	0	0	0	0	0	0	0	0	0	0.0481336	0	0	0	0	0	0
chr1:39900085-39905172	NM_012090	MACF1	0	0	0	0	0	0	0	0.0297212	0	0	0	0	0	0	0	0	0.0277645	0	0	0	0	0	0	0	0	0	0	0	0	0	0	0	0	0	0	0	0	0	0.0884657
chr1:39904945-39905172	NM_012090	MACF1	0	0	0	0	0	0	0	0.0297212	0	0	0	0	0	0.0440695	0	0	0	0	0	0	0	0	0	0	0	0	0	0	0	0	0	0	0	0	0	0	0.0515941	0	0.0707726
chr1:40319641-40323089	NM_017646	TRIT1	0	0	0.101055	0	0	0	0	0.0445818	0.0337365	0.0254303	0.0584186	0.0774562	0.0337471	0	0	0.0759626	0.0416467	0	0	0.0258496	0	0	0.0384068	0	0.0615326	0	0	0	0	0	0	0	0	0	0.073185	0.0434011	0	0.097675	0.0707726
chr1:40654726-40661436	NM_012421	RLF	0	0	0	0	0	0	0	0	0	0	0	0	0	0	0	0	0	0	0	0	0	0	0	0	0	0	0	0	0	0	0	0	0	0	0	0	0	0.03907	0.0353863
chr1:40654726-40668286	NM_012421	RLF	0.0332932	0.0621314	0.0505273	0.0394609	0.0893623	0.0929679	0.350408	0.0445818	0.0337365	0.0635757	0.0389457	0.0774562	0.151862	0.132208	0	0.0506418	0.152705	0.0571209	0.0714485	0.0646239	0.0766861	0.0785624	0.0768136	0.0894667	0.184598	0.558808	0.112047	0.0863307	0.114786	0.0929601	0	0.0673287	0.0722005	0.134136	0.0365925	0.0434011	0.0859902	0.097675	0.95543
chr1:40654726-40688382	NM_012421	RLF	0	0	0	0	0	0	0	0	0	0	0	0	0	0	0	0.0379813	0	0	0	0	0	0	0	0	0	0.0478978	0	0	0	0	0	0	0	0	0	0	0	0	0.0353863
chr1:40656443-40668286	NM_012421	RLF	0	0	0	0	0	0	0	0.0297212	0	0	0	0	0	0	0	0	0	0	0	0.0258496	0.0306744	0	0.0384068	0	0	0.0638638	0.037349	0	0.0255079	0	0	0	0	0	0.0548888	0	0	0.058605	0.194625
chr1:40656443-40688382	NM_012421	RLF	0	0	0	0	0	0	0	0	0	0	0	0	0	0	0	0	0	0	0	0	0	0	0	0	0	0.0319319	0	0	0	0	0	0	0	0	0	0	0	0	0
chr1:40733457-40737707	NM_005857	ZMPSTE24	0	0	0	0	0	0	0	0	0	0	0	0	0	0.0440695	0	0.0253209	0	0	0	0	0	0	0	0	0	0.111762	0	0	0	0	0	0	0	0	0	0	0	0	0.0884657
chr1:41474465-41475261	NM_001905	CTPS1	0	0	0	0	0.0714898	0	0	0	0	0	0	0	0	0	0	0	0	0	0	0	0	0	0	0	0	0.0319319	0	0	0	0	0	0	0	0	0	0	0	0.03907	0.0353863
chr1:41474465-41475926	NM_001905	CTPS1	0	0	0	0	0	0	0	0	0	0	0	0	0	0	0	0	0	0	0	0	0	0	0	0	0	0	0	0	0	0	0	0	0	0	0	0	0	0	0.106159
chr1:41536266-41541123	NM_001172222	SCMH1	0.0499398	0.173968	0.0842122	0.0394609	0.14298	0.167342	0.43801	0.371515	0.168682	0.178012	0.116837	0.329189	0.134988	0.190968	0.0705128	0.189907	0.180469	0	0.107173	0.0516991	0.138035	0.0785624	0.134424	0.164022	0.399962	1.02182	0.37349	0.201438	0.114786	0.0619734	0.0445452	0.1571	0.0722005	0.156491	0.164666	0.0651017	0.120386	0.35163	0.0707726
chr1:41578954-41582682	NM_001172222	SCMH1	0	0	0	0	0	0	0	0	0	0	0	0	0	0	0	0	0	0	0	0	0.0306744	0	0	0	0	0.0319319	0.037349	0	0	0	0	0	0	0	0	0	0	0	0
chr1:41578954-41608784	NM_001172222	SCMH1	0	0	0	0	0.0357449	0	0.0876021	0	0.0337365	0	0	0.0387281	0	0	0	0	0	0	0	0	0.0460117	0.031425	0	0.0447334	0	0.0798297	0	0	0	0.0619734	0	0	0	0	0	0	0	0	0.0353863
chr1:42730785-42744343	NM_001198851	FOXJ3	0	0.0248526	0	0.0394609	0	0	0	0.0297212	0.022491	0	0	0	0.0337471	0.0440695	0	0	0	0	0	0	0.0613489	0.031425	0.0576102	0	0	0.335285	0	0.0863307	0	0.0619734	0	0.0448858	0	0	0.0548888	0	0	0.03907	0
chr1:42730785-42776781	NM_001198851	FOXJ3	0	0.0248526	0	0	0	0	0	0.0297212	0	0	0	0	0	0	0	0	0	0	0	0	0.0460117	0.031425	0	0	0	0.0638638	0	0	0	0	0	0	0	0	0	0	0	0	0
chr1:42730785-42789498	NM_001198851	FOXJ3	0	0	0	0	0	0	0	0	0	0	0	0	0	0	0	0	0	0	0	0	0	0	0	0	0	0.0319319	0	0	0	0	0	0	0.0481336	0	0	0	0	0	0
chr1:43663223-43665174	NM_001167965	CFAP57	0	0	0	0	0.0357449	0	0	0	0	0	0	0	0	0	0	0	0	0	0	0	0	0	0	0.0298222	0	0	0	0	0	0	0	0	0	0	0.0365925	0	0	0	0
chr1:44386075-44386600	NM_001270459	ST3GAL3	0	0	0	0	0	0	0	0.0297212	0	0	0	0	0	0	0	0	0	0	0	0.0258496	0	0	0	0	0	0	0	0	0	0	0	0	0	0	0	0	0	0	0
chr1:44386075-44387310	NM_001270459	ST3GAL3	0	0.0248526	0	0	0.0714898	0	0.043801	0.0297212	0	0	0.0389457	0	0.118115	0.0587593	0	0	0.0416467	0	0	0	0	0	0	0	0.0461494	0.0319319	0	0	0	0	0	0	0	0	0	0	0	0.058605	0.0530794
chr1:44750506-44785416	NM_024066	ERI3	0	0	0.0336849	0	0	0	0.043801	0	0.0337365	0	0	0	0	0	0	0	0	0	0	0	0	0	0.0384068	0	0	0	0	0	0	0	0	0	0.0481336	0	0	0	0.0343961	0	0
chr1:44750506-44804994	NM_024066	ERI3	0	0	0	0	0	0	0.0657016	0.0297212	0	0	0	0.0387281	0	0	0	0	0	0	0	0	0	0.031425	0	0	0	0.0319319	0	0	0	0	0	0	0.0722005	0	0	0	0	0	0
chr1:44773981-44785416	NM_024066	ERI3	0	0.0621314	0	0	0	0.0371872	0.0657016	0.0445818	0	0	0	0	0	0	0	0.0253209	0.0416467	0	0	0	0	0	0.0768136	0	0	0.0638638	0.037349	0	0	0	0	0.0448858	0	0.0447118	0.0914813	0	0	0	0
chr1:44773981-44804994	NM_024066	ERI3	0	0.0372788	0	0.0591913	0.0714898	0	0.43801	0.0445818	0	0.0381454	0.0389457	0	0.0674941	0.0440695	0.0423077	0	0.0416467	0.0380806	0	0.0387743	0.122698	0.0785624	0.096017	0	0.0922989	0.111762	0	0.0575538	0	0	0.0445452	0.0448858	0.0722005	0	0	0	0	0	0
chr1:44877652-44878394	NM_018150	RNF220	0	0.0621314	0	0.0591913	0.411066	0	0.043801	0.0891637	0	0	0.13631	0.0387281	0.202482	0.220347	0.112821	0.0633022	0	0.0761613	0	0.168022	0.0920233	0.109987	0.153627	0	0.230747	0.175625	0.037349	0	0.178556	0	0	0.448858	0.288802	0	0.29274	0	0.0859902	0.19535	0.0530794
chr1:45223227-45223812	NM_006845	KIF2C	0	0	0	0	0	0	0	0	0	0	0.0584186	0	0	0	0	0	0.0277645	0	0	0.0387743	0	0	0	0	0	0.0319319	0	0	0.0637699	0	0	0	0	0	0	0.0434011	0	0	0.0353863
chr1:45516745-45553909	NM_020883	ZSWIM5	0	0	0	0	0.0357449	0	0	0	0	0	0	0	0	0.0293797	0	0	0	0	0	0	0	0	0	0	0	0	0	0	0.0382619	0	0	0	0	0	0	0	0	0	0
chr1:45553552-45553909	NM_020883	ZSWIM5	0	0	0	0	0	0	0	0	0.022491	0.0254303	0	0	0	0.0734491	0	0.0379813	0.0277645	0.0571209	0	0	0	0	0	0	0.0615326	0	0	0	0.12754	0	0	0	0	0	0	0	0.0343961	0.03907	0
chr1:46032240-46032692	NM_001202413	AKR1A1	0	0	0	0	0	0	0.043801	0	0	0	0	0	0	0.0293797	0	0	0	0	0	0.0258496	0	0.0471375	0.0576102	0.0298222	0	0	0	0	0	0	0	0	0	0	0	0.0434011	0	0	0
chr1:46105881-46108171	NM_021639	GPBP1L1	0	0.0621314	0.0673698	0	0.0893623	0.0557807	0.043801	0	0.0562275	0.0254303	0.0389457	0	0.0674941	0.0293797	0	0.0506418	0.0971757	0.0761613	0	0.0775487	0.0460117	0.0942749	0.0768136	0.0745556	0.107682	0.0478978	0.074698	0.0575538	0.0765238	0	0.0445452	0.0448858	0	0	0.109778	0.0434011	0.0859902	0.07814	0.0530794
chr1:46124699-46126897	NM_021639	GPBP1L1	0	0	0	0.0394609	0	0	0	0.0297212	0.022491	0	0	0	0.0506206	0.0587593	0	0	0	0	0	0	0	0	0.0384068	0	0.0461494	0	0.0560235	0	0	0	0	0	0	0	0	0	0	0	0
chr1:46521466-46531851	NM_003629	PIK3R3	0	0	0	0	0	0	0	0	0	0	0	0	0	0	0	0	0	0	0	0	0	0	0	0	0	0.0319319	0	0	0	0	0	0	0	0	0	0	0	0	0
chr1:46521466-46543285	NM_003629	PIK3R3	0	0	0	0	0	0	0	0	0	0	0	0	0	0	0	0	0	0.0571209	0	0	0	0	0	0	0	0	0	0	0	0	0	0	0	0	0	0	0	0.03907	0
chr1:46521466-46546422	NM_003629	PIK3R3	0.0665865	0	0	0.0789218	0.14298	0.0557807	0.0657016	0	0.0562275	0	0	0	0	0	0	0	0	0.0952016	0.25007	0	0.0460117	0.109987	0.11522	0.0894667	0.0615326	0.143693	0.037349	0.0575538	0.0637699	0.123947	0	0	0	0.0670678	0.0914813	0	0.0343961	0.07814	0.0353863
chr1:46527600-46546422	NM_003629	PIK3R3	0	0	0	0	0	0	0.043801	0	0	0	0	0	0	0	0	0	0	0	0	0	0	0.0785624	0	0	0	0	0	0	0	0	0	0	0	0	0	0	0	0	0
chr1:4771959-4772759	NM_001042478	AJAP1	0	0	0	0	0	0	0	0	0.022491	0	0	0	0	0	0	0	0	0	0	0	0	0	0	0	0	0	0	0	0	0	0	0	0	0	0	0	0	0	0
chr1:47745912-47748131	NM_001048166	STIL	0	0.0372788	0	0	0	0	0	0	0	0	0.0389457	0	0	0.0293797	0	0	0.0277645	0	0	0.0258496	0	0	0	0	0	0.0319319	0.037349	0	0.0510159	0	0	0	0	0	0	0	0	0	0.0353863
chr1:47761436-47767420	NM_001048166	STIL	0	0	0	0	0	0	0	0	0	0	0.0389457	0.0774562	0	0	0	0	0	0	0	0	0	0	0	0	0	0.0319319	0	0	0	0	0	0	0	0	0.0548888	0	0	0	0
chr1:47834140-47838779	NM_001136140	CMPK1	0	0	0	0	0	0	0.043801	0	0	0	0	0	0	0	0	0	0	0	0	0	0	0	0	0	0	0	0	0	0	0	0	0	0	0	0	0	0	0	0
chr1:47834140-47840965	NM_001136140	CMPK1	0	0	0.0336849	0	0	0	0	0	0.0337365	0	0	0.0387281	0.0337471	0.0293797	0	0	0	0	0	0	0.0460117	0	0	0	0.0461494	0	0	0.0575538	0.0255079	0	0	0	0	0.0670678	0.0365925	0	0.0343961	0	0
chr1:48771458-48825442	NM_019073	SPATA6	0	0	0	0	0	0	0	0	0	0	0	0	0	0	0	0	0	0	0	0	0	0	0	0	0.0307663	0	0	0	0	0	0	0	0	0	0	0	0	0	0
chr1:48821341-48825442	NM_019073	SPATA6	0	0	0	0.0394609	0.0357449	0	0.131403	0	0.0562275	0.0762908	0	0.0387281	0	0	0	0.0379813	0	0	0	0	0.0613489	0.031425	0	0	0.0922989	0.0478978	0	0	0.0255079	0	0	0	0	0.0447118	0	0	0	0.03907	0.0353863
chr1:48917223-48918803	NM_019073	SPATA6	0	0	0	0	0	0	0	0	0	0	0	0	0	0	0	0	0	0	0	0.0258496	0	0	0	0	0	0	0	0	0	0	0	0	0	0	0	0	0	0	0
chr1:50956259-51001129	NM_007051	FAF1	0	0.0372788	0	0	0	0	0.043801	0.0297212	0.0337365	0.0381454	0	0	0.0506206	0.0440695	0	0	0.0277645	0	0	0	0	0.0471375	0	0.0298222	0.0307663	0	0	0	0	0	0	0	0	0	0	0	0	0	0
chr1:51121113-51210447	NM_007051	FAF1	0	0	0.0336849	0.0394609	0	0	0	0	0	0	0	0	0	0	0	0	0	0	0	0	0	0	0	0	0	0	0	0	0	0	0	0	0	0	0	0	0	0	0
chr1:51253671-51267349	NM_007051	FAF1	0	0	0	0	0.0536174	0	0	0.0297212	0	0	0	0	0	0	0	0	0.0277645	0	0	0	0	0	0	0	0	0	0	0	0	0	0	0	0	0	0	0	0	0	0
chr1:51253671-51323669	NM_007051	FAF1	0	0	0	0	0	0	0	0	0.022491	0	0	0	0	0	0	0	0	0	0	0	0	0	0	0	0	0	0	0	0.0255079	0	0	0	0	0	0	0	0	0	0
chr1:51860052-51913807	NM_001159969	unkn	0	0	0	0	0.0357449	0	0	0	0	0	0	0	0	0	0	0	0	0	0	0	0	0	0	0	0	0	0	0	0	0	0	0	0	0	0.0365925	0	0	0	0
chr1:51868106-51874004	NM_001159969	unkn	0.0665865	0.0497051	0	0	0.0893623	0	0	0	0	0	0	0	0.0337471	0	0	0	0	0	0	0.0516991	0.153372	0	0.096017	0	0	0.127728	0	0	0.0382619	0	0	0.0448858	0	0	0.128074	0.108503	0	0.03907	0
chr1:51868106-51930998	NM_001159969	unkn	0	0.0248526	0	0	0	0	0	0	0	0	0	0	0	0	0	0	0	0	0	0	0	0	0	0	0	0	0	0	0	0	0	0	0	0	0	0	0	0	0
chr1:52215816-52231653	NM_148904	OSBPL9	0	0	0	0	0	0	0	0	0	0	0	0	0	0	0	0	0	0	0	0	0	0	0	0	0	0	0.037349	0	0.0255079	0	0	0	0	0	0	0	0	0	0
chr1:52237741-52238395	NM_148904	OSBPL9	0	0	0	0	0	0	0	0	0	0	0	0	0	0	0	0	0	0	0	0	0	0	0	0	0.0615326	0	0	0	0	0	0	0	0	0	0	0	0	0	0
chr1:52266227-52279761	NM_001242361	NRDC	0	0	0	0	0	0	0	0	0	0	0	0	0	0	0	0	0	0	0	0	0	0	0	0	0	0	0.037349	0	0.0255079	0	0	0	0	0	0	0	0	0	0
chr1:52269485-52299842	NM_001242361	NRDC	0	0	0	0	0	0	0.043801	0	0	0	0	0	0	0	0	0	0	0	0	0	0	0	0	0	0	0	0	0	0	0	0	0	0	0	0	0	0	0	0
chr1:52289335-52299842	NM_001242361	NRDC	0	0	0	0	0	0	0.043801	0	0	0	0	0	0	0	0	0	0	0	0	0	0	0	0	0	0	0	0	0	0	0	0	0	0.0481336	0	0	0	0	0	0
chr1:52293467-52299842	NM_001242361	NRDC	0	0.0248526	0	0	0	0	0.109503	0.0297212	0.0562275	0	0	0	0	0	0	0.0379813	0.0416467	0	0	0	0	0.0628499	0	0	0	0.0638638	0.0933726	0	0	0	0	0.0897716	0	0	0	0	0	0.058605	0
chr1:52698842-52705267	NM_004799	ZFYVE9	0	0	0	0	0	0	0.0876021	0	0	0	0	0	0	0	0	0	0	0	0	0	0	0	0	0	0	0	0	0	0	0	0	0	0	0	0	0	0	0	0
chr1:52747332-52769597	NM_004799	ZFYVE9	0	0	0	0	0	0	0	0	0	0	0	0	0	0	0	0	0	0	0	0	0	0	0	0	0	0	0	0.0575538	0	0	0	0	0	0	0	0	0	0	0
chr1:52903891-52927441	NM_001009881	TUT4	0	0	0	0	0	0	0	0	0	0	0	0	0	0	0	0	0.0277645	0	0	0	0	0	0	0	0	0	0	0	0	0	0	0	0	0	0	0	0	0	0
chr1:52911458-52927441	NM_001009881	TUT4	0	0.0248526	0	0	0	0	0.043801	0	0	0	0.0584186	0	0	0	0	0.0253209	0	0	0	0	0	0	0	0	0	0.0319319	0	0	0	0	0	0	0	0	0	0	0	0	0
chr1:52937623-52962855	NM_001009881	TUT4	0	0	0	0	0	0	0	0	0	0	0	0	0	0	0	0	0	0	0	0	0.0306744	0	0	0	0	0	0	0	0	0	0	0	0	0	0	0	0	0	0
chr1:52943379-52947595	NM_001009881	TUT4	0	0	0	0.0394609	0	0	0	0	0	0	0	0	0	0.0293797	0	0	0.0277645	0	0	0	0	0	0	0	0	0	0.037349	0	0	0	0	0	0	0	0	0	0	0	0
chr1:52943379-52956473	NM_001009881	TUT4	0	0	0	0	0	0	0	0	0	0	0	0	0	0	0	0	0	0	0	0	0	0	0	0	0	0	0	0	0	0	0	0	0	0	0	0	0.0343961	0	0
chr1:52947475-52975384	NM_001009881	TUT4	0	0	0	0	0	0	0	0	0	0.0254303	0	0	0	0	0	0	0	0	0	0	0	0.031425	0	0	0	0.0319319	0	0	0	0	0	0	0	0	0	0	0	0	0
chr1:52956403-52975384	NM_001009881	TUT4	0	0	0	0	0	0	0.043801	0.0594424	0	0	0	0	0.0674941	0.0293797	0	0	0.0416467	0	0	0	0	0.031425	0	0	0	0	0	0	0	0	0	0	0	0	0.0365925	0	0	0	0
chr1:52959282-52962855	NM_001009881	TUT4	0	0	0	0	0	0	0	0	0	0	0	0	0	0.0293797	0	0	0	0	0	0	0.0460117	0.031425	0	0	0	0	0	0	0	0	0	0	0	0	0	0	0	0.03907	0
chr1:52959282-52975384	NM_001009881	TUT4	0.0832331	0.136689	0.101055	0.197304	0.107235	0.167342	0.591314	0.297212	0.0899639	0.127151	0.0584186	0.387281	0.303724	0.352556	0.098718	0.341832	0.402585	0.190403	0.107173	0.142173	0.107361	0.219975	0.249644	0.149111	0.276897	0.43108	0.168071	0.0863307	0.0892778	0.123947	0.0445452	0.1571	0.120334	0.0670678	0.256148	0.108503	0.0859902	0.15628	0.0884657
chr1:52975267-52992045	NM_001009881	TUT4	0.0832331	0.0497051	0.0505273	0	0	0	0.197105	0.0297212	0.0337365	0.0381454	0	0.116184	0	0	0.0564103	0.0379813	0.0832935	0.0380806	0	0	0.0306744	0	0	0.0298222	0.0615326	0.0478978	0.037349	0.0575538	0	0	0	0	0	0.0447118	0	0.0434011	0	0	0
chr1:52981562-52992045	NM_001009881	TUT4	0.0665865	0.136689	0.0336849	0.0986522	0.0357449	0.148749	0.131403	0.163467	0.1237	0.089006	0.0584186	0.193641	0.101241	0.146898	0.0423077	0.139265	0.138822	0.0571209	0.107173	0.0516991	0	0.0628499	0.134424	0.0596445	0.138448	0.223523	0.037349	0.0575538	0	0	0.0890905	0.112214	0.0962673	0.11178	0.0914813	0	0	0.136745	0.0353863
chr1:53407467-53427301	NM_001007098	SCP2	0	0	0	0	0	0	0	0	0	0	0	0	0	0	0	0	0	0	0	0	0	0	0	0	0	0	0.037349	0	0	0	0	0	0	0	0	0	0.0343961	0	0
chr1:53699213-53701307	NM_002370	MAGOH	0	0	0	0	0.0714898	0	0	0	0	0	0	0	0	0	0	0	0	0	0	0	0	0	0	0	0	0.0478978	0	0	0	0	0	0	0	0.0447118	0	0	0	0	0
chr1:53726135-53732319	NM_001018054	LRP8	0	0	0	0	0	0	0	0	0.022491	0	0	0	0	0	0	0	0	0	0	0	0	0.031425	0	0	0	0	0	0	0	0	0	0.0448858	0	0	0	0	0	0	0
chr1:54266365-54298264	NM_001168551	NDC1	0	0	0	0	0	0	0	0	0	0	0	0	0	0.0293797	0	0	0	0	0	0	0	0	0	0	0.0307663	0	0	0	0	0	0	0	0	0	0	0	0	0	0
chr1:54266365-54301293	NM_001168551	NDC1	0	0	0	0	0	0	0	0	0	0	0.0389457	0	0	0	0	0	0	0	0	0	0	0	0	0	0	0	0	0	0	0	0	0	0	0	0	0	0	0	0
chr1:54506428-54513045	NM_004872	TMEM59	0	0	0	0	0	0	0	0	0	0	0	0	0	0	0	0.0379813	0	0	0	0	0	0	0	0	0	0	0	0	0	0	0	0	0	0	0	0	0	0	0
chr1:55589119-55600086	NM_015306	USP24	0	0	0	0	0	0	0	0	0	0.0254303	0	0	0	0	0	0	0.0277645	0	0	0	0	0	0	0	0	0.0478978	0	0	0	0	0	0	0	0	0	0	0.0343961	0	0
chr1:57528556-57538087	NM_021080	DAB1	0	0.0248526	0	0	0	0	0	0	0	0	0	0	0	0	0	0	0	0	0	0	0	0.031425	0	0.0596445	0	0	0	0	0	0.0929601	0	0	0	0	0	0.0434011	0	0	0
chr1:58971731-59000003	NM_145243	OMA1	0	0.0248526	0	0	0	0	0.043801	0.0297212	0.0337365	0.0635757	0.0389457	0	0	0	0	0	0.0277645	0	0	0.0258496	0	0.031425	0	0	0.0461494	0	0	0	0	0	0	0	0	0.0447118	0	0.0434011	0	0	0
chr1:58971731-59002413	NM_145243	OMA1	0.0332932	0	0	0	0.0536174	0	0.175204	0	0.0337365	0.0254303	0	0	0.0506206	0	0	0	0.0416467	0	0	0.0516991	0.0460117	0.031425	0.0384068	0	0.0307663	0.0638638	0	0	0	0	0	0	0.0481336	0.0670678	0	0	0	0	0
chr1:58971731-59004982	NM_145243	OMA1	0.0332932	0	0	0	0.0357449	0	0.131403	0	0.044982	0.0254303	0.0584186	0.0387281	0	0	0	0.0253209	0.0416467	0	0	0.0775487	0.0306744	0.031425	0	0	0.0615326	0	0	0	0.0255079	0	0.0445452	0	0	0.0447118	0	0	0	0	0.0353863
chr1:58992932-59004982	NM_145243	OMA1	0	0	0	0	0	0	0	0	0	0	0	0	0	0	0	0	0	0	0	0	0	0	0.0384068	0	0	0	0	0	0	0	0	0	0	0	0	0	0	0	0
chr1:59147456-59150923	NM_001085487	MYSM1	0	0	0	0	0	0	0	0	0	0	0.0389457	0	0	0	0	0	0	0	0	0	0	0.031425	0	0	0	0	0	0	0	0	0	0	0	0	0	0.0434011	0	0	0
chr1:5964676-6046387	NM_015102	NPHP4	0	0	0	0	0	0	0	0	0	0	0	0	0	0	0	0	0	0	0	0	0	0	0	0	0	0	0	0	0	0	0	0	0	0	0	0.0434011	0	0	0
chr1:59787207-59812070	NM_001244714	FGGY	0.0499398	0.0372788	0	0.0394609	0.0536174	0	0.175204	0.0297212	0.044982	0.0381454	0	0	0	0	0	0.0253209	0.0277645	0	0.0714485	0.0516991	0	0.031425	0.0576102	0.0298222	0.107682	0	0.074698	0	0.0255079	0	0.0445452	0.0673287	0	0	0.0548888	0	0.0515941	0	0.0707726
chr1:59787207-59844509	NM_001244714	FGGY	0	0.0497051	0	0	0	0	0.306607	0.0297212	0.044982	0	0	0	0	0	0	0	0.0416467	0	0	0	0.0306744	0	0	0	0.153831	0	0	0	0	0	0	0	0	0	0.0365925	0	0.0343961	0	0.0353863
chr1:59805629-59812070	NM_001244714	FGGY	0	0.0372788	0	0	0	0	0	0	0	0	0	0	0	0	0	0	0	0	0	0	0.0306744	0	0	0	0	0	0	0	0	0	0	0	0	0	0	0	0	0	0
chr1:59805629-59844509	NM_001244714	FGGY	0.0665865	0.0621314	0.0336849	0.177574	0.0357449	0	0.197105	0.0445818	0.022491	0.0254303	0	0	0.0337471	0	0	0	0	0.0380806	0	0.0258496	0.0920233	0	0.192034	0.0298222	0.123065	0.0319319	0	0	0	0	0	0.0448858	0	0	0.0365925	0	0	0	0.0530794
chr1:59811918-59844509	NM_001244714	FGGY	0	0.0248526	0	0	0	0	0.043801	0	0	0	0	0	0	0	0	0	0	0.0380806	0	0	0	0	0	0	0.0307663	0	0	0	0	0	0	0	0	0	0	0	0	0	0
chr1:5987708-5993389	NM_015102	NPHP4	0	0	0	0	0	0.0371872	0	0	0	0	0	0	0	0	0	0	0	0	0	0	0	0	0	0	0	0	0	0	0	0	0	0.0448858	0	0	0	0	0	0	0
chr1:61848908-61872399	NM_001145511	NFIA	0.0332932	0	0	0	0	0	0	0	0	0	0	0	0	0	0	0	0	0	0	0	0	0	0	0.0298222	0	0	0	0	0	0	0	0.0448858	0	0	0	0	0.0343961	0	0
chr1:62321701-62341038	NM_176877	PATJ	0	0	0	0	0	0	0	0	0	0	0	0	0	0	0	0	0	0	0	0.0516991	0.0920233	0	0	0.104378	0	0	0	0	0	0	0	0	0	0	0	0	0	0	0
chr1:62321701-62350080	NM_176877	PATJ	0	0	0	0	0	0	0	0	0	0.0254303	0	0	0	0	0	0	0	0	0	0.27142	0.414105	0.1257	0	0.253489	0	0	0	0	0	0	0	0	0	0	0	0	0	0	0
chr1:62321701-62367131	NM_176877	PATJ	0	0	0	0	0	0	0	0	0	0	0	0	0	0	0	0	0	0	0	0.0258496	0.0613489	0	0	0	0	0	0	0	0	0	0	0	0	0	0	0	0	0	0
chr1:62321701-62393501	NM_176877	PATJ	0	0	0	0	0	0	0	0	0	0	0	0	0	0	0	0	0	0	0	0.0646239	0.0766861	0	0	0.0298222	0	0	0	0	0	0	0	0	0	0	0	0	0	0	0
chr1:62365254-62367131	NM_176877	PATJ	0	0	0	0	0	0	0	0	0	0	0	0	0	0	0	0	0	0	0	0	0.0460117	0	0	0	0	0	0	0	0	0	0	0	0	0	0	0	0	0	0
chr1:62374043-62380336	NM_176877	PATJ	0	0	0	0	0	0	0	0	0	0	0	0	0	0	0	0	0	0	0	0	0.0306744	0	0	0.0298222	0	0	0	0	0	0	0	0	0	0	0	0	0	0	0
chr1:62455839-62503721	NM_176877	PATJ	0	0	0	0	0	0	0	0	0	0	0	0	0	0	0	0	0	0	0	0	0.0460117	0	0	0	0	0	0	0	0	0	0	0	0	0	0	0	0	0	0
chr1:62455839-62516730	NM_176877	PATJ	0	0	0	0	0	0	0	0	0	0	0	0	0	0	0	0	0.0277645	0	0	0	0.0460117	0	0	0.0298222	0	0	0	0	0	0	0	0	0	0	0	0	0	0	0
chr1:62483527-62516730	NM_176877	PATJ	0	0	0	0	0	0	0	0	0	0	0	0	0	0	0	0	0	0	0	0	0	0	0	0.0298222	0	0	0	0	0	0	0	0	0	0	0	0	0	0	0
chr1:62907158-62907970	NM_001017415	USP1	0	0	0	0	0.0536174	0.0371872	0	0	0.022491	0	0	0.0387281	0	0	0	0.0253209	0.0416467	0	0	0	0	0	0	0.0298222	0	0	0	0	0	0.0619734	0.0445452	0	0	0	0	0	0	0	0
chr1:62907158-62908990	NM_001017415	USP1	0	0	0	0	0.0357449	0	0	0	0	0	0	0	0	0	0	0	0	0	0	0	0	0	0	0	0	0	0	0	0	0	0	0	0	0	0	0	0	0	0
chr1:62908829-62913182	NM_001017415	USP1	0	0	0	0	0	0	0	0	0	0	0	0	0	0	0	0	0	0	0	0.0258496	0	0	0	0	0	0	0	0	0	0	0	0	0	0	0	0	0	0	0
chr1:62908829-62914337	NM_001017415	USP1	0	0	0	0	0	0	0	0	0	0	0	0	0	0	0	0	0.0277645	0	0	0	0	0	0.0384068	0	0	0	0	0	0	0	0	0	0	0	0	0	0	0	0
chr1:62910408-62913182	NM_001017415	USP1	0	0	0	0	0	0	0	0	0	0	0	0	0	0	0	0	0.0277645	0	0	0	0	0.031425	0	0	0	0.0319319	0	0	0	0	0	0	0	0	0	0	0	0	0
chr1:62939652-62943505	NM_001271999	DOCK7	0	0	0	0	0	0	0	0.0297212	0	0	0	0.0580922	0	0.0293797	0	0.0253209	0	0	0	0	0	0	0	0	0	0	0	0	0	0	0	0	0	0	0	0	0	0	0
chr1:63001163-63018572	NM_001271999	DOCK7	0	0	0	0	0	0	0	0	0	0	0	0.0387281	0	0	0	0	0	0	0	0	0	0	0	0	0	0	0	0	0	0	0	0	0	0	0	0	0	0	0
chr1:63042932-63044637	NM_001271999	DOCK7	0	0	0	0	0	0	0	0	0	0	0	0.116184	0	0	0	0.0633022	0.0694112	0	0	0	0	0.0471375	0	0	0.0461494	0.0319319	0	0	0	0	0	0	0	0	0	0	0	0	0
chr1:63042932-63091072	NM_014495	ANGPTL3	0	0	0	0	0	0	0	0	0	0	0	0	0	0	0	0	0	0.0380806	0	0	0	0	0	0	0	0	0	0	0	0	0	0	0	0	0	0	0	0	0
chr1:63269389-63282479	NM_032852	ATG4C	0	0	0	0	0	0	0	0	0	0	0	0	0	0	0	0	0.0277645	0	0	0	0	0	0	0	0	0	0	0	0	0	0	0	0	0	0	0	0	0	0
chr1:63269389-63286880	NM_032852	ATG4C	0	0	0	0	0	0	0.109503	0	0.022491	0	0.0389457	0	0	0	0	0	0	0	0	0	0	0	0	0.0298222	0	0	0	0	0	0	0	0	0	0.0670678	0	0	0	0	0
chr1:63269389-63300523	NM_032852	ATG4C	0	0	0	0	0	0	0	0.0297212	0	0	0	0	0	0	0	0	0.0277645	0	0	0	0	0	0	0	0	0	0	0	0	0	0	0	0	0	0	0	0	0	0
chr1:63269389-63307218	NM_032852	ATG4C	0	0	0	0	0	0	0	0	0.022491	0	0	0	0.0506206	0	0	0.0759626	0	0	0	0	0.0306744	0.031425	0	0	0	0	0.037349	0	0	0	0	0	0	0.0670678	0.0548888	0	0	0	0
chr1:63282245-63286880	NM_032852	ATG4C	0	0	0	0	0	0	0	0	0	0	0	0	0	0	0	0	0	0	0	0	0	0	0	0	0	0	0	0	0	0	0	0	0	0	0.0365925	0	0	0	0
chr1:63944434-63955889	NM_001206739	ITGB3BP	0	0	0	0	0	0	0	0	0	0	0.0389457	0.0387281	0	0.0293797	0	0	0	0	0	0	0	0	0	0	0.0307663	0.0319319	0	0	0	0	0	0.0448858	0	0	0	0	0	0	0
chr1:63944434-63974241	NM_001206739	ITGB3BP	0	0	0	0	0	0	0.043801	0.0297212	0	0	0	0	0.0337471	0	0	0	0	0	0	0	0	0	0.0768136	0	0	0	0.037349	0	0	0	0	0	0	0	0	0	0	0.058605	0
chr1:64474976-64516388	NM_001083592	ROR1	0.0499398	0.0497051	0.0673698	0.0789218	0.178725	0	0.109503	0.0445818	0.146191	0	0.0389457	0.0580922	0.168735	0.102829	0	0.0379813	0.0832935	0	0	0.0646239	0.168709	0.172837	0.249644	0.0745556	0.0922989	0.319319	0	0	0.0637699	0	0	0.0448858	0.0481336	0.0894237	0.43911	0.130203	0.0687922	0	0.0530794
chr1:64603051-64608333	NM_001083592	ROR1	0	0	0	0	0	0	0	0	0	0	0	0	0	0	0	0	0	0	0	0	0.0460117	0	0	0	0	0	0	0	0	0	0	0	0	0	0	0	0	0	0
chr1:65016276-65068595	NR_039957	MIR4794	0	0	0	0	0	0	0	0	0.022491	0.0381454	0	0.0387281	0.0337471	0	0	0.0253209	0	0	0	0	0	0.0628499	0.0384068	0	0.0769157	0	0.037349	0.0575538	0	0	0	0	0	0	0	0	0	0	0
chr1:65047838-65068595	NM_020925	CACHD1	0	0	0	0	0	0	0	0	0	0	0	0	0	0	0	0	0	0	0	0	0	0.0471375	0	0	0	0	0	0	0	0	0	0	0	0	0	0	0	0	0
chr1:65068488-65107652	NM_020925	CACHD1	0	0	0	0.0394609	0	0	0	0	0	0	0	0	0	0	0	0	0.0277645	0	0	0.0258496	0.0306744	0.0628499	0	0	0	0	0	0	0	0	0	0	0	0	0	0	0	0	0
chr1:65095037-65107652	NM_020925	CACHD1	0	0.0248526	0	0	0.0714898	0	0	0.0297212	0.022491	0	0	0	0	0	0	0.0633022	0	0	0	0.0646239	0.0766861	0.031425	0.0384068	0	0.0615326	0.111762	0	0	0	0	0	0	0	0	0.0365925	0	0	0	0
chr1:65129377-65130362	NM_020925	CACHD1	0	0	0	0	0	0	0	0	0	0	0	0	0	0	0	0	0.0277645	0	0	0.0258496	0	0	0	0	0	0	0	0	0	0	0	0	0	0	0	0	0	0	0
chr1:65131739-65141666	NM_020925	CACHD1	0	0	0	0	0	0	0	0	0	0	0	0	0	0	0	0.0379813	0	0	0	0.0258496	0.107361	0.0471375	0	0	0	0.0478978	0	0	0	0	0	0	0	0	0	0	0	0	0
chr1:65139030-65141244	NM_020925	CACHD1	0	0	0	0	0	0	0	0	0	0	0	0	0	0	0	0	0	0	0	0	0.0306744	0	0	0	0	0.0319319	0	0	0	0	0	0	0	0	0	0	0	0	0
chr1:65234338-65255197	NM_018211	RAVER2	0	0	0	0	0	0	0	0	0	0	0	0	0	0	0	0	0	0	0	0.0258496	0	0	0	0	0.0307663	0	0	0	0	0	0	0	0	0.0447118	0	0	0	0	0
chr1:65278420-65280523	NM_018211	RAVER2	0.0499398	0	0	0	0	0	0	0	0	0	0	0	0	0	0	0	0	0	0	0	0.0306744	0.031425	0.0384068	0	0	0.0319319	0	0	0	0	0	0	0	0	0	0	0	0	0.0353863
chr1:65811293-65831879	NM_001256865	DNAJC6	0	0	0	0	0	0	0	0	0	0	0	0	0.0337471	0	0	0	0	0	0	0	0	0	0	0	0	0	0	0	0	0	0	0	0	0	0	0	0	0	0
chr1:65830317-65831879	NM_001256865	DNAJC6	0.0998797	0.149115	0.13474	0.0986522	0.321704	0.26031	0.41611	0.371515	0.326119	0.127151	0.0389457	0.174276	0.337471	0.190968	0.0564103	0.455776	0.235998	0.152323	0.142897	0.0904735	0.153372	0.172837	0.096017	0.119289	0.415345	0.175625	0.317467	0.0575538	0.204064	0	0	0.0897716	0	0.245915	0.201259	0.0651017	0.0687922	0.371165	0.0707726
chr1:66378927-66384518	NM_001037341	PDE4B	0	0.0994102	0.202109	0.0789218	0.178725	0.0557807	1.00742	6.27118	0.753448	0.0635757	0.0584186	0.0968203	3.67843	3.62839	0	1.32935	9.07899	0.0952016	0.893107	0.180947	0.0460117	0.518512	0.134424	0.253489	0.323046	0.0478978	0.466863	0	0.0255079	0	0	0.134657	0.0722005	0.0894237	0.219555	0.151904	0.447149	0.800935	0.0884657
chr1:66713142-66731770	NM_001037341	PDE4B	0	0	0	0	0	0	0	0.0891637	0	0	0	0	0	0.117519	0	0	0.0694112	0	0	0	0	0	0	0	0	0	0	0	0	0	0	0	0	0	0	0	0	0	0
chr1:6727768-6741097	NM_018198	DNAJC11	0	0	0	0	0	0	0	0.0297212	0	0	0	0	0	0	0	0	0	0	0	0.0258496	0	0	0	0	0	0	0	0	0	0	0	0	0	0	0	0	0	0	0
chr1:67327829-67371058	NM_024763	WDR78	0	0	0	0	0	0	0	0	0.044982	0	0	0	0	0	0.0282051	0.0253209	0	0	0	0	0	0	0	0	0	0	0	0	0	0	0	0	0	0	0	0	0	0	0
chr1:67337052-67371058	NM_024763	WDR78	0	0	0	0	0.0357449	0	0.043801	0	0	0	0	0	0	0	0	0	0	0	0	0	0	0.031425	0	0	0	0	0	0	0	0	0	0	0	0	0	0	0	0	0
chr1:67356836-67371058	NM_024763	WDR78	0.0499398	0.0497051	0	0.0394609	0	0.0743743	0.240906	0.0891637	0.0899639	0.0635757	0.0778915	0.0774562	0.0843677	0	0.0423077	0.126604	0.12494	0.0761613	0	0	0.0613489	0.031425	0.0576102	0.0447334	0.153831	0.0798297	0.0933726	0	0.0382619	0	0.0890905	0.0448858	0.0481336	0.0894237	0.073185	0.0434011	0.0515941	0.07814	0.0884657
chr1:67411832-67425426	NM_001278215	MIER1	0	0	0	0	0	0	0	0	0	0	0	0	0	0.0293797	0	0	0	0	0	0	0	0	0	0	0	0	0	0	0	0	0	0	0	0	0	0	0	0	0
chr1:67411832-67428843	NM_001278215	MIER1	0	0	0	0	0	0	0	0	0	0	0.0389457	0	0	0	0	0	0	0	0	0	0	0	0	0	0	0	0	0	0	0	0	0	0	0	0	0	0	0.03907	0
chr1:67423741-67428843	NM_001077700	MIER1	0.0998797	0.0497051	0.0336849	0.0789218	0	0	0.0657016	0.0594424	0.044982	0	0	0	0.0337471	0	0	0	0	0	0	0	0.0613489	0	0	0.0298222	0.0461494	0.0798297	0	0	0	0	0	0	0	0.0447118	0	0.0434011	0	0	0
chr1:6867042-6885270	NM_001195563	CAMTA1	0	0	0	0	0	0	0	0.0297212	0	0.0254303	0	0	0.0337471	0	0	0.0379813	0	0	0	0	0	0	0	0.0298222	0.0461494	0.0638638	0	0	0.0255079	0	0	0	0.0722005	0	0	0	0	0	0
chr1:70509636-70555502	NM_020794	LRRC7	0.0499398	0	0.0336849	0	0	0	0	0	0	0	0	0	0	0	0	0	0	0	0	0	0	0	0	0	0	0	0	0	0	0	0	0	0	0	0	0	0	0	0
chr1:70650467-70654956	NM_017768	LRRC40	0	0	0	0	0	0	0	0	0	0	0	0	0	0	0	0	0	0	0	0	0	0	0	0	0	0	0	0	0	0	0	0	0	0	0.0365925	0	0	0	0
chr1:70736538-70766591	NM_030816	ANKRD13C	0	0	0	0	0	0	0	0	0	0	0	0	0	0	0	0	0	0	0	0	0	0	0	0.0596445	0	0	0	0	0	0	0	0	0	0	0	0	0	0	0
chr1:70736538-70781249	NM_030816	ANKRD13C	0	0	0	0	0	0.0371872	0.0876021	0.0297212	0	0	0	0	0	0	0	0.0379813	0.0277645	0	0	0	0	0.0471375	0	0	0	0.0319319	0.037349	0	0	0	0.0445452	0	0	0	0	0	0	0	0
chr1:70758070-70766591	NM_030816	ANKRD13C	0	0	0	0	0	0	0	0	0	0	0	0	0	0	0	0	0	0	0	0	0	0	0	0	0	0	0	0	0	0	0	0	0	0.0447118	0	0	0	0	0
chr1:70758070-70771973	NM_030816	ANKRD13C	0.0665865	0	0	0	0	0	0.0657016	0	0	0	0	0.0774562	0	0	0	0.0253209	0	0	0	0	0	0.031425	0	0	0.107682	0	0	0	0.0382619	0	0	0	0	0	0	0	0	0	0
chr1:70758070-70781249	NM_030816	ANKRD13C	0.0665865	0.0745577	0.0673698	0.0394609	0.0714898	0	0.0657016	0.0594424	0	0.0254303	0.0584186	0.154912	0	0.0587593	0.0282051	0.151925	0.0416467	0.0380806	0	0.0387743	0.0613489	0	0.0768136	0.0447334	0.0615326	0.0319319	0.037349	0	0.0255079	0	0	0.0448858	0.0481336	0.0670678	0	0	0.0515941	0	0.0353863
chr1:70758070-70790640	NM_030816	ANKRD13C	0	0	0	0	0	0	0	0	0	0	0	0	0	0	0	0.0253209	0	0	0	0	0	0	0	0	0	0	0	0	0	0	0	0	0	0	0	0	0	0	0
chr1:70766446-70781249	NM_030816	ANKRD13C	0	0	0.0336849	0	0	0	0	0	0.022491	0	0	0	0	0	0	0	0	0	0	0	0	0	0	0	0.0307663	0	0	0	0.0255079	0	0	0	0	0	0	0	0	0	0
chr1:74701785-74737392	NM_001199327	FPGT-TNNI3K	0	0	0	0	0	0	0	0	0	0	0	0	0	0	0	0	0	0	0	0	0	0	0	0.0298222	0	0	0	0	0	0	0	0	0	0	0	0	0	0.03907	0
chr1:74715142-74737392	NM_001199327	FPGT-TNNI3K	0	0	0	0	0	0	0	0	0	0	0	0.0387281	0	0	0	0	0	0	0	0	0	0	0	0	0	0	0	0	0	0	0	0	0	0	0.0365925	0	0	0	0
chr1:75606669-75622761	NM_001001933	LHX8	0	0	0	0	0	0	0	0	0	0	0	0	0	0	0	0	0	0	0	0	0	0	0	0.0894667	0	0.0319319	0	0	0	0	0	0	0	0	0	0	0	0	0
chr1:76198328-76200556	NM_000016	ACADM	0	0.0248526	0	0	0	0	0	0	0.022491	0	0	0	0	0.0293797	0	0	0.0416467	0	0	0	0.0306744	0.031425	0	0	0	0.0478978	0	0	0	0	0	0	0	0	0	0	0	0	0
chr1:76200475-76205795	NM_000016	ACADM	0	0	0	0	0	0	0	0	0	0	0	0	0	0	0	0	0	0	0	0	0	0	0	0	0	0	0	0	0	0	0	0	0	0	0	0	0.0343961	0	0
chr1:76205664-76216231	NM_000016	ACADM	0.0332932	0	0.0505273	0.0394609	0	0.0371872	0.197105	0.0297212	0	0	0	0	0	0	0	0	0	0	0	0.0387743	0	0.0471375	0	0.0298222	0.0461494	0	0	0	0.0382619	0	0	0	0	0	0	0	0	0	0
chr1:76211490-76216231	NM_000016	ACADM	0	0	0	0	0	0	0	0	0	0	0	0.0387281	0	0	0	0	0	0	0	0	0	0	0	0	0	0.0319319	0	0	0	0	0	0	0	0	0	0	0	0	0
chr1:76215103-76216231	NM_000016	ACADM	0	0	0	0	0	0	0	0	0	0	0	0.0387281	0	0	0	0	0	0	0	0	0	0	0	0	0	0	0	0	0	0	0	0	0	0	0	0	0	0	0
chr1:77620133-77635080	NM_005482	PIGK	0	0	0	0	0.0357449	0	0	0	0	0	0	0.0387281	0.0337471	0	0	0	0	0	0	0	0	0	0.0384068	0	0.0307663	0	0	0	0	0	0	0	0	0	0	0	0	0	0
chr1:77620133-77676174	NM_005482	PIGK	0	0	0	0	0	0	0	0	0.022491	0	0	0	0	0	0	0	0	0	0	0	0	0	0	0	0	0	0	0	0	0	0	0	0	0.0447118	0	0	0	0	0
chr1:78097534-78099090	NM_015534	AC118549.1	0	0	0	0	0	0	0.043801	0	0	0	0	0	0	0	0	0	0	0	0	0	0	0	0	0	0	0	0	0	0	0	0	0	0	0	0	0	0	0	0
chr1:78097534-78107340	NM_015534	AC118549.1	0.0665865	0.0372788	0	0.0591913	0	0.0371872	0.197105	0.0445818	0.044982	0.0635757	0	0	0.0843677	0.0440695	0.0282051	0.0759626	0.0832935	0.0380806	0.0714485	0.0258496	0	0.031425	0.0384068	0.0894667	0.0922989	0	0	0	0	0	0.0445452	0	0.0722005	0.0894237	0.0365925	0	0	0	0
chr1:78177431-78178966	NM_015017	USP33	0	0	0	0	0.0357449	0	0	0	0	0	0	0	0	0	0	0	0	0	0	0	0	0.031425	0	0	0	0	0	0	0	0	0	0	0	0	0	0	0.0343961	0	0
chr1:78177431-78180468	NM_015017	USP33	0	0	0	0	0	0	0	0.0297212	0.022491	0	0	0	0.0337471	0.0440695	0	0	0	0	0	0	0	0	0	0	0.0307663	0	0.037349	0	0	0	0	0	0	0	0	0	0	0	0
chr1:78177431-78181553	NM_015017	USP33	0	0	0	0	0	0	0.109503	0.0743031	0	0	0	0.0774562	0	0.0734491	0	0.0379813	0.111058	0	0	0	0.0306744	0	0	0.0447334	0.0461494	0	0	0.0575538	0.0255079	0	0	0.0673287	0	0	0	0	0	0.07814	0
chr1:78178884-78180468	NM_015017	USP33	0	0	0	0	0	0	0	0.0297212	0	0	0	0	0	0	0	0.0253209	0	0	0	0	0	0	0	0	0	0	0	0	0	0	0	0	0	0	0	0	0	0	0
chr1:78183551-78184326	NM_015017	USP33	0	0	0	0	0	0	0	0	0	0	0	0	0	0	0	0	0	0	0	0	0.0306744	0	0	0.0298222	0	0	0	0	0	0	0	0	0	0	0	0	0	0.058605	0
chr1:78183551-78191447	NM_015017	USP33	0	0	0	0	0	0.0743743	0.197105	0.0445818	0	0	0	0	0.0337471	0	0.0282051	0	0.0277645	0.0380806	0	0.0387743	0.0306744	0.0628499	0	0.0298222	0	0.0478978	0.037349	0	0.0510159	0	0	0	0	0	0.0365925	0.0434011	0	0	0
chr1:78191306-78201843	NM_015017	USP33	0	0	0	0	0	0	0	0	0	0	0	0	0	0	0	0	0	0	0	0	0	0	0	0	0	0.0319319	0	0	0	0	0	0	0	0	0	0	0	0	0
chr1:78195544-78205102	NM_015017	USP33	0	0	0	0.0394609	0	0	0	0	0	0	0	0	0	0	0	0	0	0	0	0	0	0	0	0	0	0	0	0	0	0	0	0	0	0	0	0	0	0	0
chr1:78267015-78272786	NM_001270384	MIGA1	0	0	0	0	0	0	0	0	0	0	0	0	0	0	0	0	0	0.0380806	0	0	0	0	0	0	0	0	0	0	0.0255079	0	0	0	0	0	0.0548888	0	0	0	0
chr1:78267015-78280916	NM_001270384	MIGA1	0.0332932	0.0248526	0	0.118383	0.0893623	0.0371872	0.0657016	0.0743031	0.0337365	0.0254303	0	0	0	0.0293797	0	0	0.0277645	0	0	0.0258496	0.0613489	0.109987	0	0.0298222	0.0769157	0.111762	0.0933726	0	0.0637699	0	0	0	0	0.0894237	0.0365925	0	0	0.07814	0.0707726
chr1:78324622-78327007	NM_001270384	MIGA1	0	0	0	0	0	0	0	0	0	0	0	0	0	0	0	0	0	0	0	0	0	0	0	0	0	0.0319319	0	0	0	0	0	0	0	0	0	0	0	0	0
chr1:78324622-78329713	NM_001270384	MIGA1	0.0332932	0	0.0336849	0	0	0	0	0	0	0	0	0	0	0	0	0	0	0	0	0	0	0	0	0	0	0	0	0	0	0	0	0	0	0	0	0	0	0	0
chr1:78324622-78332076	NM_001270384	MIGA1	0	0	0	0	0	0	0	0	0	0	0	0	0	0	0.0282051	0.0253209	0.0277645	0	0	0	0	0	0	0	0	0	0	0	0	0	0	0	0	0	0	0	0	0.058605	0
chr1:7837219-7838229	NM_004781	VAMP3	0.199759	0.124263	0.0842122	0.118383	0.125107	0.111561	0.306607	0.148606	0.179928	0.114436	0.0973643	0.232369	0.0674941	0.088139	0.0705128	0.151925	0.138822	0.0571209	0.0714485	0.155097	0.0920233	0.109987	0.172831	0	0.169215	0.159659	0.168071	0.0863307	0.140294	0.0619734	0.0445452	0.0897716	0.0962673	0.0894237	0.0914813	0.0868022	0.17198	0.11721	0.0353863
chr1:84356003-84377046	NR_049805	MIR548AP	0	0	0	0	0	0	0.043801	0	0	0	0	0.0387281	0	0	0	0	0	0	0	0	0.0306744	0	0	0	0.0307663	0	0	0	0	0	0	0	0	0.0447118	0	0	0	0	0
chr1:84376847-84412965	NR_049805	MIR548AP	0.0499398	0.0497051	0.0336849	0.0986522	0.0893623	0.0371872	0.219005	0.0297212	0.101209	0	0	0.0580922	0.0506206	0.0440695	0	0.0379813	0	0.171363	0	0.129248	0.107361	0.0628499	0.096017	0.0745556	0	0.127728	0.074698	0	0.0382619	0	0	0	0	0.11178	0.201259	0.0868022	0.0343961	0.097675	0.0884657
chr1:84644859-84650865	NM_207578	PRKACB	0	0.0248526	0	0	0	0	0	0	0.022491	0	0	0	0	0	0	0	0	0	0	0	0	0	0	0.0447334	0	0	0	0	0	0	0	0	0	0	0	0	0	0	0
chr1:84644859-84663507	NM_207578	PRKACB	0	0	0	0	0	0	0.043801	0	0.022491	0	0	0	0	0	0	0	0	0	0	0	0	0	0	0	0	0	0	0	0	0	0	0	0	0	0	0	0	0	0
chr1:84644859-84680000	NM_207578	PRKACB	0	0.0248526	0.0505273	0.0394609	0	0	0.043801	0.0445818	0.022491	0.0508606	0	0.0580922	0	0	0	0.0253209	0.12494	0	0	0.0387743	0	0	0.0384068	0	0.0461494	0.0319319	0	0	0.0255079	0	0.0668178	0	0	0	0	0	0	0	0
chr1:85121514-85136498	NM_001166295	SSX2IP	0	0	0	0	0	0	0	0	0	0.0254303	0	0	0	0	0	0	0	0	0	0	0	0	0	0	0	0	0	0	0	0	0	0	0	0	0	0	0	0	0
chr1:85121514-85136991	NM_001166295	SSX2IP	0	0	0	0	0	0	0	0	0	0.0254303	0	0.0580922	0	0	0	0.0379813	0	0	0	0	0	0	0	0	0	0	0	0	0	0	0.0445452	0.0448858	0	0	0	0.0434011	0	0	0
chr1:8525984-8601377	NM_001042681	RERE	0	0	0	0	0	0	0.043801	0.0297212	0.0337365	0	0	0	0.0337471	0	0	0	0	0	0	0	0	0	0	0	0	0	0.037349	0	0	0	0	0	0	0	0	0	0	0.058605	0
chr1:8525984-8617582	NM_001042681	RERE	0	0	0	0	0	0	0	0	0.0337365	0	0	0	0	0	0	0	0	0	0	0	0	0	0	0.0298222	0	0	0	0.0863307	0	0	0	0	0	0	0	0	0	0	0
chr1:8555122-8568734	NM_001042681	RERE	0	0	0	0	0	0	0.0876021	0	0	0.0381454	0	0	0	0	0	0	0	0	0	0	0	0	0	0	0.0307663	0	0	0.0575538	0	0	0	0	0	0.0670678	0	0	0	0	0
chr1:8555122-8601377	NM_001042681	RERE	0	0.0248526	0	0	0	0	0.197105	0	0.1237	0	0	0	0.118115	0.0293797	0	0.0253209	0.0277645	0	0	0.0258496	0.0460117	0	0	0	0.0615326	0	0.037349	0	0	0.0619734	0	0	0	0.0670678	0	0.0434011	0	0	0.0530794
chr1:8555122-8617582	NM_001042681	RERE	0.0499398	0.0372788	0	0.0789218	0.160852	0.0371872	0.525613	0.118885	0.0562275	0	0.0584186	0.0580922	0.0674941	0.102829	0	0.0633022	0.0971757	0	0.0714485	0.0387743	0.0613489	0	0.0768136	0.119289	0.153831	0.127728	0.074698	0.201438	0.0765238	0.123947	0.111363	0.134657	0	0.178847	0.164666	0.0651017	0.0343961	0.097675	0.0530794
chr1:85647780-85648883	NM_032184	SYDE2	0	0	0	0	0	0	0.043801	0	0	0	0	0	0	0	0	0	0	0	0	0	0	0	0	0	0	0	0	0	0	0	0	0	0	0	0	0	0	0	0
chr1:85647780-85656435	NM_032184	SYDE2	0	0.0248526	0	0	0	0	0	0	0	0	0	0	0	0	0	0	0	0	0	0	0	0	0	0	0	0	0	0	0	0	0	0	0	0	0	0	0	0	0
chr1:8568685-8617582	NM_001042681	RERE	0.0665865	0.0621314	0	0.0394609	0	0	0.240906	0.0891637	0.0787184	0	0	0	0	0.0293797	0	0.0506418	0.0832935	0.0571209	0.0714485	0	0.0460117	0.031425	0.0576102	0.164022	0.0769157	0.0638638	0.0933726	0	0.0892778	0	0	0	0.0481336	0.134136	0	0.0434011	0.0343961	0.11721	0
chr1:8601272-8617582	NM_001042681	RERE	0.282992	0.236099	0.320006	0.138113	0.482556	0.0929679	1.66444	0.832194	0.539784	0.152582	0.0778915	0.639014	0.421838	0.190968	0.112821	0.27853	0.902346	0.399847	0.178621	0.168022	0.414105	0.204262	0.652915	0.298222	0.738391	0.494944	0.616259	0.575538	0.382619	0.18592	0	0.179543	0.120334	0.312983	0.676961	0.282107	0.154782	0.644655	0.318477
chr1:8601272-8674745	NM_001042681	RERE	0.0499398	0.0994102	0.101055	0.118383	0.14298	0.185936	0.613215	0.356655	0.337365	0.089006	0.0389457	0.213005	0.185609	0.146898	0.0423077	0.177246	0.485879	0.190403	0.0714485	0.116323	0.153372	0.0628499	0.096017	0.193845	0.399962	0.127728	0.298792	0.287769	0.114786	0.123947	0.133636	0.179543	0.0481336	0.223559	0.109778	0.217006	0.103188	0.11721	0.0884657
chr1:8601272-8684439	NM_001042681	RERE	0	0	0	0	0	0	0.043801	0	0.022491	0	0	0	0	0	0	0	0	0	0	0.0258496	0	0	0.0384068	0	0	0.0319319	0	0.0575538	0.0255079	0	0	0	0	0	0	0.0434011	0	0	0
chr1:8616533-8674745	NM_001042681	RERE	0	0	0	0	0	0	0.0657016	0	0.022491	0	0	0	0	0	0	0	0	0	0	0	0	0	0	0	0	0	0	0.0575538	0	0	0	0	0	0	0	0	0	0	0
chr1:8616533-8684439	NM_001042681	RERE	0	0	0	0	0	0	0.043801	0	0	0	0	0	0	0	0	0	0.0277645	0	0	0.0258496	0	0	0	0	0	0	0	0	0	0	0	0	0	0	0	0	0	0	0
chr1:8674619-8684439	NM_001042681	RERE	0.0665865	0.0248526	0.0336849	0.0394609	0	0.0371872	0.153304	0.0594424	0.101209	0	0	0.0774562	0	0.0293797	0	0.0379813	0.0277645	0	0	0	0	0	0.0576102	0	0	0.111762	0.037349	0.0863307	0.0510159	0	0	0	0	0.0670678	0.0914813	0	0	0	0
chr1:8674619-8716500	NM_001042681	RERE	0.0332932	0	0	0	0	0	0.131403	0	0.0562275	0	0	0	0	0	0	0	0	0	0	0	0	0	0.0768136	0	0	0	0	0.0575538	0.0382619	0	0	0	0	0.0447118	0.0365925	0	0	0	0
chr1:8716031-8716500	NM_001042681	RERE	0.0499398	0.0497051	0.101055	0.118383	0.125107	0.0557807	0.0657016	0	0.0787184	0	0	0.0580922	0.0337471	0.0734491	0	0.0379813	0.0416467	0	0	0	0.0306744	0.031425	0.134424	0.0745556	0.0769157	0.0638638	0	0	0.0510159	0.154933	0	0.0448858	0	0.0670678	0.128074	0	0.0515941	0.058605	0.0884657
chr1:87181406-87185318	NM_001206651	SH3GLB1	0	0	0	0	0	0.0371872	0	0	0	0	0	0	0	0	0	0	0	0	0	0	0	0	0.0384068	0	0.0461494	0.0638638	0	0	0.0255079	0	0	0	0	0	0	0	0.0343961	0.07814	0
chr1:87181406-87190088	NM_001206651	SH3GLB1	0	0.0248526	0	0	0	0	0	0	0	0	0	0	0.0337471	0	0	0	0	0	0	0.0258496	0	0.0628499	0	0.0298222	0.0307663	0	0.037349	0	0	0	0	0	0	0	0	0	0	0	0
chr1:87181406-87200862	NM_001206651	SH3GLB1	0	0	0	0	0	0	0.043801	0	0	0	0	0	0	0	0	0	0.0277645	0	0	0	0	0	0	0	0	0	0.037349	0	0.0255079	0	0	0.0448858	0	0	0	0	0	0	0
chr1:87188222-87190088	NM_001206651	SH3GLB1	0	0	0	0	0	0	0	0	0	0	0	0	0	0.0293797	0	0	0	0	0	0	0	0	0	0	0	0	0	0	0	0	0	0	0	0	0	0	0	0	0
chr1:89206670-89226059	NM_006256	PKN2	0	0	0	0	0	0	0.043801	0	0	0	0	0	0	0	0	0	0	0	0	0.0258496	0	0.031425	0.0576102	0	0	0	0	0	0	0	0	0	0	0	0.0548888	0	0	0	0
chr1:89206670-89251896	NM_006256	PKN2	0.0832331	0.0372788	0.0505273	0.0394609	0.0536174	0	0.043801	0	0	0	0	0	0	0	0	0	0.055529	0	0	0	0	0.031425	0	0	0.0461494	0	0.037349	0	0	0	0	0	0	0	0.0914813	0	0	0	0
chr1:89236034-89237562	NM_006256	PKN2	0	0	0.0336849	0	0	0.0557807	0.0657016	0.0594424	0	0	0	0.116184	0	0.0440695	0	0.164586	0.0694112	0.0571209	0	0	0	0.0785624	0.096017	0	0	0.0638638	0	0	0.0255079	0	0	0	0	0	0.073185	0	0	0.03907	0.0353863
chr1:89236034-89251896	NM_006256	PKN2	0	0.0372788	0	0	0.14298	0	0.109503	0.118885	0.0562275	0	0.0584186	0.174276	0.101241	0.0293797	0.0564103	0.0253209	0.0694112	0	0	0.0387743	0.0306744	0	0.0384068	0.0447334	0.0307663	0.0798297	0.0560235	0.0575538	0.0510159	0	0	0	0.0481336	0.0670678	0	0	0.0343961	0.07814	0.0353863
chr1:89237103-89251896	NM_006256	PKN2	0	0	0	0	0	0.0371872	0	0	0	0	0	0	0	0	0	0	0	0	0	0	0	0	0	0	0	0	0	0	0	0	0	0	0	0	0	0	0	0	0
chr1:89401781-89435150	NM_001008661	KYAT3	0	0	0	0	0	0	0	0.0297212	0	0	0	0	0	0	0	0	0	0	0	0	0	0	0	0	0	0	0	0	0	0	0	0	0	0	0	0	0	0	0
chr1:91403041-91406866	NM_016620	ZNF644	0	0	0	0	0	0	0	0.0297212	0	0	0	0	0	0	0	0	0	0	0	0	0	0	0	0	0	0	0	0	0	0	0	0	0	0	0	0	0	0	0
chr1:91403041-91447927	NM_016620	ZNF644	0	0	0	0	0	0.0371872	0.043801	0.0297212	0.0337365	0	0	0.0387281	0.0506206	0.0440695	0	0.0379813	0	0	0	0	0	0	0.0576102	0.0298222	0	0.0319319	0	0.0575538	0.0255079	0	0	0.0448858	0	0.0670678	0	0	0.0343961	0.07814	0
chr1:91778905-91818856	NM_001017975	HFM1	0	0	0	0	0	0	0	0.0297212	0	0	0	0	0	0	0	0	0	0	0	0	0	0	0	0	0	0	0	0	0	0	0	0	0	0	0	0	0	0	0
chr1:91778905-91851391	NM_001017975	HFM1	0	0	0	0	0	0	0	0.0297212	0	0	0	0	0	0	0	0	0	0.0380806	0	0	0	0	0	0	0	0	0	0	0	0	0	0	0	0	0	0	0	0	0
chr1:91808986-91818709	NM_001017975	HFM1	0	0	0	0	0	0	0.0657016	0	0	0	0	0.0580922	0	0	0	0	0	0	0	0.0258496	0	0	0	0	0	0	0	0	0.0382619	0	0	0	0	0	0	0	0	0	0
chr1:91808986-91818856	NM_001017975	HFM1	0.0665865	0.0248526	0	0.177574	0.0357449	0.0371872	0.240906	0.118885	0.0337365	0.0762908	0.0584186	0.0580922	0.0674941	0.0293797	0.0282051	0	0.0416467	0	0	0	0.0306744	0	0	0.0298222	0.0307663	0.0478978	0	0	0	0	0	0	0	0	0	0.108503	0.0515941	0.058605	0
chr1:91808986-91851391	NM_001017975	HFM1	0	0	0	0	0	0	0.0657016	0	0	0	0	0.116184	0.0337471	0	0	0	0.0277645	0	0	0	0	0	0	0	0	0.0319319	0	0	0	0	0	0	0	0	0.0365925	0	0	0	0
chr1:91840914-91851391	NM_001017975	HFM1	0	0.0248526	0	0	0.0357449	0	0	0.0445818	0	0	0	0	0	0	0	0	0.0277645	0	0	0	0	0	0	0	0	0	0	0	0	0	0	0	0	0.0670678	0	0	0	0	0
chr1:91841083-91851391	NM_001017975	HFM1	0	0	0	0	0	0	0.043801	0	0	0	0	0	0	0	0	0	0	0	0	0	0	0	0	0	0	0	0	0	0	0	0	0	0	0	0	0	0.0687922	0	0
chr1:92554254-92595333	NM_183242	BTBD8	0	0	0	0	0	0	0.0657016	0.0297212	0	0.0381454	0	0	0.0337471	0	0	0	0	0	0	0	0	0	0	0	0	0	0	0	0	0	0	0.0448858	0	0	0	0	0	0	0
chr1:92643367-92648152	NM_015237	BTBD8	0.0332932	0	0	0	0	0	0	0	0	0	0	0	0	0	0	0	0	0	0	0	0	0	0	0	0	0	0	0	0	0	0	0	0	0	0	0.0434011	0	0	0
chr1:92712618-92752149	NM_053274	GLMN	0	0	0	0	0	0	0	0	0	0	0	0	0	0	0	0	0	0	0	0	0	0	0.0384068	0	0	0	0	0	0	0	0	0	0	0	0	0	0	0	0
chr1:92733661-92757094	NM_053274	GLMN	0	0	0	0	0	0	0	0	0	0.0254303	0	0.0387281	0	0	0	0	0	0	0	0	0	0	0	0	0	0	0	0	0	0	0	0	0	0	0.0365925	0	0	0	0
chr1:92786155-92811471	NM_024813	RPAP2	0	0	0	0	0	0	0.109503	0	0	0	0	0.0387281	0	0	0	0	0	0	0	0.0387743	0	0	0	0.0298222	0	0	0	0	0	0	0	0	0.0481336	0	0	0	0	0	0
chr1:92789001-92811471	NM_024813	RPAP2	0	0.0248526	0	0	0	0	0	0	0	0	0	0	0	0	0	0	0	0	0	0	0	0	0	0	0	0	0	0	0	0	0	0	0	0	0	0	0	0	0
chr1:92798947-92811471	NM_024813	RPAP2	0	0.0248526	0	0.0591913	0.0357449	0.0371872	0.240906	0.163467	0.0562275	0.101721	0	0.0774562	0.202482	0.117519	0	0.0633022	0.194351	0	0.107173	0	0.0613489	0.0471375	0	0.0447334	0.0307663	0.0798297	0.0560235	0.0863307	0	0	0	0	0	0.0447118	0.0548888	0	0.0343961	0.058605	0
chr1:92798947-92846430	NM_024813	RPAP2	0.0665865	0.0372788	0.0673698	0.0394609	0	0	0.153304	0.118885	0.022491	0.0381454	0	0.0580922	0.101241	0.102829	0	0	0.12494	0.0380806	0	0.0387743	0.0306744	0.0628499	0.0576102	0	0.0307663	0.111762	0.0933726	0.0575538	0.0255079	0.0619734	0	0.0673287	0	0.134136	0.14637	0.0434011	0	0	0
chr1:93029198-93073284	NM_005665	EVI5	0	0	0	0	0	0	0.0657016	0	0	0	0	0	0	0	0	0	0.0416467	0	0	0	0	0.031425	0	0	0	0	0	0	0	0	0	0	0	0	0	0	0	0	0
chr1:93029198-93101893	NM_005665	EVI5	0	0	0	0.0591913	0.0357449	0	0.131403	0	0.022491	0.0381454	0.0389457	0.0387281	0	0	0	0.0506418	0	0	0	0	0	0	0	0.0298222	0	0	0	0	0.0382619	0	0	0	0	0	0	0	0	0	0
chr1:93070863-93091491	NM_005665	EVI5	0	0	0	0	0	0	0.043801	0	0	0	0	0	0	0	0	0	0	0	0	0	0	0	0	0	0	0	0	0	0	0	0	0	0	0	0	0	0	0	0
chr1:93070863-93101893	NM_005665	EVI5	0	0	0	0	0	0	0.109503	0.0445818	0	0	0	0.0580922	0	0.0293797	0	0	0.0277645	0	0	0	0	0	0	0	0.0615326	0.0319319	0.037349	0	0	0	0	0	0	0	0	0	0	0.058605	0
chr1:93070863-93170301	NM_005665	EVI5	0	0	0	0	0	0	0.043801	0	0.0337365	0	0	0	0	0	0	0.0253209	0	0	0	0	0	0	0	0	0.0461494	0	0.037349	0	0	0	0.0445452	0	0	0	0	0.0651017	0	0	0
chr1:93089732-93170301	NM_005665	EVI5	0	0	0	0	0	0	0.0657016	0.0297212	0	0	0	0	0	0	0	0	0	0	0	0	0	0	0	0	0	0	0	0	0	0	0	0	0	0	0	0	0	0	0
chr1:93128275-93170301	NM_005665	EVI5	0	0	0	0	0	0	0	0	0	0	0	0	0	0	0	0	0	0	0	0	0	0	0	0	0	0	0.074698	0	0.0255079	0	0	0	0	0	0	0	0	0	0
chr1:93128976-93170301	NM_005665	EVI5	0	0.0248526	0	0.0394609	0	0	0.043801	0.0297212	0	0	0	0	0	0	0.0282051	0	0	0	0	0	0	0	0	0	0	0	0	0	0	0	0	0	0	0.0447118	0	0.0434011	0	0	0.0353863
chr1:93142714-93170301	NM_005665	EVI5	0	0	0	0	0	0	0	0.0297212	0	0	0	0	0	0	0	0	0.0416467	0	0	0.0387743	0	0	0.0384068	0	0	0	0	0	0	0	0	0	0	0	0	0	0	0	0
chr1:93159358-93170301	NM_005665	EVI5	0	0	0	0	0	0	0.043801	0.0445818	0	0	0	0.0774562	0	0	0	0	0	0	0	0	0	0	0	0	0.0307663	0.0319319	0	0	0	0	0	0	0	0	0	0	0	0.058605	0.0353863
chr1:93648916-93672955	NM_206886	CCDC18	0	0.0248526	0	0	0	0	0	0	0	0	0	0	0	0	0	0	0	0	0	0	0	0	0	0	0	0	0	0	0	0	0	0	0	0	0	0	0	0	0
chr1:93648916-93705453	NM_206886	CCDC18	0	0.0248526	0	0	0	0	0	0	0	0	0	0	0	0	0	0	0	0	0	0	0	0	0	0	0	0	0	0	0	0	0	0	0	0	0	0	0	0	0
chr1:93676358-93680523	NM_206886	CCDC18	0	0	0	0	0	0	0	0	0	0	0	0	0	0	0	0	0	0	0	0	0	0	0	0	0	0	0	0	0	0	0	0	0	0	0.0365925	0	0	0	0
chr1:93676358-93682303	NM_206886	CCDC18	0	0	0	0	0	0	0	0	0	0	0	0	0	0	0	0	0	0	0	0.0258496	0	0	0	0.0298222	0	0	0	0	0	0	0	0	0	0	0	0	0	0	0
chr1:93687165-93730458	NM_206886	CCDC18	0	0	0	0	0	0	0	0	0	0	0	0	0.0337471	0	0	0.0253209	0	0	0	0	0	0	0	0	0	0	0	0	0	0	0	0	0	0	0	0	0	0	0
chr1:94009663-94014983	NM_001024948	FNBP1L	0	0	0	0	0	0	0	0	0	0	0	0	0	0.0293797	0	0	0	0	0	0	0	0	0	0.0298222	0.0461494	0	0	0	0	0	0	0	0	0	0.0365925	0	0	0	0
chr1:94341823-94343418	NM_014597	DNTTIP2	0	0	0.0336849	0	0.0357449	0	0	0	0	0	0	0	0	0	0	0	0	0	0	0	0	0	0.0576102	0	0	0.0478978	0	0	0	0	0	0	0	0	0.0365925	0	0	0.03907	0
chr1:94360169-94367225	NM_002061	GCLM	0	0	0	0	0	0	0.043801	0	0	0	0	0	0	0	0	0	0	0	0	0.0258496	0	0	0	0.0298222	0.0307663	0	0	0	0	0	0	0	0	0.0670678	0.0365925	0	0	0	0
chr1:94924162-94946162	NM_001122674	ABCD3	0	0.0248526	0.0336849	0.0789218	0.0357449	0	0.043801	0	0.0787184	0.114436	0	0.0774562	0	0.0293797	0	0.0379813	0	0.0380806	0	0	0	0.031425	0.096017	0.0298222	0.0769157	0.0798297	0	0	0	0	0	0	0	0	0.0548888	0	0	0.03907	0
chr1:94924162-94948795	NM_001122674	ABCD3	0	0	0	0	0	0.0371872	0	0	0	0.0254303	0.0389457	0	0.0337471	0	0.0282051	0	0	0	0	0.0258496	0	0	0	0	0	0	0	0	0	0	0	0	0	0	0	0	0	0	0.0353863
chr1:94924162-94956803	NM_001122674	ABCD3	0	0	0	0	0	0	0.043801	0	0	0	0	0.0387281	0	0.0587593	0	0	0.0416467	0	0	0	0	0.031425	0	0	0	0	0	0	0	0	0	0	0	0	0	0	0	0	0
chr1:94953097-94956803	NM_002858	ABCD3	0.0832331	0	0	0	0.0357449	0	0.043801	0	0.0337365	0	0	0	0	0.0734491	0	0.0253209	0.0277645	0	0	0	0	0	0.096017	0	0.0307663	0	0.0560235	0	0	0	0	0	0.0481336	0.0670678	0	0	0	0.058605	0
chr1:94953097-94972198	NM_002858	ABCD3	0	0	0	0	0	0	0	0	0	0.0254303	0	0	0	0	0	0	0.0277645	0	0	0	0	0	0	0	0	0	0	0	0	0	0	0	0.0722005	0	0	0	0	0	0
chr1:95609446-95616975	NM_001199679	TMEM56	0	0	0	0	0	0	0	0	0	0	0	0	0	0	0	0	0.0277645	0	0	0	0	0	0.0576102	0	0	0	0.0560235	0	0	0	0	0	0	0	0.0365925	0	0	0	0
chr1:95609446-95639445	NM_001199679	TMEM56	0	0	0	0	0	0	0	0	0	0.0254303	0	0	0	0	0	0	0	0	0	0	0	0	0	0	0	0	0	0	0	0	0	0	0	0	0.0365925	0	0	0	0
chr1:97216980-97236407	NM_021190	PTBP2	0	0	0	0	0	0	0	0	0	0	0	0	0	0	0	0	0	0	0	0	0	0	0	0	0	0	0	0	0	0	0	0	0	0	0.0365925	0	0	0	0
chr1:97216980-97250810	NM_021190	PTBP2	0	0	0	0	0	0	0	0	0	0	0.0389457	0	0.0337471	0	0	0	0	0	0	0	0	0.031425	0	0	0	0	0	0	0	0	0	0	0	0	0	0	0	0	0
chr1:97235258-97236407	NM_021190	PTBP2	0	0	0	0	0.0536174	0.0371872	0	0.0743031	0	0	0	0.0580922	0.0337471	0.0440695	0	0.0633022	0.0416467	0	0	0	0.0306744	0.031425	0	0.0298222	0	0	0.037349	0	0	0	0	0	0	0	0	0.0434011	0	0	0
chr1:97235258-97250810	NM_021190	PTBP2	0	0.0248526	0	0.0394609	0.0536174	0	0.0876021	0.104024	0	0	0	0.116184	0.0674941	0.0440695	0.0282051	0.0633022	0.0694112	0	0	0	0.0306744	0.0471375	0	0.0298222	0.0615326	0.0957956	0.037349	0	0.0255079	0	0	0	0	0	0	0	0	0.058605	0.0353863
chr1:97981281-98015300	NM_000110	DPYD	0	0	0	0	0	0	0	0	0	0	0	0	0.0337471	0	0	0.0253209	0	0	0	0	0	0	0	0.0298222	0	0.0638638	0	0	0	0	0	0	0	0	0	0	0	0	0
chr1:98144650-98165103	NM_000110	DPYD	0	0	0	0	0	0	0	0	0	0	0	0	0	0	0	0	0	0	0	0	0	0	0	0	0	0.0638638	0	0	0	0	0	0	0	0	0	0	0	0	0
chr1:98144650-98187227	NM_000110	DPYD	0	0	0	0	0	0	0	0	0	0	0	0	0	0	0	0	0	0	0	0	0	0.0471375	0	0	0	0	0	0	0	0	0	0	0	0	0	0	0	0	0
chr1:9931244-9938047	NM_001012329	CTNNBIP1	0	0	0	0.0394609	0	0	0	0	0	0	0	0	0	0	0	0	0	0	0	0	0	0	0	0.0298222	0	0.0478978	0	0	0	0	0	0	0	0	0	0	0	0	0
chr1:99418625-99422297	NM_001010861	PLPPR5	0	0	0	0	0	0	0	0	0.191173	0.0254303	0	0	0	0	0	0.0506418	0	0	0	0	0	0	0	0	0.0461494	0	0	0	0	0	0	0	0	0	0	0	0	0	0
chr1:99753520-99767453	NM_001166252	PLPPR4	0	0	0	0	0	0	0	0	0.0562275	0	0	0	0.0506206	0.0293797	0	0	0	0	0	0	0	0	0	0	0	0	0	0	0	0	0	0	0	0	0	0	0	0	0
chr1:99762293-99767453	NM_001166252	PLPPR4	0	0	0.0336849	0	0	0	0	0	0	0	0	0	0	0	0	0.0379813	0	0	0	0	0	0	0	0	0	0	0.037349	0	0	0	0	0	0	0	0	0	0	0	0
chr1:9991948-9994918	NM_032368	LZIC	0.0665865	0.0248526	0.0336849	0.0591913	0.14298	0.0557807	0.219005	0.0297212	0.0674729	0.0508606	0.175256	0.135548	0	0.0587593	0.0423077	0.113944	0.0694112	0.0571209	0	0.0775487	0.168709	0.0628499	0.192034	0.0894667	0.0922989	0.255455	0.20542	0.0863307	0.102032	0.0929601	0.0445452	0	0	0	0.0548888	0	0.0859902	0.136745	0.159238
chr1:9991948-9995685	NM_032368	LZIC	0	0.0248526	0	0	0.0893623	0	0.043801	0.0594424	0.0337365	0.0254303	0	0	0	0	0	0	0.0416467	0	0	0	0	0.0471375	0.0384068	0	0.0307663	0.0319319	0.037349	0	0	0	0	0	0	0	0	0	0	0	0
chr1:9991948-9996685	NM_032368	LZIC	0	0	0	0	0	0	0	0	0	0.0254303	0	0	0	0	0	0	0	0	0	0	0	0	0	0	0	0	0	0	0	0.0619734	0	0	0	0	0	0	0	0	0
chr1:9995549-9996685	NM_032368	LZIC	0	0	0	0.0394609	0	0	0	0	0	0	0	0	0	0	0	0.0379813	0	0	0	0	0	0	0	0	0	0	0	0	0	0	0	0	0	0	0	0	0	0	0
chr10:102683731-102685776	NM_001136123	SLF2	0.0332932	0.0497051	0.0505273	0.0591913	0.0536174	0	0.240906	0.0445818	0.0899639	0	0	0.0387281	0.0337471	0.0587593	0.0564103	0.0506418	0.0416467	0	0	0.103398	0.0766861	0	0	0.0447334	0	0.0478978	0	0	0.0255079	0	0.0668178	0	0.168468	0	0.0365925	0	0.0343961	0	0.0530794
chr10:102697158-102698493	NM_001136123	SLF2	0	0	0	0	0	0	0.043801	0	0	0	0	0	0	0	0	0.0253209	0	0	0	0	0	0	0	0	0	0	0.037349	0	0	0	0	0	0	0	0	0	0	0	0
chr10:102697158-102703885	NM_001136123	SLF2	0	0	0	0	0.0357449	0	0	0	0	0	0	0	0	0	0	0	0	0	0	0	0	0	0	0	0	0	0	0	0	0	0	0	0.0481336	0	0	0	0	0	0
chr10:102697158-102710510	NM_001136123	SLF2	0	0	0	0	0	0	0.043801	0	0	0	0	0	0	0	0	0	0	0.0380806	0	0	0	0	0	0	0	0	0	0	0	0	0	0	0	0	0	0	0	0	0
chr10:102739604-102740986	NM_001203244	SEMA4G	0	0	0	0	0	0	0	0	0	0	0	0	0	0	0	0	0.0277645	0	0	0	0	0	0	0	0	0	0	0	0	0	0	0	0	0	0	0	0	0	0
chr10:103281395-103298128	NM_001256856	BTRC	0	0	0	0	0	0	0	0	0	0	0	0	0	0	0	0	0	0	0	0	0	0	0	0	0	0.0319319	0	0	0	0	0	0	0	0	0	0	0	0	0
chr10:103384501-103436193	NM_022039	FBXW4	0	0.0497051	0	0	0	0	0	0	0	0	0	0	0	0	0	0	0	0	0	0	0	0	0	0	0	0	0	0	0	0	0	0	0	0	0	0	0	0	0
chr10:103427642-103436193	NM_022039	FBXW4	0	0.0372788	0.0673698	0	0.0357449	0	0.262806	0.0594424	0.0337365	0.0508606	0	0.0580922	0.0843677	0	0	0.0253209	0.055529	0	0	0.0258496	0.0613489	0.031425	0	0.0298222	0	0	0.0560235	0.0575538	0.114786	0	0.0668178	0.0673287	0.0722005	0.0670678	0	0	0	0	0
chr10:103432671-103436193	NM_022039	FBXW4	0	0	0	0	0	0	0	0	0.022491	0	0	0	0	0	0	0	0	0	0	0	0	0	0	0	0	0.0478978	0	0	0	0	0	0.0448858	0	0	0	0	0.0343961	0	0.0353863
chr10:103552595-103560157	NM_001142434	OGA	0	0	0	0	0	0	0.043801	0	0	0	0	0	0	0	0	0	0	0	0	0	0	0	0	0	0	0	0	0	0	0	0	0	0	0	0	0	0	0	0
chr10:103552595-103567658	NM_001142434	OGA	0	0.0248526	0.0336849	0	0	0	0.131403	0.0594424	0.022491	0	0	0	0	0	0	0	0	0	0	0	0.0306744	0	0	0.0298222	0	0.0319319	0	0	0.0255079	0	0	0	0.0481336	0	0	0	0	0	0.106159
chr10:103552595-103570071	NM_001142434	OGA	0.0499398	0.086984	0	0.0986522	0.125107	0.0929679	0.306607	0.0594424	0.044982	0.0254303	0	0.0387281	0.0843677	0.0440695	0.0282051	0.0506418	0.055529	0	0	0.0775487	0.0766861	0.0628499	0.11522	0	0.0461494	0.159659	0.074698	0	0.0765238	0	0	0.0673287	0.0722005	0	0.073185	0.0434011	0.0343961	0.136745	0.0353863
chr10:103552595-103573363	NM_001142434	OGA	0.0332932	0.0248526	0	0	0	0	0.109503	0.0297212	0.0337365	0	0	0	0	0	0	0	0.0277645	0.0380806	0	0.0258496	0.0306744	0	0	0	0	0	0.037349	0	0.0255079	0	0	0	0	0	0	0	0	0	0
chr10:103557736-103567658	NM_001142434	OGA	0.0332932	0	0	0	0	0	0	0.0297212	0.022491	0	0	0	0	0	0	0	0.0416467	0	0	0	0	0	0	0	0	0	0	0.0575538	0.0255079	0	0	0	0	0	0	0	0	0	0.0353863
chr10:103557736-103573363	NM_001142434	OGA	0.0332932	0	0	0	0	0	0.153304	0	0	0	0	0	0	0	0	0	0	0	0	0	0	0	0	0	0	0	0	0	0	0	0	0	0	0	0	0	0	0	0
chr10:103558598-103560157	NM_001142434	OGA	0	0.0248526	0	0	0	0.0371872	0.0657016	0	0	0	0	0	0	0	0	0.0379813	0.055529	0	0	0	0	0	0	0.0298222	0.0307663	0	0	0	0.0255079	0	0	0	0	0	0	0	0	0	0
chr10:103558598-103567658	NM_001142434	OGA	0	0	0	0	0	0	0.0657016	0	0	0.0254303	0	0	0	0.0440695	0	0.0253209	0	0	0	0.0258496	0	0	0	0	0	0	0	0	0	0	0	0	0.0481336	0.0447118	0	0	0	0	0
chr10:103558598-103570071	NM_001142434	OGA	0	0	0	0	0	0	0.043801	0.0297212	0	0	0	0.0387281	0.0337471	0.0293797	0	0.0253209	0	0	0	0	0.0306744	0	0	0	0	0	0	0	0.0255079	0	0	0	0	0	0	0	0	0	0
chr10:103558598-103573363	NM_001142434	OGA	0	0	0	0	0.0357449	0	0	0	0.0337365	0	0	0	0	0	0	0	0	0	0	0	0	0	0	0	0	0.0319319	0	0	0.0255079	0	0	0	0	0	0	0	0	0	0
chr10:103559998-103567658	NM_001142434	OGA	0	0	0	0	0	0	0	0	0	0	0	0	0.0337471	0	0	0	0.0277645	0	0	0	0	0	0	0	0	0.0319319	0	0	0	0	0	0	0	0	0	0	0	0.03907	0
chr10:103699619-103717489	NM_024541	ARMH3	0	0	0	0	0.0536174	0	0.109503	0.0891637	0.0562275	0	0	0.0580922	0.0506206	0.0734491	0	0.0506418	0.0971757	0.0380806	0	0.0258496	0	0	0	0	0.0615326	0.0957956	0.074698	0	0	0	0	0.0448858	0	0	0	0	0	0	0
chr10:103699619-103755112	NM_024541	ARMH3	0	0	0	0	0	0	0	0.0297212	0	0	0	0	0	0	0	0	0	0	0	0	0	0	0	0	0	0	0	0	0	0	0	0	0	0	0	0	0	0	0
chr10:103716353-103755112	NM_024541	ARMH3	0	0.0248526	0	0	0	0	0	0	0	0	0	0	0	0	0	0	0	0	0	0	0	0	0	0	0	0	0	0	0	0	0	0	0	0	0	0	0	0	0
chr10:103750307-103766390	NM_024541	ARMH3	0	0	0	0	0	0	0	0	0	0	0	0	0	0	0	0	0	0	0	0.0258496	0	0	0	0	0	0	0	0	0	0	0	0	0	0	0	0	0	0	0
chr10:103783233-103785005	NM_024541	ARMH3	0	0	0	0	0	0	0	0.0297212	0.022491	0.0254303	0	0	0	0	0	0	0.0277645	0	0	0	0	0	0	0	0	0	0	0	0	0	0	0	0	0	0	0	0	0	0
chr10:103783233-103793096	NM_024541	ARMH3	0	0	0	0	0	0	0	0	0	0	0	0	0	0	0	0	0.0277645	0	0	0	0	0	0	0	0	0	0	0	0	0	0	0	0	0	0	0	0	0	0
chr10:103916775-103917971	NM_004741	NOLC1	0.0499398	0	0	0	0	0	0.153304	0	0.022491	0.0254303	0	0.0580922	0	0.0293797	0.0282051	0	0.0416467	0	0	0	0.0306744	0	0.0384068	0	0.0461494	0	0	0	0.0255079	0	0	0	0	0	0	0	0	0	0
chr10:104445572-104465246	NM_004311	ARL3	0	0	0	0	0	0	0	0	0	0	0	0	0.0506206	0	0	0	0	0	0	0	0	0	0	0	0	0	0.037349	0	0	0	0	0	0	0	0	0	0	0	0
chr10:104632204-104634418	NR_037644	BORCS7-ASMT	0	0	0	0	0	0	0.043801	0.0297212	0	0.0254303	0	0	0	0.0293797	0	0	0	0	0	0	0.0306744	0	0	0	0	0	0	0	0	0	0	0	0	0	0	0	0	0	0
chr10:105106994-105108756	NM_001011663	PCGF6	0	0.0248526	0	0	0	0	0	0	0	0	0	0.0387281	0	0	0	0	0	0.0380806	0	0.0516991	0	0	0	0	0	0	0	0	0	0	0	0	0	0	0	0	0	0	0
chr10:105197771-105198565	NM_014976	PDCD11	0.14982	0.0497051	0.0673698	0	0	0	0.131403	0.0743031	0.0337365	0.0508606	0.0389457	0.0580922	0.0674941	0.0293797	0	0.0759626	0.0694112	0.0761613	0	0.0387743	0.0460117	0.031425	0.0576102	0	0.0307663	0.0319319	0.074698	0.0863307	0.0510159	0	0	0	0.0481336	0	0	0	0.0343961	0.03907	0
chr10:105767934-105778666	NM_014720	SLK	0	0.0497051	0	0.118383	0.0536174	0	0.043801	0.0743031	0.0337365	0.0381454	0	0	0.0843677	0	0.0564103	0.0506418	0.0277645	0.0380806	0	0.0646239	0.107361	0.141412	0.0576102	0.0745556	0.0307663	0.0319319	0.112047	0	0.0255079	0	0	0	0	0	0	0	0.0515941	0.11721	0
chr10:105891088-105924058	NM_025145	CFAP43	0	0	0	0	0	0	0	0.0297212	0	0	0	0	0	0	0	0	0	0	0	0	0	0	0	0	0.0307663	0	0	0	0	0	0	0	0	0	0	0	0	0	0
chr10:108458971-108469099	NM_001013031	SORCS1	0	0	0	0	0	0	0	0	0	0	0	0	0	0	0	0	0	0	0	0	0	0	0	0	0	0	0	0	0	0	0	0.134657	0	0	0	0	0	0	0
chr10:1118055-1126416	NM_014023	WDR37	0	0	0	0	0	0	0	0	0	0	0	0.0387281	0	0	0	0	0	0	0	0	0	0	0	0	0	0	0	0	0	0	0	0	0	0	0	0	0	0	0
chr10:1118055-1142186	NM_014023	WDR37	0	0	0	0	0.0357449	0	0	0	0	0	0	0	0.0337471	0	0	0.0379813	0	0	0	0	0	0	0	0	0.0307663	0.0319319	0	0.0575538	0	0	0	0	0	0	0	0	0	0	0.0353863
chr10:111883774-111890244	NM_019903	ADD3	0	0	0	0	0	0.0371872	0.043801	0.0445818	0	0	0	0	0	0	0	0.0253209	0.0277645	0	0	0	0	0	0	0	0	0.0478978	0	0	0.0637699	0	0	0	0	0	0.0365925	0	0	0	0
chr10:111883774-111892158	NM_019903	ADD3	0	0	0	0	0	0	0.043801	0.0743031	0	0	0	0	0	0	0	0	0	0	0	0	0	0	0	0	0	0	0.0560235	0	0	0	0	0.0448858	0	0	0	0	0	0	0
chr10:112262478-112266912	NM_004419	DUSP5	0	0	0	0	0	0	0	0	0	0	0	0	0	0	0	0	0	0	0	0	0	0.031425	0	0	0	0	0	0	0	0	0	0	0	0	0	0	0	0	0
chr10:112338385-112352981	NM_005445	SMC3	0	0	0	0	0	0	0	0	0	0	0	0.0387281	0	0	0	0	0	0	0	0	0	0	0	0	0	0	0	0	0	0	0	0	0	0	0	0	0	0	0
chr10:112356155-112358048	NM_005445	SMC3	0.199759	0.19882	0.0505273	0.118383	0.214469	0.0929679	0.109503	0.118885	0.1237	0.165297	0	0.367917	0.118115	0.088139	0.0423077	0.0633022	0.0832935	0.0571209	0.0714485	0	0.107361	0.0471375	0.0384068	0.0447334	0	0.207557	0.186745	0.172661	0.153048	0.154933	0.0668178	0.134657	0	0.0447118	0.128074	0.0434011	0.120386	0.253955	0.141545
chr10:1125950-1126416	NM_014023	WDR37	0	0	0	0	0	0	0	0	0	0	0	0	0	0	0	0.0253209	0	0	0	0	0	0	0.096017	0	0	0	0	0	0	0	0	0	0	0	0.14637	0	0	0.07814	0
chr10:1125950-1142186	NM_014023	WDR37	0	0	0	0	0	0	0.043801	0	0	0	0	0	0	0	0	0	0	0	0	0	0	0	0	0	0	0	0	0	0	0	0	0	0	0	0	0	0	0	0
chr10:112640990-112647644	NM_001199492	PDCD4	0	0	0	0	0	0	0.0876021	0	0	0	0	0	0	0	0	0	0	0	0	0.0258496	0	0.031425	0	0	0	0	0	0	0	0	0	0	0	0	0	0	0	0	0
chr10:112640990-112650428	NM_001199492	PDCD4	0	0	0	0	0	0	0.0876021	0	0	0	0	0	0	0	0	0	0	0	0	0	0	0	0	0	0.0307663	0	0	0	0	0	0	0	0	0	0	0	0	0	0
chr10:112645010-112650428	NM_001199492	PDCD4	0	0	0	0	0	0	0.043801	0.0445818	0	0	0	0	0	0	0	0	0	0	0	0.0516991	0.0613489	0.031425	0	0	0	0.0478978	0	0	0	0	0	0	0	0	0	0	0	0	0
chr10:112711365-112724819	NM_001269039	SHOC2	0	0	0	0	0	0	0.043801	0	0	0	0	0	0	0	0	0	0	0	0	0	0	0	0	0	0	0	0	0	0	0	0	0	0	0	0	0	0	0	0
chr10:112723882-112745523	NM_001269039	SHOC2	0.0332932	0.0621314	0.0336849	0.138113	0.107235	0.0557807	0.175204	0.118885	0.044982	0.114436	0.0389457	0.0968203	0	0.0734491	0	0.0379813	0.0971757	0.0380806	0	0.0387743	0.0460117	0.0471375	0.153627	0	0.0307663	0.143693	0.0933726	0	0.0765238	0	0.0445452	0	0.0722005	0	0.0365925	0	0.0343961	0.07814	0
chr10:11312628-11330515	NM_001025077	CELF2	0.0332932	0	0	0	0	0	0	0	0.022491	0	0	0	0	0	0	0	0	0	0	0	0	0	0	0	0	0	0	0	0	0	0	0	0	0	0.0548888	0	0	0	0
chr10:114286845-114298089	NM_145206	VTI1A	0	0	0.0336849	0	0	0	0	0	0.022491	0	0	0.0387281	0	0	0	0.0253209	0	0	0	0	0	0	0.0384068	0	0	0.0319319	0	0	0	0	0	0	0	0	0	0	0	0	0
chr10:11523768-11527910	NM_001080491	USP6NL	0.0332932	0	0	0	0	0	0	0.0297212	0	0	0	0	0	0	0	0	0.0277645	0.0380806	0	0	0	0	0	0	0	0	0	0	0.0255079	0	0	0	0	0	0	0	0	0	0
chr10:115636279-115644139	NM_198514	NHLRC2	0	0.0248526	0	0	0	0	0.0657016	0.0594424	0.022491	0	0	0	0	0.0440695	0	0	0.0277645	0	0	0	0	0	0	0.0298222	0	0	0.037349	0	0	0	0.0668178	0	0	0	0	0	0	0	0.0353863
chr10:116247716-116251637	NM_006720	ABLIM1	0	0	0.0336849	0	0	0	0	0	0	0.0254303	0	0	0.0843677	0	0	0	0	0	0	0	0.0613489	0	0	0	0	0	0	0	0	0	0	0	0	0	0	0	0	0	0
chr10:116590610-116596005	NM_020940	FAM160B1	0	0	0	0	0	0	0	0	0	0	0	0	0	0.0293797	0	0	0	0	0	0.0258496	0	0	0	0	0	0	0	0	0	0	0	0	0	0	0	0	0	0	0
chr10:116590610-116608496	NM_020940	FAM160B1	0	0.0372788	0	0	0	0.0371872	0.0876021	0.0297212	0	0	0	0	0	0	0	0	0	0	0	0	0	0	0	0	0	0.0319319	0	0	0	0	0	0	0	0	0	0	0	0	0
chr10:116719484-116734144	NM_139169	TRUB1	0	0	0	0	0	0	0.043801	0	0	0	0	0	0	0	0	0.0379813	0	0	0	0	0	0	0	0	0	0	0	0.0575538	0	0	0	0	0	0	0	0	0	0	0
chr10:116730126-116734144	NM_139169	TRUB1	0	0	0	0	0	0	0	0	0.022491	0	0	0	0	0	0	0.0759626	0.12494	0	0	0.0258496	0	0.031425	0	0	0	0.127728	0.0560235	0	0	0	0	0	0	0	0	0	0.0515941	0.03907	0
chr10:116879948-116889297	NM_001276282	ATRNL1	0	0	0	0.118383	0.0714898	0	0	0.118885	0.146191	0.0508606	0.155783	0.0968203	0.253103	0	0	0.0633022	0.138822	0.0571209	0	0	0	0	0	0.0298222	0	0	0	0.143884	0	0	0	0.0673287	0.0481336	0.11178	0.0365925	0.0868022	0.0515941	0.03907	0.0353863
chr10:116879948-116919975	NM_001276282	ATRNL1	0	0	0	0	0	0	0	0	0	0	0	0	0.0337471	0	0	0	0	0	0	0	0	0	0	0	0	0	0	0	0	0	0	0	0	0	0	0	0	0	0
chr10:116879948-116925405	NM_001276282	ATRNL1	0.0332932	0	0.0505273	0	0	0	0.043801	0.0743031	0.0787184	0.0381454	0	0.0387281	0.202482	0.0440695	0	0.0253209	0.0416467	0.0380806	0	0	0	0	0	0	0	0	0	0.0575538	0	0	0	0	0	0.0894237	0.0365925	0.108503	0.0687922	0	0.0353863
chr10:116879948-116931050	NM_001276282	ATRNL1	0	0	0.0336849	0.0789218	0.0714898	0	0	0.0743031	0.0787184	0.0254303	0.0584186	0.135548	0.0843677	0	0	0.0379813	0.111058	0.0380806	0	0	0	0	0	0	0	0	0.0560235	0.172661	0.0255079	0	0	0.0897716	0.0481336	0.0447118	0.073185	0.0868022	0.120386	0	0
chr10:117221450-117228839	NM_207303	ATRNL1	0.0499398	0	0.0336849	0	0.0536174	0	0	0.133745	0.168682	0.0381454	0.0584186	0.0580922	0.607447	0.0293797	0	0.101284	0.0971757	0.114242	0	0	0	0	0	0.0596445	0	0	0.037349	0.143884	0	0	0	0.1571	0.144401	0.11178	0.0914813	0.130203	0.189178	0	0
chr10:117221450-117278834	NM_207303	ATRNL1	0	0	0	0	0	0	0	0	0	0	0	0	0.0337471	0	0	0.0253209	0	0	0	0	0	0	0	0	0	0	0	0	0	0	0	0	0	0	0	0	0	0	0
chr10:117849251-117856275	NM_145793	GFRA1	0	0	0	0	0	0	0	0	0.022491	0	0	0	0	0	0	0	0	0	0	0.0387743	0.0766861	0	0	0.0298222	0	0	0	0.0863307	0	0	0	0	0	0	0.0365925	0	0	0	0
chr10:118666137-118681027	NM_001127211	SHTN1	0	0	0	0	0	0	0	0	0	0	0	0	0	0	0	0	0.0416467	0	0	0	0	0	0	0	0	0	0	0	0	0	0	0	0	0	0	0	0	0	0
chr10:119078382-119100613	NM_173791	PDZD8	0	0	0	0	0	0.0371872	0	0	0	0	0	0	0	0	0	0	0	0	0	0	0	0	0	0	0	0	0	0	0	0	0	0	0	0	0	0	0	0	0
chr10:11997230-12006124	NM_015542	UPF2	0	0	0	0	0	0	0	0	0	0	0	0	0	0	0	0	0	0	0	0	0	0	0	0.0298222	0	0	0	0	0	0	0	0	0	0	0	0	0	0	0
chr10:12039670-12056183	NM_015542	UPF2	0	0	0	0	0.0357449	0	0.0876021	0	0	0	0	0.0387281	0.0337471	0	0	0	0	0	0	0	0.0306744	0	0.096017	0.0447334	0.0307663	0	0.0933726	0	0.0510159	0	0	0	0	0	0.0914813	0	0.0343961	0	0
chr10:120460817-120489922	NM_153810	CACUL1	0	0	0	0	0	0.0371872	0.0657016	0.0297212	0	0	0	0	0	0	0	0.0253209	0.0416467	0	0	0	0	0	0	0	0	0	0	0	0	0	0	0	0	0	0	0	0	0	0
chr10:120467003-120489922	NM_153810	CACUL1	0	0	0	0	0	0	0	0	0	0	0	0	0	0	0	0	0	0	0	0	0	0	0	0	0	0.0319319	0	0	0	0	0	0	0	0	0	0	0	0	0
chr10:120488806-120489922	NM_153810	CACUL1	0	0.0248526	0.0505273	0	0.0714898	0.0557807	0	0	0.022491	0.0254303	0.0584186	0.0968203	0.0337471	0	0	0	0.0277645	0	0	0.0387743	0	0	0	0	0	0.0798297	0	0.0575538	0	0	0	0.0897716	0	0	0	0	0	0.058605	0.0353863
chr10:12070743-12071523	NM_015542	UPF2	0	0	0	0	0	0	0	0.0297212	0	0	0	0	0	0	0	0	0	0	0	0	0	0	0	0	0	0	0	0	0	0	0	0	0	0	0	0	0	0	0
chr10:120797749-120797951	NM_003750	EIF3A	0	0	0	0	0	0	0	0	0	0	0	0	0	0	0	0	0	0	0	0	0	0	0	0	0	0	0	0	0	0	0.0445452	0	0	0	0	0	0	0	0
chr10:120828957-120830597	NM_003750	EIF3A	0	0	0	0	0	0	0	0	0	0	0	0	0	0	0	0	0	0	0	0	0	0	0	0	0	0	0	0	0	0	0	0	0	0	0.0548888	0	0	0	0
chr10:12123470-12133683	NM_018706	DHTKD1	0	0	0	0	0	0	0	0	0	0	0	0	0	0	0	0	0	0	0	0	0.0306744	0	0	0	0	0	0	0	0	0	0	0	0	0	0	0	0	0	0
chr10:12123470-12136270	NM_018706	DHTKD1	0	0	0.0336849	0	0	0	0	0	0	0	0	0	0	0	0	0	0	0	0	0	0.0460117	0	0	0	0	0	0	0	0	0	0	0	0	0	0	0	0	0	0
chr10:12123470-12143180	NM_018706	DHTKD1	0	0	0	0	0	0	0	0	0	0	0	0	0	0	0	0	0	0	0	0	0	0.031425	0	0	0	0	0	0	0	0	0	0	0	0	0	0.0434011	0	0	0
chr10:12123470-12155063	NM_018706	DHTKD1	0	0.0372788	0	0	0	0	0	0	0	0	0	0	0	0	0	0	0	0	0	0	0	0	0	0	0	0	0	0	0	0	0	0	0	0	0	0	0	0	0
chr10:12123470-12162266	NM_018706	DHTKD1	0	0	0	0	0	0	0	0.0297212	0	0	0	0	0	0	0	0	0	0	0	0	0.0306744	0	0	0	0	0.0957956	0	0	0	0	0	0	0	0	0	0	0	0	0
chr10:12136071-12162266	NM_018706	DHTKD1	0	0	0	0	0	0	0	0	0	0	0	0	0	0.0293797	0	0	0	0	0	0	0	0	0.0576102	0	0.0307663	0.0478978	0	0	0	0	0	0	0	0	0	0	0	0	0
chr10:121541146-121571467	NM_001243195	INPP5F	0	0	0	0	0	0	0	0	0	0	0	0	0	0	0	0	0	0	0	0	0	0	0	0	0.0307663	0	0	0	0	0	0	0	0	0	0	0	0	0	0
chr10:121596407-121609088	NM_001256378	MCMBP	0	0	0	0	0	0	0	0	0	0	0	0	0	0	0	0	0	0	0	0	0	0	0.0384068	0	0	0	0	0	0	0	0	0	0	0	0	0	0	0	0
chr10:12159671-12162266	NM_018706	DHTKD1	0	0.0248526	0	0	0	0	0	0.0297212	0	0.0254303	0	0	0	0	0	0	0.0277645	0	0	0	0	0	0	0	0.0307663	0	0	0.0575538	0.0382619	0	0	0	0	0	0	0	0	0	0
chr10:12160747-12162266	NM_018706	DHTKD1	0	0	0	0	0	0	0	0	0	0.0254303	0	0	0	0	0	0	0	0	0	0	0	0	0.0576102	0	0	0	0	0	0	0	0	0	0	0	0	0	0	0	0
chr10:121668552-121675401	NM_007190	SEC23IP	0	0	0	0	0	0	0.043801	0	0	0	0	0	0	0	0	0	0	0	0	0	0	0	0	0	0	0	0	0	0	0	0	0	0	0	0	0	0	0	0
chr10:121671555-121678023	NM_007190	SEC23IP	0	0	0	0	0	0	0	0	0	0	0	0	0	0	0	0	0	0	0	0	0	0.031425	0	0	0	0	0	0	0	0	0	0	0	0	0	0	0	0	0
chr10:121671555-121693299	NM_007190	SEC23IP	0	0	0	0	0	0	0	0.0297212	0	0	0	0	0	0	0	0	0	0	0	0	0	0	0	0	0	0	0	0	0	0	0	0	0	0	0	0	0	0	0
chr10:121685547-121693299	NM_007190	SEC23IP	0	0	0	0	0	0	0	0	0.044982	0	0	0	0	0.0293797	0	0	0.0277645	0	0	0	0.0306744	0	0	0	0	0	0	0	0	0	0	0	0	0	0	0	0	0	0
chr10:122263329-122280607	NM_001030059	PLPP4	0	0	0	0	0	0	0	0	0	0	0	0	0	0	0	0	0	0	0	0	0	0	0	0	0	0	0	0	0.0510159	0	0	0	0	0	0	0	0	0	0
chr10:122273422-122280607	NM_001030059	PLPP4	0	0	0	0	0	0	0	0	0	0	0	0	0	0	0	0.0253209	0	0.0571209	0	0	0	0	0	0	0	0	0	0	0.0255079	0	0	0	0	0	0	0	0	0.03907	0
chr10:123298105-123325218	NM_001144914	FGFR2	0	0	0	0	0	0	0	0	0	0.0254303	0.0389457	0	0	0	0.0282051	0	0	0	0	0	0.0460117	0	0	0	0	0.0638638	0	0	0	0	0	0	0	0	0	0	0	0	0
chr10:123549683-123629553	NM_001001976	ATE1	0.0332932	0	0	0	0	0	0.043801	0	0	0	0	0	0	0	0	0	0	0	0	0	0	0	0	0	0	0	0	0	0	0	0	0	0	0	0	0	0	0	0
chr10:123629520-123683844	NM_001001976	ATE1	0	0	0	0	0	0	0.0657016	0.0297212	0.022491	0	0	0	0	0	0	0	0.0277645	0	0	0	0.0306744	0	0	0	0	0	0	0	0	0	0	0	0	0	0	0	0	0	0
chr10:123658355-123670666	NM_001001976	ATE1	0	0	0	0	0	0	0	0	0	0	0	0	0	0	0	0	0.055529	0	0	0	0	0	0	0	0	0	0	0	0	0	0	0	0	0	0	0	0	0	0
chr10:123658355-123673408	NM_001001976	ATE1	0	0	0	0	0	0	0.0657016	0	0	0	0	0	0	0	0	0	0	0	0	0	0	0	0	0	0	0	0	0	0	0	0	0	0	0	0	0	0	0	0
chr10:123670420-123670666	NM_001001976	ATE1	0	0	0	0	0	0	0	0	0	0	0	0	0	0	0	0	0.0416467	0	0	0	0	0	0	0	0	0	0	0	0	0	0	0	0	0	0	0	0	0	0
chr10:123670420-123673408	NM_001001976	ATE1	0	0	0	0	0	0	0	0	0	0	0	0	0	0.0293797	0	0	0	0	0	0	0	0	0	0	0	0	0	0	0.0255079	0	0	0	0	0	0	0	0	0	0
chr10:123670420-123683844	NM_001001976	ATE1	0	0	0	0	0	0	0	0.0594424	0	0	0	0	0	0	0	0	0	0	0	0	0	0	0	0	0	0	0	0	0	0	0	0	0	0	0	0	0	0	0
chr10:123673304-123683844	NM_001001976	ATE1	0	0	0	0	0	0	0.0657016	0	0	0	0	0	0	0	0	0	0	0	0	0	0	0	0	0	0	0	0	0	0	0	0	0	0	0	0	0	0	0	0
chr10:126097110-126100769	NM_000274	OAT	0	0	0	0	0	0	0	0.0445818	0	0	0	0	0	0	0	0	0	0	0	0	0.0306744	0	0.0384068	0	0	0	0	0	0	0	0	0	0	0	0	0	0	0	0
chr10:126370175-126370948	NM_014661	FAM53B	0.0499398	0.086984	0	0.0394609	0.178725	0.0557807	0	0.0594424	0.0337365	0.101721	0.0389457	0.135548	0.0506206	0.146898	0	0	0.055529	0	0	0.0258496	0	0.0471375	0	0.0745556	0.0307663	0.143693	0	0	0.0637699	0.0929601	0.0445452	0.0897716	0	0	0.0365925	0.0868022	0	0	0
chr10:126370175-126384781	NM_014661	FAM53B	0	0	0	0	0.0536174	0	0	0	0	0.0381454	0	0	0	0	0	0	0.0277645	0	0	0	0	0	0	0	0	0	0	0	0	0	0	0	0.0481336	0	0	0	0	0	0
chr10:126370175-126395456	NM_014661	FAM53B	0	0	0	0	0	0	0	0	0	0	0	0	0	0	0	0	0	0	0	0	0	0	0	0	0	0	0	0	0	0	0	0	0.0722005	0	0	0	0	0	0
chr10:126395204-126395456	NM_014661	FAM53B	0	0	0	0	0	0	0	0	0	0	0	0	0	0.0293797	0	0	0	0	0	0	0	0	0	0	0	0	0	0	0	0	0	0	0	0	0	0	0	0	0
chr10:126463243-126478907	NM_212554	EEF1AKMT2	0	0	0.0336849	0	0	0	0	0	0	0	0	0	0	0	0	0	0	0	0	0	0	0	0	0	0	0	0	0	0	0	0	0.0448858	0	0	0	0	0	0	0
chr10:12802946-12811798	NM_020397	CAMK1D	0	0	0	0	0.0357449	0	0	0	0	0	0	0	0	0	0	0	0	0	0	0.0258496	0	0	0	0.0298222	0	0	0	0	0	0	0	0	0	0	0	0	0	0	0
chr10:128768965-128788867	NM_001380	DOCK1	0	0	0	0	0.0536174	0.0371872	0	0	0	0	0	0.0580922	0	0	0	0	0	0	0	0.0387743	0.0306744	0	0	0	0	0	0	0	0	0	0	0	0	0	0	0	0	0	0
chr10:128768965-128798571	NM_001380	DOCK1	0	0	0	0.0394609	0.0357449	0.0371872	0	0	0	0	0.0584186	0.0387281	0	0	0	0	0	0.0380806	0	0.0258496	0.0306744	0.031425	0.0384068	0	0	0.0957956	0	0	0.0255079	0	0.0445452	0	0	0	0	0	0	0	0
chr10:128795011-128798571	NM_001380	DOCK1	0	0	0	0.0394609	0	0	0	0	0	0	0	0	0	0	0	0	0	0	0	0	0	0	0	0	0	0	0	0	0	0	0	0	0	0	0	0	0	0	0
chr10:13040337-13116100	NM_031455	CCDC3	0	0	0	0	0	0	0	0	0	0	0	0	0	0	0	0	0	0	0	0	0	0	0	0	0	0	0.0560235	0	0	0	0	0	0	0	0	0	0	0	0
chr10:131665404-131676113	NM_001005463	EBF3	0.0332932	0	0.0336849	0	0.14298	0	0.0657016	0	0	0	0	0	0	0.0293797	0	0	0	0	0	0	0	0	0	0	0.0307663	0	0	0	0	0	0	0	0	0	0	0	0	0	0.0530794
chr10:131964770-131969900	NM_006541	GLRX3	0	0	0	0	0	0	0	0	0	0	0	0.0387281	0	0	0	0	0.055529	0.0380806	0	0	0	0	0	0	0	0	0	0	0	0	0	0	0	0	0	0	0	0	0
chr10:132915061-132944923	NM_174937	TCERG1L	0	0	0	0	0	0	0	0	0	0	0	0	0	0	0	0	0	0	0	0	0	0	0	0	0	0.0478978	0	0	0	0	0	0	0	0	0	0	0	0	0
chr10:13322975-13337606	NM_001037537	PHYH	0	0	0	0	0.0357449	0	0	0	0	0	0	0	0	0.0440695	0	0	0	0	0	0	0	0	0	0	0	0	0	0	0	0	0	0	0	0	0.0365925	0	0	0	0
chr10:13322975-13340245	NM_001037537	PHYH	0	0	0	0	0	0	0	0	0	0	0	0	0	0.0293797	0	0	0	0	0	0	0	0	0	0	0	0	0	0	0	0	0	0	0	0	0	0	0	0	0
chr10:13701322-13705509	NM_018027	FRMD4A	0	0	0	0	0	0	0	0	0	0	0	0	0	0	0	0.0253209	0	0	0	0	0	0	0.0384068	0	0	0	0	0	0.0255079	0	0	0	0	0.0447118	0	0	0	0	0.0530794
chr10:13701322-13717044	NM_018027	FRMD4A	0	0	0	0	0.0714898	0	0	0	0	0	0	0	0	0	0	0	0	0	0	0	0	0	0	0	0	0	0	0	0	0	0	0	0	0	0	0	0	0	0
chr10:13705452-13717044	NM_018027	FRMD4A	0	0	0	0	0.0714898	0	0	0	0	0	0	0	0	0	0	0	0	0	0	0	0	0	0.0384068	0	0	0	0	0	0.0255079	0	0	0	0	0	0	0	0	0	0
chr10:14938844-14939516	NM_001193424	SUV39H2	0	0.0248526	0	0	0	0	0	0.0297212	0	0	0	0.0387281	0	0.0293797	0	0	0.0277645	0	0	0	0	0	0	0	0.0769157	0	0	0	0.0255079	0	0	0	0	0	0	0	0	0	0
chr10:14987103-14987564	NM_001033855	DCLRE1C	0	0	0	0	0	0	0	0.0297212	0	0	0	0	0	0	0	0	0	0	0	0	0	0	0	0	0	0	0	0	0	0	0	0	0	0	0	0	0	0	0
chr10:15317853-15326104	NM_001010924	FAM171A1	0.0332932	0	0	0	0	0	0	0	0	0	0	0	0	0	0	0	0	0	0	0	0	0	0	0	0	0	0	0	0	0	0	0	0	0	0	0	0	0.03907	0.0353863
chr10:15617487-15634303	NM_003638	ITGA8	0	0	0	0	0	0	0	0	0	0	0	0	0	0	0.0282051	0	0	0	0	0	0	0	0	0	0	0	0	0	0	0	0	0	0	0	0	0	0	0	0
chr10:15838098-15889942	NM_024948	MINDY3	0	0	0	0	0	0	0	0	0.0337365	0	0	0	0	0	0	0	0.0277645	0	0	0	0	0.031425	0	0	0	0	0	0	0	0	0	0	0	0	0	0	0	0	0
chr10:15858833-15889942	NM_024948	MINDY3	0.0499398	0.0248526	0.0505273	0.157844	0	0	0.131403	0.0297212	0.0562275	0.0254303	0	0.0968203	0.0337471	0.0734491	0	0	0.055529	0	0	0	0	0.0628499	0.0576102	0	0.0461494	0.0957956	0.0560235	0.0575538	0.0510159	0	0.0668178	0.0897716	0	0	0	0.0651017	0	0.058605	0
chr10:15863654-15885271	NM_024948	MINDY3	0	0	0.0336849	0.0394609	0.0536174	0	0.043801	0	0	0.0254303	0	0	0.0337471	0	0	0	0	0	0	0.0258496	0	0	0	0	0	0	0.037349	0	0	0	0	0	0	0	0	0.0434011	0	0	0
chr10:15863654-15889942	NM_024948	MINDY3	0	0	0	0	0.0357449	0	0	0	0	0	0	0.0387281	0	0	0.0282051	0	0.0277645	0	0	0.0387743	0.0766861	0.031425	0	0	0	0.111762	0	0	0	0	0	0	0	0.0447118	0	0	0	0	0
chr10:15875628-15889942	NM_024948	MINDY3	0	0.086984	0.0336849	0.0789218	0.0536174	0	0.0657016	0.0297212	0.0787184	0.089006	0.0389457	0.193641	0.0843677	0	0.0282051	0.0506418	0.0832935	0	0	0.0258496	0	0	0	0.0596445	0.0922989	0.111762	0.037349	0	0	0	0	0.0673287	0.0481336	0.156491	0.073185	0.0868022	0	0.07814	0.106159
chr10:16794537-16824083	NM_012425	RSU1	0.0332932	0.0372788	0	0	0.0357449	0	0.043801	0	0.022491	0	0	0	0	0	0	0	0	0	0	0	0	0.031425	0.0576102	0	0.0615326	0.0319319	0	0	0	0	0	0	0.0481336	0	0.0365925	0	0	0.03907	0.0353863
chr10:17199439-17210916	NM_004412	TRDMT1	0	0	0.0336849	0	0	0	0.0657016	0.0594424	0	0.0254303	0	0.116184	0	0.0587593	0	0	0.0277645	0	0	0.0646239	0.0460117	0	0	0	0	0.0478978	0.0933726	0	0	0	0	0	0	0	0	0.0434011	0	0	0.0353863
chr10:17645558-17646046	NM_014241	HACD1	0	0	0	0.0789218	0	0	0	0	0	0	0	0	0	0	0	0	0	0	0	0	0	0	0	0	0	0	0	0	0	0	0	0	0	0	0	0	0	0	0
chr10:17742189-17747740	NM_003473	STAM	0	0	0	0	0	0	0	0	0	0	0	0.0580922	0	0	0	0	0	0	0	0	0	0	0	0	0	0	0	0	0	0	0	0	0	0	0	0	0	0	0
chr10:17746429-17747740	NM_003473	STAM	0.0832331	0	0.0505273	0.118383	0.0893623	0.0557807	0.109503	0.148606	0.022491	0.089006	0	0.116184	0.0674941	0.0734491	0.0282051	0.126604	0.0971757	0.114242	0	0.0775487	0.0613489	0.0942749	0.134424	0	0.153831	0.0319319	0.112047	0.0575538	0.140294	0	0.0445452	0.0673287	0	0	0.201259	0.0434011	0.0515941	0.07814	0.0707726
chr10:18816516-18825125	NM_201593	CACNB2	0	0	0	0	0	0	0.131403	0	0	0	0	0	0	0	0	0	0	0	0	0	0	0	0	0	0	0	0	0	0	0	0	0	0	0	0	0	0	0	0
chr10:18874877-18905222	NM_182543	NSUN6	0	0	0	0	0	0	0	0	0	0	0	0	0.0337471	0.0293797	0	0	0	0	0	0	0	0	0	0	0	0.0319319	0	0	0.0255079	0	0	0.0448858	0	0	0	0	0	0	0
chr10:18898773-18905222	NM_182543	NSUN6	0	0	0	0	0	0	0	0	0	0	0	0	0	0	0	0	0	0	0	0	0	0	0	0	0	0.0478978	0	0	0	0	0	0	0	0	0	0	0	0	0
chr10:20436712-20466338	NM_032812	PLXDC2	0	0	0	0	0	0	0	0	0	0	0	0	0	0	0	0	0	0	0	0	0	0	0	0	0	0	0	0	0.0255079	0	0	0	0	0	0	0	0	0	0
chr10:20500597-20508031	NM_032812	PLXDC2	0	0	0	0	0	0	0	0	0	0	0	0	0	0	0	0.0253209	0	0	0	0	0	0.031425	0	0	0	0	0	0	0	0	0	0	0	0	0	0	0	0	0
chr10:22002700-22016857	NM_004641	MLLT10	0	0	0	0	0	0	0.043801	0	0	0	0	0	0	0	0	0	0	0.0380806	0	0	0.0460117	0	0.0384068	0	0	0.0478978	0	0	0	0	0	0	0	0	0.0365925	0	0	0	0
chr10:22171210-22209892	NM_022365	DNAJC1	0	0	0.0336849	0	0	0	0.262806	0.0297212	0.022491	0.0381454	0	0	0.0674941	0.0293797	0	0	0	0	0	0	0.0306744	0	0	0	0	0	0.0560235	0	0	0	0	0	0.0481336	0	0.0548888	0	0	0	0
chr10:22171210-22218070	NM_022365	DNAJC1	0	0	0	0	0	0	0.043801	0	0.0337365	0	0	0	0	0	0	0	0	0	0	0	0	0	0	0	0	0	0	0	0	0	0	0	0	0	0	0	0	0	0
chr10:22193450-22209892	NM_022365	DNAJC1	0	0	0	0.0394609	0	0	0.109503	0.0445818	0	0	0	0	0.0337471	0.0293797	0	0	0.0694112	0	0	0	0	0	0	0.0298222	0	0	0	0	0	0	0	0	0	0	0.0365925	0	0	0	0.0353863
chr10:22193450-22218070	NM_022365	DNAJC1	0	0.0248526	0	0	0	0	0	0	0.022491	0	0	0	0.0337471	0	0	0	0	0	0	0	0	0	0	0	0	0	0	0	0.0255079	0	0	0	0	0	0	0	0	0	0
chr10:225933-255988	NM_006624	ZMYND11	0.0332932	0	0	0	0	0.0557807	0	0.0297212	0	0	0	0	0	0	0	0	0	0	0	0	0	0	0	0	0.0615326	0	0	0	0	0	0	0	0	0	0	0	0	0	0
chr10:225933-267296	NM_006624	ZMYND11	0	0	0	0	0.0357449	0	0.043801	0	0	0	0	0.0387281	0	0.0734491	0	0	0	0	0	0.0516991	0.0766861	0	0.0576102	0	0.0307663	0	0	0	0	0	0	0.0448858	0	0	0.0548888	0	0	0	0
chr10:225933-295028	NM_006624	ZMYND11	0	0.0248526	0	0	0	0	0	0	0	0	0	0	0	0.0293797	0	0	0.0277645	0	0	0	0	0	0	0	0	0.0319319	0	0	0	0	0	0	0	0	0	0	0	0	0.0530794
chr10:22880557-22898646	NM_005028	PIP4K2A	0	0	0	0	0.0357449	0	0	0	0.022491	0	0	0	0	0	0	0	0	0	0	0	0	0	0	0	0	0	0	0	0	0	0	0	0	0	0	0	0	0.03907	0
chr10:24918924-24924032	NM_020824	ARHGAP21	0	0	0	0	0	0	0	0	0	0	0	0	0	0.0587593	0	0	0	0	0	0	0	0	0	0	0	0	0	0	0	0	0	0	0	0	0.0548888	0	0	0	0
chr10:25160926-25231365	NM_020200	PRTFDC1	0	0	0	0	0	0	0	0	0	0	0	0	0.0337471	0	0	0	0	0	0	0	0	0	0	0	0	0	0	0	0	0	0	0	0	0	0	0	0	0	0
chr10:25226112-25231365	NM_020200	PRTFDC1	0	0	0	0.0394609	0	0	0	0.0297212	0	0	0	0.0387281	0	0	0	0	0.0277645	0	0	0.0258496	0	0	0	0	0	0.0319319	0	0	0	0	0	0	0	0	0	0	0	0.03907	0
chr10:25684839-25701402	NM_020752	GPR158	0	0	0	0	0	0	0	0.0297212	0	0	0	0	0	0.0293797	0	0	0	0	0	0	0	0	0	0	0.0307663	0	0.037349	0	0	0	0	0.0448858	0	0	0	0	0	0	0
chr10:26994214-27009288	NM_014317	PDSS1	0	0	0	0	0	0	0	0	0	0	0	0	0	0	0	0	0.0277645	0	0	0	0	0	0	0	0	0	0	0	0	0	0	0	0	0	0	0	0	0	0
chr10:27301810-27303640	NM_001256053	ANKRD26	0	0	0	0	0	0	0	0	0	0	0	0	0.0337471	0	0	0	0	0	0	0	0	0	0	0	0	0	0	0	0	0	0	0	0	0	0.0365925	0	0	0	0
chr10:27311486-27337908	NM_001256053	ANKRD26	0.0332932	0	0	0	0	0	0	0	0.022491	0	0	0	0	0	0.0564103	0	0	0	0	0.0387743	0	0	0.096017	0	0	0	0	0	0	0	0	0	0	0	0	0	0	0	0
chr10:27328893-27332496	NM_001256053	ANKRD26	0	0	0	0	0	0	0	0	0	0	0	0	0	0	0	0	0	0	0	0	0	0	0	0	0	0	0	0	0	0	0	0	0	0	0	0	0	0.03907	0
chr10:27356085-27368090	NM_001256053	ANKRD26	0	0	0	0	0	0	0	0	0	0.0508606	0	0	0	0	0	0	0	0	0	0	0	0	0	0	0	0	0	0	0	0	0	0	0	0	0	0	0	0	0
chr10:27356085-27375538	NM_001256053	ANKRD26	0	0	0	0	0	0	0	0	0	0	0	0	0	0	0	0	0	0	0	0	0	0	0	0.0298222	0	0	0	0	0	0	0	0	0	0	0	0	0	0	0
chr10:27356085-27381441	NM_001256053	ANKRD26	0	0	0	0	0	0	0	0	0	0	0	0.0387281	0	0	0	0.0253209	0	0	0	0	0.0306744	0	0	0	0	0	0	0	0	0	0	0	0	0	0	0	0	0	0
chr10:27403449-27410377	NM_001253866	YME1L1	0	0	0	0	0	0	0.0876021	0	0	0	0	0	0.0337471	0	0	0	0	0	0	0	0	0	0.0384068	0	0	0.0319319	0	0	0	0	0	0	0	0	0	0	0	0	0
chr10:27406504-27410377	NM_001253866	YME1L1	0	0	0	0	0	0	0	0	0	0.0381454	0	0	0	0	0	0	0	0	0	0	0	0	0	0	0.0307663	0	0.0560235	0	0	0	0	0	0	0	0	0	0	0.058605	0
chr10:27411769-27415715	NM_001253866	YME1L1	0	0	0	0	0	0	0	0	0	0	0	0	0	0	0	0	0	0	0	0	0	0	0	0	0	0	0.037349	0	0	0	0	0	0	0	0	0	0	0	0
chr10:27420787-27425314	NM_001253866	YME1L1	0	0	0	0	0	0	0.043801	0	0	0	0	0	0	0	0	0	0	0	0	0	0	0	0	0	0	0.0319319	0	0	0	0	0	0	0	0	0	0	0	0.03907	0
chr10:27431315-27434519	NM_001253866	YME1L1	0.0499398	0.0248526	0	0	0.0893623	0	0.0876021	0.0891637	0.022491	0.0381454	0	0.0580922	0.0674941	0.0293797	0	0.0379813	0.055529	0	0	0	0	0	0.0384068	0	0.0307663	0.0798297	0.0560235	0.0575538	0.0255079	0	0	0.0448858	0.0481336	0	0	0	0.0343961	0.07814	0
chr10:27453992-27454468	NM_001172303	MASTL	0	0	0	0	0.0536174	0	0	0	0	0	0	0	0.0506206	0	0	0	0	0	0	0.0258496	0	0	0	0	0	0	0	0	0	0	0	0	0	0	0	0.0434011	0	0	0
chr10:27815756-27822923	NM_001256410	RAB18	0	0	0	0	0	0	0	0	0	0	0	0	0	0	0	0.0379813	0	0	0	0	0	0	0	0	0	0	0	0	0	0	0	0	0	0.0670678	0	0	0	0	0
chr10:27821435-27822923	NM_001256410	RAB18	0	0	0	0	0.0357449	0.0371872	0.109503	0.0297212	0	0	0.0389457	0.0387281	0.0674941	0.0293797	0	0.0506418	0.0832935	0.0380806	0	0	0	0.0628499	0.0768136	0.0298222	0	0.223523	0.0933726	0	0	0	0	0	0	0	0.109778	0	0	0.058605	0
chr10:28872327-28884970	NR_024557	unkn	0.0332932	0	0	0	0	0	0.109503	0	0	0	0	0	0	0.0440695	0	0	0	0	0	0	0	0.031425	0	0	0.0615326	0	0	0	0.0382619	0	0	0.0448858	0	0	0	0	0	0	0
chr10:30611319-30630569	NM_018109	MTPAP	0	0	0	0	0	0	0	0	0	0	0	0	0	0	0	0	0	0	0	0	0.0306744	0	0	0	0	0.0319319	0	0	0	0	0	0	0	0	0	0	0	0	0
chr10:31644075-31676195	NM_001174093	ZEB1	0	0	0	0	0	0	0	0	0	0	0	0.0387281	0	0	0	0	0	0	0	0	0	0	0	0	0	0.0638638	0	0	0	0	0	0	0	0	0	0	0	0.03907	0
chr10:31661946-31676195	NM_001174093	ZEB1	0.0499398	0	0	0.0394609	0.0893623	0.0371872	0.131403	0.0594424	0.0674729	0	0.175256	0.154912	0.0337471	0.117519	0.0423077	0.0253209	0.0971757	0.0380806	0.107173	0.0646239	0.0306744	0.0471375	0.0576102	0.0447334	0	0.207557	0	0	0	0	0	0	0.0481336	0	0.109778	0.0651017	0.137584	0.11721	0.176931
chr10:31661946-31750166	NM_001174093	ZEB1	0.0665865	0.086984	0	0.217035	0.0714898	0.111561	0.131403	0.0445818	0.0787184	0.089006	0	0.0580922	0.0674941	0.176278	0.0282051	0	0.180469	0.114242	0.107173	0.0258496	0.0766861	0.0942749	0.172831	0	0.0615326	0.303353	0.0560235	0	0.165802	0	0.155908	0	0.0962673	0	0.109778	0.238706	0.189178	0.332095	0.0884657
chr10:31676052-31750166	NM_001174093	ZEB1	0	0	0	0	0.0357449	0	0	0	0	0	0	0	0	0	0	0	0.0277645	0	0	0	0	0	0	0	0	0	0	0	0	0	0	0	0	0	0.0365925	0	0.0343961	0	0
chr10:31749965-31750166	NM_001174093	ZEB1	0	0	0	0.0394609	0.0357449	0	0	0	0	0	0.0389457	0	0	0	0.0282051	0	0	0	0	0	0	0	0.096017	0	0	0.0478978	0	0	0	0	0	0	0	0	0.0914813	0	0.0343961	0	0.0353863
chr10:31749965-31791437	NM_001174093	ZEB1	0	0	0	0.0394609	0	0.0557807	0	0	0	0.0254303	0	0	0	0	0	0	0.0277645	0.0380806	0	0	0	0	0	0	0.0307663	0.0478978	0	0	0	0	0	0	0	0	0	0	0	0.03907	0
chr10:3200231-3202522	NM_001242307	PITRM1	0	0	0	0	0	0	0	0	0	0	0	0	0	0.0293797	0	0	0	0	0	0	0	0	0	0	0.0307663	0	0	0	0	0	0	0	0	0	0	0	0	0	0
chr10:3201105-3202522	NM_001242307	PITRM1	0.0332932	0.0248526	0	0.0394609	0	0	0	0	0	0	0	0	0	0	0	0	0	0	0	0	0	0	0	0	0	0	0	0	0	0	0	0	0	0	0	0	0	0.03907	0
chr10:32197099-32199491	NM_001270699	ARHGAP12	0	0.111837	0.0505273	0.157844	0.232342	0.130155	0.328508	0.208049	0.0899639	0.0635757	0.194729	0.0580922	0.118115	0.132208	0.0846154	0.0506418	0.222116	0.0571209	0	0.0775487	0.0306744	0.0942749	0.518492	0.104378	0.184598	0.351251	0.186745	0	0.216818	0.0619734	0.0890905	0.134657	0.312869	0.0894237	0.365925	0.130203	0.17198	0.175815	0.141545
chr10:32306070-32308887	NM_004521	KIF5B	0	0	0	0	0	0	0	0	0	0	0	0	0	0	0	0	0.0277645	0	0.0714485	0	0	0	0	0	0	0	0	0	0	0	0	0	0	0	0	0	0	0	0
chr10:32308785-32310215	NM_004521	KIF5B	0	0	0	0.0591913	0	0	0	0.0297212	0.022491	0	0	0	0.0337471	0.0293797	0	0.0253209	0	0	0	0	0	0.031425	0	0.0298222	0	0.0319319	0.037349	0	0	0	0	0	0	0	0.0365925	0	0	0	0.0353863
chr10:32309949-32310215	NM_004521	KIF5B	0	0	0	0	0	0	0	0	0	0	0	0	0	0	0	0	0.0277645	0	0	0.0258496	0	0	0	0	0	0	0	0	0	0	0	0	0	0	0	0.0434011	0	0	0
chr10:32311067-32337479	NM_004521	KIF5B	0	0	0	0	0	0	0	0	0	0	0	0	0	0	0	0.0253209	0	0	0	0	0	0	0	0	0	0	0	0	0	0	0	0	0	0	0	0	0	0	0
chr10:32323617-32326535	NM_004521	KIF5B	0	0	0	0	0.0536174	0	0	0	0	0	0	0	0	0	0	0	0.055529	0	0	0	0	0	0	0	0	0	0	0	0	0	0	0.0448858	0	0	0	0	0	0	0
chr10:32580090-32582665	NM_001272019	EPC1	0	0	0	0	0	0	0	0.0445818	0	0	0	0	0	0	0	0	0	0	0	0	0	0	0	0	0	0	0	0	0	0	0	0	0	0	0	0	0	0	0
chr10:32740519-32751977	NM_001026383	CCDC7	0	0	0	0	0	0	0.043801	0	0	0	0	0	0	0	0	0	0	0	0	0	0	0	0	0	0	0	0	0	0	0	0	0	0	0	0.0365925	0	0	0	0
chr10:32740519-32762951	NM_001026383	CCDC7	0.0332932	0.0621314	0.0336849	0.0591913	0.196597	0.0371872	0.657016	0.0743031	0.236155	0.152582	0	0.387281	0.0674941	0.0587593	0.0423077	0.0759626	0.138822	0.114242	0.142897	0.0646239	0	0.0628499	0	0.0298222	0.0922989	0.175625	0.186745	0	0.0255079	0	0	0.0448858	0	0.0447118	0.0914813	0.0434011	0.0343961	0.03907	0.0530794
chr10:32759991-32762951	NM_001026383	CCDC7	0	0	0	0	0	0.0371872	0	0	0	0	0	0.0774562	0	0	0	0.0379813	0	0	0.107173	0	0.0306744	0	0	0	0	0.0798297	0	0	0	0	0	0.0448858	0	0	0.109778	0.0434011	0	0	0
chr10:32832227-32873232	NM_001026383	CCDC7	0.0332932	0.161542	0	0.197304	0.0357449	0.0743743	0.85412	0.72817	0.236155	0.254303	0.0584186	0.697106	0.371218	0.323176	0	0.0506418	0.319292	0.285605	0.107173	0.0387743	0.0920233	0.0471375	0.11522	0	0.230747	0.191591	0.37349	0	0.153048	0	0	0.134657	0	0.134136	0.073185	0.130203	0.206376	0.097675	0.0530794
chr10:32832227-32924086	NM_001026383	CCDC7	0	0.0248526	0	0	0	0	0	0.0297212	0	0	0	0	0	0	0	0	0	0	0	0	0	0	0	0	0	0	0	0	0.0255079	0	0	0	0	0	0	0	0	0	0
chr10:32854485-32873232	NM_001026383	CCDC7	0	0.0745577	0.0336849	0.0394609	0.0536174	0.0557807	0.197105	0.118885	0.0562275	0.0381454	0	0.0580922	0.0337471	0.0587593	0	0.0379813	0.0971757	0.0571209	0.107173	0.0646239	0.153372	0.0785624	0.0384068	0.0298222	0.0922989	0.0319319	0.0933726	0	0.0637699	0	0	0.0448858	0	0	0.073185	0.0434011	0.137584	0.058605	0
chr10:32974897-33018385	NM_024688	unkn	0	0	0	0	0	0	0	0	0	0	0	0	0	0.0293797	0	0.0253209	0	0	0	0	0	0	0	0	0	0	0	0	0.0255079	0	0	0	0	0	0	0	0	0	0
chr10:33015661-33068012	NM_024688	unkn	0	0	0	0	0	0	0	0.0297212	0	0	0	0	0	0	0	0	0	0	0	0	0	0	0	0	0	0	0	0	0	0	0	0	0	0	0	0	0	0	0
chr10:34558584-34573173	NM_001184785	PARD3	0.183113	0.0745577	0	0	0.107235	0.0371872	0.153304	0.118885	0.0899639	0.0381454	0.0389457	0.0968203	0.134988	0.117519	0.0423077	0.0886231	0.0971757	0.0952016	0	0.0646239	0.0460117	0.0942749	0.172831	0	0.107682	0.143693	0.037349	0	0.0510159	0	0.0668178	0.0673287	0	0.0447118	0.073185	0	0.0343961	0.03907	0.0884657
chr10:34606034-34649187	NM_001184785	PARD3	0	0	0	0	0	0	0	0	0	0	0	0	0	0	0	0	0	0	0	0.0258496	0	0	0	0	0	0	0	0	0	0	0	0	0	0	0	0	0	0	0
chr10:34606034-34673182	NM_001184785	PARD3	0	0	0	0	0	0	0.043801	0	0	0	0	0	0.0506206	0.0440695	0	0	0	0	0	0	0	0	0	0	0	0	0.037349	0	0	0	0	0	0	0	0	0	0	0	0
chr10:34626202-34673182	NM_001184785	PARD3	0	0	0	0	0	0	0	0	0	0	0	0	0	0	0	0.0253209	0	0	0	0	0	0	0	0	0	0	0	0	0	0	0	0	0	0	0	0	0	0	0
chr10:34636892-34673182	NM_001184785	PARD3	0	0	0	0	0	0	0	0	0	0	0	0	0	0	0	0	0.0416467	0	0	0	0	0	0	0	0	0.0319319	0	0	0	0	0	0	0	0	0	0	0	0	0
chr10:34648074-34673182	NM_001184785	PARD3	0	0.0248526	0	0	0	0.0371872	0.043801	0.0891637	0.0674729	0.0635757	0.0584186	0.0387281	0.134988	0.161588	0	0	0.0694112	0	0	0	0.0306744	0	0.096017	0	0.184598	0	0	0	0.0255079	0	0	0.0897716	0	0	0	0	0.0343961	0	0.0707726
chr10:34661425-34673182	NM_001184785	PARD3	0	0	0	0	0	0.0557807	0.043801	0.0297212	0	0.0381454	0	0.0580922	0	0.117519	0	0	0.0694112	0	0	0.0258496	0	0	0.0768136	0	0.0307663	0.0638638	0	0	0	0	0	0	0	0	0	0	0	0	0
chr10:34671467-34673182	NM_001184785	PARD3	0	0	0	0	0	0	0	0	0	0	0	0.0387281	0	0	0	0	0	0	0	0	0	0	0	0	0.0307663	0	0	0	0	0	0	0	0	0	0	0	0	0	0
chr10:35314059-35322201	NM_001198778	CUL2	0	0	0	0	0	0	0	0	0	0	0	0	0	0	0	0	0	0	0	0	0.0306744	0	0	0	0	0	0	0	0	0	0	0	0	0	0	0	0	0	0
chr10:35321362-35333796	NM_001198778	CUL2	0	0	0	0	0	0	0	0	0	0	0	0	0	0	0	0	0	0	0	0	0	0	0	0	0	0.0319319	0	0	0	0	0	0	0	0	0	0	0	0	0
chr10:35333493-35343467	NM_001198778	CUL2	0	0	0	0	0	0	0	0	0	0	0.0584186	0	0	0	0	0	0	0	0	0	0	0	0	0	0	0	0	0	0	0	0	0	0	0	0	0	0	0	0
chr10:35349801-35360267	NM_001198778	CUL2	0	0	0.0505273	0.0591913	0	0	0.043801	0	0	0.0254303	0.0389457	0	0	0	0	0.0253209	0	0	0	0.0258496	0	0	0	0	0.0307663	0	0.037349	0	0	0	0	0.0673287	0	0	0	0	0	0	0
chr10:35805450-35819171	NM_181698	CCNY	0	0	0.0505273	0.0394609	0	0	0.0657016	0.0445818	0	0	0	0	0.0674941	0.0734491	0	0.0253209	0.0971757	0	0	0	0.0613489	0	0	0.0447334	0	0	0	0	0.0255079	0	0	0	0	0	0	0	0.0343961	0	0.0353863
chr10:35805450-35842113	NM_181698	CCNY	0	0	0	0	0	0	0	0	0	0	0	0	0	0	0	0	0	0	0	0	0	0.031425	0	0	0	0.0478978	0	0	0	0	0	0	0	0	0	0	0	0	0
chr10:412214-430086	NM_014974	DIP2C	0	0	0	0	0	0	0	0	0	0	0	0	0	0	0	0.0253209	0	0	0	0	0	0	0	0	0	0	0.037349	0	0	0	0	0	0	0	0	0	0	0	0
chr10:43650344-43654379	NM_018590	CSGALNACT2	0	0.0248526	0	0.0789218	0.0893623	0	0.0657016	0.0594424	0	0.0508606	0	0	0.0337471	0	0	0.0253209	0.055529	0.0761613	0.142897	0	0.0306744	0.031425	0	0.0447334	0.0615326	0.0478978	0.074698	0	0.0637699	0	0.0668178	0.0448858	0	0	0.073185	0	0	0	0
chr10:43650344-43662546	NM_018590	CSGALNACT2	0	0	0	0.0394609	0	0	0	0	0	0	0	0	0	0	0	0	0	0	0	0	0	0	0	0	0	0	0	0	0	0	0	0	0	0	0	0	0	0	0
chr10:43650344-43671480	NM_018590	CSGALNACT2	0.0332932	0.0497051	0	0.0394609	0	0.0371872	0.175204	0.0445818	0.0337365	0	0.0389457	0.0387281	0.0506206	0.0440695	0	0.0253209	0.0416467	0	0.214346	0	0	0	0	0.0298222	0.0307663	0.0638638	0.037349	0	0	0	0	0	0	0.0447118	0.073185	0	0.0343961	0	0
chr10:454865-461828	NM_014974	DIP2C	0	0	0	0	0	0	0	0	0	0	0	0	0	0	0	0	0	0	0	0	0	0	0.172831	0	0	0	0	0	0	0	0	0	0	0	0	0	0	0	0
chr10:46121398-46122553	NM_001128324	ZFAND4	0	0	0	0	0	0	0.043801	0	0	0	0	0	0	0	0.0282051	0.0253209	0	0	0	0	0	0.031425	0	0	0	0.0319319	0.037349	0	0	0	0	0	0	0	0	0	0	0	0
chr10:46135263-46159290	NM_001128324	ZFAND4	0	0	0	0	0.0357449	0	0	0	0	0	0	0	0	0.0440695	0	0	0.055529	0	0	0	0	0	0	0	0.0307663	0	0	0	0	0	0	0	0	0	0	0	0	0	0
chr10:4872866-4889491	NM_001040177	AKR1E2	0	0	0	0	0.0357449	0	0	0	0.022491	0.0254303	0	0	0	0	0	0	0.0277645	0	0	0	0	0	0	0	0.0461494	0	0	0	0	0	0	0	0	0	0	0	0	0	0
chr10:49533939-49618211	NM_001278548	MAPK8	0	0	0	0	0	0.0371872	0	0	0	0	0	0.0387281	0	0	0	0	0.0416467	0	0	0	0.0306744	0	0	0	0	0	0	0	0	0	0	0	0	0	0	0	0	0	0
chr10:49609654-49613024	NM_001278548	MAPK8	0	0	0.0505273	0	0	0	0	0	0	0.0254303	0	0.0387281	0	0.0293797	0	0	0	0	0	0	0	0	0	0	0.0615326	0.111762	0	0	0	0	0	0	0	0	0.0365925	0	0	0	0
chr10:49609654-49618211	NM_001278548	MAPK8	0.0332932	0.136689	0	0.0789218	0.160852	0.0557807	0.306607	0.222909	0.112455	0.139867	0.0584186	0.387281	0.303724	0.264417	0.0564103	0.101284	0.43035	0.152323	0	0.0775487	0.0766861	0.0471375	0	0.0447334	0.369195	0.223523	0.317467	0.115108	0.165802	0	0.0445452	0.112214	0.0722005	0.0447118	0.14637	0.108503	0.0687922	0.332095	0.176931
chr10:50701162-50714058	NM_000124	ERCC6	0	0	0	0	0	0	0	0	0	0	0	0	0	0.0293797	0	0	0	0	0	0	0	0	0	0	0	0	0	0	0	0	0	0	0	0	0	0	0	0	0
chr10:518378-532470	NM_014974	DIP2C	0	0.0248526	0	0	0.0536174	0	0.043801	0	0	0	0	0	0	0	0	0	0	0	0	0	0	0	0.0768136	0	0	0	0.0560235	0	0	0	0	0	0	0	0.0365925	0	0	0	0
chr10:52193235-52226692	NM_147156	SGMS1	0	0	0	0	0	0	0.131403	0	0.022491	0	0	0.0387281	0	0	0	0	0	0	0	0	0	0	0	0	0	0	0	0	0	0	0	0	0	0	0	0.0434011	0	0	0
chr10:52220432-52226692	NM_147156	SGMS1	0	0	0	0	0	0.0371872	0.043801	0.0297212	0.0337365	0	0	0	0	0	0	0	0	0	0	0	0	0	0	0	0	0.0478978	0	0	0	0	0	0	0	0	0	0	0	0	0
chr10:5762506-5773166	NM_017782	FAM208B	0	0	0	0	0	0	0.043801	0	0	0	0	0	0	0	0	0	0	0	0	0.0258496	0	0	0	0	0	0	0	0	0	0	0	0	0	0	0	0	0	0	0
chr10:5815804-5842668	NM_001115156	GDI2	0.0665865	0.0248526	0	0	0.0357449	0.0557807	0	0	0	0.0381454	0.0389457	0.0387281	0	0.0293797	0	0.0253209	0	0.0380806	0	0.0516991	0.0306744	0.0471375	0.0384068	0.0596445	0.0307663	0.0638638	0.037349	0	0	0	0	0.0448858	0	0	0	0	0	0	0
chr10:5827104-5842668	NM_001115156	GDI2	0	0	0.0336849	0	0	0	0.043801	0	0.0337365	0.0254303	0	0	0	0	0	0	0	0	0	0	0.0306744	0.0471375	0.0384068	0	0	0	0	0	0	0	0	0	0	0	0.0548888	0.0434011	0	0.03907	0
chr10:5836847-5842668	NM_001115156	GDI2	0.0665865	0.0745577	0.117897	0.0394609	0.0357449	0.0743743	0.0876021	0.133745	0.022491	0.0381454	0.155783	0.0774562	0.0674941	0.0734491	0.0705128	0.0253209	0.0416467	0	0	0.103398	0.122698	0.0785624	0.0576102	0	0.0307663	0.0319319	0.074698	0	0.0765238	0	0	0.0448858	0	0	0.0914813	0.0434011	0.0343961	0.097675	0.0530794
chr10:61819097-61824046	NM_001149	ANK3	0	0	0	0	0	0	0	0	0	0	0	0	0	0	0	0	0	0	0	0	0	0	0	0	0	0	0	0	0.0382619	0	0	0	0	0	0	0	0	0	0
chr10:61844359-61845011	NM_001149	ANK3	0	0	0	0.0394609	0	0.130155	0	0	0	0.0508606	0	0	0	0.0293797	0	0	0	0	0	0	0	0	0	0	0	0	0.0933726	0	0.0637699	0	0	0.0448858	0	0	0	0	0	0	0
chr10:61844359-61848116	NM_001149	ANK3	0	0	0	0	0	0.0557807	0.043801	0	0	0	0	0	0	0	0	0	0	0	0	0	0	0	0	0	0	0	0	0	0	0	0	0	0	0	0.0365925	0	0	0	0
chr10:61865662-61874089	NM_001149	ANK3	0	0	0	0	0	0	0	0	0	0	0	0	0	0	0	0	0	0	0.0714485	0	0	0	0	0	0	0	0	0	0	0	0	0	0	0	0	0	0	0	0
chr10:61894028-61898845	NM_001149	ANK3	0	0	0	0	0.0536174	0	0	0	0	0	0	0	0	0	0	0	0	0	0	0	0	0	0	0	0	0	0	0	0	0	0	0	0	0	0	0	0	0	0
chr10:64944367-64954135	NM_004241	unkn	0.0332932	0	0	0	0	0.0371872	0	0.0297212	0	0	0	0	0	0	0	0	0	0	0	0	0	0	0	0	0	0	0	0	0	0	0	0	0	0	0	0	0	0	0
chr10:64948927-64949206	NM_004241	unkn	0	0	0	0	0	0	0	0	0	0	0	0	0	0.0293797	0	0	0	0	0	0	0	0	0	0	0	0	0	0	0	0	0	0	0	0	0	0	0	0	0
chr10:64954045-64960437	NM_004241	unkn	0	0	0	0	0	0	0	0	0	0	0	0	0	0	0	0	0	0	0	0	0	0	0	0.0298222	0	0	0	0	0	0	0	0	0	0	0	0	0	0	0
chr10:64966354-64968995	NM_004241	unkn	0	0	0	0	0	0	0.0657016	0	0.022491	0	0	0.0387281	0	0	0.0282051	0.0253209	0	0	0	0	0	0	0	0	0.0307663	0.0319319	0	0	0.0255079	0	0	0	0.0481336	0	0	0.0434011	0	0	0
chr10:65140077-65140242	NM_032776	JMJD1C	0	0.0248526	0	0	0.0357449	0	0.043801	0.0445818	0.022491	0.0254303	0	0	0.0337471	0	0	0.0253209	0.0832935	0	0	0	0	0	0.0384068	0.0298222	0.123065	0	0.037349	0.0575538	0.0255079	0	0	0	0.0481336	0.0894237	0.0365925	0	0	0.03907	0
chr10:65369946-65379560	NM_001001330	REEP3	0	0.0248526	0	0	0.0357449	0	0	0.0445818	0	0	0	0	0.0337471	0.0440695	0	0	0.0416467	0	0	0	0	0	0	0	0.0307663	0.0319319	0.037349	0	0.0255079	0	0	0	0	0	0	0.0434011	0	0	0
chr10:69647174-69667882	NM_012238	SIRT1	0	0	0	0	0	0	0	0	0	0	0	0	0	0	0	0	0	0	0	0	0	0	0	0	0.0307663	0	0	0	0	0	0	0	0	0	0	0	0	0	0
chr10:69714351-69726559	NM_001278185	HERC4	0	0	0.0505273	0	0	0	0	0	0	0	0	0.0387281	0	0	0	0.0253209	0.055529	0	0	0.0258496	0.0460117	0	0	0	0	0	0	0	0	0	0	0	0	0	0	0	0	0	0
chr10:69714351-69773943	NM_001278185	HERC4	0	0	0	0	0	0	0.0657016	0	0	0	0	0	0	0.0293797	0	0	0.0277645	0	0	0	0	0	0	0	0	0.0319319	0	0	0	0	0.0668178	0.0673287	0	0	0	0	0.0343961	0	0.0353863
chr10:69726439-69773943	NM_001278185	HERC4	0	0	0	0.0591913	0	0	0	0	0	0	0	0	0	0.0293797	0	0	0.055529	0	0	0	0	0.0785624	0	0	0	0.0638638	0	0	0	0	0	0	0	0	0	0	0	0	0.0353863
chr10:69726439-69797926	NM_001278185	HERC4	0	0	0	0	0	0	0	0	0	0	0	0	0	0	0	0	0	0	0	0	0	0	0	0	0.0461494	0.0319319	0	0	0	0	0	0	0	0	0	0.0434011	0	0	0
chr10:69748419-69773943	NM_001278185	HERC4	0	0	0	0	0	0	0	0	0	0.0254303	0	0	0	0	0	0	0	0	0	0.0258496	0.0306744	0	0	0	0	0.0638638	0	0	0	0	0	0.112214	0	0	0	0	0	0	0
chr10:69785302-69804320	NM_001278185	HERC4	0.0332932	0	0	0	0	0	0	0	0	0	0.0389457	0	0	0	0	0	0	0	0	0.0258496	0	0	0	0	0	0	0	0	0	0	0	0.0448858	0	0	0	0	0	0	0
chr10:70123346-70123870	NR_103475	RUFY2	0	0	0	0.0394609	0	0	0.043801	0.0297212	0	0.0381454	0.0389457	0	0	0	0	0	0	0	0	0	0	0	0	0	0	0	0	0	0	0	0	0	0	0	0	0	0	0	0.0530794
chr10:70140988-70152960	NM_001042417	RUFY2	0	0	0	0	0	0	0	0	0	0	0	0	0	0	0	0	0	0	0	0	0	0	0	0	0	0.0319319	0	0	0	0	0	0	0	0	0	0	0	0	0
chr10:70152894-70154208	NM_001042417	RUFY2	0	0.0248526	0	0	0.0536174	0	0.109503	0.0891637	0	0.0254303	0.0389457	0.0968203	0	0	0	0.0506418	0	0	0	0	0	0.0471375	0	0	0	0	0	0	0	0	0	0	0	0	0	0	0	0	0
chr10:70190192-70229920	NM_001080449	DNA2	0	0	0	0	0.0536174	0	0	0	0.022491	0	0	0	0	0	0	0	0	0	0	0	0	0	0	0	0	0	0	0	0	0	0	0	0	0	0	0	0	0	0
chr10:70196767-70229920	NM_001080449	DNA2	0	0	0.0336849	0	0	0	0	0	0	0	0.0389457	0	0	0.0293797	0	0	0	0	0	0	0	0	0	0	0	0	0.037349	0	0	0	0	0	0	0	0	0	0	0	0
chr10:70202673-70229920	NM_001080449	DNA2	0	0	0	0	0.0357449	0.0371872	0	0	0	0	0	0	0	0	0	0	0	0	0	0	0	0	0.0384068	0	0	0	0	0	0	0	0	0	0	0	0	0	0	0	0
chr10:70209784-70225569	NM_001080449	DNA2	0	0	0	0	0	0	0	0	0.022491	0	0	0	0	0	0	0	0	0	0	0	0	0	0	0	0	0	0	0	0	0	0	0	0	0	0	0	0	0	0
chr10:70209784-70229920	NM_001080449	DNA2	0	0	0	0.0394609	0	0	0	0	0	0	0	0	0	0	0	0	0	0	0	0	0	0	0	0	0	0	0	0	0	0	0	0	0	0	0	0	0	0	0
chr10:70218860-70229920	NM_001080449	DNA2	0.0665865	0.0497051	0	0	0	0	0	0.0297212	0.022491	0	0.0584186	0.0387281	0	0.0293797	0	0	0	0.0761613	0	0.0387743	0.0460117	0	0	0	0	0.0798297	0	0	0	0	0	0	0.0481336	0	0	0	0	0.03907	0
chr10:70227879-70229920	NM_001080449	DNA2	0.0332932	0.0372788	0	0.0591913	0.125107	0.0743743	0	0.0594424	0.044982	0	0.0584186	0.0580922	0.0506206	0.0440695	0	0	0	0.0952016	0	0.0904735	0	0.031425	0	0	0	0.0798297	0.037349	0	0	0	0	0	0.0722005	0.0447118	0.109778	0	0.0343961	0	0.0530794
chr10:70246900-70248386	NM_152707	SLC25A16	0	0	0	0	0	0	0.043801	0	0	0	0	0	0	0	0	0	0.0277645	0	0	0	0	0	0	0	0	0	0	0	0	0	0	0	0	0	0	0	0	0	0
chr10:70246900-70253327	NM_152707	SLC25A16	0.0332932	0	0.0336849	0.0394609	0.0357449	0	0.043801	0	0	0	0	0	0	0	0	0	0	0	0	0	0	0.0471375	0	0	0	0.0319319	0	0.0575538	0	0	0	0	0	0	0	0.0434011	0	0	0
chr10:70246900-70266475	NM_152707	SLC25A16	0.0332932	0	0	0	0	0.0371872	0.153304	0	0	0	0	0	0	0	0	0	0.0416467	0.0761613	0	0	0	0	0	0	0	0.0319319	0	0.0863307	0.0382619	0	0.133636	0.0448858	0	0	0	0	0.0343961	0.03907	0
chr10:70404454-70406762	NM_030625	TET1	0.0332932	0.136689	0.117897	0.355148	0.14298	0.223123	0.219005	0.23777	0.168682	0.190727	0.0778915	0.0774562	0.371218	0.661042	0.0423077	0.177246	0.277645	0.209443	0	0.0516991	0.0920233	0.0942749	0	0.0447334	0.446111	0.127728	0.224094	0	0.102032	0	0.0445452	0.1571	0.0722005	0.0670678	0.201259	0.0868022	0.103188	0.214885	0.176931
chr10:70404454-70412351	NM_030625	TET1	0	0.0248526	0	0.0591913	0	0.0371872	0.043801	0	0.0337365	0	0	0	0	0.0293797	0	0.0253209	0.055529	0.0380806	0	0	0	0	0	0	0.0307663	0.0478978	0	0	0.0255079	0	0	0	0	0	0	0	0	0	0
chr10:70404454-70427013	NM_030625	TET1	0	0.0248526	0	0	0	0	0	0	0	0	0	0	0	0.0440695	0	0	0	0.0380806	0	0	0	0	0	0	0	0.0319319	0	0	0	0	0	0	0	0	0	0	0	0	0
chr10:70411602-70412351	NM_030625	TET1	0	0	0	0	0.0536174	0	0	0	0.022491	0	0	0.0387281	0	0.0440695	0	0.0633022	0.0277645	0.0380806	0	0.0258496	0	0	0	0	0	0.0478978	0	0	0	0	0.0668178	0	0	0	0	0	0	0	0
chr10:70411602-70441245	NM_030625	TET1	0	0	0	0	0	0	0	0	0	0	0	0	0	0	0	0	0	0	0	0.0258496	0	0	0	0	0	0	0	0	0	0	0	0	0	0	0	0	0	0	0
chr10:70496632-70502326	NM_018237	CCAR1	0	0	0	0	0	0	0	0.0297212	0	0	0	0	0	0	0	0	0	0	0	0	0	0	0	0	0	0	0	0	0	0	0	0	0	0	0	0	0	0	0
chr10:70497601-70502326	NM_018237	CCAR1	0	0	0	0	0	0.0557807	0.0876021	0.0743031	0.044982	0.0254303	0.0389457	0	0.0337471	0.0587593	0	0.0506418	0	0	0	0.0258496	0	0	0	0	0	0.0638638	0	0	0.0382619	0	0	0	0	0	0.0365925	0	0	0.03907	0.0353863
chr10:70497601-70507323	NM_018237	CCAR1	0	0	0	0	0	0	0	0	0	0	0	0	0.0337471	0	0	0	0	0.0380806	0	0	0	0	0	0	0	0	0	0	0	0	0	0	0	0	0	0	0	0	0
chr10:70513608-70532856	NR_003076	SNORD98	0	0	0	0	0	0	0.043801	0	0	0	0	0	0	0	0	0	0.0277645	0.0380806	0	0	0	0	0	0	0	0	0.0560235	0	0	0	0	0	0	0	0	0	0.0343961	0	0.0353863
chr10:70530962-70532856	NM_018237	CCAR1	0	0	0.0336849	0	0	0	0	0	0	0	0	0	0	0	0	0	0	0	0.0714485	0	0	0	0	0	0	0	0.037349	0	0	0	0	0	0	0	0	0	0	0	0
chr10:70545892-70546449	NM_018237	CCAR1	0	0	0	0	0	0	0	0	0	0	0	0	0.0337471	0	0	0	0	0	0	0	0	0	0	0	0	0.0319319	0	0	0	0	0	0	0	0	0	0	0	0	0.0530794
chr10:70547683-70548085	NM_018237	CCAR1	0	0	0	0	0	0	0	0	0	0	0	0	0	0	0	0	0	0.0380806	0	0	0	0	0	0	0.0461494	0	0	0.0575538	0	0	0	0	0	0	0	0	0	0	0
chr10:70547683-70549672	NM_018237	CCAR1	0	0	0	0	0	0	0	0	0	0	0	0	0	0	0	0	0.0277645	0	0	0	0	0	0	0	0	0	0	0	0	0	0	0	0	0	0	0	0	0	0
chr10:70666466-70670138	NM_024045	DDX50	0	0	0	0	0	0	0	0	0	0	0	0	0	0	0	0	0	0	0	0	0	0	0	0	0	0	0	0	0	0	0	0	0	0	0	0	0	0.03907	0
chr10:70719561-70720005	NM_004728	DDX21	0.199759	0	0.0505273	0.0394609	0.0357449	0	0	0	0.022491	0	0	0	0	0.0440695	0.0423077	0	0	0	0	0	0	0	0	0	0	0.0478978	0	0	0	0	0	0.0448858	0	0	0	0	0	0.03907	0
chr10:70723046-70726959	NM_004728	DDX21	0	0	0	0	0	0	0	0	0	0	0	0	0	0	0	0	0	0	0	0	0.0306744	0	0	0	0	0	0	0	0	0	0	0	0	0	0	0	0	0	0
chr10:70945742-70947512	NM_003171	SUPV3L1	0	0	0	0	0	0	0	0	0	0	0	0	0	0	0	0	0.0277645	0	0	0	0	0	0	0	0	0	0	0	0	0	0	0	0	0	0	0	0	0	0
chr10:71243446-71244971	NM_012339	TSPAN15	0	0	0	0	0	0	0.0657016	0	0	0.0254303	0	0	0	0	0	0	0	0	0	0	0	0	0	0	0	0	0	0	0	0	0	0	0	0	0	0	0.0343961	0	0
chr10:71243446-71258152	NM_012339	TSPAN15	0	0	0	0	0	0	0	0	0	0	0	0	0	0	0	0.0253209	0	0	0	0	0	0	0	0	0	0	0	0	0	0	0	0	0	0	0	0	0.0343961	0	0
chr10:71849815-71855509	NM_018649	H2AFY2	0	0	0	0	0	0	0	0	0	0.0254303	0	0	0	0	0	0	0	0	0	0	0	0	0	0	0	0	0	0	0	0	0	0	0	0	0	0	0	0	0
chr10:71968960-71978573	NM_021129	PPA1	0	0	0.0336849	0	0	0	0	0	0	0	0	0	0	0	0	0	0.0277645	0	0	0	0	0	0	0	0	0	0	0	0	0	0	0.0673287	0	0	0	0	0	0	0
chr10:72604229-72619256	NM_003901	SGPL1	0	0	0	0	0	0.0371872	0.0657016	0	0	0.0254303	0	0	0	0	0	0	0	0	0	0	0	0	0	0	0	0	0	0	0	0	0	0	0	0	0	0	0	0	0
chr10:7285519-7327916	NM_001018039	SFMBT2	0	0	0.0336849	0	0.0714898	0	0.109503	0.0594424	0	0.0254303	0	0	0	0	0	0	0.0277645	0	0	0	0.0920233	0	0	0	0.0461494	0	0.0560235	0	0	0	0	0	0	0	0	0	0.0515941	0	0
chr10:7318853-7327916	NM_001018039	SFMBT2	0.0332932	0	0	0	0.0893623	0	0	0.0297212	0.0337365	0.0762908	0	0	0	0.0734491	0	0	0	0	0	0	0.138035	0.031425	0.0384068	0	0.0615326	0	0	0	0.0382619	0.0929601	0	0	0	0	0	0	0.0859902	0	0
chr10:73199583-73206152	NM_001171932	CDH23	0	0	0	0	0	0	0	0.0297212	0	0	0	0	0.0337471	0	0	0	0	0	0	0	0	0	0	0	0	0	0	0	0	0	0	0	0	0	0	0	0	0.03907	0
chr10:73326498-73337749	NM_001171932	CDH23	0	0	0	0	0	0	0	0.0445818	0	0	0	0	0	0	0	0	0	0	0	0	0	0	0	0	0	0	0	0	0	0	0	0	0	0	0	0	0	0	0
chr10:73375260-73377150	NM_001171932	CDH23	0	0	0	0	0	0	0	0	0	0	0	0	0.0674941	0	0	0	0	0	0	0	0	0	0	0	0	0	0	0	0	0	0	0	0	0	0	0	0	0	0
chr10:73447403-73455282	NM_001171931	CDH23	0	0	0	0	0	0	0	0	0	0	0	0	0	0	0	0	0	0	0	0	0	0	0	0	0	0	0	0	0	0	0	0	0	0	0	0	0	0.03907	0
chr10:73490225-73492132	NM_001168390	C10orf105	0	0	0	0	0	0	0.043801	0.23777	0.044982	0.0381454	0	0.0387281	0.354344	0	0	0.0759626	0.0416467	0	0	0.0258496	0.0306744	0	0	0.0596445	0	0	0	0	0	0	0	0	0	0	0	0	0	0.11721	0
chr10:73569576-73570326	NM_001171933	CDH23	0	0	0	0	0	0	0	0.0594424	0.022491	0	0	0	0.0506206	0	0	0	0	0	0	0	0	0	0	0	0	0	0	0	0	0	0	0	0	0	0	0	0	0	0
chr10:74100546-74100928	NM_001002762	DNAJB12	0.0332932	0	0	0	0	0.0557807	0.131403	0.0743031	0.0337365	0.0508606	0.0389457	0	0.0506206	0.0293797	0	0	0	0	0	0	0	0	0.0384068	0	0.0307663	0.0478978	0.037349	0	0	0	0	0	0.0481336	0	0	0	0.0515941	0.03907	0
chr10:74322652-74326552	NR_031657	MIR1256	0	0	0.0336849	0.0394609	0	0	0	0	0	0	0	0	0	0	0	0	0	0	0	0	0	0	0	0	0	0	0	0	0	0	0	0	0	0	0	0	0	0	0.0353863
chr10:74474868-74475660	NM_001270679	MCU	0	0	0	0	0	0	0	0.0297212	0.044982	0.0254303	0	0.0387281	0.0506206	0	0.0282051	0.0379813	0.0277645	0	0	0	0	0.031425	0	0	0	0.0319319	0	0	0	0	0	0	0.0481336	0	0	0	0	0	0
chr10:75214169-75239275	NM_001142353	PPP3CB	0	0	0	0	0.0357449	0	0	0	0	0	0	0	0	0	0	0	0.0277645	0	0	0	0	0.031425	0	0.0298222	0	0	0	0	0	0	0	0	0	0	0	0	0	0	0
chr10:75234676-75239275	NM_001142353	PPP3CB	0	0	0	0	0	0	0	0	0	0	0	0	0.0506206	0	0	0	0	0	0	0	0.0460117	0	0	0	0.0307663	0	0	0	0	0	0	0	0	0	0	0	0	0	0
chr10:75331178-75336119	NM_152586	USP54	0	0	0	0	0	0	0.0876021	0	0	0	0	0	0	0	0	0.0253209	0	0	0	0	0	0	0	0	0	0.0319319	0	0	0	0	0	0	0	0	0	0	0	0	0
chr10:75576780-75583842	NM_001204492	CAMK2G	0	0	0	0	0	0	0.0657016	0	0	0	0	0	0	0	0	0	0	0	0	0	0	0.031425	0	0	0	0	0	0	0	0	0	0	0	0	0	0	0	0	0
chr10:76598440-76603236	NM_001256468	KAT6B	0	0	0	0	0.0714898	0	0	0	0.044982	0	0	0	0.0337471	0	0	0	0	0	0	0	0.0306744	0	0.134424	0.0447334	0.0615326	0.0478978	0.037349	0	0.0255079	0	0	0	0	0	0.0548888	0	0	0.07814	0
chr10:76602357-76603236	NM_001256468	KAT6B	0	0.0248526	0	0.0394609	0.0357449	0	0	0.0297212	0.022491	0	0.0584186	0	0.0506206	0	0	0	0.0277645	0	0	0	0	0	0.096017	0	0	0.0478978	0	0	0.0255079	0	0	0	0	0	0	0	0	0	0
chr10:76729417-76739097	NM_001256468	KAT6B	0	0	0	0	0	0	0	0	0	0	0	0	0	0	0	0	0	0	0	0	0	0	0	0	0	0.0478978	0	0	0	0	0	0	0	0	0.0365925	0	0	0	0
chr10:76729417-76748870	NM_001256468	KAT6B	0	0.0621314	0	0	0.0714898	0	0.240906	0.0743031	0.044982	0.0635757	0.0389457	0	0.0506206	0.0734491	0	0.0253209	0.055529	0.0571209	0	0	0	0	0.0384068	0	0.0461494	0.191591	0.074698	0	0.0637699	0	0	0	0	0	0.0548888	0.0434011	0.103188	0.03907	0
chr10:76732264-76748870	NM_001256468	KAT6B	0	0	0	0	0	0	0	0	0.022491	0	0	0	0	0.0293797	0	0	0	0	0	0	0	0	0	0	0	0	0	0	0	0	0	0	0	0	0	0	0	0	0
chr10:7839009-7844817	NM_001001973	ATP5F1C	0.366226	0.347936	0.218952	0.276226	0.339577	0.148749	0.525613	0.356655	0.179928	0.178012	0.214202	0.154912	0.354344	0.264417	0.141026	0.265869	0.305409	0.171363	0	0.193872	0.168709	0.235687	0.153627	0	0.199981	0.383183	0.280118	0.115108	0.102032	0.123947	0	0.0673287	0.0722005	0.0447118	0.128074	0.282107	0.189178	0.293025	0
chr10:7840952-7844817	NM_001001973	ATP5F1C	0	0	0	0	0	0	0	0	0	0	0	0	0	0	0	0	0	0	0.0714485	0	0	0	0	0	0	0	0	0	0.0382619	0	0	0	0	0	0	0	0	0	0
chr10:78704530-78729825	NM_001161352	KCNMA1	0	0	0	0	0	0	0	0	0	0	0	0	0	0.0293797	0	0	0.0277645	0	0	0	0	0	0	0	0	0	0	0.0575538	0	0	0	0	0.0481336	0	0	0	0	0	0
chr10:78799285-78850268	NM_001161352	KCNMA1	0	0	0	0	0	0	0	0	0.0337365	0	0	0	0	0	0	0	0	0	0	0	0	0	0	0	0	0	0	0	0	0	0	0	0	0	0	0	0	0	0
chr10:79761954-79767624	NM_007055	POLR3A	0	0	0	0	0	0	0.0876021	0	0.022491	0.0381454	0	0	0	0	0	0	0	0	0	0	0.0306744	0.031425	0	0.0298222	0	0	0	0	0	0	0	0	0	0	0	0	0.0343961	0	0
chr10:82228302-82249070	NM_001128309	TSPAN14	0	0	0	0.0394609	0	0	0	0	0	0	0	0	0	0	0	0	0	0	0	0	0	0	0	0	0	0	0	0	0	0	0	0	0	0	0	0	0	0	0
chr10:86130769-86133571	NM_018999	CCSER2	0.0332932	0.0497051	0.0336849	0.0394609	0.160852	0.0557807	0.131403	0.0743031	0.022491	0.0254303	0.0389457	0.0387281	0.0506206	0.0734491	0.0282051	0.0506418	0	0.0571209	0	0.0516991	0.0920233	0.0785624	0.0576102	0	0.153831	0.0798297	0.0560235	0	0.0510159	0	0	0.0673287	0	0	0.274444	0	0.0343961	0.03907	0.141545
chr10:86177526-86185649	NM_018999	CCSER2	0.0499398	0	0	0.0591913	0.464684	0.353278	0.394209	0.0891637	0.0674729	0	0	0.0774562	0.0506206	0.0440695	0.0423077	0	0.055529	0.0952016	0.142897	0.180947	0.107361	0.219975	0.268848	0	0.230747	0.255455	0.0933726	0.0575538	0.178556	0	0	0.0673287	0.0722005	0	0.402518	0	0.0515941	0	0.389249
chr10:86177526-86198463	NM_018999	CCSER2	0	0	0	0	0.0536174	0.0371872	0	0	0	0	0	0	0	0	0	0	0	0	0	0	0	0	0.0384068	0	0	0	0.037349	0	0	0	0	0	0	0	0	0	0	0	0
chr10:86177526-86237420	NM_018999	CCSER2	0	0	0	0.0986522	0.14298	0.0371872	0	0	0	0	0	0	0	0.0440695	0	0	0	0	0.0714485	0	0	0	0.0384068	0	0.0307663	0.0319319	0	0	0.0255079	0	0	0.0448858	0	0	0	0	0	0	0.0884657
chr10:86185486-86237420	NM_018999	CCSER2	0	0	0	0	0.0357449	0	0	0	0	0	0	0	0	0	0	0	0	0	0	0	0	0	0	0	0	0	0	0	0	0	0	0	0	0	0	0	0	0	0
chr10:86198267-86237420	NM_018999	CCSER2	0.14982	0.0994102	0.0336849	0.315687	0.94724	0.316091	0.109503	0.0743031	0.0899639	0	0.0973643	0.0387281	0.118115	0.088139	0	0.0886231	0.0694112	0.133282	0.0714485	0.27142	0.199384	0.597074	0.0576102	0.0745556	0.0922989	0.542842	0.037349	0.0575538	0.178556	0	0.155908	0.134657	0.0722005	0.0670678	0.512295	0	0.0687922	0.07814	0.813885
chr10:86223688-86237420	NM_018999	CCSER2	0	0	0	0	0.0536174	0.0371872	0	0	0.022491	0	0	0	0	0	0	0	0	0	0	0	0	0	0	0	0.0307663	0.0319319	0	0	0	0	0	0.0448858	0	0	0	0	0	0	0.0530794
chr10:88211723-88221044	NM_015045	WAPL	0	0	0	0.0394609	0	0	0	0.0445818	0	0	0	0	0	0	0	0	0.0277645	0	0	0	0	0	0	0	0.0461494	0.0319319	0	0	0	0	0	0	0	0	0	0	0	0	0
chr10:88211723-88233730	NM_015045	WAPL	0.0332932	0	0	0	0	0	0.109503	0.0297212	0.022491	0	0	0.0387281	0.0337471	0	0	0	0.0277645	0	0	0	0	0	0	0	0	0	0	0	0	0	0	0	0	0	0	0	0.0343961	0	0
chr10:88212976-88220253	NM_015045	WAPL	0	0.0248526	0	0	0	0	0	0	0	0	0	0	0	0	0	0	0	0	0	0	0	0	0	0	0	0	0.037349	0	0.0255079	0	0	0	0	0	0	0	0	0.03907	0
chr10:88218745-88233730	NM_015045	WAPL	0	0	0	0	0	0	0.109503	0	0	0	0	0	0	0	0	0	0.0416467	0	0	0	0	0	0	0	0	0	0	0	0	0	0	0	0	0	0	0	0	0	0
chr10:88227035-88233730	NM_015045	WAPL	0	0	0	0	0	0	0	0	0	0	0	0	0	0	0	0	0	0	0	0	0.0306744	0	0	0	0	0	0	0	0	0	0	0	0	0	0	0	0	0	0
chr10:882342-890995	NM_015155	LARP4B	0	0	0	0	0	0	0	0	0.022491	0	0	0	0	0	0	0	0	0	0	0	0	0	0	0	0	0	0	0	0	0	0	0	0	0	0	0	0	0	0
chr10:89527429-89536184	NM_032810	ATAD1	0.0499398	0	0	0	0	0.0743743	0	0	0	0.0254303	0.0389457	0.0387281	0	0	0	0	0	0	0	0	0	0	0	0	0	0.0478978	0	0	0.0255079	0	0	0	0	0	0	0	0	0	0
chr10:89530708-89536184	NM_032810	ATAD1	0.0332932	0	0	0	0	0	0	0	0	0	0	0	0	0	0	0	0	0	0	0	0	0	0	0	0	0	0	0	0	0	0	0	0	0	0	0	0	0	0
chr10:90661412-90682193	NM_020799	STAMBPL1	0	0	0	0	0	0	0	0	0	0.0254303	0	0	0	0	0	0	0	0	0	0	0	0	0	0	0	0	0	0	0	0	0	0	0	0	0	0	0	0	0
chr10:909682-931700	NM_015155	LARP4B	0	0	0	0	0	0	0	0	0	0	0	0	0	0	0	0	0	0	0	0	0.0306744	0	0	0	0	0	0	0	0	0	0	0	0	0	0	0	0	0	0
chr10:91498714-91522592	NM_016195	KIF20B	0.0332932	0	0	0	0	0	0	0	0	0	0	0	0	0	0	0	0	0	0	0	0	0	0	0	0	0	0	0	0	0	0	0	0	0	0	0	0	0	0
chr10:91511102-91522592	NM_016195	KIF20B	0.0665865	0.0497051	0.0673698	0	0.250214	0.0743743	0.043801	0.0445818	0.044982	0	0.0389457	0.0580922	0.0337471	0.088139	0.0282051	0.0253209	0	0.0761613	0.0714485	0.0387743	0.0306744	0	0	0	0	0.0319319	0.037349	0.0575538	0	0	0	0.0448858	0.0722005	0	0	0	0	0.11721	0.0353863
chr10:93185037-93221941	NM_173497	HECTD2	0	0	0	0	0	0.0371872	0	0	0.022491	0.0254303	0	0	0	0	0	0	0	0	0	0	0	0	0	0	0	0.0319319	0	0	0	0	0	0	0	0	0.0548888	0	0	0	0.0353863
chr10:93608139-93611093	NM_025235	TNKS2	0	0	0	0	0	0	0	0	0	0	0	0	0	0	0	0	0	0	0	0.0258496	0	0	0	0	0	0	0	0	0	0	0	0	0	0	0	0	0	0	0
chr10:93711159-93713630	NM_003972	BTAF1	0	0	0	0	0	0	0	0	0	0	0	0	0	0.0440695	0	0	0	0	0	0	0	0	0	0	0	0	0	0	0	0	0	0	0	0	0	0	0	0	0
chr10:93711159-93726514	NM_003972	BTAF1	0	0	0	0	0	0	0.0657016	0	0.0674729	0	0	0	0	0	0	0	0	0	0	0	0	0	0	0	0	0	0	0	0	0	0	0	0	0	0	0	0	0	0
chr10:93754291-93768032	NM_003972	BTAF1	0	0	0	0	0	0	0.043801	0	0	0	0	0	0	0	0.0282051	0	0	0.0380806	0	0	0.0766861	0	0	0	0	0	0	0	0	0	0	0	0	0	0	0	0	0	0
chr10:93756125-93768032	NM_003972	BTAF1	0.0332932	0	0	0	0	0	0.043801	0	0	0	0	0	0	0.0293797	0	0	0	0	0	0.0516991	0	0	0	0	0	0.0638638	0	0	0.0255079	0	0	0	0	0	0	0	0	0	0
chr10:93870832-93940776	NM_001178137	CPEB3	0	0	0	0	0	0	0.043801	0	0.022491	0	0	0	0	0	0	0	0	0	0	0	0	0	0	0	0	0	0	0	0	0	0	0	0	0	0	0	0	0	0
chr10:93902785-93940776	NM_001178137	CPEB3	0	0	0	0	0	0	0.284707	0.0743031	0.101209	0.0254303	0	0	0	0.0293797	0	0	0.0277645	0	0	0	0	0	0	0	0	0	0	0	0.0382619	0	0	0	0	0.0894237	0	0	0.0343961	0	0
chr10:94243011-94267962	NM_001165946	IDE	0	0.0248526	0	0	0	0	0	0	0	0	0	0	0	0	0	0	0	0	0	0	0	0	0	0	0	0	0	0	0	0	0	0	0	0	0	0	0	0	0
chr10:94243011-94268647	NM_001165946	IDE	0	0	0	0	0	0	0	0	0	0	0	0	0	0	0	0	0	0	0	0.0258496	0	0	0	0	0	0	0	0	0	0	0	0	0	0	0	0	0	0	0
chr10:94291504-94297307	NM_004969	IDE	0	0.0248526	0	0	0.0357449	0	0.043801	0	0	0	0	0.0387281	0	0.0293797	0.0282051	0	0	0	0	0.0258496	0.0306744	0	0	0	0.0307663	0	0.0560235	0	0.0255079	0	0	0	0	0	0	0	0	0	0.0353863
chr10:94653105-94659401	NM_001013848	EXOC6	0	0	0.0336849	0	0.0357449	0	0.0657016	0.0297212	0	0.0381454	0.0389457	0	0.0337471	0.0440695	0	0.0253209	0.055529	0	0	0.0387743	0	0.031425	0	0	0.0307663	0.0478978	0.037349	0	0	0.0619734	0	0.1571	0.0481336	0	0	0	0.0343961	0	0
chr10:94653105-94669388	NM_001013848	EXOC6	0	0	0	0	0	0	0.043801	0.0297212	0	0.0254303	0.0389457	0.0774562	0.0506206	0	0	0	0.055529	0	0	0	0	0	0	0	0	0.0319319	0	0	0	0	0	0	0	0	0	0	0	0.058605	0
chr10:94653105-94679807	NM_001013848	EXOC6	0	0	0	0	0	0	0.043801	0	0.022491	0	0	0	0.0337471	0.0293797	0	0	0	0	0	0	0	0	0	0	0.0461494	0	0.037349	0	0	0	0	0	0	0	0	0.0651017	0.0343961	0.03907	0
chr10:94653105-94715471	NM_001013848	EXOC6	0	0.0248526	0	0	0	0	0	0.0445818	0	0.0381454	0	0	0.0674941	0	0	0	0	0	0	0	0	0	0	0	0	0	0	0	0	0	0	0	0	0	0	0	0	0	0
chr10:94653105-94733989	NM_001013848	EXOC6	0	0	0	0.0394609	0	0	0	0	0	0	0	0	0	0	0	0	0	0	0	0	0	0	0	0	0	0	0	0	0	0	0	0	0	0	0	0	0	0	0
chr10:94688095-94700581	NM_001013848	EXOC6	0	0	0	0	0	0	0	0.0297212	0	0	0	0	0	0	0	0	0	0	0	0	0	0	0	0	0	0	0	0	0	0	0	0	0	0	0	0	0	0	0
chr10:95430526-95447206	NM_145246	FRA10AC1	0	0	0	0	0	0	0	0.0891637	0	0	0	0.0968203	0	0.0293797	0	0	0.0277645	0	0	0	0	0	0	0	0	0	0	0	0	0	0	0	0	0	0	0	0	0	0
chr10:95436409-95447206	NM_145246	FRA10AC1	0	0.0248526	0	0	0.0536174	0	0.0657016	0.0445818	0	0.0381454	0	0	0	0	0	0	0	0	0	0.0258496	0	0	0	0.0447334	0	0	0.0560235	0	0	0	0	0	0	0	0	0	0	0.03907	0
chr10:95790439-95792009	NM_016341	PLCE1	0	0.0248526	0	0	0.0714898	0.0371872	0	0.267491	0	0.0254303	0	0.0387281	0.0506206	0.0293797	0	0	0.0694112	0	0	0	0	0	0	0	0	0	0	0	0	0	0	0	0	0	0	0	0	0	0
chr10:96005702-96006378	NM_016341	PLCE1	0	0	0	0	0	0	0	0	0	0	0	0	0	0	0	0	0	0	0	0	0	0	0.0384068	0	0	0	0	0	0	0	0	0	0	0	0	0	0	0	0
chr10:96018556-96018907	NM_016341	PLCE1	0	0	0	0	0	0	0.043801	0.0445818	0	0	0	0	0	0	0	0	0	0	0	0	0	0	0	0	0	0	0	0	0	0	0	0	0	0	0	0	0	0	0
chr10:96201652-96234540	NM_015188	TBC1D12	0	0.0372788	0.0336849	0	0	0.0557807	0.131403	0.163467	0.0337365	0.0508606	0	0	0.0337471	0.088139	0	0.0253209	0.055529	0	0	0	0	0	0	0	0	0.0478978	0	0	0.0382619	0	0.0445452	0	0.0481336	0	0	0	0	0	0
chr10:96201652-96282210	NM_015188	TBC1D12	0	0	0	0	0	0	0	0.0297212	0	0	0	0	0	0	0	0	0	0	0	0	0	0	0	0	0	0	0	0	0	0	0	0	0	0	0	0	0	0.03907	0
chr10:96234424-96234540	NM_015188	TBC1D12	0	0	0	0	0	0	0	0.0297212	0	0	0	0	0	0	0	0	0	0	0	0	0	0	0	0	0	0	0	0	0	0	0	0	0	0	0	0	0	0	0
chr10:96256811-96271411	NM_015188	TBC1D12	0	0	0	0	0	0	0	0.0297212	0	0	0	0	0	0	0	0	0	0	0	0	0	0	0	0	0	0.0319319	0	0	0	0	0	0	0	0	0	0	0	0	0
chr10:96271339-96282210	NM_015188	TBC1D12	0	0	0	0	0	0	0	0	0	0	0	0	0	0	0	0	0	0	0	0	0	0	0	0	0	0	0.037349	0	0	0	0	0	0	0	0	0	0	0.03907	0
chr10:96347985-96354611	NM_018063	HELLS	0	0	0	0	0	0	0	0	0	0	0	0	0	0	0	0	0	0	0.0714485	0	0	0	0	0	0	0	0	0	0.0255079	0	0	0	0	0	0	0	0	0	0
chr10:97141441-97170534	NM_001034954	SORBS1	0	0	0	0	0	0	0	0	0	0.0254303	0	0	0	0	0	0	0	0	0.0714485	0	0	0	0	0	0	0	0	0	0	0	0	0.0448858	0	0	0	0	0.0343961	0	0
chr10:97392715-97393406	NM_001017423	ALDH18A1	0	0	0	0	0	0.0371872	0	0	0	0	0	0	0	0	0	0	0	0	0	0	0	0	0	0	0	0	0	0	0	0	0	0	0	0	0.0365925	0	0	0	0
chr10:98303832-98325183	NM_020123	TM9SF3	0	0.0372788	0.0505273	0	0	0	0	0.0594424	0	0	0	0.0387281	0	0	0	0.0253209	0	0	0	0.0387743	0	0.031425	0	0	0	0.0319319	0.074698	0	0	0	0	0	0	0	0	0	0	0	0
chr10:98303832-98336586	NM_020123	TM9SF3	0	0	0.0505273	0.0394609	0	0	0.0657016	0	0.0337365	0	0	0	0	0.0440695	0	0	0	0	0	0	0	0.031425	0	0	0	0.0319319	0.0560235	0.0575538	0.0255079	0	0	0	0	0	0	0	0	0	0
chr10:98319415-98336586	NM_020123	TM9SF3	0	0	0	0	0	0	0	0	0	0	0	0	0.0337471	0	0	0	0	0	0	0	0	0	0	0	0	0	0	0	0	0	0	0	0	0	0	0	0	0	0
chr10:98667021-98711953	NM_001170765	LCOR	0	0	0	0	0	0	0	0	0	0	0	0	0	0	0	0	0	0	0	0	0	0	0.0384068	0	0	0	0	0	0	0	0	0	0	0	0	0	0	0	0
chr10:98703869-98711953	NM_001170765	LCOR	0	0	0	0	0	0	0.043801	0	0	0	0	0	0	0	0	0	0	0	0	0	0	0	0	0	0	0	0	0	0	0	0	0	0	0	0	0	0	0.03907	0
chr10:99006028-99019385	NM_001256423	ARHGAP19	0	0	0	0	0	0	0	0	0	0	0	0	0	0	0	0	0	0	0	0	0	0	0	0	0	0.0319319	0	0	0	0	0	0	0	0	0	0	0	0	0
chr10:99196947-99197507	NM_016046	EXOSC1	0	0	0	0	0	0	0	0	0.022491	0	0	0	0	0	0	0	0.0416467	0	0	0	0	0	0	0	0	0	0	0	0	0	0	0	0	0	0	0	0	0	0
chr10:99196947-99201016	NM_016046	EXOSC1	0	0	0	0	0.0357449	0	0	0.0297212	0	0	0	0	0	0	0	0	0	0	0	0	0	0	0	0	0	0	0	0	0	0	0	0	0	0	0	0	0	0	0
chr10:99229402-99236501	NM_022362	MMS19	0	0	0	0	0	0	0	0	0	0	0	0	0	0	0	0	0	0	0	0	0	0	0	0	0	0	0	0	0	0	0	0	0	0	0	0	0.0343961	0	0
chr11:1000431-1003804	NM_001242837	AP2A2	0	0	0	0	0.0357449	0	0	0.0297212	0	0	0	0	0	0	0	0	0.0416467	0	0.0714485	0	0	0	0	0	0	0.0478978	0	0	0.0255079	0	0	0	0	0	0.0365925	0	0	0	0
chr11:10011043-10024236	NM_030962	SBF2	0	0	0	0	0	0	0	0	0	0	0	0	0	0	0	0	0	0	0	0	0.0306744	0	0	0	0	0.0478978	0	0	0	0	0	0	0	0	0	0	0	0	0
chr11:101946603-101952012	NM_001195005	CFAP300	0	0	0	0	0	0	0	0	0	0	0	0	0	0	0	0	0	0	0	0	0	0.031425	0	0	0	0	0	0	0	0	0	0	0	0	0.0365925	0	0	0	0.0353863
chr11:102233626-102239279	NM_001166	BIRC2	0	0	0	0	0	0	0	0	0	0	0	0	0	0	0	0	0	0	0	0.0258496	0	0	0	0	0	0.0319319	0	0	0	0	0	0	0	0	0	0	0	0	0
chr11:103086449-103093815	NM_001080463	DYNC2H1	0	0	0	0	0	0	0	0	0	0	0	0	0	0	0	0	0	0	0	0	0	0	0.0576102	0	0	0	0	0	0	0	0	0	0	0	0	0	0	0	0
chr11:103090643-103093815	NM_001080463	DYNC2H1	0	0	0	0.0394609	0	0	0.175204	0	0	0	0	0	0	0	0	0	0	0.0380806	0	0	0	0	0	0	0	0	0.0560235	0	0	0	0	0.0448858	0	0	0	0	0	0	0
chr11:103151076-103194718	NM_001080463	DYNC2H1	0	0	0	0	0	0	0	0.0297212	0	0	0	0	0	0	0	0	0	0	0	0	0	0	0	0	0	0	0	0	0	0	0	0	0	0	0	0	0	0	0
chr11:103151076-103229087	NM_001080463	DYNC2H1	0	0	0	0	0	0.0371872	0	0	0	0	0	0	0	0	0	0	0	0	0	0	0	0	0	0	0	0	0	0	0	0	0	0	0	0	0	0	0	0	0
chr11:103173821-103194718	NM_001080463	DYNC2H1	0.0332932	0.0248526	0	0	0.0357449	0	0.131403	0.0445818	0	0	0	0	0	0	0	0	0.0416467	0.0571209	0	0.0258496	0.0766861	0	0	0	0.107682	0.0638638	0	0	0.0255079	0	0.0445452	0	0	0	0.0548888	0	0	0.03907	0
chr11:103173821-103229087	NM_001080463	DYNC2H1	0	0	0	0	0	0	0.109503	0.0297212	0	0.0254303	0.0389457	0	0	0	0	0.0253209	0	0.0380806	0	0	0.0766861	0.0628499	0.0384068	0	0.0307663	0	0	0	0	0	0	0	0	0	0	0	0	0	0
chr11:103173821-103270600	NM_001080463	DYNC2H1	0	0	0	0	0	0	0	0	0	0	0	0.0387281	0	0	0	0	0	0	0	0	0	0	0	0	0	0	0	0	0	0	0	0	0	0	0	0	0	0	0
chr11:103866792-103870983	NM_025208	PDGFD	0	0	0	0.0394609	0	0	0	0	0	0	0	0	0	0	0	0	0	0	0	0	0	0	0	0	0	0	0	0	0	0	0	0	0	0	0	0	0	0	0
chr11:106810185-106856857	NM_000855	GUCY1A2	0	0	0	0	0	0	0	0	0	0	0	0	0.0337471	0	0	0	0	0	0	0	0	0	0	0	0	0	0	0	0	0	0	0	0.0481336	0	0	0.0434011	0	0	0
chr11:106849344-106856857	NM_000855	GUCY1A2	0.0665865	0	0.0336849	0	0	0.111561	0	0	0	0.0381454	0.0389457	0	0	0	0	0.0379813	0	0	0	0	0	0	0.0576102	0	0	0.0478978	0.074698	0	0.0637699	0	0	0	0.120334	0	0	0	0.0515941	0.097675	0.0530794
chr11:107260799-107263621	NM_152434	CWF19L2	0	0	0	0	0.0357449	0	0	0	0	0	0	0	0.0337471	0	0	0	0	0	0	0	0.0306744	0	0	0	0	0.0319319	0	0	0.0382619	0	0	0	0	0	0	0	0	0	0
chr11:107260799-107289013	NM_152434	CWF19L2	0	0	0.0336849	0.0591913	0	0	0	0.0445818	0.022491	0	0	0	0	0	0	0	0	0	0	0	0	0.031425	0.0576102	0	0.0307663	0	0	0	0	0	0	0	0	0	0	0	0	0	0
chr11:107673726-107686691	NM_017515	SLC35F2	0	0	0	0	0	0	0	0	0	0	0	0	0	0	0	0	0.0416467	0	0	0	0	0	0	0	0	0	0	0	0	0	0	0	0	0	0	0	0	0	0
chr11:107904527-107925682	NM_003478	CUL5	0.0332932	0	0	0	0	0	0	0	0	0.0381454	0	0	0	0	0	0.0379813	0.0277645	0	0	0	0	0	0.0384068	0	0	0.0319319	0	0	0	0	0	0	0	0	0.0365925	0	0	0	0
chr11:107916996-107925682	NM_003478	CUL5	0.0998797	0.0248526	0	0.0394609	0.0357449	0.0743743	0.109503	0.0445818	0.022491	0.0508606	0.0778915	0.0580922	0.0843677	0.0587593	0.0705128	0.0633022	0.0694112	0.0380806	0	0.0646239	0	0.1257	0	0.0298222	0.0922989	0.0798297	0.0933726	0.0863307	0.0255079	0.0929601	0.0445452	0	0	0.0447118	0.0914813	0	0.0859902	0.07814	0.0530794
chr11:107916996-107944224	NM_003478	CUL5	0	0	0	0	0	0	0	0	0	0	0	0	0	0	0	0	0	0	0	0	0	0.0471375	0	0	0	0	0	0	0	0	0	0	0	0	0	0	0	0	0
chr11:107916996-107948967	NM_003478	CUL5	0	0	0	0	0	0	0	0	0.022491	0	0	0	0	0	0	0	0	0	0	0	0	0	0	0	0	0	0	0	0	0	0	0	0	0	0	0	0	0	0
chr11:107965117-107966418	NM_003478	CUL5	0	0	0	0.0591913	0.0536174	0	0	0.0297212	0	0.0254303	0	0	0	0	0	0	0	0.0380806	0	0	0	0.031425	0	0	0	0	0	0	0.0255079	0	0	0	0	0	0	0	0	0	0
chr11:108042925-108044578	NM_002519	NPAT	0	0	0	0	0	0	0	0.0297212	0	0	0	0	0	0	0	0	0	0	0	0	0	0	0	0	0	0	0	0	0	0	0	0	0	0	0	0	0	0	0
chr11:108042925-108047817	NM_002519	NPAT	0	0	0.0336849	0	0	0	0	0	0	0	0	0	0.0506206	0	0	0	0	0	0	0	0.0306744	0.031425	0	0	0	0	0	0	0	0	0	0	0	0	0	0	0	0	0
chr11:108046972-108047817	NM_002519	NPAT	0	0	0	0	0	0.111561	0.0657016	0.0445818	0.0787184	0.0254303	0.0778915	0.0968203	0.0674941	0.102829	0.0564103	0.0379813	0.0832935	0.0380806	0	0	0.0613489	0.157125	0.11522	0.0596445	0.169215	0.0798297	0.074698	0	0.0255079	0	0.0445452	0	0.0481336	0	0.073185	0	0	0.07814	0
chr11:108055958-108061227	NM_002519	NPAT	0	0.0497051	0	0	0	0	0.043801	0	0	0	0	0	0	0.0293797	0	0	0	0	0	0	0	0	0	0.0447334	0.0461494	0	0.0933726	0	0	0	0	0.0448858	0	0	0.0365925	0	0	0	0.0353863
chr11:108057208-108061227	NM_002519	NPAT	0	0	0	0	0	0	0.043801	0	0	0	0	0	0	0	0	0	0	0	0	0	0.0306744	0	0.0384068	0	0.0307663	0	0	0	0.0255079	0	0	0	0	0	0	0	0	0.03907	0
chr11:108098321-108100050	NM_000051	ATM	0.0499398	0	0	0	0	0.0371872	0.0876021	0.0445818	0.022491	0	0	0.116184	0	0.0587593	0	0	0	0	0	0.0387743	0	0	0	0	0.0307663	0	0	0.0863307	0.0637699	0	0	0	0	0	0.0365925	0	0	0	0
chr11:108098321-108106561	NM_000051	ATM	0	0	0	0	0	0	0	0	0.022491	0	0	0.0387281	0	0	0	0	0	0	0	0.0258496	0	0	0.0384068	0	0	0	0.037349	0.0575538	0	0	0	0	0	0	0.0548888	0	0	0	0
chr11:108098321-108138069	NM_000051	ATM	0	0	0	0	0	0	0.043801	0	0	0	0	0	0	0	0	0	0	0	0	0	0	0	0	0	0	0.0319319	0	0.0575538	0	0	0	0	0	0	0	0	0	0	0.0353863
chr11:108137897-108138069	NM_000051	ATM	0	0	0	0	0	0	0	0	0	0.101721	0	0	0	0	0.0282051	0.0379813	0	0	0	0.0258496	0	0	0	0	0.0307663	0.0638638	0.0560235	0	0	0	0	0	0	0	0.0365925	0	0	0.03907	0
chr11:108168013-108202764	NM_000051	ATM	0	0	0	0	0	0	0	0	0	0	0	0	0	0	0	0	0.0277645	0	0	0	0	0	0	0	0	0	0	0	0	0	0	0	0	0	0	0	0	0	0
chr11:108170440-108175579	NM_000051	ATM	0	0	0	0	0	0	0	0	0	0	0	0	0	0	0	0	0	0	0	0.0387743	0	0	0	0	0	0	0	0	0	0	0	0	0	0	0	0	0	0	0
chr11:108172374-108175579	NM_000051	ATM	0	0.0248526	0	0	0.0357449	0	0	0	0	0.0254303	0	0	0	0	0	0	0.0277645	0	0	0	0	0	0.0576102	0	0	0	0	0	0	0	0	0	0	0	0	0	0.0343961	0	0
chr11:108186549-108206688	NM_000051	ATM	0	0	0	0	0	0	0	0	0	0	0	0	0	0	0	0	0	0	0	0	0	0	0.0384068	0	0	0	0	0	0	0	0	0	0	0	0.0548888	0	0	0	0
chr11:108544193-108550287	NM_004398	DDX10	0.0332932	0	0	0	0	0	0.043801	0	0	0	0	0.0580922	0	0	0	0	0	0	0	0	0	0	0	0	0	0	0	0	0	0	0	0	0	0	0	0	0	0.03907	0
chr11:110007387-110008139	NM_033390	ZC3H12C	0	0	0	0	0	0.0371872	0	0	0	0	0	0	0	0	0	0	0	0	0	0	0	0	0.0576102	0.0298222	0	0	0	0	0.0382619	0	0	0	0	0	0	0	0	0	0
chr11:110118427-110124834	NM_001260493	RDX	0	0	0	0	0	0	0.043801	0	0	0	0	0	0	0	0	0	0	0	0	0	0	0	0	0	0.0307663	0.0478978	0	0	0	0	0	0	0	0	0	0	0	0	0
chr11:111622882-111624301	NM_181699	PPP2R1B	0	0	0	0.0394609	0	0.0371872	0.043801	0	0	0	0	0	0	0	0	0	0	0	0	0.0387743	0.0306744	0.031425	0.0384068	0.0298222	0.0615326	0.0319319	0.037349	0	0	0	0	0	0	0	0	0	0	0	0
chr11:111706887-111711532	NM_001077691	ALG9	0	0	0	0	0	0	0	0	0	0	0	0	0	0	0.0282051	0	0	0	0	0.0258496	0	0	0	0	0.0307663	0	0	0	0	0	0	0	0	0	0	0	0	0	0
chr11:111706887-111724459	NM_001077691	ALG9	0	0	0	0	0	0	0	0	0	0.0254303	0	0	0	0	0	0	0	0	0	0	0	0	0	0	0	0	0	0	0	0	0	0	0	0	0	0	0	0	0
chr11:111907996-111914257	NM_001931	DLAT	0	0	0	0	0	0	0	0	0	0	0	0	0	0	0	0	0.0277645	0	0	0	0	0	0	0	0	0.0319319	0	0	0	0	0	0	0	0	0	0.0434011	0	0	0
chr11:111914189-111922073	NM_001931	DLAT	0	0	0	0	0	0	0	0	0	0	0	0	0.0337471	0	0	0	0	0	0	0	0	0	0	0	0	0	0	0	0	0	0	0	0	0	0	0	0	0	0
chr11:111948938-111951282	NM_001082969	NKAPD1	0	0	0	0	0.0357449	0	0	0	0	0	0	0	0	0	0	0	0	0	0	0	0	0	0	0	0	0	0	0	0	0	0	0	0	0	0	0	0	0	0
chr11:113679019-113679976	NM_020886	USP28	0	0	0	0	0	0	0	0	0	0	0	0	0	0	0	0	0	0	0	0	0	0	0	0	0.0307663	0	0	0	0	0	0	0	0	0	0	0	0	0	0
chr11:113723222-113725057	NM_020886	USP28	0	0	0	0	0	0	0	0.0297212	0	0	0	0	0	0	0	0	0	0	0	0	0	0	0	0	0	0	0.037349	0	0	0	0	0.0673287	0	0	0	0	0	0	0
chr11:115080293-115111140	NM_001098517	CADM1	0	0	0	0	0	0	0	0	0	0	0	0	0	0	0	0	0	0	0	0	0	0	0	0	0	0	0	0	0	0	0	0.0448858	0.0722005	0	0	0	0	0	0
chr11:115085327-115111140	NM_001098517	CADM1	0	0	0	0	0	0	0.153304	0.0297212	0.022491	0	0	0	0	0	0	0	0	0	0	0.0258496	0	0.031425	0	0.0745556	0	0	0	0	0.0255079	0	0	0	0	0	0	0	0	0	0
chr11:115099832-115111140	NM_001098517	CADM1	0	0	0	0	0	0	0.109503	0	0	0	0	0	0	0	0	0	0	0	0	0.0258496	0.0613489	0.031425	0	0.0447334	0	0	0.037349	0	0	0	0	0	0.0481336	0	0	0	0	0	0
chr11:117023156-117034608	NM_002572	PAFAH1B2	0.116526	0	0	0	0.107235	0	0.043801	0	0	0	0	0	0	0	0.0282051	0	0	0	0	0	0	0.031425	0.0384068	0	0.107682	0.0319319	0.0560235	0.0575538	0	0	0	0	0.0722005	0	0.0548888	0	0	0.03907	0.0353863
chr11:117109316-117110576	NM_207343	RNF214	0	0	0	0	0	0	0	0	0	0	0	0	0	0	0	0	0.0277645	0	0	0	0	0	0	0	0	0	0	0	0.0255079	0	0	0	0	0	0	0	0	0	0
chr11:117115160-117117664	NM_207343	RNF214	0	0	0.0336849	0	0.0357449	0	0	0	0	0	0	0	0	0	0	0	0	0	0	0	0	0	0	0	0	0	0	0	0	0	0	0	0	0	0	0	0	0	0
chr11:117150623-117150975	NM_207343	RNF214	0.0332932	0	0	0	0	0	0	0	0	0	0	0.0387281	0	0.0587593	0	0	0.0416467	0	0	0.0258496	0	0	0.0384068	0	0	0	0	0	0.0382619	0	0	0	0	0	0	0	0	0	0
chr11:117391844-117395798	NM_020693	DSCAML1	0	0	0	0	0	0	0	0	0	0	0	0	0	0	0	0	0	0	0	0	0	0	0	0	0	0	0.037349	0	0	0	0	0	0	0	0	0	0	0	0
chr11:117647505-117651525	NM_020693	DSCAML1	0	0	0	0	0	0	0.043801	0.0445818	0	0	0.0389457	0	0	0.0587593	0	0	0	0	0	0	0	0.0628499	0	0	0	0	0	0	0	0	0	0.0448858	0.0722005	0	0	0	0	0.03907	0
chr11:118350888-118353210	NM_001197104	KMT2A	0	0	0	0	0	0	0	0	0	0	0	0	0	0	0	0	0	0	0	0.0258496	0	0	0	0	0	0	0	0	0	0	0	0	0	0	0	0	0	0	0
chr11:118352429-118353210	NM_001197104	KMT2A	0	0	0	0	0	0.0557807	0.0657016	0	0	0	0	0	0	0	0	0.0379813	0.0277645	0.0380806	0	0	0	0	0	0	0	0	0	0	0.0382619	0	0	0	0	0	0	0	0	0	0
chr11:118352429-118359475	NM_001197104	KMT2A	0	0	0	0	0	0	0	0	0	0	0	0	0	0	0	0	0	0	0	0	0	0	0	0	0	0	0.037349	0	0	0	0	0	0	0	0	0	0	0	0
chr11:118365002-118372572	NM_001197104	KMT2A	0	0	0	0	0.0536174	0	0	0	0	0	0	0	0	0	0	0	0	0	0	0	0	0	0	0	0.0307663	0	0	0	0	0	0	0	0	0	0	0	0	0	0
chr11:118368650-118370135	NM_001197104	KMT2A	0	0	0	0	0.0357449	0	0	0	0	0	0	0	0	0	0	0	0	0	0	0	0	0	0	0	0	0	0	0	0	0	0	0	0	0	0	0	0	0	0
chr11:118368650-118372572	NM_001197104	KMT2A	0	0	0	0.0394609	0	0	0	0	0	0	0	0	0	0	0	0	0	0	0	0	0	0	0	0	0	0	0	0	0	0	0	0	0	0	0	0	0	0	0
chr11:118422500-118423050	NM_001168618	IFT46	0	0	0	0	0	0	0	0.0445818	0	0	0	0	0	0	0	0	0	0	0	0.0258496	0	0	0	0	0	0	0	0	0	0	0	0	0	0	0	0	0	0	0
chr11:118422500-118430579	NM_001168618	IFT46	0	0	0	0.0789218	0.0714898	0	0.131403	0.0445818	0.0337365	0.0254303	0	0	0	0.0440695	0	0.0379813	0.0694112	0	0.0714485	0	0.0613489	0.0628499	0	0	0.0461494	0.0478978	0.037349	0	0	0	0	0	0	0.0894237	0	0	0.0515941	0	0.0353863
chr11:118425173-118430579	NM_001168618	IFT46	0	0	0	0	0	0	0.219005	0	0.0337365	0	0	0.0387281	0	0	0	0	0	0	0	0.0258496	0	0.031425	0.0384068	0	0	0.0319319	0	0	0	0	0	0	0	0	0	0.0651017	0	0	0
chr11:118451960-118455359	NM_001142281	ARCN1	0	0	0	0	0	0.0557807	0.043801	0.0445818	0.022491	0	0	0	0	0.0587593	0	0	0.0277645	0.0380806	0	0	0	0	0.0768136	0	0.0615326	0.0478978	0.037349	0	0	0	0	0	0	0	0	0	0	0.058605	0
chr11:118453893-118455359	NM_001142281	ARCN1	0	0	0	0	0	0	0	0	0	0	0	0	0	0	0	0	0	0.0380806	0	0	0	0	0.0576102	0	0	0	0.037349	0	0	0	0	0	0	0	0	0	0	0	0
chr11:118454523-118455359	NM_001142281	ARCN1	0	0	0	0	0	0	0	0.0297212	0	0	0	0	0	0	0	0	0	0	0	0	0	0	0	0	0	0.0638638	0	0	0	0	0	0	0	0	0.0365925	0	0.0343961	0	0
chr11:118625413-118629611	NM_001257191	DDX6	0	0	0	0	0	0	0	0	0	0	0	0	0	0	0	0	0.0416467	0	0	0	0	0	0	0	0	0	0	0	0.0382619	0	0	0	0	0	0	0	0	0	0
chr11:118629482-118630753	NM_001257191	DDX6	0	0	0	0	0	0	0	0	0	0.0254303	0	0	0	0	0	0	0	0	0	0	0	0	0	0	0	0	0	0	0	0	0	0	0	0	0	0	0	0	0
chr11:118629482-118634015	NM_001257191	DDX6	0	0	0	0	0	0	0	0	0	0.0254303	0	0	0	0	0	0	0	0	0	0	0	0	0	0	0	0	0	0	0	0	0	0	0	0	0	0	0	0	0
chr11:118656760-118657227	NM_001257191	DDX6	0	0	0.0336849	0	0.0536174	0	0.0876021	0	0	0.0508606	0	0	0	0	0	0	0.055529	0.0380806	0	0.0258496	0.0766861	0.031425	0.096017	0	0.0307663	0	0.037349	0	0.0382619	0	0	0.0448858	0	0	0.073185	0	0	0.03907	0
chr11:11895346-11901927	NM_017944	USP47	0	0	0	0	0	0	0	0	0	0	0	0	0	0	0	0	0	0	0	0	0	0	0	0	0	0.0319319	0	0	0	0	0	0	0	0	0	0	0	0	0
chr11:119002244-119003929	NM_001243259	HINFP	0	0	0	0	0	0	0	0	0	0.0254303	0	0	0	0	0	0	0	0	0	0	0	0	0	0	0	0	0	0	0	0	0	0	0	0	0	0	0	0	0
chr11:119144577-119145663	NM_005188	CBL	0	0	0	0	0	0	0	0.0297212	0	0	0	0	0.0337471	0.0440695	0	0	0	0	0	0.0258496	0	0	0.0384068	0	0.0461494	0.0319319	0	0	0.0382619	0	0	0	0	0	0	0	0	0.03907	0
chr11:119155678-119156276	NM_005188	CBL	0	0	0	0	0	0	0	0	0	0	0	0	0.0337471	0	0	0	0	0	0	0	0	0	0	0.0298222	0.0307663	0	0	0	0	0	0	0	0	0	0	0	0.0343961	0.03907	0
chr11:119167627-119168191	NM_005188	CBL	0	0	0	0	0	0	0	0	0	0	0	0	0	0	0	0	0	0	0	0	0	0	0	0	0	0	0	0	0	0	0	0	0	0	0.0365925	0	0	0	0
chr11:120276826-120278532	NM_001198665	ARHGEF12	0	0.0248526	0	0	0	0	0	0	0	0.0381454	0	0	0	0	0	0.0633022	0	0	0.0714485	0.0258496	0	0.031425	0	0.0298222	0.0615326	0.0319319	0	0	0	0	0	0	0	0	0	0	0	0.03907	0
chr11:120310837-120316173	NM_001198665	ARHGEF12	0	0	0	0	0	0	0.0657016	0.0743031	0	0	0	0	0	0.0440695	0	0	0.0277645	0	0	0	0	0	0	0	0	0	0	0	0	0	0	0	0	0	0	0	0	0.07814	0
chr11:120310837-120348235	NM_001198665	ARHGEF12	0	0	0	0	0	0	0.0876021	0	0	0	0	0	0	0.0293797	0	0.0253209	0.0416467	0	0	0	0	0	0	0	0.0307663	0	0	0	0	0	0	0	0	0	0	0	0	0	0
chr11:120317111-120330029	NM_001198665	ARHGEF12	0	0	0	0	0	0	0	0	0	0	0	0	0	0	0	0	0	0	0	0	0	0	0	0	0	0	0.037349	0	0	0	0	0	0	0	0	0	0	0	0
chr11:120335945-120338017	NM_001198665	ARHGEF12	0	0	0	0	0	0	0	0.0445818	0	0	0	0	0	0	0	0	0	0	0	0	0	0	0	0	0	0.0319319	0.037349	0	0	0	0	0	0	0	0.0365925	0	0	0	0
chr11:120339996-120348235	NM_001198665	ARHGEF12	0	0	0	0	0	0	0	0	0.0562275	0	0	0	0	0.0293797	0	0	0.055529	0	0	0	0	0	0	0	0.0461494	0	0	0	0	0	0	0	0	0.0447118	0	0	0	0.07814	0
chr11:120343758-120348235	NM_001198665	ARHGEF12	0	0	0	0	0	0	0.109503	0.118885	0.0337365	0	0.0389457	0.116184	0.0506206	0.0734491	0	0.113944	0.194351	0	0	0.0775487	0	0.0471375	0	0.0447334	0.0615326	0	0.074698	0.0863307	0.0382619	0	0	0	0	0	0	0.0434011	0.0859902	0.175815	0
chr11:120345268-120348235	NM_001198665	ARHGEF12	0.0499398	0	0	0	0.0357449	0.0371872	0.240906	0.148606	0.0899639	0.089006	0.0584186	0.0387281	0.118115	0.146898	0	0.0506418	0.263763	0.0380806	0	0.103398	0.0613489	0.1257	0.0384068	0.0596445	0.123065	0	0.0933726	0.115108	0.0255079	0.123947	0	0	0	0.0894237	0.0365925	0.0434011	0.0343961	0.15628	0
chr11:120346048-120348235	NM_001198665	ARHGEF12	0	0	0	0	0	0	0	0.0445818	0	0	0	0	0.0337471	0.0293797	0	0	0.055529	0	0	0.0258496	0	0	0	0	0.0307663	0.0319319	0.0560235	0	0	0	0	0	0	0	0	0	0	0.03907	0
chr11:120347369-120348235	NM_001198665	ARHGEF12	0	0	0	0.0394609	0	0	0	0.0743031	0	0	0	0	0	0	0	0	0.0694112	0	0	0.0258496	0	0.0471375	0	0.0596445	0	0	0.0560235	0	0.0255079	0	0	0	0	0	0	0	0	0.07814	0
chr11:120907213-120930794	NM_001130047	TBCEL	0	0	0	0	0.0357449	0	0.043801	0	0	0	0	0	0	0.0440695	0	0	0.0416467	0	0	0.0258496	0.0306744	0.0471375	0.096017	0	0	0.0319319	0	0	0	0	0	0	0	0	0	0.0434011	0	0	0
chr11:120916382-120918376	NM_001130047	TBCEL	0	0	0	0	0	0	0	0	0	0	0	0	0	0	0	0	0	0	0	0.0387743	0	0	0	0	0.0307663	0.0638638	0	0	0	0.0619734	0	0	0	0	0	0	0	0	0
chr11:120916382-120924441	NM_001130047	TBCEL	0	0	0	0	0	0	0	0	0	0	0	0	0	0	0.0282051	0	0	0	0	0.0387743	0	0	0.0384068	0	0	0	0	0	0	0	0	0	0	0	0	0	0	0	0
chr11:120916382-120930794	NM_001130047	TBCEL	0.133173	0.086984	0.13474	0.138113	0.0714898	0.0371872	0.350408	0.222909	0.0562275	0.0762908	0	0.154912	0.101241	0.146898	0.0846154	0.139265	0.0971757	0.0571209	0.0714485	0.0775487	0.107361	0.0471375	0.134424	0.0447334	0.123065	0.111762	0.0560235	0.0575538	0.140294	0	0.0668178	0.0897716	0.0962673	0.156491	0.128074	0.0868022	0.154782	0.15628	0.141545
chr11:122646926-122647918	NM_032873	UBASH3B	0	0	0	0.0394609	0	0	0	0	0	0	0	0	0.0337471	0.0440695	0	0	0	0	0	0	0	0	0.0384068	0	0.0461494	0	0	0	0.0382619	0	0	0	0	0	0.0365925	0	0	0	0.0353863
chr11:122795604-122805783	NM_024806	JHY	0	0	0	0	0	0	0	0	0	0	0	0	0	0	0	0	0	0	0	0	0	0	0	0	0.0307663	0	0	0	0	0	0	0	0	0	0	0	0	0	0
chr11:122827203-122828199	NM_024806	JHY	0	0	0	0	0	0	0.0876021	0.0297212	0	0	0	0	0.0674941	0	0	0.0886231	0	0	0	0.0387743	0.0306744	0.031425	0	0	0.123065	0	0.037349	0	0	0	0	0	0	0	0	0	0	0	0
chr11:123464789-123466745	NM_020716	GRAMD1B	0	0	0	0	0	0	0	0	0	0.0381454	0	0	0	0	0.0282051	0	0	0	0	0	0	0	0	0	0	0	0	0	0	0	0	0	0.0481336	0	0	0	0	0	0
chr11:124517260-124518071	NM_170601	SIAE	0	0	0	0	0	0	0	0	0	0	0	0	0.0337471	0	0	0	0	0	0	0	0	0	0	0	0	0	0.037349	0	0	0	0	0	0	0	0	0	0	0	0
chr11:125888224-125891415	NM_001243597	CDON	0	0	0	0	0	0	0	0	0	0	0	0	0	0	0	0	0	0	0	0.0258496	0	0	0	0	0	0	0	0	0	0	0	0	0	0	0	0	0	0	0
chr11:12785725-12785981	NM_021961	TEAD1	0	0	0.0336849	0.0394609	0.0714898	0	0	0	0.022491	0	0	0	0	0	0.0282051	0	0	0	0	0.0258496	0	0.031425	0.0768136	0.0745556	0.0307663	0.0319319	0	0	0	0	0	0	0	0	0.073185	0	0.0343961	0.03907	0.0707726
chr11:128932174-128936763	NM_001142685	ARHGAP32	0	0.0248526	0	0	0	0	0	0	0	0	0	0	0	0	0	0	0	0	0	0	0.0306744	0.031425	0	0	0	0	0	0	0	0	0	0	0	0	0	0	0	0	0
chr11:128963515-128994789	NM_001142685	ARHGAP32	0	0	0	0	0	0	0	0.0297212	0	0	0.0584186	0	0	0	0	0	0	0	0	0.0258496	0	0	0	0	0	0	0.037349	0	0	0	0	0	0	0	0	0	0	0	0
chr11:128993340-128994789	NM_001142685	ARHGAP32	0.0499398	0	0	0	0.0714898	0	0.109503	0.0445818	0.022491	0.0254303	0	0	0	0.0293797	0	0	0	0	0	0	0.0460117	0.031425	0.0384068	0	0	0.0319319	0.037349	0	0	0	0.0445452	0	0	0	0	0.0434011	0	0	0
chr11:128993340-129034322	NM_001142685	ARHGAP32	0	0	0	0	0	0	0.131403	0	0	0	0	0	0	0.0440695	0	0	0	0	0	0.0387743	0	0	0	0.0298222	0.0307663	0	0	0	0	0	0	0	0	0	0	0	0	0	0
chr11:129979323-129980556	NM_001142276	APLP2	0	0	0	0	0	0	0.109503	0	0	0.0254303	0	0	0	0	0	0	0	0	0	0	0	0	0	0	0.0615326	0	0.037349	0	0	0	0	0	0	0	0	0	0.0343961	0	0
chr11:130106687-130109791	NM_014155	ZBTB44	0	0	0	0	0	0	0	0	0	0	0.0389457	0	0	0	0	0	0	0	0	0	0	0	0	0	0	0	0	0	0	0	0	0	0	0	0	0	0	0	0
chr11:130130750-130131824	NM_014155	ZBTB44	0.0832331	0.124263	0.0842122	0.138113	0.250214	0.0371872	1.51114	0.297212	0.0787184	0.330594	0.155783	0.309825	0.269977	0.293797	0.169231	0.113944	0.305409	0.0571209	0.178621	0.258496	0.122698	0.109987	0.288051	0.178933	0.24613	1.43693	0.0933726	0.345323	0.102032	0.0619734	0.200454	0.1571	0.312869	0.0894237	0.0548888	0.195305	0.103188	0.136745	0.123852
chr11:134076493-134080348	NM_015261	NCAPD3	0	0	0	0	0.0714898	0	0	0	0	0	0	0	0	0	0	0	0	0	0	0	0	0	0	0	0	0	0	0	0	0	0	0	0	0	0	0	0	0	0
chr11:13435076-13443385	NM_032320	BTBD10	0	0.0372788	0.0336849	0	0.0357449	0.0371872	0.306607	0.0594424	0	0.0508606	0	0	0.0674941	0.088139	0	0	0.055529	0	0.142897	0.0387743	0	0.031425	0.0768136	0.0596445	0.107682	0	0.037349	0	0.114786	0.0619734	0.0668178	0.0448858	0.0722005	0	0	0	0.0859902	0	0
chr11:13435076-13466728	NM_032320	BTBD10	0	0	0	0	0	0	0.175204	0.0594424	0	0.0762908	0	0	0	0	0	0.0379813	0.0694112	0	0	0	0.0460117	0.0471375	0.0768136	0.0298222	0.0461494	0	0.0560235	0	0.0510159	0	0	0	0.0722005	0	0	0	0	0	0
chr11:14793482-14810788	NM_000922	PDE3B	0.0332932	0.0497051	0.101055	0.0986522	0.125107	0.0557807	0.0876021	0.0743031	0	0	0.0584186	0	0	0.0293797	0	0.113944	0.12494	0	0.0714485	0	0.0306744	0	0.0576102	0.0298222	0.0461494	0.143693	0	0.0863307	0	0	0	0.0673287	0.144401	0	0.201259	0.0434011	0	0.058605	0.0530794
chr11:14825489-14856641	NM_000922	PDE3B	0	0	0	0	0	0	0	0	0	0	0	0	0	0	0	0	0	0	0	0	0	0	0	0	0	0	0	0	0	0	0	0	0	0	0	0	0	0	0.0353863
chr11:14825489-14865572	NM_000922	PDE3B	0	0	0	0	0	0	0	0.0297212	0	0	0	0	0	0	0	0	0.0277645	0	0	0	0	0	0	0	0	0	0	0	0	0	0	0	0	0	0	0	0	0	0
chr11:14852243-14882912	NM_000922	PDE3B	0	0	0.0505273	0	0	0	0	0.0297212	0	0	0	0	0	0	0	0	0.055529	0	0	0	0	0	0	0	0	0	0	0	0	0	0	0	0	0	0	0	0	0	0
chr11:16068059-16077447	NM_001145819	SOX6	0.0332932	0	0	0	0	0	0	0	0	0	0	0	0	0	0	0	0	0	0	0	0	0	0	0	0.0307663	0.0478978	0	0	0	0	0	0	0	0	0	0	0	0	0
chr11:16117541-16119234	NM_001145819	SOX6	0	0	0	0	0	0	0	0	0	0	0	0	0	0	0	0.0379813	0	0	0	0	0	0	0	0	0	0	0	0	0	0	0	0	0	0	0	0	0	0	0
chr11:16117541-16208501	NM_001145819	SOX6	0	0	0	0	0	0	0	0	0	0	0	0	0	0	0	0	0	0	0	0	0	0	0	0.0447334	0	0	0	0	0	0	0	0	0	0	0	0	0	0	0
chr11:16205431-16208501	NM_001145819	SOX6	0	0	0.0336849	0	0	0	0	0	0.022491	0	0	0	0	0	0	0	0	0	0	0	0.0306744	0	0	0.0447334	0	0.0319319	0	0	0	0	0	0	0	0	0	0	0	0	0
chr11:17115807-17136012	NM_002645	PIK3C2A	0	0	0	0	0	0	0	0	0	0	0	0	0.0337471	0	0	0	0	0	0	0	0	0	0	0	0	0	0	0	0	0	0	0	0	0	0	0	0	0	0
chr11:17143734-17167489	NM_002645	PIK3C2A	0	0	0	0	0	0	0	0	0	0	0	0.0387281	0	0.0293797	0	0	0	0	0	0.0258496	0	0	0	0	0.0307663	0	0	0	0	0	0	0	0	0	0	0	0	0	0
chr11:17153462-17167489	NM_002645	PIK3C2A	0	0.0248526	0.0336849	0	0.0536174	0	0.109503	0.0594424	0	0.0635757	0	0	0.0337471	0.0440695	0	0.0253209	0.0971757	0	0	0.0516991	0.0460117	0.031425	0.0768136	0	0.0769157	0.0478978	0	0	0	0	0	0	0	0.0447118	0	0	0	0	0
chr11:17167214-17167489	NM_002645	PIK3C2A	0	0	0	0	0	0	0	0.0297212	0	0	0	0.0387281	0	0.0293797	0	0	0.0416467	0	0	0	0	0	0	0	0.0307663	0	0.037349	0	0	0	0	0	0	0	0	0	0	0	0
chr11:18105081-18111057	NM_138421	SAAL1	0.0499398	0	0	0	0	0	0	0	0	0	0	0	0	0	0	0	0	0	0	0	0	0	0	0	0	0	0	0	0	0	0	0	0	0	0	0	0	0	0
chr11:18305341-18307006	NM_007216	HPS5	0	0	0	0	0.0357449	0	0	0	0	0.0508606	0	0	0	0	0	0.0253209	0.055529	0	0	0	0	0	0	0.0596445	0	0	0	0	0	0	0	0	0	0	0	0	0	0	0
chr11:18312988-18313566	NM_007216	HPS5	0	0	0	0	0.0536174	0	0.043801	0	0	0.0381454	0	0	0	0.0293797	0	0	0.0277645	0	0	0	0	0	0.0384068	0.0298222	0.0307663	0	0	0	0	0	0	0	0	0	0	0	0	0.058605	0
chr11:18312988-18314523	NM_007216	HPS5	0.116526	0.0745577	0.0336849	0.197304	0.0536174	0.0371872	0.569414	0.208049	0.134946	0.101721	0.233674	0.0774562	0.118115	0.367246	0	0.0506418	0.291527	0.0952016	0	0.0904735	0.0766861	0.235687	0.096017	0.104378	0.24613	0.111762	0.130722	0.0575538	0.153048	0.0619734	0.111363	0.0448858	0.0481336	0	0.073185	0.0434011	0.103188	0.19535	0.123852
chr11:18524032-18541150	NM_006292	TSG101	0	0	0	0	0	0	0	0	0	0.0254303	0	0	0	0	0	0	0	0	0	0	0	0	0.0576102	0	0	0	0	0	0	0	0	0	0	0	0	0	0	0	0
chr11:18536224-18541150	NM_006292	TSG101	0	0	0	0	0	0	0	0	0	0	0	0	0	0	0	0	0.0277645	0	0	0	0	0	0	0	0	0.0319319	0	0	0	0	0	0	0	0	0	0	0	0	0
chr11:18633023-18634035	NM_194285	SPTY2D1	0	0	0	0	0.0357449	0	0	0	0	0	0	0	0	0	0	0	0	0	0	0	0	0	0	0	0	0	0	0	0	0	0	0	0	0	0	0	0	0	0
chr11:19177342-19187932	NM_001001483	ZDHHC13	0	0	0	0	0	0	0	0	0	0	0	0	0	0	0	0	0	0	0	0	0	0	0	0	0.0307663	0	0	0	0	0	0	0	0	0	0	0	0	0	0
chr11:19890470-19914140	NM_001111018	NAV2	0	0	0	0	0	0	0	0	0	0	0	0	0	0	0	0	0	0	0	0	0	0.0471375	0	0	0	0	0	0	0	0	0	0	0	0	0	0	0	0	0
chr11:20417348-20419267	NM_001145166	PRMT3	0.0332932	0	0	0	0	0	0	0	0	0	0	0	0	0	0	0	0	0	0	0	0	0	0	0	0	0	0	0	0	0	0	0	0	0	0	0	0	0	0
chr11:20424464-20448411	NM_001145166	PRMT3	0	0	0	0	0	0	0	0.0297212	0	0	0	0	0	0	0	0	0	0	0	0.0387743	0	0.031425	0	0	0	0.0319319	0	0	0	0	0	0	0	0	0	0	0	0	0
chr11:20636224-20639430	NM_004211	SLC6A5	0	0	0	0	0	0	0	0	0	0	0	0	0	0	0	0	0	0	0	0	0	0	0	0.0298222	0	0	0	0	0	0	0	0	0	0	0	0	0	0	0
chr11:22225349-22249132	NM_001142649	ANO5	0	0	0	0	0.0357449	0	0	0	0	0	0	0	0	0	0	0	0	0	0	0	0	0	0	0	0	0.0319319	0.037349	0	0	0	0	0	0	0	0	0	0	0	0
chr11:22225349-22261230	NM_001142649	ANO5	0	0	0	0	0	0	0.043801	0	0	0	0	0	0	0	0	0	0	0	0	0	0	0	0	0	0	0	0.037349	0	0	0	0	0	0	0	0	0	0	0	0
chr11:22242642-22284589	NM_001142649	ANO5	0	0	0	0	0	0	0	0	0	0	0	0	0	0	0	0	0	0	0	0	0	0	0	0	0	0	0.037349	0	0	0	0	0	0	0.0447118	0	0	0	0	0
chr11:22696395-22707335	NM_001143830	GAS2	0.0332932	0	0	0	0	0	0	0	0	0	0	0	0	0.0440695	0	0	0	0	0	0	0	0.031425	0.0768136	0	0	0.0319319	0	0	0	0	0	0	0	0	0	0	0	0	0.0530794
chr11:22696395-22777499	NM_001143830	GAS2	0	0	0.0336849	0	0	0	0	0	0	0	0	0	0	0.0293797	0	0	0	0	0	0	0	0	0.096017	0.0298222	0	0	0	0	0	0	0	0	0	0	0	0	0	0	0
chr11:24927536-25004839	NM_001009909	LUZP2	0	0	0	0	0	0	0	0.0297212	0	0	0	0	0	0	0	0	0	0	0	0.0258496	0	0	0	0	0	0	0	0	0	0	0	0	0	0	0	0	0	0	0
chr11:27393161-27414065	NM_018490	LGR4	0	0	0	0	0	0	0.043801	0	0	0	0	0	0	0.0293797	0	0	0.0277645	0	0	0	0	0	0	0	0	0	0	0	0	0	0	0	0	0	0	0	0	0	0
chr11:28098553-28113060	NM_031217	KIF18A	0	0	0	0	0.0893623	0	0	0	0	0	0	0	0	0	0	0	0	0	0	0	0	0	0	0	0	0	0	0	0	0	0	0	0.0481336	0	0	0	0	0	0
chr11:2972488-2997353	NR_002982	SNORA54	0	0	0	0	0	0	0	0	0	0	0	0	0	0	0	0	0	0	0	0	0	0	0	0	0	0	0	0	0	0	0	0	0	0	0	0	0.0343961	0	0
chr11:2991032-2993473	NM_005969	NAP1L4	0	0	0	0	0.0357449	0.0371872	0	0	0	0	0	0	0	0	0	0	0	0	0	0	0	0	0	0	0	0	0	0	0.0510159	0	0	0	0	0	0	0	0	0	0
chr11:30516842-30557722	NM_001584	MPPED2	0	0	0	0	0	0	0.043801	0	0	0	0	0	0	0	0	0	0	0	0	0	0	0	0	0.0745556	0.0922989	0	0	0	0	0	0	0	0	0	0	0	0	0	0
chr11:30516842-30602041	NM_001584	MPPED2	0	0	0	0	0	0	0	0	0	0	0	0	0	0	0	0	0	0	0	0	0	0	0	0	0	0	0	0	0	0	0	0	0	0	0	0.0651017	0	0	0
chr11:31827949-31832563	NM_001258465	PAX6	0	0	0	0	0	0	0.043801	0	0	0	0	0	0	0.088139	0	0	0	0	0	0	0	0	0	0	0.0461494	0	0	0	0	0	0	0	0	0	0.0365925	0	0	0	0
chr11:32611092-32617593	NM_006360	EIF3M	0	0	0	0	0	0	0	0	0	0	0	0	0	0	0	0	0	0	0	0.0258496	0	0	0	0	0.0307663	0	0	0	0	0	0	0	0.0481336	0	0	0	0	0	0
chr11:32948702-32956981	NM_001076786	QSER1	0	0.173968	0.0505273	0.138113	0.196597	0.0557807	0.262806	0.23777	0.0787184	0.152582	0.0778915	0.329189	0.0337471	0.279107	0.0705128	0.177246	0.152705	0	0.0714485	0.0387743	0.0460117	0.109987	0.0384068	0.0596445	0.107682	0.0798297	0.186745	0	0.114786	0.0929601	0.0445452	0	0.0481336	0	0.0914813	0	0.0687922	0.136745	0
chr11:32953288-32956981	NM_001076786	QSER1	0	0	0	0	0	0	0	0	0	0.0254303	0	0.0580922	0	0	0	0	0	0	0	0	0	0	0	0	0	0	0	0	0	0	0	0	0	0	0	0	0	0	0
chr11:32987845-32995095	NM_001076786	QSER1	0	0	0	0	0	0	0	0	0	0	0	0	0	0	0	0.0253209	0	0.0380806	0	0	0	0	0	0	0	0	0	0	0	0	0	0	0	0	0	0	0	0	0
chr11:33127112-33127610	NM_001326	CSTF3	0.0832331	0	0.0505273	0	0	0	0.043801	0.0297212	0.022491	0.0254303	0	0.0580922	0.0506206	0.0293797	0.0282051	0.0506418	0.0416467	0	0	0	0	0.031425	0.0384068	0	0.0615326	0.0319319	0.074698	0	0	0	0	0	0	0	0	0.0434011	0.0515941	0	0
chr11:33307958-33309057	NM_001278163	HIPK3	0.516045	0.385215	0.168424	1.08517	1.21533	0.52062	2.25575	0.713309	0.528538	0.4196	0.525767	0.348553	0.303724	0.587593	0.380769	0.506418	0.916228	0.342726	0.714485	0.878885	1.08894	0.927037	0.844949	0.521889	1.38448	1.42097	0.522886	0.3741	0.73973	0.123947	0.534543	0.561072	0.60167	0.71539	0.622073	0.282107	0.464347	0.605585	0.424636
chr11:33307958-33350179	NM_001278163	HIPK3	0	0	0	0	0	0	0.043801	0	0	0	0	0	0	0	0	0	0	0	0	0.0258496	0	0	0	0	0	0	0	0	0	0	0	0	0	0	0	0	0	0	0
chr11:33572585-33573787	NM_012194	KIAA1549L	0	0.0248526	0	0	0.0536174	0	0	0	0	0	0	0	0	0.0293797	0	0	0	0	0	0	0	0.0471375	0	0	0	0	0	0	0	0	0	0	0.0481336	0	0.0365925	0	0	0.03907	0
chr11:34093272-34098189	NM_203364	CAPRIN1	0.0499398	0	0.0842122	0.0789218	0.214469	0.0371872	0.153304	0.0743031	0.022491	0.0635757	0.13631	0.116184	0	0.0293797	0.0423077	0	0.055529	0.0761613	0	0.0516991	0.0920233	0.109987	0.172831	0.0745556	0.0461494	0.0798297	0	0	0.0255079	0.0619734	0.0668178	0.0897716	0.0481336	0.0447118	0	0	0.0515941	0.03907	0.0707726
chr11:34093272-34101312	NM_203364	CAPRIN1	0	0.0248526	0	0	0	0	0	0	0	0	0	0	0	0	0	0	0	0	0	0	0	0	0	0	0	0	0	0	0	0	0	0	0	0	0	0	0	0	0
chr11:34101174-34113603	NM_203364	CAPRIN1	0	0	0	0	0	0	0	0	0.0337365	0	0	0	0	0	0	0	0.0277645	0	0	0	0	0	0	0	0	0	0	0	0	0	0	0	0	0	0	0	0	0	0
chr11:34104371-34111003	NM_203364	CAPRIN1	0	0	0	0	0	0	0	0.0297212	0	0	0	0	0	0	0	0	0	0	0	0	0	0	0	0	0	0.0319319	0	0	0	0	0	0	0	0	0.0548888	0	0	0	0
chr11:34107610-34107960	NM_203364	CAPRIN1	0	0.0497051	0	0	0.0536174	0	0	0.0297212	0	0	0	0	0	0	0	0	0	0	0	0	0	0.031425	0	0	0	0	0	0	0	0	0	0	0	0	0	0	0	0	0
chr11:34107610-34112225	NM_203364	CAPRIN1	0	0	0	0	0.0357449	0	0	0	0	0	0	0	0	0	0	0	0	0	0	0	0	0	0	0	0	0	0	0	0	0	0	0	0	0	0	0	0	0	0
chr11:34107610-34113603	NM_203364	CAPRIN1	0	0.0497051	0	0.0394609	0	0	0.043801	0	0	0	0	0	0	0.102829	0	0	0.0277645	0	0	0	0	0	0	0	0	0	0.0560235	0	0.0382619	0	0	0.0673287	0	0	0.0365925	0	0	0	0
chr11:34107851-34112225	NM_203364	CAPRIN1	0	0	0	0	0	0	0	0.0297212	0	0	0	0	0	0	0	0	0	0	0	0	0	0	0	0	0	0	0	0	0	0	0	0	0	0	0	0	0	0	0
chr11:34110941-34112225	NM_203364	CAPRIN1	0	0	0	0	0	0	0	0	0	0	0	0	0	0	0	0	0	0	0	0	0	0	0	0	0	0	0	0	0.0255079	0	0	0	0.0481336	0	0	0	0	0	0
chr11:34110941-34113603	NM_203364	CAPRIN1	0	0	0	0	0.0357449	0	0	0	0	0.0381454	0	0	0	0.0440695	0.0564103	0.0253209	0.0416467	0	0	0	0	0.0785624	0	0	0.0461494	0.0319319	0	0	0	0	0	0	0.0481336	0	0	0	0	0.03907	0
chr11:34111725-34112225	NM_203364	CAPRIN1	0	0	0	0	0	0	0	0	0	0	0	0	0	0.0440695	0	0	0	0	0	0.0258496	0	0	0	0	0	0	0	0	0	0	0	0	0.0481336	0	0	0	0	0	0
chr11:34111725-34113603	NM_203364	CAPRIN1	0	0	0.0336849	0.0591913	0	0	0.0657016	0.104024	0.0337365	0.0508606	0.0389457	0.0580922	0.0337471	0.102829	0.0282051	0.101284	0.0416467	0	0	0.0646239	0.0460117	0	0.0576102	0	0.107682	0.0478978	0.112047	0	0	0	0	0	0	0	0.109778	0	0.0687922	0.03907	0.0353863
chr11:34952950-34991833	NR_039836	MIR1343	0	0	0	0	0	0	0	0	0	0	0	0	0	0	0	0	0	0	0	0	0.0460117	0	0	0	0	0	0	0	0	0	0	0	0	0	0	0	0	0	0
chr11:34952950-35006275	NR_039836	MIR1343	0	0.0248526	0	0	0	0	0	0	0	0	0	0	0	0	0	0	0	0	0	0	0	0	0	0	0	0	0	0	0	0	0	0	0	0	0	0	0	0	0
chr11:34969052-34991833	NM_001135024	PDHX	0	0	0	0	0	0	0.0876021	0	0	0	0	0	0	0.0293797	0	0	0	0	0	0	0	0	0.0384068	0	0	0	0	0	0	0	0	0	0	0	0	0	0	0	0
chr11:34978930-34999729	NM_001135024	PDHX	0	0.111837	0.0505273	0.0591913	0.0714898	0	0.306607	0.178327	0.0337365	0.089006	0	0	0	0	0	0.0633022	0.0694112	0.133282	0.107173	0.0775487	0.0306744	0	0.576102	0.0596445	0.0615326	0.0957956	0.112047	0.0575538	0.102032	0	0.0445452	0.0673287	0.120334	0.0670678	0.0548888	0.0434011	0.0343961	0.136745	0.0707726
chr11:34978930-35006275	NM_001135024	PDHX	0	0.0248526	0	0	0.0536174	0	0	0	0	0	0	0	0	0	0	0.0253209	0	0	0	0	0	0	0.096017	0	0	0	0	0	0	0	0	0	0	0	0	0	0	0	0
chr11:34978930-35013926	NM_001135024	PDHX	0	0.0248526	0.0336849	0	0	0	0	0	0	0	0	0	0	0	0	0.0379813	0	0	0	0	0	0	0.364865	0	0	0	0	0	0	0	0	0	0	0	0.0365925	0	0	0	0
chr11:34991685-35006275	NM_001135024	PDHX	0	0	0	0	0.0357449	0	0	0	0	0	0	0	0	0	0.0282051	0	0	0	0	0	0.0306744	0	0.0768136	0	0	0	0	0	0	0	0.0668178	0.0673287	0	0	0	0	0	0.03907	0
chr11:36248634-36248980	NM_174902	LDLRAD3	0.0998797	0.0372788	0.117897	0.157844	0.14298	0.0743743	0	0.133745	0.022491	0.114436	0	0.174276	0.0506206	0.235037	0	0.202567	0.12494	0.0380806	0	0.555766	0.536803	0.1257	0.460882	1.2078	0.276897	0.175625	0.112047	0.115108	0.0637699	0.154933	0	0.0897716	0.0962673	0.0670678	0.201259	0	0.17198	0.136745	0.0353863
chr11:36631630-36657667	NM_001276722	C11orf74	0	0	0	0.0394609	0	0	0	0	0	0	0	0	0	0	0	0	0	0	0	0	0	0	0	0	0	0	0	0	0	0	0	0	0	0	0	0	0	0	0
chr11:36654833-36669705	NM_001276722	C11orf74	0	0	0	0	0	0	0	0	0	0	0	0	0	0	0	0.0253209	0	0	0	0	0	0	0	0	0	0	0	0	0	0	0	0	0	0	0	0	0	0	0
chr11:3726429-3774638	NM_016320	NUP98	0	0	0	0	0	0	0	0	0	0	0	0	0	0	0	0	0	0	0	0	0	0	0	0	0	0	0.0560235	0	0	0	0	0	0	0	0	0	0	0	0
chr11:3752620-3756554	NM_016320	NUP98	0	0.0248526	0	0	0	0	0	0	0	0	0	0	0	0	0	0	0	0	0	0	0	0	0	0	0	0	0	0	0	0	0	0	0	0	0	0	0	0	0
chr11:3752620-3774638	NM_016320	NUP98	0	0	0	0	0	0	0.131403	0.0297212	0	0	0	0	0	0	0	0	0	0	0	0	0	0	0.0576102	0.0447334	0	0	0	0	0	0	0	0	0	0	0	0	0	0.03907	0
chr11:3789810-3797251	NM_016320	NUP98	0	0	0	0	0	0	0	0	0	0	0	0	0	0	0	0	0	0	0	0.0387743	0	0.031425	0.0576102	0	0	0	0.0560235	0	0	0	0.0445452	0	0	0	0	0	0	0.03907	0
chr11:3794861-3797251	NM_016320	NUP98	0	0	0.0336849	0	0	0	0	0.0297212	0	0	0	0	0	0	0	0	0.0416467	0.0380806	0	0	0	0	0.0576102	0	0.0307663	0	0	0	0	0	0	0	0	0	0	0	0	0	0
chr11:43421437-43429127	NM_018259	TTC17	0	0	0	0	0	0	0	0	0	0	0	0.0580922	0	0	0	0	0	0	0	0	0	0	0	0	0	0	0	0	0	0	0	0	0	0	0	0	0	0	0
chr11:44129232-44135851	NM_001178083	EXT2	0	0	0.0336849	0	0	0	0	0	0	0	0	0	0	0	0	0	0	0	0	0	0	0	0	0	0.0307663	0	0	0	0	0	0	0	0	0	0	0	0	0	0
chr11:44785975-44882020	NM_130783	TSPAN18	0	0	0	0	0	0	0	0	0	0	0	0	0	0	0	0	0	0	0	0	0	0	0	0	0.0307663	0	0	0	0	0	0	0	0	0	0	0	0	0	0.0530794
chr11:46098304-46113774	NM_001101802	PHF21A	0.0332932	0.0497051	0.0673698	0.315687	0.178725	0.0371872	0.635115	0.282352	0.134946	0.190727	0.0778915	0.0968203	0.134988	0.088139	0	0.101284	0.235998	0.114242	0.0714485	0.180947	0.0766861	0.31425	0.288051	0.0596445	0.215364	0.175625	0.149396	0.143884	0.165802	0	0	0.0673287	0.0481336	0.0670678	0.109778	0	0.189178	0.11721	0.176931
chr11:46105716-46113774	NM_001101802	PHF21A	0	0	0	0.0394609	0	0	0	0	0	0.0254303	0	0	0	0	0	0	0	0	0	0.0258496	0	0	0	0	0.0307663	0	0	0	0	0	0	0	0	0	0	0	0	0	0
chr11:46515157-46529920	NM_017749	AMBRA1	0	0	0	0.0394609	0	0	0.043801	0	0.0337365	0	0	0	0.0337471	0	0	0	0	0	0	0.0258496	0	0	0	0	0	0	0	0	0.0255079	0	0	0	0	0	0	0	0	0	0
chr11:46776437-46782334	NM_001008938	CKAP5	0	0	0	0	0	0	0	0	0	0	0	0	0.0337471	0	0	0	0	0	0	0	0	0	0	0	0	0	0	0	0	0	0	0	0	0	0	0.0434011	0	0	0
chr11:46776437-46810323	NR_003056	SNORD67	0	0.0372788	0	0	0	0	0	0	0	0	0	0	0	0	0	0	0	0	0	0	0	0	0	0	0	0	0	0	0	0	0	0	0	0	0	0	0	0	0
chr11:46817143-46842819	NM_001008938	CKAP5	0.0332932	0	0	0	0	0	0	0	0.022491	0	0	0	0	0	0	0	0	0	0	0	0	0	0	0	0	0	0	0	0	0	0	0	0	0	0	0	0	0	0
chr11:46829580-46842819	NM_001008938	CKAP5	0	0.0372788	0	0	0	0	0	0	0	0	0	0	0	0	0	0	0	0	0	0	0	0.031425	0	0	0	0	0	0	0	0	0	0	0	0	0	0	0	0	0
chr11:46832556-46842819	NM_001008938	CKAP5	0	0	0	0.0394609	0	0	0	0	0	0	0	0	0	0	0	0	0	0	0	0	0	0	0	0	0	0	0	0	0	0	0	0	0	0	0	0	0	0	0
chr11:47282791-47283569	NM_001251934	NR1H3	0	0	0	0	0	0	0.043801	0	0	0	0	0	0	0	0	0	0	0	0	0	0	0	0	0	0	0	0	0	0	0	0	0	0	0	0	0	0	0	0
chr11:47493742-47510576	NM_001025596	CELF1	0	0	0	0	0	0	0	0	0	0	0	0	0	0	0	0	0	0	0	0	0	0	0	0.0298222	0	0	0	0	0	0	0	0	0	0	0	0	0	0	0
chr11:47505940-47510576	NM_001025596	CELF1	0	0	0	0	0	0	0	0.0445818	0	0	0	0	0	0	0	0	0	0	0	0	0	0	0	0	0	0	0	0	0	0	0	0	0	0	0	0	0	0	0
chr11:47644252-47648679	NM_014342	MTCH2	0	0	0	0	0	0	0	0	0	0	0	0	0	0	0	0.0253209	0	0	0	0	0	0	0	0	0	0	0	0	0	0	0	0	0	0	0	0	0	0	0
chr11:47647225-47648679	NM_014342	MTCH2	0	0	0	0	0.0357449	0	0	0	0	0	0	0	0	0	0	0	0	0	0	0	0.0306744	0	0.0384068	0	0	0	0	0	0	0	0	0	0	0	0	0	0	0	0
chr11:47752925-47772842	NM_015308	FNBP4	0	0	0	0	0.0714898	0	0	0	0	0	0	0	0	0.0587593	0	0.0253209	0	0	0	0.0387743	0	0	0	0	0.0307663	0	0	0	0.0382619	0	0	0	0	0	0.0548888	0	0	0	0
chr11:47774467-47776216	NM_015308	FNBP4	0	0	0	0	0	0	0	0	0	0	0	0	0	0	0	0.0379813	0.0416467	0	0	0	0	0	0	0.0447334	0.0307663	0.0798297	0.0560235	0.0575538	0.0382619	0	0.0445452	0	0.0481336	0	0	0	0	0	0.0707726
chr11:47819330-47823482	NM_015231	NUP160	0	0	0	0	0	0	0	0	0	0	0.0389457	0	0	0	0	0	0	0	0	0	0	0	0	0	0	0	0	0	0	0	0	0	0	0	0	0	0	0	0
chr11:58317258-58318705	NM_004811	LPXN	0	0	0	0	0	0	0.043801	0.0445818	0	0	0	0	0	0	0	0.0253209	0	0	0.0714485	0	0	0	0	0	0	0	0.0560235	0	0	0	0	0	0	0	0	0	0.0343961	0	0
chr11:58317258-58322413	NM_004811	LPXN	0	0	0	0	0	0	0	0	0	0.0254303	0	0	0	0	0	0	0	0	0	0	0	0	0	0	0	0	0	0	0	0	0	0	0	0	0	0	0	0	0
chr11:59426338-59426942	NM_152716	PATL1	0.0665865	0	0.0336849	0	0.0357449	0	0	0	0.0337365	0.0254303	0	0	0	0.0734491	0	0	0.0277645	0	0	0	0	0	0	0.0298222	0.0461494	0	0.037349	0	0	0	0.0445452	0	0	0	0	0	0.0343961	0.058605	0
chr11:59540683-59562955	NM_001178040	STX3	0	0	0	0	0	0	0	0	0	0	0	0	0	0	0	0	0.0277645	0	0	0	0	0	0	0.0447334	0.0307663	0	0	0	0	0	0	0	0	0	0	0	0	0	0
chr11:61133516-61135470	NM_016464	TMEM138	0.116526	0.0994102	0.0842122	0.0591913	0.0893623	0.167342	0.197105	0.267491	0.0787184	0.114436	0.0584186	0.0968203	0.151862	0.249727	0.0705128	0.101284	0.194351	0.0380806	0.0714485	0.206797	0.0613489	0.2514	0	0.2684	0.153831	0.191591	0.20542	0.143884	0.0382619	0	0	0.134657	0.0962673	0.0670678	0.0548888	0.0868022	0.0859902	0.253955	0.0530794
chr11:61205096-61205585	NM_017841	SDHAF2	0	0	0	0	0.0536174	0	0	0	0.022491	0	0.0389457	0	0	0.0293797	0	0	0.0277645	0	0	0.0516991	0	0.031425	0.11522	0	0	0.0638638	0	0	0	0	0	0	0.0481336	0	0	0	0	0.03907	0
chr11:61574135-61578547	NM_013402	FADS1	0	0	0	0	0	0	0	0	0	0	0	0	0	0.0293797	0	0	0	0	0	0	0	0	0	0	0	0.0319319	0	0	0	0	0	0	0.0481336	0	0	0	0	0	0
chr11:62406454-62407203	NM_001278192	GANAB	0	0	0.0336849	0	0	0	0	0	0.022491	0	0	0	0	0	0	0	0	0	0	0.0258496	0	0	0	0	0	0	0	0	0	0	0	0	0	0	0	0	0	0	0
chr11:62549365-62550297	NM_006473	TAF6L	0	0	0	0	0	0	0	0	0	0	0	0	0	0	0.0282051	0	0	0	0	0	0	0	0	0	0	0	0	0	0	0	0	0	0.0481336	0	0.0365925	0	0	0	0
chr11:62594626-62595103	NM_001244666	STX5	0	0	0	0	0	0	0	0	0	0	0	0	0	0	0.0282051	0	0.0277645	0	0	0	0	0	0.0384068	0	0	0	0	0	0	0	0	0	0	0	0	0	0	0	0
chr11:63472322-63488504	NM_001265589	RTN3	0	0	0	0	0	0	0.043801	0	0	0	0	0	0	0	0	0	0	0	0	0	0	0	0	0	0	0.0319319	0	0	0	0	0	0	0	0	0	0	0	0	0
chr11:64453117-64453419	NM_015080	NRXN2	0	0	0	0	0	0	0	0.0445818	0	0	0	0	0	0	0	0	0	0	0	0	0	0	0	0	0	0	0	0.0575538	0	0	0	0	0	0	0	0	0	0	0
chr11:66515849-66526567	NM_024650	C11orf80	0	0	0	0	0	0	0	0	0	0	0	0	0	0	0	0	0.0277645	0	0	0	0	0	0	0	0	0	0.0560235	0	0	0	0	0	0	0	0	0	0	0	0
chr11:67934448-67942650	NM_017635	KMT5B	0	0	0	0	0	0	0	0	0	0	0	0	0	0	0	0	0	0	0	0	0	0	0	0	0	0	0	0	0.0255079	0	0	0	0	0	0	0	0	0	0
chr11:67934448-67953395	NM_017635	KMT5B	0	0	0	0	0	0	0	0	0	0	0	0	0	0.0293797	0	0	0.0277645	0	0	0	0	0	0	0	0	0	0	0	0	0	0	0	0	0	0	0	0	0	0
chr11:67934448-67957619	NM_017635	KMT5B	0	0.0248526	0	0	0	0	0.131403	0.0594424	0.0337365	0.0381454	0	0	0	0	0.0282051	0.0253209	0.055529	0	0	0	0	0	0	0	0	0	0	0.0575538	0.0255079	0	0	0	0	0	0	0	0	0	0
chr11:67942484-67947667	NM_017635	KMT5B	0	0	0	0	0.0357449	0	0	0	0	0	0	0	0	0	0	0	0	0	0	0	0	0	0	0	0	0	0	0	0	0	0	0	0	0	0	0	0	0	0
chr11:67942484-67953395	NM_017635	KMT5B	0	0	0	0	0	0	0.043801	0	0	0	0	0	0	0	0	0	0	0	0	0	0	0	0	0	0	0	0	0	0	0	0	0	0	0	0	0	0	0	0
chr11:67953247-67957619	NM_017635	KMT5B	0	0	0	0.0591913	0	0	0	0	0	0	0	0	0	0	0	0	0	0	0	0	0	0	0	0	0	0.0319319	0	0	0	0	0	0.0448858	0	0	0	0	0	0	0
chr11:68272612-68287119	NM_001164160	PPP6R3	0	0	0	0	0	0	0	0	0	0.0381454	0	0	0	0	0	0	0	0	0	0	0	0	0	0	0	0	0	0	0	0	0	0	0	0	0	0	0	0	0
chr11:68272612-68305359	NM_001164160	PPP6R3	0	0	0	0	0	0	0	0	0.022491	0	0	0	0	0	0	0	0	0	0	0	0	0	0	0	0	0	0	0	0	0	0	0	0	0	0	0	0	0	0
chr11:68272612-68312492	NM_001164160	PPP6R3	0	0	0	0	0	0	0	0	0	0	0	0	0	0.0293797	0	0	0	0	0	0	0	0	0	0	0	0	0	0	0	0	0	0	0	0	0	0	0	0	0
chr11:68315534-68343511	NM_001164160	PPP6R3	0	0	0	0	0	0	0	0	0	0	0	0	0	0	0	0	0	0	0	0	0	0	0	0	0	0.0319319	0	0	0	0	0	0	0	0	0	0	0	0	0
chr11:68334481-68363686	NM_001164160	PPP6R3	0	0	0	0	0	0	0	0	0	0	0	0	0	0	0	0	0	0	0	0	0	0	0	0	0	0.0798297	0	0	0	0	0	0	0	0	0	0	0	0	0
chr11:68337215-68343511	NM_001164160	PPP6R3	0	0.0248526	0	0	0	0	0	0	0	0	0	0	0	0	0	0	0	0	0	0	0	0	0	0	0.0307663	0	0	0	0	0	0	0	0	0	0	0	0	0	0
chr11:68350510-68363686	NM_001164160	PPP6R3	0	0	0	0	0.0357449	0	0	0	0	0	0	0	0	0	0	0	0	0	0	0	0	0	0	0	0	0	0	0	0	0	0	0	0	0	0	0	0	0	0
chr11:68363564-68370960	NM_001164160	PPP6R3	0	0	0	0	0.0357449	0.0371872	0	0	0	0	0	0	0	0	0	0	0	0	0	0	0	0	0	0	0	0	0	0	0	0	0	0	0	0	0	0	0	0	0
chr11:68369330-68370960	NM_001164160	PPP6R3	0	0	0	0	0	0	0	0	0	0	0	0	0	0	0	0	0.0277645	0	0	0	0	0.031425	0	0	0	0	0	0	0	0	0	0	0	0	0	0	0	0	0
chr11:70200406-70202360	NM_177423	PPFIA1	0.0499398	0	0	0	0	0	0	0	0	0	0	0	0	0	0	0	0.0277645	0.0380806	0	0.0258496	0	0.031425	0	0	0	0	0	0	0	0	0	0	0	0	0	0	0	0	0
chr11:70505932-70507783	NM_133266	SHANK2	0	0	0	0	0	0	0.043801	0	0.022491	0	0	0	0	0	0.0423077	0	0	0	0	0	0	0	0	0	0	0	0	0	0	0.0619734	0	0	0	0	0	0	0	0	0
chr11:72468811-72470426	NM_006645	STARD10	0	0	0	0	0	0	0	0	0	0	0	0	0	0	0	0	0.0416467	0	0	0	0	0	0	0	0.0461494	0	0	0	0	0	0	0	0	0	0	0	0	0	0
chr11:72578909-72600990	NM_014824	FCHSD2	0	0	0	0	0	0	0.0657016	0.0297212	0.022491	0	0	0	0	0	0	0.0253209	0	0	0	0	0	0	0	0	0	0	0	0	0	0	0	0	0	0	0	0	0	0	0
chr11:72598514-72600990	NM_014824	FCHSD2	0.0499398	0.0248526	0.0505273	0	0	0	0	0	0	0.0254303	0	0	0.0337471	0.0587593	0	0	0.0416467	0	0	0.0258496	0.0306744	0	0	0	0	0	0	0.0575538	0	0	0	0	0	0	0	0	0	0	0
chr11:72695132-72700142	NM_014824	FCHSD2	0	0.0497051	0	0.0394609	0	0.0371872	0.350408	0.0445818	0.0337365	0.0254303	0	0	0.0506206	0.0587593	0	0.0506418	0.0277645	0	0	0.0387743	0.0766861	0	0	0	0.0769157	0.111762	0.0560235	0	0	0	0	0.0673287	0	0.0670678	0.109778	0.0434011	0	0.15628	0
chr11:72695132-72726930	NM_014824	FCHSD2	0	0	0	0	0	0	0	0	0	0	0	0	0	0	0	0	0	0	0	0	0	0	0	0	0.0307663	0	0	0	0	0	0	0	0	0	0	0	0	0	0
chr11:73130918-73141815	NM_015159	FAM168A	0	0	0	0	0	0	0	0	0.022491	0	0	0	0	0	0	0	0	0	0	0	0	0	0	0	0.0307663	0	0	0	0	0	0	0	0.0722005	0	0	0	0	0	0
chr11:7334625-7335172	NM_175733	SYT9	0	0	0	0	0	0	0	0	0	0	0	0	0	0	0	0	0	0	0	0.0258496	0	0	0	0	0	0	0	0	0	0	0	0	0	0	0	0	0	0	0
chr11:73418464-73429763	NM_001243719	RAB6A	0.0832331	0.0372788	0	0.157844	0.107235	0.0743743	0.240906	0.0297212	0.0337365	0.0635757	0	0.0968203	0.0674941	0.0734491	0	0.0379813	0.0416467	0.0380806	0	0.0904735	0.0766861	0.1257	0.134424	0.0894667	0.0922989	0.143693	0.20542	0.0863307	0.12754	0.0619734	0	0.0673287	0	0.11178	0.0914813	0.108503	0.0515941	0.058605	0.0884657
chr11:73418464-73431944	NM_001243719	RAB6A	0	0.0497051	0	0	0.0893623	0.0557807	0.0657016	0.133745	0.0337365	0.0762908	0	0	0.151862	0.161588	0.0282051	0.151925	0.0694112	0.0761613	0	0.155097	0.0920233	0.1257	0.0384068	0.1342	0.353812	0.111762	0.112047	0.0863307	0.0765238	0	0	0	0.0722005	0.0447118	0.0365925	0	0.137584	0.07814	0.0530794
chr11:73829272-73829427	NM_015531	C2CD3	0	0	0	0	0	0	0	0	0	0	0	0	0.0337471	0	0	0	0	0	0	0	0	0	0	0	0	0	0	0	0	0	0	0	0	0	0	0	0	0	0
chr11:74315736-74331134	NM_006591	POLD3	0	0	0	0	0	0	0	0	0	0	0	0	0	0	0	0	0	0	0	0	0	0	0	0	0	0	0	0	0	0	0	0	0	0	0.0365925	0	0	0	0
chr11:74500670-74521375	NM_001098638	RNF169	0	0	0	0	0	0	0	0	0	0	0	0	0	0	0	0	0	0	0	0	0	0	0.0384068	0	0	0	0	0	0	0	0	0	0	0	0	0	0	0	0
chr11:74500670-74528759	NM_001098638	RNF169	0	0	0.0505273	0.0591913	0	0.0557807	0	0	0	0.0254303	0	0.0387281	0.0506206	0.0587593	0.0282051	0	0	0.0761613	0	0.0258496	0.0306744	0	0.096017	0	0.0769157	0.0319319	0.0560235	0.115108	0.0255079	0	0	0.0448858	0	0	0.109778	0	0	0.03907	0
chr11:74521228-74528759	NM_001098638	RNF169	0	0	0	0	0	0	0	0.0297212	0	0	0	0	0	0	0	0	0	0	0	0	0	0	0	0	0.0307663	0	0.037349	0	0	0	0	0	0	0	0	0	0	0	0.0884657
chr11:74570202-74574066	NM_001270380	XRRA1	0	0	0	0	0	0	0.043801	0	0	0	0	0	0	0	0	0	0	0	0	0.0646239	0	0	0	0	0	0.0478978	0	0	0.0255079	0	0	0	0	0	0	0	0	0	0
chr11:75167801-75173934	NM_030792	GDPD5	0	0	0	0	0	0	0.043801	0	0.022491	0	0	0	0	0	0	0	0	0	0	0	0	0	0	0	0	0	0	0	0	0	0	0	0	0	0	0	0	0	0
chr11:76162901-76175124	NM_020193	EMSY	0	0	0	0	0	0	0	0	0	0	0	0	0	0	0	0	0.0277645	0	0	0	0	0	0	0	0	0	0.037349	0	0	0	0	0	0	0	0	0	0	0	0
chr11:76169226-76175124	NM_020193	EMSY	0	0	0	0	0	0	0	0	0	0	0	0	0.0337471	0	0	0	0	0	0	0	0	0	0	0	0.0307663	0	0.037349	0	0	0	0	0	0	0	0	0	0	0	0
chr11:76174864-76183884	NM_020193	EMSY	0.0332932	0	0	0	0.0536174	0	0.043801	0.0594424	0	0	0	0.0968203	0.0337471	0.088139	0	0.0379813	0.0416467	0	0	0	0	0.031425	0.0384068	0	0.0307663	0.0319319	0	0	0.0382619	0.0619734	0	0	0.0722005	0	0	0	0	0	0
chr11:76183607-76239510	NM_020193	EMSY	0	0.0248526	0	0	0	0	0	0	0	0	0	0	0	0	0	0	0	0	0	0	0	0	0	0	0	0	0	0	0	0	0	0	0	0	0	0	0	0	0
chr11:76207258-76239510	NM_020193	EMSY	0	0	0	0	0	0	0.043801	0	0.022491	0	0	0.0387281	0.0337471	0	0	0	0.0277645	0	0	0	0	0	0	0	0	0.0478978	0.0560235	0	0	0	0	0	0	0	0	0	0	0	0
chr11:76224429-76239510	NM_020193	EMSY	0	0	0	0	0	0	0	0	0	0	0	0.0387281	0	0.0440695	0	0	0	0	0	0.0387743	0	0.0942749	0	0	0	0.0638638	0	0	0	0	0	0	0	0	0	0	0	0	0
chr11:76234198-76239510	NM_020193	EMSY	0	0	0	0	0	0	0	0	0	0	0	0	0	0	0	0	0	0	0	0	0	0.031425	0	0	0	0	0	0	0	0	0	0	0	0	0	0	0	0	0
chr11:76234198-76248994	NM_020193	EMSY	0	0	0	0	0	0	0	0	0	0	0	0.0387281	0	0.0293797	0	0	0	0	0	0	0	0	0	0	0	0	0	0	0	0	0	0	0	0	0	0	0	0	0
chr11:76670022-76709865	NM_018367	ACER3	0	0.0372788	0	0	0	0	0.043801	0	0	0	0	0	0.0506206	0	0	0	0	0	0	0	0	0.031425	0	0	0.123065	0	0	0	0	0	0	0	0	0	0	0	0	0.03907	0
chr11:77069942-77091039	NM_001128620	PAK1	0	0	0	0	0	0	0	0	0	0	0	0	0	0	0	0	0	0	0	0	0	0	0	0.0298222	0	0	0	0	0	0	0	0	0	0	0	0	0	0	0
chr11:77069942-77103586	NM_001128620	PAK1	0	0	0	0	0	0	0	0	0	0	0	0	0	0	0	0	0	0	0	0	0	0.031425	0	0	0	0	0	0	0	0	0	0	0	0	0	0	0	0	0
chr11:77090285-77091039	NM_001128620	PAK1	0	0	0	0	0	0	0	0	0	0.0254303	0	0	0	0	0	0	0	0	0	0.0258496	0	0	0	0	0	0	0	0.0863307	0.0255079	0	0	0	0	0	0	0	0	0	0
chr11:77330650-77336863	NM_001293	CLNS1A	0.14982	0.111837	0	0.0986522	0.0714898	0.0371872	0.153304	0.193188	0	0.0508606	0.0778915	0	0	0.0440695	0.0423077	0.0759626	0.12494	0.0761613	0	0.0516991	0.0460117	0	0.096017	0	0.107682	0.0478978	0.130722	0.0575538	0.0510159	0	0.0668178	0.0673287	0.0481336	0	0	0	0.120386	0.097675	0.0707726
chr11:77330650-77340944	NM_001293	CLNS1A	0.0832331	0.0621314	0	0.0394609	0	0	0	0.0297212	0	0.0254303	0.0584186	0	0	0.0734491	0	0	0.0694112	0.0380806	0	0.0258496	0	0	0	0	0.0307663	0	0	0	0	0	0.0445452	0	0	0.0447118	0.0548888	0	0	0	0.0353863
chr11:77333544-77336863	NM_001293	CLNS1A	0	0	0	0	0	0	0	0	0	0	0	0.0387281	0	0	0	0	0	0.0380806	0	0	0	0	0	0	0	0	0	0	0	0	0	0	0	0	0	0	0	0	0
chr11:77336007-77336863	NM_001293	CLNS1A	0.0998797	0.111837	0.0673698	0.138113	0	0.111561	0.043801	0.148606	0	0.089006	0.0778915	0	0.0843677	0.0734491	0.0846154	0.0379813	0.0971757	0.0380806	0	0.0516991	0	0.0942749	0.096017	0.0447334	0.0769157	0.0319319	0	0	0.0892778	0.154933	0.0445452	0.112214	0	0.0447118	0.164666	0.0651017	0.0687922	0.07814	0.0707726
chr11:77336007-77340944	NM_001293	CLNS1A	0	0.0248526	0	0	0	0	0	0.0445818	0	0	0.0389457	0	0	0.0440695	0	0	0	0	0	0	0	0	0.0384068	0.0447334	0.0307663	0.0319319	0	0	0.0255079	0.0619734	0	0	0	0	0.073185	0	0	0.07814	0
chr11:77383086-77396204	NM_016578	RSF1	0	0	0	0	0	0	0	0	0	0	0	0	0	0	0	0	0	0	0.0714485	0	0	0	0	0	0	0	0.037349	0	0.0382619	0	0	0	0	0	0	0	0	0	0
chr11:77383086-77404656	NM_016578	RSF1	0	0	0	0	0	0.0371872	0	0	0	0	0	0	0	0.0293797	0	0	0	0	0	0	0	0	0	0	0	0	0.037349	0	0	0	0	0	0	0	0	0	0	0	0
chr11:77386080-77389198	NM_016578	RSF1	0	0.0372788	0	0	0	0	0.043801	0	0.022491	0	0	0	0	0	0	0	0	0	0	0	0	0	0	0	0	0	0.037349	0	0.0255079	0	0	0	0	0	0	0	0	0.03907	0
chr11:77386080-77404656	NM_016578	RSF1	0	0	0	0	0	0	0	0	0	0	0.0389457	0	0	0	0	0	0	0	0	0	0	0	0	0	0	0	0.0560235	0	0	0	0	0.0448858	0	0	0	0	0	0	0
chr11:77394754-77404656	NM_016578	RSF1	0	0.0248526	0	0.0591913	0.0357449	0	0.109503	0.104024	0.0787184	0	0	0	0.101241	0.102829	0	0.101284	0.194351	0.0571209	0.0714485	0	0.0613489	0.0471375	0.153627	0	0.107682	0.127728	0.242769	0	0.0510159	0	0.0445452	0.0448858	0	0.0670678	0.109778	0.0434011	0	0.03907	0.0884657
chr11:77396149-77404656	NM_016578	RSF1	0	0.0372788	0	0	0	0	0	0	0	0	0	0	0	0	0	0	0.0416467	0	0	0	0	0	0	0	0	0	0	0	0	0	0	0	0	0	0	0	0	0	0.0353863
chr11:77402203-77404656	NM_016578	RSF1	0	0	0	0	0	0	0	0	0	0	0	0.0387281	0	0	0	0	0.0277645	0	0	0	0	0	0	0	0	0	0.0933726	0.0575538	0.0255079	0	0	0	0	0	0	0	0	0	0
chr11:77402203-77413540	NM_016578	RSF1	0	0.0248526	0	0	0	0	0	0.0445818	0.022491	0	0	0	0	0.0440695	0	0	0	0	0	0	0	0	0	0	0.0307663	0	0	0.0575538	0	0	0	0	0	0	0	0	0	0	0
chr11:77404551-77413540	NM_016578	RSF1	0	0	0	0	0	0	0.109503	0	0	0	0	0.0580922	0	0.0440695	0	0.0506418	0	0	0	0	0	0	0	0	0	0.0319319	0	0	0.0255079	0	0	0.0448858	0	0	0	0	0	0.058605	0
chr11:77409531-77413540	NM_016578	RSF1	0.0332932	0.0745577	0.0673698	0.0394609	0.0714898	0	0.197105	0.133745	0.0337365	0.0381454	0	0.0968203	0.134988	0.146898	0	0.151925	0.0694112	0.0761613	0.142897	0.103398	0.0613489	0.109987	0.0384068	0.104378	0.107682	0	0.112047	0	0.0637699	0.0619734	0	0	0	0	0.073185	0	0.0515941	0.097675	0
chr11:77436589-77475734	NM_016578	RSF1	0	0	0	0	0	0	0	0	0	0	0	0	0	0.0293797	0	0	0	0	0	0	0	0	0	0	0	0	0	0	0	0	0	0	0	0	0	0	0	0	0
chr11:77830227-77832220	NR_046948	unkn	0.0499398	0.0248526	0.0336849	0	0	0	0	0	0.022491	0	0	0	0	0	0	0	0	0	0	0	0	0	0	0	0	0	0.037349	0	0	0	0	0	0	0	0.0365925	0.0434011	0	0	0
chr11:78176921-78180359	NM_001243251	NARS2	0	0	0	0	0	0	0	0	0	0	0	0	0	0	0	0	0	0	0	0	0	0	0	0	0	0	0.0560235	0	0	0	0	0	0	0	0	0	0	0	0
chr11:78176921-78204241	NM_001243251	NARS2	0.0332932	0	0.0336849	0	0	0	0.153304	0	0	0.0254303	0.0389457	0	0	0.088139	0	0	0.0416467	0	0	0.0258496	0	0.0471375	0	0	0.0307663	0.0478978	0.0560235	0.0863307	0.0382619	0	0	0	0	0.0447118	0.073185	0	0	0	0
chr11:78180292-78204241	NM_001243251	NARS2	0	0.0248526	0	0	0	0	0	0.0445818	0.0337365	0.0508606	0	0	0	0.0293797	0	0.0253209	0	0	0	0	0	0	0	0.0298222	0.0615326	0	0.0560235	0	0	0	0	0	0.0481336	0	0.0365925	0	0	0	0
chr11:78412570-78413448	NM_001098816	TENM4	0	0	0	0	0	0	0	0	0	0.0381454	0	0	0	0.0587593	0	0	0	0	0	0	0	0	0	0	0.0461494	0	0	0	0	0	0	0	0	0	0	0	0	0	0
chr11:8148205-8161740	NM_001135109	RIC3	0	0.0248526	0	0	0	0	0.109503	0	0	0	0	0	0	0	0	0	0	0	0	0	0	0.0471375	0.0384068	0	0	0	0	0	0	0	0	0.0448858	0.0722005	0	0	0	0	0	0
chr11:8158924-8161740	NM_001135109	RIC3	0	0.0497051	0	0.0394609	0.0357449	0	0.043801	0.0594424	0	0	0.0389457	0	0.0337471	0	0	0.0506418	0	0	0	0.0258496	0.0306744	0	0	0	0.0615326	0.0478978	0.037349	0	0	0	0.0445452	0	0	0.0670678	0	0.0434011	0	0	0
chr11:82560090-82571159	NM_005040	PRCP	0	0	0	0	0	0	0.043801	0.118885	0	0	0	0	0.0843677	0	0	0	0.055529	0	0	0	0	0	0	0	0	0	0	0	0	0	0	0	0	0	0	0	0	0	0
chr11:82917099-82959129	NM_182603	ANKRD42	0	0	0	0	0	0	0	0	0	0	0	0	0	0	0	0	0.0277645	0	0	0	0	0	0	0	0	0	0	0	0	0	0	0	0	0	0	0	0	0	0
chr11:82935896-82959129	NM_182603	ANKRD42	0	0	0	0	0	0	0.109503	0	0	0	0	0	0	0	0	0	0	0	0	0	0	0	0	0	0.0461494	0	0	0	0	0	0	0	0	0	0	0	0	0	0
chr11:82984689-82989872	NM_021825	CCDC90B	0	0	0	0	0	0	0.0657016	0.0891637	0.022491	0.0254303	0	0	0.0843677	0	0	0.0506418	0.0277645	0	0	0	0.0306744	0	0.0384068	0	0.0615326	0	0.037349	0	0	0	0	0	0	0	0.0365925	0	0	0.136745	0
chr11:82984689-82991303	NM_021825	CCDC90B	0	0	0	0	0.0357449	0	0.043801	0.0445818	0	0	0	0.0387281	0	0	0	0.0633022	0.0694112	0	0	0.0258496	0	0.031425	0.0384068	0.0298222	0.0461494	0	0.037349	0	0	0	0	0	0	0	0	0	0	0	0.0353863
chr11:8435041-8486369	NM_030906	STK33	0.0499398	0.0745577	0	0.0986522	0.14298	0.0929679	0.262806	0	0.0337365	0.089006	0	0	0.0337471	0	0.0705128	0	0	0.0761613	0	0.103398	0.0766861	0.0942749	0.134424	0.0596445	0.0922989	0.175625	0.037349	0	0.0510159	0	0	0	0.0481336	0.0447118	0.0365925	0	0	0	0.0530794
chr11:8435041-8496363	NM_030906	STK33	0	0	0	0	0.0357449	0	0	0	0	0	0	0	0	0	0	0	0	0	0	0	0	0	0	0	0	0	0	0	0	0	0	0	0	0	0.0365925	0	0	0	0
chr11:8457040-8486369	NM_030906	STK33	0.0332932	0	0.0505273	0.0591913	0.0714898	0.0371872	0.109503	0	0.044982	0	0	0	0	0	0.0282051	0	0	0	0	0.0775487	0.0766861	0	0.134424	0.0298222	0.0307663	0.111762	0	0	0.0255079	0	0	0.0448858	0	0.0447118	0.073185	0.0434011	0	0	0
chr11:8474368-8486369	NM_030906	STK33	0	0	0	0	0	0	0.0876021	0	0.022491	0	0	0	0	0	0	0	0	0	0	0.0258496	0	0.0471375	0.0576102	0	0	0.0478978	0	0	0	0	0	0	0	0	0.0548888	0	0	0	0
chr11:85685750-85695016	NM_001008660	PICALM	0.0332932	0	0.0505273	0	0.0357449	0	0.0657016	0	0	0.0254303	0	0	0	0	0	0	0	0	0	0	0	0	0.0384068	0	0	0.0319319	0	0	0	0	0	0	0	0.11178	0.0365925	0	0	0	0
chr11:85685750-85742653	NM_001008660	PICALM	0	0	0.0336849	0	0	0	0.0876021	0	0	0.0254303	0	0.0580922	0.0506206	0.0440695	0	0.0506418	0.0277645	0	0	0	0	0	0	0	0.0461494	0	0.037349	0	0	0	0	0.0448858	0	0	0.0365925	0	0	0	0
chr11:85692171-85693046	NM_001008660	PICALM	0	0	0.0336849	0	0	0	0	0	0	0	0	0	0	0	0	0	0	0	0	0	0	0	0.0384068	0	0	0.0478978	0	0	0	0	0	0	0	0	0	0	0	0	0
chr11:85692171-85695016	NM_001008660	PICALM	0	0	0	0	0	0	0	0	0	0	0	0	0	0	0	0.0253209	0	0	0	0	0	0	0	0	0	0	0	0	0	0	0	0	0	0	0.0365925	0	0	0	0
chr11:85692171-85742653	NM_001008660	PICALM	0	0	0	0.0591913	0	0	0	0	0	0.0254303	0	0	0	0	0	0	0	0	0	0	0	0	0	0	0.0307663	0.0319319	0.037349	0	0	0	0	0	0	0	0	0	0	0	0
chr11:85701292-85742653	NM_001008660	PICALM	0	0	0	0	0.0357449	0.0371872	0.153304	0.0594424	0	0.0254303	0	0.0387281	0	0	0	0.0379813	0.0277645	0.0571209	0	0	0	0	0	0	0	0.0319319	0.037349	0	0.0765238	0	0.0668178	0	0	0.0670678	0.0365925	0.0434011	0.103188	0	0
chr11:85707868-85714494	NM_001008660	PICALM	0	0	0	0	0.0357449	0	0.153304	0.0445818	0	0	0	0	0	0.0293797	0	0	0.0277645	0	0	0.0258496	0.0613489	0.0471375	0.0576102	0.0447334	0	0.111762	0.037349	0	0.0255079	0.0619734	0	0.0673287	0.0481336	0.0447118	0.0365925	0	0	0	0
chr11:85707868-85718626	NM_001008660	PICALM	0	0	0	0	0	0	0.043801	0	0	0	0	0	0	0	0	0	0	0.0380806	0	0	0	0	0	0	0	0.0319319	0	0	0	0	0	0	0	0	0	0	0.0515941	0	0
chr11:85707868-85742653	NM_001008660	PICALM	0.133173	0.111837	0.0336849	0.0394609	0.0714898	0.0371872	0.43801	0.133745	0.0674729	0.0381454	0.0389457	0.0968203	0.134988	0.161588	0.0564103	0.151925	0.235998	0.0380806	0.0714485	0.0904735	0.0460117	0.0785624	0.096017	0.0596445	0.138448	0.127728	0.20542	0.0575538	0.140294	0	0.0668178	0.0448858	0.0481336	0	0.0548888	0.0434011	0.0343961	0.19535	0
chr11:85711685-85742653	NM_001008660	PICALM	0	0	0	0	0	0	0	0	0	0	0	0	0	0	0	0	0	0	0	0	0	0	0	0	0	0	0	0	0	0.0619734	0	0	0	0	0	0	0	0	0.0353863
chr11:85718584-85742653	NM_001008660	PICALM	0.0332932	0.0248526	0.0336849	0.0394609	0.0357449	0.0557807	0.197105	0.104024	0.0337365	0.101721	0.0389457	0.0774562	0.134988	0.190968	0	0.0379813	0.0971757	0.0380806	0	0.0387743	0.0306744	0.031425	0	0	0.0307663	0.0798297	0.074698	0	0.0382619	0	0.0668178	0.0897716	0.0962673	0.0447118	0.128074	0.0868022	0.0515941	0.214885	0.0353863
chr11:85722072-85742653	NM_001008660	PICALM	0.0332932	0.0248526	0	0	0.0714898	0.0557807	0.0876021	0.0594424	0	0.0508606	0.0389457	0	0.0506206	0.0293797	0.0282051	0.0506418	0.055529	0.0380806	0	0.0258496	0	0.031425	0	0.0447334	0	0.0957956	0.037349	0	0.0510159	0	0	0	0.0481336	0	0	0	0.0343961	0.07814	0.0353863
chr11:85723323-85742653	NM_001008660	PICALM	0	0	0	0	0	0	0.109503	0	0	0	0	0.0387281	0	0	0	0	0	0	0	0	0	0	0.0384068	0	0	0	0	0	0	0	0	0.0673287	0	0	0	0	0	0	0
chr11:85733409-85742653	NM_001008660	PICALM	0	0	0.0673698	0.0394609	0.0357449	0.0557807	0.043801	0	0.022491	0.0381454	0.0778915	0.0580922	0	0.0440695	0	0.0379813	0.055529	0.0571209	0	0.0516991	0.0460117	0	0.0576102	0	0.0461494	0.143693	0.0560235	0	0.0382619	0	0.0668178	0.0448858	0.0722005	0	0.0548888	0.0434011	0	0.058605	0
chr11:86017286-86017524	NM_016401	HIKESHI	0	0	0	0	0	0	0	0	0	0	0.0389457	0	0	0	0	0	0	0	0	0	0	0	0	0	0	0.0319319	0	0	0	0	0	0	0	0	0	0	0	0	0
chr11:86267594-86270865	NM_001014811	ME3	0	0	0	0	0	0	0	0	0	0	0	0	0	0	0	0	0	0.0571209	0	0	0	0	0	0	0	0	0	0	0	0	0	0	0	0	0	0	0	0	0.0353863
chr11:86778735-86782657	NM_001168724	TMEM135	0	0	0	0	0	0.0371872	0	0.0445818	0	0	0.0584186	0	0.0337471	0.0293797	0	0	0	0	0	0	0	0	0	0	0	0.0638638	0	0	0	0	0	0	0	0	0	0	0	0.03907	0.0353863
chr11:86778735-86802437	NM_001168724	TMEM135	0.0665865	0	0.0336849	0	0.0893623	0	0.0876021	0.222909	0.022491	0.0635757	0	0.0387281	0.151862	0.205658	0.126923	0.101284	0.235998	0	0	0.0775487	0.0766861	0.0471375	0.211237	0.0596445	0.230747	0.127728	0.0560235	0	0.0510159	0	0.0668178	0.0897716	0.0722005	0	0.128074	0	0.0687922	0.136745	0.106159
chr11:89133184-89135710	NM_001143836	NOX4	0	0	0	0	0	0	0	0	0	0	0	0	0	0.0440695	0	0.0633022	0	0.0380806	0	0	0	0	0.096017	0	0.0461494	0.127728	0.037349	0	0	0	0	0	0	0	0.0548888	0	0.0343961	0	0.0353863
chr11:89165951-89185059	NM_001143836	NOX4	0	0	0	0	0	0.0371872	0	0	0	0	0	0	0	0	0	0	0	0	0	0	0	0	0.0384068	0	0	0	0	0	0	0	0	0	0	0	0	0	0	0	0
chr11:89911020-89911285	NM_005467	NAALAD2	0	0	0	0	0	0	0	0	0	0	0	0.0387281	0	0	0	0.0379813	0	0	0	0	0	0	0	0	0	0	0	0	0	0	0	0	0	0	0	0	0	0	0
chr11:9182259-9202631	NM_001243254	DENND5A	0	0	0	0	0	0	0	0	0	0	0	0	0	0	0	0	0	0	0	0	0	0	0	0	0	0.0319319	0	0	0	0	0	0	0	0	0	0	0	0	0
chr11:92085261-92088570	NM_001008781	FAT3	0	0	0	0.374878	0	0	0	0.0594424	0.0562275	0.0254303	0	0	0.0674941	0.0293797	0	0	0.055529	0	0	0.775487	0.598152	0.031425	0	1.04378	0	0	0	0	0	0	0	0	0	0	0	0	0.0343961	0.03907	0
chr11:9308001-9321248	NM_001165030	TMEM41B	0	0	0	0	0	0	0	0	0	0	0	0	0	0	0	0	0.0277645	0	0	0	0	0	0	0	0	0	0	0	0	0	0	0	0	0	0	0	0	0	0
chr11:93429485-93433352	NM_033395	CEP295	0.0332932	0	0	0	0.0714898	0	0	0.0297212	0	0	0	0	0	0.0293797	0	0.0253209	0	0	0	0.0516991	0	0.0471375	0.0576102	0	0	0.0319319	0	0	0	0	0	0	0	0	0	0	0.0343961	0	0
chr11:93457419-93458997	NM_033395	CEP295	0	0	0	0	0	0	0	0	0	0	0	0	0	0	0	0	0	0	0	0	0	0.031425	0	0	0	0	0	0	0	0	0	0	0	0	0	0	0	0	0
chr11:93458816-93460803	NM_033395	CEP295	0	0	0	0	0	0	0	0	0	0	0	0	0	0	0	0	0	0	0	0	0	0	0	0	0	0	0	0	0	0	0	0	0	0	0	0	0.0515941	0	0
chr11:93480462-93493024	NM_014039	C11orf54	0	0	0	0	0.0357449	0	0	0	0	0	0	0	0	0	0	0	0	0	0	0	0.0460117	0.0628499	0	0	0	0.0638638	0	0	0	0	0	0.0448858	0	0	0	0	0	0	0
chr11:93521166-93523959	NM_004268	MED17	0	0	0	0	0	0	0	0	0	0	0	0	0	0	0	0	0	0	0	0	0	0	0	0	0	0	0	0	0	0	0	0.0448858	0	0	0	0	0	0	0.0353863
chr11:93523739-93527201	NM_004268	MED17	0.0499398	0	0	0	0	0	0	0	0	0	0	0	0	0	0	0	0.0277645	0	0	0	0	0	0.0576102	0.0447334	0.0307663	0.0319319	0.037349	0.0575538	0.0382619	0	0	0	0	0	0.0365925	0	0	0	0
chr11:93523739-93535138	NM_004268	MED17	0.0332932	0	0.0336849	0	0	0	0	0	0.022491	0	0	0	0	0	0	0	0	0.0571209	0	0	0.0306744	0	0	0	0	0.0319319	0	0.0575538	0	0	0	0.0448858	0	0	0	0	0	0	0
chr11:93526893-93535138	NM_004268	MED17	0	0	0	0	0	0	0	0	0	0	0	0	0	0.0293797	0	0	0	0	0	0	0	0	0	0	0	0	0	0	0	0	0	0	0	0	0	0	0	0	0
chr11:94178975-94180604	NM_005590	MRE11	0	0	0	0	0	0	0	0	0	0	0	0	0	0	0	0	0	0	0	0	0	0	0	0.0298222	0	0.0478978	0	0	0.0255079	0	0	0	0	0	0	0	0	0.058605	0
chr11:94219089-94224131	NM_005590	MRE11	0	0	0	0	0	0	0	0.0445818	0	0	0	0.0387281	0	0	0	0	0.0694112	0	0	0	0	0	0	0	0.0461494	0.0319319	0	0	0.0255079	0	0	0	0	0	0	0	0	0	0.0353863
chr11:9430032-9438695	NM_006391	IPO7	0	0	0	0	0	0	0	0	0	0	0.0389457	0	0	0	0	0	0	0	0	0	0	0	0	0	0	0	0	0	0	0	0	0	0	0	0	0	0	0	0
chr11:94301895-94340805	NM_152431	PIWIL4	0	0	0	0	0	0	0.043801	0	0	0	0	0	0	0	0	0	0	0	0	0	0	0	0	0	0	0	0	0	0	0	0	0	0	0	0	0	0	0	0
chr11:9441957-9446809	NM_006391	IPO7	0	0	0	0	0	0	0	0.0445818	0	0	0	0	0	0	0	0	0	0	0	0.0258496	0	0	0	0	0	0	0	0	0	0	0	0	0	0	0	0	0	0	0
chr11:9451220-9452550	NM_006391	IPO7	0	0	0	0	0	0	0	0	0	0	0	0	0	0	0	0	0	0	0	0	0	0	0	0	0	0	0	0	0	0	0	0	0	0	0	0	0	0.03907	0
chr11:94528176-94533477	NM_130847	AMOTL1	0	0	0	0	0.0357449	0	0	0	0	0	0	0	0	0.0293797	0	0.0253209	0	0	0	0	0	0	0	0	0	0	0	0	0.0382619	0	0	0	0	0	0	0	0	0	0
chr11:94532555-94533477	NM_130847	AMOTL1	0	0	0	0	0.0714898	0	0	0	0	0	0	0	0	0	0	0	0	0	0	0	0	0	0	0	0	0.0478978	0	0	0	0	0	0	0	0	0	0	0	0	0
chr11:94554695-94564707	NM_130847	AMOTL1	0	0	0	0	0	0	0	0	0	0	0	0	0	0.0293797	0	0.0253209	0	0	0	0	0	0.0471375	0.0384068	0	0.0307663	0.0319319	0	0	0	0	0	0	0	0	0	0	0	0.03907	0
chr11:94908661-94911992	NM_144665	SESN3	0	0	0	0	0	0	0	0	0	0	0	0	0	0	0	0	0.0277645	0	0	0	0	0	0	0	0.0307663	0	0	0	0	0	0	0	0	0	0	0	0	0	0
chr11:95546095-95546753	NM_001243776	CEP57	0	0	0	0	0.0536174	0	0	0	0.022491	0	0	0	0	0	0	0	0.0277645	0	0	0	0	0	0	0	0	0	0.037349	0	0	0	0	0	0	0	0	0	0	0	0
chr11:95825055-95826681	NM_032427	MAML2	0	0	0.0336849	0	0.107235	0.0371872	0.043801	0	0.0337365	0.0381454	0	0.0387281	0	0	0	0	0.0416467	0	0	0.103398	0.0613489	0.0471375	0.0768136	0.0745556	0.0307663	0.191591	0	0.0575538	0.0637699	0	0	0.0448858	0	0	0.0914813	0.0651017	0.0515941	0	0
chr11:96092156-96117925	NM_024725	CCDC82	0	0	0	0	0	0	0	0.0594424	0.0337365	0	0	0	0	0.0293797	0	0	0	0	0	0	0	0	0	0	0	0	0	0	0	0	0	0	0	0	0	0	0	0	0
chr11:9735012-9754257	NM_015055	SWAP70	0	0	0	0	0	0	0	0	0	0	0	0	0	0.0293797	0	0	0	0	0	0	0	0	0	0	0	0	0	0	0	0	0	0	0	0	0	0	0	0	0
chr11:99196076-99196215	NM_001243271	CNTN5	0	0	0	0	0	0	0	0	0	0	0	0	0	0	0	0	0	0	0	0	0	0	0	0	0	0	0	0	0	0	0.0445452	0	0	0	0	0	0	0	0
chr11:9983503-10024236	NM_030962	SBF2	0	0	0	0.0394609	0	0	0	0	0	0	0	0	0	0	0	0	0.0416467	0	0	0	0	0	0	0	0	0	0.037349	0	0	0	0	0	0	0	0	0	0	0	0
chr12:100166699-100173750	NM_152788	ANKS1B	0	0	0	0	0	0	0	0.0297212	0	0	0	0	0	0.0440695	0	0	0	0	0	0	0	0	0	0	0	0	0.074698	0	0	0	0	0	0	0	0	0	0	0	0
chr12:100166699-100175875	NM_152788	ANKS1B	0	0	0	0.217035	0	0.0371872	0.197105	0.282352	0.0787184	0.406885	0	0.81329	0.118115	1.24864	0	0.835589	0.458114	0.114242	0.214346	0	0.184047	0.18855	0.0576102	0.0447334	0.415345	0.0478978	1.36324	0.172661	0.0510159	0.0929601	0	0.0673287	0.0962673	0.11178	0.128074	0.0651017	0.0859902	0.50791	0
chr12:100166699-100200478	NM_152788	ANKS1B	0	0.0248526	0	0	0	0	0.131403	0	0	0.0762908	0	0.251733	0.0506206	0.308486	0.0423077	0.253209	0.055529	0	0	0	0.0460117	0.031425	0	0	0.153831	0	0.37349	0.0575538	0	0	0	0	0	0.0670678	0	0	0	0.097675	0.0353863
chr12:100166699-100206089	NM_152788	ANKS1B	0	0	0	0	0	0	0	0.0297212	0	0.0508606	0	0.213005	0	0.088139	0	0.151925	0	0	0	0	0	0.031425	0	0	0.123065	0.0319319	0.20542	0.0575538	0	0	0	0	0	0	0	0	0	0	0
chr12:100166699-100219167	NM_152788	ANKS1B	0	0	0	0.0394609	0	0	0	0	0	0.0381454	0	0	0.101241	0.146898	0	0.0253209	0.0277645	0	0	0	0.0613489	0.0785624	0	0	0.0769157	0	0.168071	0	0	0	0	0	0	0	0	0	0	0	0
chr12:100200181-100219167	NM_152788	ANKS1B	0	0	0	0	0	0	0.043801	0.0445818	0	0.0762908	0	0	0.0674941	0.102829	0	0.0379813	0.0971757	0	0	0	0.0306744	0	0	0	0.0922989	0	0.186745	0	0	0	0	0	0	0	0	0	0	0	0
chr12:100205932-100219167	NM_152788	ANKS1B	0	0	0	0	0	0	0	0	0	0	0	0	0	0	0	0	0.0416467	0	0	0	0	0	0	0	0	0	0	0	0	0	0	0	0	0	0	0	0	0	0
chr12:1003727-1006847	NM_001184985	WNK1	0	0	0	0	0	0	0.0657016	0	0.022491	0	0	0	0	0	0	0.0253209	0.0277645	0	0	0	0	0	0	0	0	0	0	0	0	0	0	0	0	0	0	0	0	0	0
chr12:100491142-100497729	NM_015054	UHRF1BP1L	0	0	0	0	0	0	0	0.0297212	0	0	0	0	0	0	0	0	0.0694112	0	0	0	0	0	0	0	0	0	0	0	0	0	0	0	0	0	0.0365925	0	0.0515941	0	0
chr12:100598717-100599522	NM_022496	ACTR6	0	0	0	0	0	0	0	0	0	0	0	0	0	0.0293797	0	0	0	0	0	0	0.0306744	0	0	0	0.0307663	0	0	0	0	0	0	0	0.0481336	0	0	0	0	0	0
chr12:100598717-100601564	NM_022496	ACTR6	0	0	0	0	0	0	0	0	0	0	0	0	0	0	0	0.0379813	0	0	0	0	0	0.031425	0	0	0	0	0	0	0	0	0	0	0	0.0447118	0	0	0	0.03907	0
chr12:100985513-101016160	NM_174942	GAS2L3	0	0	0	0	0	0	0	0	0	0	0	0	0	0	0	0	0	0	0	0	0	0	0.0576102	0	0	0	0	0	0	0	0	0	0	0	0	0	0	0	0
chr12:101316003-101336313	NM_178826	ANO4	0	0	0	0	0	0	0.043801	0	0	0.0254303	0	0	0.0506206	0	0	0	0	0	0	0	0	0	0.0384068	0	0	0.0319319	0.037349	0	0	0	0	0	0	0	0.0365925	0	0.0343961	0	0
chr12:101333092-101336313	NM_178826	ANO4	0	0	0	0	0	0	0	0	0	0.0254303	0	0	0	0	0	0	0	0	0	0	0	0	0	0	0.0307663	0	0	0	0	0	0	0	0	0	0	0	0	0	0
chr12:101365083-101381448	NM_178826	ANO4	0	0.0248526	0	0	0	0	0	0	0	0	0	0	0	0	0	0	0	0	0	0	0	0	0	0	0.0461494	0	0	0	0	0	0	0	0	0	0	0	0	0	0
chr12:101413811-101442179	NM_178826	ANO4	0	0	0	0	0	0	0	0	0.0337365	0	0	0	0	0	0	0	0	0	0	0	0	0	0	0	0.0615326	0	0	0	0	0	0	0	0	0	0	0	0	0	0
chr12:101701962-101706054	NM_014503	UTP20	0	0	0	0	0	0	0	0	0	0	0	0	0	0	0	0	0	0	0	0	0	0	0	0.0298222	0	0	0	0	0	0	0	0	0	0	0	0	0	0	0
chr12:101750331-101760477	NM_014503	UTP20	0	0	0	0	0	0	0	0	0	0	0	0	0	0	0	0	0	0	0	0	0	0	0.0384068	0	0	0	0	0	0	0	0	0	0	0	0	0	0	0	0
chr12:102147149-102164935	NM_024312	GNPTAB	0	0	0	0	0	0	0	0	0	0	0	0	0	0	0	0.0253209	0	0	0	0	0	0	0	0	0	0	0	0	0	0	0	0	0	0	0	0	0	0	0
chr12:102173929-102190540	NM_024312	GNPTAB	0	0	0	0	0	0	0	0	0	0.0381454	0	0	0	0	0	0	0	0	0	0	0	0	0	0	0	0	0	0	0	0	0	0	0	0	0	0	0	0	0
chr12:102433645-102439897	NM_016053	WASHC3	0	0	0	0	0	0	0.043801	0.104024	0	0.0254303	0	0.0387281	0	0	0.0282051	0.0379813	0.0416467	0	0	0	0	0	0	0	0	0	0	0	0	0	0	0	0	0	0	0	0	0	0
chr12:102542007-102572548	NM_017915	PARPBP	0	0	0	0	0	0	0	0	0	0	0	0	0	0	0	0	0	0	0	0	0.0460117	0	0	0	0	0	0	0	0	0	0	0	0	0	0	0	0	0	0
chr12:104190671-104208899	NM_001031701	NT5DC3	0	0	0	0	0	0	0	0	0	0	0	0.0387281	0	0	0	0	0	0	0	0	0	0	0	0	0	0	0	0	0	0	0	0	0	0	0	0	0	0	0
chr12:104200099-104208899	NM_001031701	NT5DC3	0	0	0	0	0	0	0	0	0	0	0	0	0	0	0	0	0	0	0	0	0	0	0.0384068	0	0	0	0	0	0	0	0	0	0	0	0	0	0	0	0
chr12:104376576-104379506	NM_003211	TDG	0	0	0	0	0	0	0	0	0	0	0	0	0	0	0	0	0	0	0	0	0	0	0	0	0	0	0	0	0	0	0	0.0448858	0	0.0447118	0	0	0	0	0
chr12:104393174-104415269	NM_031302	GLT8D2	0	0	0	0	0	0	0	0	0	0.0381454	0	0	0	0	0	0	0	0	0	0	0	0	0	0	0	0	0	0	0	0	0	0	0	0	0	0	0	0	0
chr12:104413407-104415269	NM_031302	GLT8D2	0	0.0621314	0	0	0	0	0	0	0	0	0	0.0387281	0	0	0	0	0	0	0	0	0	0	0	0	0	0	0	0	0	0	0	0	0	0	0	0	0	0	0
chr12:105238249-105322472	NM_032148	SLC41A2	0	0	0	0	0	0	0	0	0	0	0	0	0	0	0	0	0	0	0	0	0	0	0.0576102	0	0	0	0	0	0	0	0	0	0	0	0	0	0	0	0
chr12:105255068-105260357	NM_032148	SLC41A2	0	0	0	0	0	0	0	0	0	0	0	0	0	0	0	0	0	0	0	0	0	0	0.0384068	0	0	0	0	0	0	0	0	0	0	0	0	0	0	0	0
chr12:105321750-105322472	NM_032148	SLC41A2	0	0.0248526	0	0	0.0536174	0	0	0	0	0	0	0	0	0	0	0	0	0	0	0	0.0306744	0	0.0384068	0	0	0	0.037349	0	0.0382619	0	0	0	0	0	0.0914813	0	0	0	0
chr12:105321750-105325569	NM_032148	SLC41A2	0	0	0	0	0	0	0	0	0	0	0	0	0	0	0	0	0	0	0	0	0	0	0.0384068	0	0.0307663	0	0	0	0	0	0	0	0	0	0	0	0	0	0
chr12:107177774-107219598	NM_018157	RIC8B	0	0	0	0	0.0357449	0.0371872	0	0	0	0	0	0	0	0	0	0	0	0	0	0	0	0	0	0	0	0	0.037349	0	0	0	0	0	0	0	0	0	0	0	0
chr12:107219503-107237725	NM_018157	RIC8B	0	0	0	0	0	0	0	0	0	0	0	0	0	0	0	0.0253209	0	0	0	0	0	0	0	0	0	0	0	0	0	0	0	0	0	0	0	0	0	0	0
chr12:107219503-107254190	NM_018157	RIC8B	0	0	0	0	0	0	0	0	0	0	0	0	0	0.0293797	0	0	0	0	0	0	0	0	0	0	0	0	0	0	0	0	0	0	0	0	0	0	0	0	0
chr12:107236366-107237725	NM_018157	RIC8B	0	0.0621314	0	0	0	0	0.043801	0	0.0337365	0.0381454	0	0	0	0	0	0	0	0	0	0	0	0	0	0	0	0.0319319	0	0.0575538	0.0255079	0	0	0	0	0	0.0365925	0	0.0515941	0.03907	0
chr12:107236366-107245372	NM_018157	RIC8B	0	0	0	0	0	0	0	0	0	0	0	0	0	0	0	0	0	0	0	0	0	0	0	0	0.0307663	0	0	0	0	0	0	0	0	0	0	0	0	0.03907	0
chr12:107236366-107254190	NM_018157	RIC8B	0	0	0	0	0	0	0	0.0297212	0	0	0	0	0	0.0293797	0	0	0	0	0	0.0258496	0	0	0.0384068	0	0	0.0319319	0	0	0	0	0	0	0	0	0	0.0434011	0	0	0
chr12:107393328-107393860	NM_004075	CRY1	0	0	0	0	0	0	0	0	0	0.0254303	0	0	0	0	0	0	0	0	0	0	0	0	0	0	0	0	0	0	0	0	0	0	0.0481336	0	0	0	0	0	0
chr12:107393328-107415970	NM_004075	CRY1	0	0	0	0	0	0	0	0	0	0	0	0	0	0	0	0	0	0	0	0	0	0	0	0	0.0307663	0	0	0	0	0	0	0	0	0	0	0	0	0	0
chr12:109046047-109048186	NM_001105237	CORO1C	0.0998797	0.0745577	0	0.0986522	0.446811	0.148749	0.657016	0.267491	0.168682	0.0762908	0	0.232369	0.388091	0.367246	0.352564	0.354492	0.235998	0.133282	0.214346	0.206797	0.337419	0.172837	0.326458	0.462245	0.553793	0.367217	0.504212	0.230215	0.165802	0.154933	0	0	0.0481336	0.290627	0.402518	0.108503	0.154782	0.253955	0.0884657
chr12:109509416-109511337	NM_032663	USP30	0	0	0.0336849	0	0	0	0	0	0.022491	0.0381454	0	0	0	0	0	0.0379813	0.0277645	0	0	0.0387743	0	0	0.0384068	0.0298222	0.0922989	0	0	0	0	0	0	0	0	0	0	0	0	0.03907	0
chr12:109687788-109696913	NM_001093	ACACB	0	0	0	0	0	0	0	0	0	0	0	0	0	0	0	0	0	0	0	0	0	0	0	0	0	0	0	0	0.0255079	0	0	0	0	0	0	0	0	0	0
chr12:110376184-110377052	NM_001135213	GIT2	0	0	0	0	0	0	0	0.0297212	0	0.0381454	0	0	0	0.0293797	0	0	0.0277645	0	0	0	0.0306744	0	0	0	0	0	0	0	0.0255079	0	0	0	0	0	0	0	0	0	0
chr12:110450929-110467440	NM_033121	ANKRD13A	0	0	0	0	0	0	0	0	0	0	0	0	0	0	0	0	0	0	0	0	0	0	0	0	0	0	0.0560235	0	0	0	0	0	0	0	0	0	0	0	0
chr12:110456149-110467440	NM_033121	ANKRD13A	0	0	0	0	0	0	0	0	0	0.0254303	0	0.0387281	0	0	0	0	0	0	0	0	0	0	0	0	0	0	0	0	0	0	0	0	0	0	0	0	0	0	0
chr12:110456149-110468563	NM_033121	ANKRD13A	0	0	0	0	0	0	0	0.0445818	0	0	0	0	0	0	0	0.0253209	0	0	0	0	0	0	0	0	0	0	0	0	0	0	0	0	0	0	0	0	0	0	0
chr12:110463546-110467440	NM_033121	ANKRD13A	0	0	0	0	0	0	0	0	0	0.0254303	0	0	0	0	0	0	0	0	0	0	0	0	0	0	0	0	0	0	0	0	0	0	0	0	0	0	0	0	0
chr12:110463546-110468563	NM_033121	ANKRD13A	0	0	0	0	0	0	0	0	0	0.0254303	0	0	0	0	0	0	0	0	0	0	0	0	0	0	0	0	0	0	0	0	0	0	0	0	0	0	0	0	0
chr12:110565164-110584853	NM_031473	IFT81	0	0	0	0	0	0	0	0	0	0	0	0.0387281	0	0.0440695	0	0	0.0416467	0	0	0	0	0	0	0	0	0	0	0	0	0	0	0	0	0	0	0	0	0	0
chr12:110566754-110570441	NM_031473	IFT81	0	0	0	0	0	0	0	0	0	0	0	0	0	0	0.0282051	0	0	0	0	0	0	0	0	0	0	0	0	0	0.0255079	0	0	0	0	0	0	0	0	0	0
chr12:110566754-110581350	NM_031473	IFT81	0	0	0	0	0.0714898	0	0	0	0.0337365	0	0	0.0387281	0	0	0	0	0	0.0380806	0	0	0.0306744	0	0	0	0	0.0319319	0.037349	0	0.0255079	0	0	0	0	0	0	0	0	0.07814	0
chr12:110566754-110584853	NM_031473	IFT81	0.0332932	0.0248526	0	0.0394609	0	0	0.109503	0.0297212	0.0562275	0.0254303	0	0.0387281	0.0674941	0	0	0.0886231	0.055529	0	0.0714485	0.0258496	0.0613489	0	0.0768136	0	0.0615326	0	0	0	0.0255079	0	0	0	0	0.0447118	0	0	0	0	0.0530794
chr12:110566754-110600870	NM_031473	IFT81	0.0332932	0	0	0	0	0	0	0	0	0	0	0	0	0.0293797	0	0	0	0	0	0	0	0	0	0	0	0.0319319	0	0	0	0	0	0	0	0	0.0365925	0	0	0.03907	0
chr12:110778463-110780253	NM_001681	ATP2A2	0	0	0	0	0	0	0	0	0	0	0	0	0	0	0	0	0	0	0	0.0258496	0	0	0	0	0	0	0	0	0	0	0	0	0	0	0	0	0	0	0
chr12:110819556-110834257	NM_016238	ANAPC7	0	0	0	0	0	0	0.043801	0	0	0	0	0	0	0	0	0	0	0	0	0	0	0	0	0	0	0	0	0	0	0	0	0	0	0	0	0	0	0	0
chr12:110893390-110895439	NM_001164373	GPN3	0	0	0	0	0	0	0	0	0.0337365	0	0	0	0	0	0	0.0253209	0	0	0	0	0	0	0	0	0	0	0	0	0	0	0	0	0	0	0	0	0	0	0
chr12:110893390-110897667	NM_001164373	GPN3	0	0	0	0	0.0357449	0	0	0	0	0	0	0	0	0	0	0	0	0	0	0	0	0	0	0	0	0	0	0	0	0	0	0	0	0	0	0	0	0	0
chr12:110922882-110925748	NM_013300	FAM216A	0	0	0.0505273	0	0	0	0	0.0297212	0	0	0	0	0.0506206	0	0	0	0	0	0	0	0.0306744	0	0	0	0.0769157	0	0	0	0	0	0.0445452	0	0	0	0	0	0	0	0
chr12:111064166-111070364	NM_001082537	TCTN1	0	0	0	0	0	0	0	0	0	0	0	0	0.0337471	0	0	0	0.0277645	0	0	0	0	0.031425	0	0	0	0	0	0	0.0255079	0	0	0	0	0	0	0	0	0	0.0353863
chr12:111064166-111072584	NM_001082537	TCTN1	0	0	0	0	0	0	0.0657016	0	0	0	0	0	0	0	0.0282051	0	0	0	0	0	0	0	0	0	0	0	0	0	0	0	0	0	0	0	0	0	0	0	0
chr12:111923074-111924628	NM_002973	ATXN2	0	0.0248526	0	0	0	0	0	0	0	0	0	0	0	0	0	0	0	0	0	0.0258496	0.0306744	0	0	0	0	0	0	0	0	0	0	0	0	0	0	0	0	0	0
chr12:111947352-111948386	NM_002973	ATXN2	0.0332932	0.0248526	0	0	0	0	0.043801	0	0	0	0	0	0	0.0440695	0	0.0506418	0.055529	0	0	0.0387743	0	0	0	0	0	0.0478978	0.0560235	0.0863307	0	0	0	0	0	0	0	0	0	0	0
chr12:111951160-111957880	NM_002973	ATXN2	0	0	0	0	0	0	0	0	0	0	0	0	0	0	0	0	0	0	0	0	0	0.031425	0	0	0	0.0319319	0	0	0	0	0	0	0	0	0	0	0	0	0
chr12:111962995-111990781	NM_002973	ATXN2	0	0	0	0	0	0	0.043801	0.0297212	0	0.0254303	0	0	0	0	0	0	0	0	0	0	0	0	0	0	0	0.0319319	0	0	0	0	0	0	0	0	0	0	0	0	0
chr12:111990083-111990781	NM_002973	ATXN2	0	0	0	0	0	0	0.0657016	0	0.022491	0	0.0389457	0	0	0	0.0282051	0.0253209	0	0	0	0	0	0	0	0	0	0.0319319	0.0560235	0	0	0	0	0	0	0	0.0365925	0	0	0.03907	0
chr12:111990083-111993723	NM_002973	ATXN2	0.0499398	0.0248526	0.0505273	0	0.0714898	0.0557807	0.262806	0.0891637	0.0562275	0.0635757	0.0584186	0	0	0	0	0.0379813	0.0277645	0.0380806	0.107173	0.0646239	0	0.0785624	0.134424	0	0.0307663	0.0638638	0	0	0.0637699	0	0.0445452	0.0673287	0	0	0.0548888	0.0434011	0.0343961	0.03907	0
chr12:111991961-111993723	NM_002973	ATXN2	0.0499398	0	0.101055	0.0986522	0.0893623	0.0557807	0.219005	0.0445818	0.0674729	0.0381454	0.13631	0.0387281	0.0506206	0.0440695	0.0705128	0	0.0416467	0.114242	0	0.142173	0.0766861	0	0	0.0596445	0	0.0638638	0.0933726	0	0.0765238	0.216907	0	0.0897716	0	0	0	0	0.103188	0	0
chr12:112096539-112097149	NM_006768	BRAP	0	0	0	0	0	0	0	0	0	0	0	0	0	0	0	0	0	0	0	0.0258496	0.0306744	0	0	0	0	0	0	0	0	0	0	0	0	0	0.0365925	0	0	0	0
chr12:112116954-112121111	NM_006768	BRAP	0	0	0	0	0.0357449	0	0.043801	0	0	0	0	0	0	0	0	0.0379813	0	0	0	0	0	0	0	0	0	0	0.037349	0	0	0	0	0	0	0	0	0	0	0.058605	0
chr12:112370389-112381173	NM_001193453	TMEM116	0	0	0	0	0	0	0	0	0	0	0	0	0.0337471	0.0440695	0	0.0253209	0	0	0	0	0.0306744	0	0	0	0	0.0478978	0	0	0	0	0	0	0	0	0	0	0	0	0
chr12:112371689-112381173	NM_001193453	TMEM116	0	0	0	0.0394609	0	0	0	0.0743031	0	0	0	0.0387281	0.0506206	0.0734491	0	0.0633022	0	0	0	0	0.0306744	0	0	0.0298222	0.0615326	0.0478978	0	0	0	0	0	0	0	0	0	0	0	0.07814	0
chr12:112374495-112381173	NM_001193453	TMEM116	0	0	0	0	0	0	0	0	0	0	0	0	0	0	0	0	0	0	0	0	0	0	0	0	0	0	0	0.0575538	0	0	0	0	0	0	0	0	0	0	0
chr12:112506683-112512568	NM_024953	NAA25	0	0.0248526	0	0	0	0	0	0	0	0	0	0	0	0	0.0282051	0	0	0	0	0	0	0	0	0	0	0	0	0	0	0	0	0	0	0	0	0	0	0	0
chr12:112506683-112516545	NM_024953	NAA25	0	0	0	0	0	0	0	0	0	0	0	0	0	0	0	0	0	0	0	0	0	0	0	0	0	0	0	0	0	0	0	0	0.0481336	0	0	0	0	0	0
chr12:112509698-112516545	NM_024953	NAA25	0	0	0	0	0.0357449	0	0	0	0	0	0	0	0	0	0	0	0	0	0	0	0	0.031425	0.0384068	0	0	0	0	0	0	0	0	0	0	0	0	0	0	0	0
chr12:112513481-112516545	NM_024953	NAA25	0	0	0	0	0.0357449	0	0.043801	0	0	0	0	0	0	0	0	0	0	0	0	0.0646239	0.0613489	0	0	0	0	0	0	0	0	0	0	0.0448858	0	0	0.0365925	0	0	0	0
chr12:112613539-112617201	NM_001109662	HECTD4	0	0	0	0	0	0	0	0	0	0	0	0	0	0	0	0	0	0	0	0	0	0	0	0	0	0	0.037349	0	0	0	0	0	0	0	0	0	0	0	0
chr12:112616734-112617201	NM_001109662	HECTD4	0	0	0	0	0	0	0	0.0297212	0	0	0	0.0387281	0	0	0	0	0.0832935	0	0	0	0	0.031425	0	0	0	0	0	0	0	0	0	0	0	0	0	0	0	0	0
chr12:112641439-112642427	NM_001109662	HECTD4	0	0.0248526	0	0	0.0357449	0	0	0.0297212	0.0337365	0	0	0	0	0	0	0	0	0	0	0	0	0	0.0384068	0	0	0	0.037349	0	0	0.0619734	0	0	0	0	0	0	0	0	0
chr12:112641439-112666615	NM_001109662	HECTD4	0	0	0	0	0.0536174	0	0	0	0.022491	0	0	0	0	0	0	0	0	0	0	0	0	0	0	0	0	0	0	0	0	0	0	0	0	0	0	0	0	0	0
chr12:112667501-112670889	NM_001109662	HECTD4	0	0	0	0	0	0	0	0.0297212	0.022491	0	0	0	0	0	0	0	0.055529	0	0	0	0	0	0	0	0	0	0.037349	0	0	0	0	0	0	0	0	0	0	0	0
chr12:112676855-112677831	NM_001109662	HECTD4	0	0	0	0	0	0	0	0.0297212	0	0	0	0	0	0	0	0	0	0	0	0	0	0	0	0	0	0	0	0	0	0	0	0	0	0	0	0	0	0	0
chr12:112707507-112711599	NM_001109662	HECTD4	0	0	0	0	0.0714898	0	0	0	0	0	0	0	0	0	0	0	0	0	0.0714485	0	0	0	0	0	0	0	0	0	0	0	0	0	0	0	0	0	0	0	0
chr12:112743867-112750951	NM_001109662	HECTD4	0	0	0	0	0	0	0	0	0.0337365	0	0	0	0	0	0	0	0.0277645	0	0	0	0	0	0	0.0447334	0	0	0	0	0	0	0	0	0	0	0	0	0	0	0
chr12:112757028-112757546	NM_001109662	HECTD4	0	0	0	0	0	0	0	0	0	0	0	0	0	0	0	0.0253209	0.0277645	0	0	0	0	0	0	0	0	0.0478978	0	0	0.0255079	0	0	0	0	0	0.0365925	0	0	0	0
chr12:113266105-113285647	NM_001143854	RPH3A	0	0	0	0	0	0	0	0.104024	0	0	0	0	0.185609	0	0	0.0759626	0.194351	0	0	0	0	0	0	0	0.0769157	0	0	0	0	0	0	0	0	0	0	0	0	0.03907	0
chr12:1136913-1137738	NM_178039	ERC1	0	0.086984	0	0	0.0893623	0	0.175204	0.0743031	0	0.0254303	0.0778915	0.0387281	0.0337471	0.088139	0	0	0.0694112	0	0.178621	0.0646239	0.0766861	0.0628499	0.0576102	0.0745556	0.0769157	0.111762	0	0	0.0510159	0	0	0	0	0	0.0365925	0	0	0.11721	0.0353863
chr12:113705647-113707650	NM_001143819	TPCN1	0	0.0248526	0	0.0394609	0	0	0	0	0	0	0	0	0	0	0	0	0	0	0.0714485	0	0	0	0	0	0	0	0	0	0	0	0	0	0	0	0	0	0	0	0
chr12:116534473-116549317	NM_015335	MED13L	0	0	0	0	0.0357449	0	0.043801	0.0297212	0	0.0254303	0	0	0	0	0	0.0379813	0.0277645	0	0	0.0258496	0	0.0471375	0	0	0	0	0	0	0	0	0	0	0	0	0	0	0	0.058605	0
chr12:117271596-117274087	NM_001109903	RNFT2	0	0	0	0	0	0	0	0	0	0	0	0	0	0	0	0	0	0	0	0	0	0	0	0	0	0	0	0	0	0	0	0	0	0	0	0	0	0	0.0353863
chr12:117365827-117402659	NM_012174	FBXW8	0	0	0	0	0.0536174	0	0	0	0	0	0	0	0.0337471	0.0293797	0.0282051	0.0379813	0.0277645	0	0	0	0	0	0.0768136	0	0	0.0319319	0	0	0	0	0	0	0	0	0.0365925	0	0	0	0
chr12:117423010-117448255	NR_103809	AC127164.1	0	0	0	0	0	0	0.043801	0	0	0	0	0	0	0	0	0	0	0	0	0	0.0306744	0.0471375	0	0	0	0	0	0	0	0	0	0	0	0	0	0	0	0	0
chr12:119552082-119563284	NM_194286	SRRM4	0	0	0	0	0	0	0.043801	0	0	0	0	0	0	0	0	0	0	0	0	0	0	0	0	0	0	0	0	0	0	0	0	0	0	0	0	0	0	0	0
chr12:119909798-119917006	NM_178499	CCDC60	0	0	0	0	0	0	0	0	0	0	0	0	0	0	0	0	0	0	0	0	0	0	0	0	0	0	0	0	0	0	0.0445452	0	0	0	0	0	0	0	0
chr12:12022357-12022903	NM_001987	ETV6	0	0	0	0	0.0536174	0	0	0	0	0	0	0	0	0	0	0	0	0	0	0.0258496	0	0	0	0	0	0	0	0	0	0	0	0	0	0	0	0	0	0	0
chr12:120592773-120593523	NR_039719	MIR4498	0.0499398	0	0.0505273	0.0394609	0.0893623	0	0.0876021	0.0594424	0	0.0381454	0.0973643	0	0.0337471	0.0293797	0.0282051	0.0506418	0	0	0.0714485	0.0258496	0.0306744	0	0.096017	0.0745556	0	0.0478978	0.037349	0	0.0510159	0	0	0	0.0962673	0	0.073185	0	0.0343961	0	0
chr12:120612964-120614020	NM_006836	GCN1	0	0	0	0	0	0	0	0	0	0	0	0	0	0	0	0	0	0	0	0.0258496	0	0	0	0	0	0	0.074698	0	0	0	0	0	0	0	0.0365925	0	0	0	0
chr12:120995084-120995485	NM_014868	RNF10	0	0	0	0	0	0	0.0657016	0	0	0.0254303	0	0.0580922	0.0337471	0.0440695	0.0282051	0.0886231	0.0832935	0.0380806	0	0.0258496	0	0.031425	0	0.0596445	0.0615326	0.127728	0.112047	0	0	0	0	0	0	0	0.0548888	0	0	0.03907	0
chr12:121220457-121222396	NM_139015	SPPL3	0	0.0372788	0	0	0.0536174	0	0	0.0594424	0.044982	0.0381454	0.0389457	0.0580922	0.0506206	0	0.0564103	0.0886231	0.0416467	0	0	0	0.0460117	0.0942749	0.11522	0	0.0922989	0.0798297	0.037349	0	0.0255079	0	0	0	0	0.0447118	0.073185	0	0.0343961	0.07814	0.0530794
chr12:121220457-121229360	NM_139015	SPPL3	0	0	0	0	0	0	0.0657016	0	0.022491	0	0.0584186	0.0387281	0	0.0440695	0	0.0253209	0.0277645	0	0	0	0.0306744	0	0.0576102	0.0298222	0.0461494	0	0.037349	0	0.0382619	0	0.0445452	0	0	0	0	0	0.0343961	0.058605	0
chr12:121220457-121248689	NM_139015	SPPL3	0	0	0	0	0	0	0	0.0445818	0	0	0	0	0.0337471	0	0	0	0	0	0	0	0	0	0	0	0	0	0	0	0	0	0	0	0	0	0	0	0	0	0
chr12:1213915-1225199	NM_178039	ERC1	0	0	0	0	0	0	0	0	0	0	0	0	0	0	0	0	0	0	0	0	0	0	0.0576102	0	0	0	0	0	0	0	0	0	0	0	0	0	0	0	0
chr12:121706440-121708748	NM_001270486	CAMKK2	0	0	0	0	0	0	0.043801	0	0	0	0	0	0	0	0	0	0.0416467	0	0	0	0	0	0	0	0	0	0	0	0	0	0	0	0	0	0	0	0	0	0
chr12:122332644-122341013	NM_001261400	PSMD9	0	0	0	0	0	0	0	0	0	0	0	0	0	0	0	0	0	0	0	0	0	0	0	0	0	0	0	0	0	0	0	0	0	0	0	0.0434011	0	0	0
chr12:122723133-122724492	NM_022916	VPS33A	0	0	0	0	0	0	0	0	0	0	0	0	0	0	0	0	0	0	0	0	0	0	0	0.0298222	0	0	0	0	0	0	0	0	0	0	0	0	0	0	0
chr12:122801295-122803895	NM_001247997	CLIP1	0	0	0	0	0	0	0	0	0	0	0	0	0	0.0293797	0	0.0506418	0.0416467	0	0	0	0	0	0	0	0	0	0	0	0	0	0	0	0	0	0	0	0	0	0
chr12:122812493-122812973	NM_001247997	CLIP1	0	0	0	0	0.0357449	0	0	0	0	0	0	0	0	0	0	0	0	0	0	0	0	0	0	0	0	0	0	0	0	0	0	0	0	0	0	0	0	0	0
chr12:122825299-122826244	NM_001247997	CLIP1	0	0.0248526	0	0	0	0	0	0.0594424	0.022491	0.0762908	0	0.0774562	0.0337471	0.0440695	0.0282051	0.0379813	0.0416467	0	0	0	0.0306744	0	0	0.0298222	0.0461494	0	0.074698	0	0	0	0	0	0.0481336	0	0	0	0	0	0
chr12:122861935-122865105	NM_001247997	CLIP1	0	0	0	0	0	0	0.043801	0.0297212	0	0.0381454	0	0.0387281	0.0337471	0.0587593	0	0.0379813	0.0694112	0	0	0	0	0	0	0	0.0461494	0	0	0	0	0	0	0	0	0	0	0	0	0.097675	0
chr12:122973932-122977336	NM_017612	ZCCHC8	0	0	0	0	0	0	0.043801	0	0	0	0	0	0	0	0.0282051	0	0	0	0	0	0	0	0	0	0	0	0	0	0	0	0	0	0	0	0	0	0	0	0
chr12:122995655-122999774	NM_023012	RSRC2	0	0	0	0.0394609	0	0	0	0	0	0	0	0.0387281	0	0	0	0	0	0	0	0.0258496	0	0	0	0	0	0.0798297	0.037349	0	0	0	0	0	0	0	0	0	0	0	0
chr12:12300299-12340053	NM_002336	LRP6	0	0	0	0	0	0	0	0	0	0	0	0.0387281	0	0	0	0	0	0	0	0	0	0	0	0	0	0	0	0	0	0	0	0	0	0	0	0	0	0	0
chr12:123030722-123032516	NM_014708	KNTC1	0	0	0	0	0	0	0	0	0	0	0.0389457	0.0580922	0	0	0	0	0	0	0	0	0	0	0	0	0	0	0	0	0	0.0619734	0	0	0	0	0	0	0	0	0.0530794
chr12:123052807-123061576	NM_014708	KNTC1	0	0	0	0	0.0536174	0	0	0	0	0	0	0	0	0.0293797	0	0	0	0	0	0	0	0	0.0384068	0	0	0.0478978	0	0	0	0	0	0	0	0	0	0.0651017	0	0	0.0353863
chr12:123062218-123065217	NM_014708	KNTC1	0	0	0	0	0	0	0	0	0	0	0	0	0	0	0	0	0	0	0	0	0	0	0.0576102	0	0	0	0	0	0	0	0	0	0	0	0.0365925	0	0	0	0
chr12:123078822-123109235	NM_014708	KNTC1	0	0	0	0	0	0	0	0	0	0	0	0	0	0	0	0	0	0	0	0.0516991	0	0	0	0	0	0	0	0.0575538	0	0	0	0	0	0	0	0	0	0.03907	0
chr12:123086082-123109235	NM_014708	KNTC1	0	0	0	0	0	0	0	0	0	0	0	0	0	0	0	0	0	0	0	0	0	0	0	0	0	0	0	0	0	0	0	0	0	0	0.0548888	0	0	0	0
chr12:12311762-12318229	NM_002336	LRP6	0	0	0	0	0.0714898	0	0	0	0	0	0	0	0	0	0	0	0	0	0	0	0	0	0	0	0	0	0	0	0	0	0	0	0	0	0	0	0	0	0
chr12:123262037-123265877	NM_201435	CCDC62	0	0	0	0	0	0	0	0	0	0	0	0	0	0	0	0	0.0277645	0	0	0	0	0	0	0	0	0.0319319	0	0	0	0	0	0	0	0	0	0	0	0	0
chr12:123265710-123276668	NM_201435	CCDC62	0	0	0	0	0	0	0	0	0	0	0	0	0	0	0	0.0379813	0	0	0	0	0	0	0	0	0	0	0.037349	0	0	0	0	0	0	0	0	0	0	0	0
chr12:123270265-123276668	NM_201435	CCDC62	0	0	0	0	0	0	0	0	0	0	0	0	0	0	0	0	0	0	0	0	0	0	0	0	0	0	0.0560235	0	0	0	0	0	0	0	0	0	0	0	0.0353863
chr12:12332743-12340053	NM_002336	LRP6	0	0	0.0336849	0	0	0	0	0	0.044982	0.0254303	0	0	0	0	0	0	0	0	0	0	0	0	0	0	0	0	0	0	0	0	0	0	0	0	0	0	0	0	0
chr12:12332743-12356334	NM_002336	LRP6	0	0	0.0336849	0	0	0	0	0	0	0	0	0	0	0	0	0	0.0277645	0	0	0	0	0	0	0	0	0	0	0	0	0	0	0	0	0	0	0	0	0	0
chr12:123645327-123665757	NM_022782	MPHOSPH9	0	0	0	0	0	0	0.0657016	0	0.0337365	0	0	0	0	0	0	0	0	0	0	0	0	0	0	0	0	0	0	0	0	0	0	0	0	0	0	0	0	0	0
chr12:123645327-123687922	NM_022782	MPHOSPH9	0	0.0372788	0	0	0	0	0	0	0	0	0	0.0387281	0	0	0	0	0	0.0380806	0	0	0	0	0	0	0.0307663	0.0319319	0	0	0	0	0	0	0	0	0	0	0	0	0
chr12:123647560-123707674	NM_022782	MPHOSPH9	0	0	0	0	0	0	0	0	0	0	0	0	0	0	0	0	0	0	0	0	0	0	0	0	0.0307663	0	0	0	0	0	0	0	0	0	0	0	0	0	0
chr12:123651201-123665757	NM_022782	MPHOSPH9	0	0.0248526	0	0	0	0	0	0	0	0	0	0	0	0	0	0	0	0	0	0	0	0	0	0	0.0461494	0	0	0	0	0	0.0445452	0	0	0	0	0	0	0	0
chr12:123678932-123682881	NM_022782	MPHOSPH9	0	0	0	0	0	0	0	0	0	0	0	0	0	0	0	0.0253209	0	0	0	0	0	0	0	0	0	0	0.037349	0.0575538	0	0	0	0	0	0	0.0548888	0	0	0	0
chr12:123678932-123707674	NM_022782	MPHOSPH9	0	0	0	0	0	0	0	0	0	0	0	0.0387281	0.0337471	0	0	0.0253209	0	0	0	0	0	0	0.0384068	0	0	0.0478978	0	0	0	0	0	0	0	0	0	0	0	0	0
chr12:123678932-123712163	NM_022782	MPHOSPH9	0	0.0248526	0	0	0	0	0	0	0	0	0	0	0	0	0	0	0	0	0	0	0	0	0	0	0	0	0	0	0	0	0	0	0	0	0	0	0	0	0
chr12:123694602-123707674	NM_022782	MPHOSPH9	0.0332932	0	0	0	0.0357449	0	0.0657016	0	0	0	0	0	0	0	0	0	0.0416467	0	0	0	0	0	0.0384068	0	0.0307663	0	0	0	0	0	0	0	0	0	0	0	0	0	0
chr12:123702922-123707674	NM_022782	MPHOSPH9	0	0	0	0	0	0	0	0	0	0	0	0	0	0	0	0	0	0	0	0	0	0.031425	0	0	0.0461494	0	0	0	0	0	0	0	0	0	0	0	0	0	0
chr12:123798166-123800207	NM_001167856	SBNO1	0	0	0	0	0	0	0	0	0	0	0	0	0.0506206	0.0293797	0	0.0379813	0	0	0	0	0	0	0	0	0	0	0	0	0	0	0	0	0	0	0	0	0	0	0
chr12:123825534-123830114	NM_001167856	SBNO1	0	0	0	0	0	0	0	0	0	0	0	0	0	0	0	0	0	0	0	0	0	0	0	0	0	0	0	0	0	0	0	0	0	0	0	0	0	0	0.0353863
chr12:12397195-12397589	NM_002336	LRP6	0.0332932	0.0497051	0.0336849	0	0.0357449	0.0371872	0.0657016	0.104024	0.0337365	0.0254303	0	0.0387281	0	0.0440695	0	0	0.055529	0	0	0	0.0306744	0	0.0576102	0.0298222	0.0461494	0	0	0	0.0510159	0	0.0445452	0	0.0481336	0	0.0365925	0	0.0687922	0.03907	0
chr12:123983090-123984083	NM_178314	RILPL1	0	0	0	0	0.0714898	0	0.131403	0.0445818	0.022491	0.0254303	0	0	0	0.102829	0.0282051	0.0506418	0.0832935	0	0	0	0.0460117	0.031425	0.0768136	0.0447334	0.0461494	0.0478978	0.112047	0	0	0	0	0	0	0	0.0548888	0	0.0859902	0.07814	0.0353863
chr12:124071293-124074996	NM_006815	TMED2	0.0665865	0.0248526	0.0842122	0	0.107235	0	0.0657016	0	0	0.0254303	0	0	0	0.0587593	0	0.0506418	0	0	0.0714485	0.0775487	0	0.031425	0.0384068	0.0894667	0.0307663	0.0319319	0	0	0.0510159	0	0	0	0	0	0	0	0	0.097675	0.0353863
chr12:124123810-124137282	NM_001271866	GTF2H3	0	0	0	0	0.0536174	0	0.043801	0.0445818	0.022491	0	0	0	0	0	0	0	0	0.0952016	0	0	0	0	0	0.0298222	0	0	0	0	0.0382619	0	0	0	0	0	0	0.0434011	0	0	0
chr12:124172597-124191620	NM_001143850	TCTN2	0	0.0248526	0	0	0	0	0	0	0	0	0	0	0	0	0.0282051	0	0	0	0	0	0	0	0	0	0	0	0	0	0	0	0	0	0	0	0	0	0	0	0
chr12:124904502-124915333	NM_001077261	NCOR2	0	0	0	0	0	0	0.043801	0	0.022491	0.0254303	0	0.0387281	0	0	0	0	0.0277645	0	0	0	0	0	0	0	0	0	0	0	0	0	0	0.0448858	0	0	0	0	0	0	0
chr12:124904502-124922542	NM_001077261	NCOR2	0	0	0	0	0.0714898	0	0	0	0	0	0	0	0	0	0	0	0	0	0.0714485	0	0.0306744	0	0	0	0	0.0319319	0	0	0	0	0	0	0	0	0	0	0	0	0
chr12:124904502-124934413	NM_001077261	NCOR2	0	0	0	0	0	0	0	0	0.0337365	0	0.0389457	0.0387281	0	0	0	0	0.0277645	0	0	0	0	0	0	0	0	0	0	0	0	0	0	0	0	0	0	0	0	0	0
chr12:124911167-124915333	NM_001077261	NCOR2	0	0	0	0	0	0	0	0.0445818	0	0	0	0	0	0	0	0	0	0	0	0	0	0	0	0	0	0	0	0	0	0	0	0	0	0	0	0	0	0	0
chr12:124934360-124979914	NM_001077261	NCOR2	0	0	0	0	0	0	0.043801	0	0.022491	0	0	0	0	0.0293797	0.0705128	0	0	0	0	0	0.0306744	0	0	0	0	0	0	0	0	0	0	0	0	0.0670678	0	0	0	0	0
chr12:124941651-124979914	NM_001077261	NCOR2	0	0	0	0	0	0	0	0	0	0	0	0	0	0	0.0423077	0	0	0	0	0	0	0	0	0	0	0	0	0	0	0	0	0	0	0.0447118	0	0	0	0	0
chr12:124950718-124979914	NM_001077261	NCOR2	0	0	0	0	0	0	0.0657016	0	0	0	0	0	0	0	0	0	0	0	0	0	0.0306744	0	0	0	0	0	0	0	0	0	0	0	0	0.0670678	0	0	0	0	0
chr12:125599022-125603311	NM_023928	AACS	0	0	0	0	0	0	0	0	0	0.0254303	0	0	0	0	0	0	0	0	0	0	0	0	0	0	0	0	0	0	0	0	0	0	0	0	0	0	0	0	0.0353863
chr12:12788710-12788908	NM_001310	CREBL2	0	0	0	0	0	0	0	0	0	0	0	0	0	0	0	0	0	0	0	0	0	0.031425	0	0	0	0	0	0	0	0	0	0	0	0	0	0	0	0	0
chr12:128899276-128900165	NM_001136103	TMEM132C	0	0	0	0	0	0	0	0.0297212	0	0	0	0	0	0	0	0	0	0	0	0.116323	0.0920233	0.1257	0	0.0447334	0	0	0	0	0	0	0	0	0	0	0	0	0	0	0
chr12:1289705-1299218	NM_178039	ERC1	0	0	0.0336849	0.0591913	0.0357449	0.0557807	0.131403	0.163467	0.0337365	0	0.0584186	0.0774562	0.0843677	0.132208	0	0.0633022	0.194351	0	0	0	0.0306744	0.0942749	0	0	0.230747	0.0319319	0.0560235	0	0.0382619	0	0	0	0	0.0670678	0	0	0.0343961	0.097675	0
chr12:1289705-1346070	NM_178039	ERC1	0	0	0	0	0	0	0	0.0445818	0	0	0	0	0	0	0	0	0	0	0	0	0	0	0	0	0	0	0	0	0	0	0	0	0	0	0	0	0	0	0
chr12:129178373-129181960	NM_001136103	TMEM132C	0	0	0	0	0	0	0	0	0	0	0	0	0	0	0	0	0	0	0	0.0258496	0	0	0	0	0	0	0	0	0	0	0	0	0	0	0	0	0	0	0
chr12:129293332-129299615	NM_145648	SLC15A4	0	0	0	0	0.0357449	0	0.0657016	0	0	0	0	0	0.0337471	0	0	0	0	0	0	0.0258496	0	0.031425	0	0	0.0615326	0	0	0	0	0	0	0	0	0	0	0	0	0	0
chr12:129299319-129299615	NM_145648	SLC15A4	0.0332932	0.0372788	0.0673698	0	0.0536174	0	0.0657016	0.133745	0	0	0	0.0387281	0.0674941	0.0440695	0.0564103	0.0379813	0.0694112	0	0.0714485	0.0258496	0.0613489	0	0	0.0894667	0.0307663	0.0638638	0.149396	0.0575538	0.0765238	0	0	0	0	0.0447118	0.0365925	0.0434011	0.0343961	0.07814	0
chr12:130184354-130185243	NM_133448	TMEM132D	0	0	0.0673698	0	0.0714898	0	0	0	0.0337365	0	0	0	0	0.0587593	0	0	0	0	0	0	0	0	0	0.1342	0.0307663	0	0	0	0	0	0	0	0	0	0	0	0	0	0
chr12:130884223-130907106	NM_015347	RIMBP2	0.0499398	0	0.185267	0	0	0	0	0	0	0	0	0	0	0	0	0	0	0	0	0	0	0	0	0	0	0	0	0	0	0	0	0	0	0	0	0	0	0	0
chr12:132401955-132403226	NM_003565	ULK1	0	0	0	0	0	0	0.0876021	0	0	0	0	0	0.0337471	0	0	0	0.0277645	0	0	0	0	0	0	0	0	0	0	0	0	0	0	0	0	0	0	0	0	0	0
chr12:132522226-132539753	NM_015409	EP400	0	0.0248526	0	0	0	0	0	0	0	0	0	0	0	0	0	0	0	0	0	0	0	0	0	0	0	0	0	0	0	0	0	0	0	0	0	0	0	0.03907	0
chr12:133310970-133312098	NM_015114	ANKLE2	0	0	0	0	0	0	0	0	0	0	0	0	0	0	0	0	0	0	0	0	0	0	0	0	0	0.0478978	0	0	0	0	0	0	0	0	0	0	0	0	0
chr12:133768074-133768589	NM_001165883	ZNF268	0	0	0	0	0	0	0	0	0	0	0	0.0774562	0	0.0293797	0	0.0253209	0	0	0	0	0	0	0	0	0	0	0.0560235	0	0	0	0	0	0	0	0	0	0.0343961	0	0
chr12:1372199-1399178	NM_178039	ERC1	0	0.0372788	0	0	0.0536174	0	0.240906	0.312073	0.044982	0.0508606	0	0	0.118115	0.088139	0	0.126604	0.208234	0	0	0	0	0	0	0	0.169215	0	0	0	0	0	0	0	0	0	0	0	0.0515941	0.11721	0
chr12:13761536-13769591	NM_000834	GRIN2B	0	0	0	0	0.0357449	0	0	0	0	0	0	0	0	0	0	0	0	0	0	0	0	0	0	0	0	0	0	0	0	0	0	0	0	0	0	0	0	0	0
chr12:13906250-13906849	NM_000834	GRIN2B	0	0	0	0	0.0357449	0	0	0	0	0	0	0	0	0	0	0	0	0	0	0	0	0.0628499	0	0.0447334	0.0307663	0	0	0	0.0382619	0	0	0	0	0	0	0	0	0	0
chr12:1399017-1399178	NM_178039	ERC1	0.0332932	0.0248526	0	0	0.0536174	0	0.0876021	0.118885	0	0.0381454	0	0.0387281	0.0506206	0.132208	0	0.0379813	0.277645	0	0	0	0	0.031425	0	0.0596445	0.107682	0.0319319	0	0.0575538	0.0510159	0	0	0	0	0	0	0	0	0.11721	0
chr12:1399017-1481143	NM_178039	ERC1	0	0.0248526	0	0	0.0357449	0.0371872	0.153304	0.282352	0.0562275	0.0508606	0	0.0580922	0.151862	0.102829	0	0.126604	0.235998	0.0380806	0	0	0.0460117	0	0	0.0298222	0.0769157	0.0478978	0.112047	0	0.0255079	0	0	0	0	0	0.0548888	0	0	0.097675	0
chr12:14576842-14578407	NM_018179	ATF7IP	0	0.0372788	0	0	0.0536174	0	0.153304	0.0297212	0	0.0254303	0	0	0	0.0293797	0	0	0	0	0.0714485	0.0646239	0.0306744	0	0.0384068	0	0.0769157	0.0478978	0	0	0	0	0	0	0	0.0670678	0	0	0	0	0
chr12:14587270-14591201	NM_018179	ATF7IP	0	0	0	0	0	0	0	0	0	0.0254303	0	0	0.0506206	0	0	0	0	0	0	0	0	0	0	0	0.0307663	0	0	0.0575538	0	0	0	0	0	0	0	0	0	0	0
chr12:14599921-14610229	NM_018179	ATF7IP	0	0	0	0	0	0	0	0	0	0	0	0	0	0	0	0.0506418	0	0	0	0	0.0306744	0	0	0.0596445	0	0	0	0	0	0	0	0	0	0	0.0365925	0	0	0	0
chr12:14609494-14610229	NM_018179	ATF7IP	0	0	0	0	0	0	0	0	0	0	0	0	0	0	0	0	0	0	0	0	0	0	0	0	0.0307663	0	0	0	0	0	0	0	0	0	0	0	0	0	0.0353863
chr12:14609494-14619524	NM_018179	ATF7IP	0	0	0	0	0	0	0.043801	0.0297212	0.022491	0	0	0.0387281	0.0337471	0.0293797	0	0.0379813	0	0	0	0	0	0	0	0	0.0307663	0	0	0	0	0	0	0	0	0	0	0	0	0.03907	0
chr12:1480998-1519619	NM_178039	ERC1	0	0	0	0	0	0	0.0876021	0	0	0	0	0	0.0337471	0.0587593	0	0	0	0	0.0714485	0	0	0	0	0	0	0.0319319	0	0	0	0	0	0	0	0	0	0	0	0	0
chr12:1480998-1553916	NM_178039	ERC1	0	0.0372788	0.0336849	0	0.0536174	0	0.0876021	0.0594424	0	0	0	0.0580922	0.0506206	0.0440695	0	0.0253209	0.055529	0	0.0714485	0	0.0460117	0	0.0768136	0	0.0307663	0	0	0.115108	0	0	0	0	0.0481336	0.0894237	0.0548888	0	0	0	0
chr12:15636907-15657003	NM_002848	PTPRO	0	0	0	0	0	0	0.043801	0	0	0.0635757	0	0.0387281	0	0.0440695	0	0	0.0694112	0	0	0	0.0306744	0	0	0.0298222	0	0	0.037349	0	0	0	0	0	0	0	0	0	0	0	0
chr12:15636907-15679196	NM_002848	PTPRO	0	0	0	0	0	0	0	0	0	0.0508606	0	0	0	0	0	0	0	0	0	0	0	0	0	0	0	0	0	0	0	0	0	0	0	0	0	0	0	0	0
chr12:15636907-15699642	NM_002848	PTPRO	0	0	0	0	0	0	0	0	0	0.0381454	0	0	0	0	0	0	0	0	0	0	0	0	0	0	0	0	0	0	0	0	0	0	0	0	0	0	0	0	0
chr12:15656841-15679196	NM_002848	PTPRO	0	0	0	0	0	0	0	0	0	0	0	0	0	0.0293797	0	0	0	0	0	0	0	0	0	0.0298222	0	0	0	0	0	0	0	0	0	0	0	0	0	0	0
chr12:15656841-15704605	NM_002848	PTPRO	0	0	0	0	0	0	0.0657016	0	0.022491	0.114436	0	0.0774562	0	0.0293797	0	0.0506418	0	0	0	0	0	0	0	0	0	0	0	0	0	0	0	0	0	0	0.0548888	0	0	0	0
chr12:15656841-15733049	NM_002848	PTPRO	0	0	0	0	0	0	0	0	0	0.0635757	0	0	0	0	0	0	0	0	0	0	0	0	0	0	0	0	0	0	0	0	0	0	0	0	0	0	0	0	0
chr12:1863423-1863680	NM_024551	ADIPOR2	0	0	0	0	0	0	0	0.0445818	0	0	0	0	0	0	0	0	0	0	0	0	0	0	0	0	0	0	0	0	0	0	0	0	0	0	0	0	0	0	0
chr12:19406873-19413955	NM_001143821	PLEKHA5	0.0332932	0	0	0	0	0	0	0	0.0337365	0	0	0	0.0337471	0	0	0.0253209	0.0277645	0	0	0	0	0	0	0	0	0	0	0	0	0	0	0	0	0	0	0	0	0	0
chr12:19406873-19418784	NM_001143821	PLEKHA5	0	0	0	0	0	0	0	0	0	0	0	0	0	0	0	0.0379813	0	0	0	0	0	0	0	0	0	0.0319319	0	0	0	0	0	0	0	0	0	0	0	0	0
chr12:19427449-19427917	NM_001143821	PLEKHA5	0	0	0	0	0	0	0	0	0	0	0	0	0	0	0	0.0253209	0	0	0	0	0	0	0	0	0	0	0	0	0.0255079	0	0	0	0	0	0	0	0	0	0
chr12:19436213-19436679	NM_001143821	PLEKHA5	0	0	0	0	0.0357449	0	0	0	0.022491	0	0	0	0	0	0	0.0253209	0	0	0	0	0	0	0	0	0	0.0319319	0.037349	0	0	0	0	0	0	0	0	0	0	0	0
chr12:19436213-19440490	NM_001143821	PLEKHA5	0	0	0	0	0	0	0	0	0	0	0	0	0	0	0	0.0379813	0	0	0	0	0	0	0	0	0	0	0	0	0	0	0	0	0	0	0	0	0	0	0
chr12:19475243-19475601	NM_001143821	PLEKHA5	0	0	0	0	0	0	0	0	0	0	0	0	0	0	0	0	0	0	0	0	0	0	0	0	0	0	0	0	0	0	0	0	0.0481336	0	0	0	0	0	0
chr12:19489448-19501453	NM_001143821	PLEKHA5	0	0	0	0	0	0	0	0	0	0	0	0	0	0	0	0	0	0	0	0	0	0	0	0	0	0.0319319	0	0	0	0	0	0	0	0	0	0	0	0	0
chr12:19498775-19501453	NM_001143821	PLEKHA5	0	0	0	0	0	0	0	0	0	0	0	0	0	0	0	0	0	0	0	0	0	0	0	0	0	0.0319319	0	0	0	0	0	0	0	0	0	0	0	0	0
chr12:19511161-19512480	NM_001143821	PLEKHA5	0	0	0	0	0	0	0	0	0	0	0	0	0	0	0	0	0	0	0	0	0	0	0	0	0	0	0	0	0.0255079	0	0	0	0	0	0	0	0	0	0
chr12:19511161-19514640	NM_001143821	PLEKHA5	0	0	0	0	0	0	0	0	0	0	0	0	0	0	0	0	0	0	0	0.0258496	0	0	0	0	0	0.0319319	0	0	0	0	0	0	0	0	0	0	0	0	0.0353863
chr12:19511161-19519043	NM_001143821	PLEKHA5	0	0	0	0	0	0	0	0.0297212	0	0	0	0	0	0	0	0	0	0	0	0	0	0	0	0	0	0.0478978	0	0	0	0	0	0	0	0	0	0	0	0	0
chr12:19615443-19626289	NM_001114176	AEBP2	0.0499398	0	0.0336849	0	0	0	0.0657016	0.0297212	0	0	0	0	0	0	0	0	0	0	0	0.0258496	0.0460117	0.031425	0	0.0298222	0	0	0	0	0	0	0	0	0	0	0	0	0	0	0
chr12:19615443-19646920	NM_001114176	AEBP2	0	0	0	0	0.0357449	0	0	0	0	0	0	0	0.0337471	0	0	0	0	0	0	0	0	0	0	0	0	0	0	0	0	0	0	0	0	0	0	0	0	0	0
chr12:19615443-19653155	NM_001114176	AEBP2	0	0	0	0	0	0	0	0	0	0	0	0	0	0	0	0	0	0	0	0	0	0	0	0	0.0307663	0	0	0	0	0	0	0	0	0	0	0	0	0	0
chr12:19626181-19653155	NM_001114176	AEBP2	0	0	0	0	0.0357449	0	0	0	0	0	0	0	0	0.0293797	0	0	0	0	0	0	0.0306744	0.0471375	0.0384068	0	0	0.0478978	0	0	0	0	0	0	0	0	0	0	0	0	0
chr12:20769163-20787990	NM_001244683	PDE3A	0	0	0	0.0394609	0	0	0	0	0	0	0	0	0	0	0	0	0	0	0	0	0	0	0.0384068	0	0	0.0319319	0	0	0	0	0	0	0	0	0	0	0	0	0
chr12:20774229-20807139	NM_001244683	PDE3A	0	0	0	0	0	0	0	0	0	0	0	0	0	0	0	0	0	0	0	0	0	0	0	0	0	0.0798297	0	0	0	0	0	0	0	0	0	0	0	0	0
chr12:20790033-20807139	NM_001244683	PDE3A	0	0	0	0.0394609	0	0	0	0	0	0	0	0	0	0	0	0	0	0	0	0	0	0	0	0	0	0	0	0	0	0	0	0	0	0	0	0	0	0	0
chr12:2224389-2229596	NM_000719	CACNA1C	0	0	0	0	0	0	0.0657016	0	0	0	0	0	0.0337471	0	0	0	0.0277645	0	0	0	0	0	0	0	0	0	0	0	0	0	0	0	0	0	0	0	0	0	0
chr12:22622642-22637822	NM_014802	C2CD5	0	0	0	0	0	0	0	0	0.022491	0	0	0	0	0	0	0	0	0	0	0.0258496	0	0	0	0	0	0	0	0	0	0	0	0	0	0	0	0	0	0	0
chr12:22622642-22659753	NM_014802	C2CD5	0	0	0	0	0	0	0	0	0	0	0	0	0	0	0	0	0	0	0	0	0	0	0.0576102	0	0	0	0	0	0	0	0	0	0	0	0	0	0	0	0
chr12:22631246-22637822	NM_014802	C2CD5	0	0	0	0	0	0	0	0	0	0	0	0	0	0	0	0	0	0	0	0	0.0306744	0	0	0	0	0	0	0	0	0	0	0	0	0	0	0	0	0	0
chr12:22635490-22659753	NM_014802	C2CD5	0	0	0	0	0	0	0.043801	0	0.022491	0	0	0	0	0	0	0	0	0	0	0	0	0	0	0	0.0307663	0	0	0	0	0	0	0	0	0	0	0	0	0	0
chr12:22637630-22659753	NM_014802	C2CD5	0	0	0	0	0	0	0	0	0	0.0508606	0	0	0	0	0	0	0	0	0.0714485	0	0	0	0	0	0.0461494	0	0	0	0	0	0	0	0	0.0447118	0	0	0	0	0
chr12:22646156-22659753	NM_014802	C2CD5	0	0	0	0	0	0	0	0.0297212	0	0	0	0	0	0	0	0	0	0	0	0	0	0	0	0	0	0	0	0	0.0255079	0	0	0	0	0	0	0	0.0343961	0	0
chr12:22796696-22824289	NM_001039481	ETNK1	0	0	0	0	0	0	0	0	0	0	0	0	0	0	0	0	0	0	0	0	0	0	0	0	0	0.0319319	0	0	0	0	0	0	0	0	0	0	0	0	0
chr12:22796696-22826594	NM_001039481	ETNK1	0	0	0.0505273	0	0.0357449	0	0.0657016	0	0.0337365	0	0	0	0	0	0	0.0253209	0.0277645	0	0	0	0.0306744	0.0471375	0.0768136	0	0.0307663	0	0	0.0575538	0	0	0	0	0	0	0	0	0	0	0
chr12:24366276-24430246	NM_001261414	SOX5	0.0332932	0	0	0	0	0	0	0	0	0	0	0	0	0	0	0	0	0	0	0	0	0	0	0	0	0	0	0	0	0	0	0	0	0	0	0	0	0	0
chr12:24985656-24989530	NM_001178094	BCAT1	0	0	0.0336849	0	0	0	0	0	0	0	0	0	0	0	0	0	0	0	0	0	0	0	0	0	0	0	0	0	0	0.0619734	0	0	0	0	0	0	0	0	0
chr12:25031463-25047409	NM_001178094	BCAT1	0	0	0	0	0	0	0	0	0	0	0	0	0	0	0	0	0	0	0	0	0	0	0	0.0298222	0	0	0	0	0	0	0	0	0	0	0	0	0	0	0
chr12:25297298-25314131	NM_001082972	CASC1	0	0	0	0	0	0	0	0.0297212	0	0	0	0	0	0	0	0.0379813	0.0694112	0	0	0	0	0	0	0	0.0307663	0	0	0	0	0	0	0	0	0	0	0	0	0	0
chr12:25299934-25314131	NM_001082972	CASC1	0	0	0	0	0	0	0.043801	0	0	0	0	0	0	0	0	0	0	0	0	0	0	0	0	0	0	0	0	0	0	0	0	0	0	0	0	0	0	0	0
chr12:2613601-2622150	NM_000719	CACNA1C	0	0	0	0	0	0	0	0.0297212	0	0	0	0	0	0	0	0	0	0	0	0	0	0	0	0	0	0	0	0	0	0	0	0	0	0	0	0	0	0	0
chr12:26208168-26220646	NM_001164748	RASSF8	0	0.0497051	0	0	0	0	0	0	0	0.0381454	0	0	0.101241	0.102829	0	0.0506418	0.305409	0	0	0	0	0	0	0	0.0769157	0	0	0	0	0	0	0	0	0	0	0.0434011	0	0	0
chr12:26208211-26220646	NM_001164748	RASSF8	0	0	0	0	0	0	0	0.0743031	0	0.0254303	0	0	0.0674941	0.0587593	0	0	0.24988	0	0	0	0	0	0.0384068	0	0.0307663	0	0	0	0	0	0	0	0	0	0	0	0	0.058605	0
chr12:26217430-26220646	NM_001164748	RASSF8	0	0	0	0	0	0	0	0.0297212	0	0.0254303	0	0.116184	0.0506206	0.0293797	0	0.101284	0.152705	0	0	0	0	0	0	0.0298222	0.0307663	0	0.037349	0	0	0	0	0	0	0	0	0	0	0.097675	0
chr12:27075548-27081838	NM_018164	INTS13	0	0	0	0	0	0	0	0.0445818	0	0	0	0	0	0	0	0	0	0	0	0	0	0	0	0	0	0	0	0	0	0	0	0	0	0	0	0	0	0	0
chr12:27149674-27152609	NM_016551	TM7SF3	0	0	0	0.0394609	0	0	0	0	0	0	0	0	0	0	0	0	0	0	0	0	0	0	0	0	0.0461494	0	0.037349	0	0	0	0	0	0	0	0.0365925	0	0	0	0.0353863
chr12:27867712-27877119	NM_001190864	MRPS35	0.0832331	0.0248526	0.0842122	0.118383	0.0893623	0.0557807	0.240906	0.356655	0.0899639	0.0508606	0.194729	0	0.101241	0.102829	0.0282051	0.126604	0.138822	0	0	0.0387743	0.0306744	0.0628499	0.11522	0.0745556	0.138448	0.143693	0.0933726	0	0.102032	0.0619734	0	0.0448858	0.0722005	0.0894237	0.0914813	0.0651017	0.0343961	0.058605	0
chr12:28378727-28412375	NM_018318	CCDC91	0.0998797	0.0372788	0	0	0	0	0.262806	0	0.0787184	0	0	0.0387281	0	0	0.0423077	0	0	0	0	0.0258496	0	0	0.096017	0	0.0307663	0.0478978	0.0560235	0	0	0.0619734	0	0.134657	0	0	0	0	0	0	0.0353863
chr12:28408513-28460682	NM_018318	CCDC91	0.0665865	0	0	0	0.0536174	0.0557807	0.043801	0.0445818	0	0	0	0.0387281	0	0	0	0	0.055529	0	0	0	0	0	0.0384068	0	0.0307663	0.0319319	0	0	0	0	0	0	0	0	0	0	0	0	0.0353863
chr12:28458581-28460682	NM_018318	CCDC91	0.0332932	0.111837	0.0673698	0.0591913	0.14298	0.111561	1.53304	0.4904	0.134946	0.0508606	0.0778915	0.0387281	0.607447	0.293797	0.0423077	0.164586	0.347056	0.171363	0.142897	0.0646239	0.0920233	0.298537	0.0768136	0.178933	0.676858	0.574774	0.112047	0.115108	0.140294	0.123947	0	0.112214	0.144401	0.134136	0.073185	0	0.0515941	0.15628	0.0884657
chr12:28458581-28544344	NM_018318	CCDC91	0.0332932	0	0	0.0394609	0.0536174	0.0557807	0.175204	0	0.0337365	0.0254303	0	0	0.101241	0.0440695	0	0.0633022	0.0277645	0	0.0714485	0	0.0306744	0.0471375	0.0384068	0.0298222	0.0307663	0.159659	0.037349	0	0	0	0	0	0	0.0894237	0.0365925	0	0	0	0
chr12:28544236-28637098	NM_018318	CCDC91	0	0	0	0	0	0	0	0.0297212	0	0	0	0	0	0	0	0	0	0	0	0	0	0	0	0	0	0	0	0	0	0	0	0	0	0	0	0	0	0	0
chr12:28603093-28637098	NM_018318	CCDC91	0	0	0	0	0	0	0.043801	0.0743031	0	0	0	0	0	0	0	0.0379813	0	0.0380806	0	0	0	0	0	0	0.0307663	0	0	0	0	0	0	0	0	0	0	0	0	0	0
chr12:2929251-2930958	NM_018463	ITFG2	0.0332932	0	0	0	0	0	0.109503	0	0	0	0	0	0	0	0	0	0	0	0	0	0	0.031425	0	0	0	0	0	0	0	0	0	0	0	0	0	0	0	0	0
chr12:29446232-29450133	NM_001271784	FAR2	0	0	0	0	0	0	0	0	0	0	0	0	0	0	0	0	0	0	0	0	0	0	0	0	0	0	0	0	0.0255079	0	0	0	0	0	0	0	0	0	0
chr12:3018694-3031568	NM_001160408	TULP3	0	0	0	0	0	0	0	0	0	0	0	0	0	0	0	0.0253209	0	0	0	0	0.0460117	0	0	0	0	0	0	0	0	0	0	0	0	0	0	0	0	0.03907	0
chr12:30866718-30877385	NM_001002259	CAPRIN2	0	0	0	0	0	0	0	0	0	0	0	0	0	0	0	0	0	0	0	0	0	0.031425	0.0384068	0	0	0	0	0	0	0	0	0	0	0	0	0	0	0	0
chr12:31545200-31545630	NM_144973	DENND5B	0	0	0	0	0	0	0	0.0594424	0	0	0	0	0	0	0	0	0	0	0	0	0	0	0	0	0.0307663	0	0	0	0	0	0	0	0	0	0	0	0	0.03907	0
chr12:31555431-31562318	NM_144973	DENND5B	0	0	0	0	0	0	0	0.0445818	0	0	0	0	0	0	0	0	0	0	0	0	0	0	0	0	0	0	0	0	0	0	0	0	0	0	0	0	0	0.03907	0
chr12:31566369-31579358	NM_144973	DENND5B	0	0	0	0	0	0	0	0	0	0	0	0	0	0	0	0	0	0	0	0	0	0	0	0	0	0	0	0	0	0	0	0	0	0	0	0	0	0.07814	0
chr12:31576530-31579358	NM_144973	DENND5B	0	0	0	0	0	0	0	0.0445818	0	0	0	0	0	0	0	0	0.0416467	0	0	0	0	0	0	0	0	0	0	0	0	0	0	0	0	0	0	0	0	0	0
chr12:31576530-31600703	NM_144973	DENND5B	0	0	0	0	0.0536174	0	0	0	0	0	0	0	0	0	0	0	0	0	0	0	0	0.031425	0	0	0	0	0	0	0	0	0	0	0	0	0	0	0	0	0
chr12:31595708-31600703	NM_144973	DENND5B	0	0.0372788	0	0	0.0893623	0	0	0.133745	0.0337365	0.0254303	0	0.0774562	0.118115	0.161588	0.0282051	0.101284	0.152705	0.0380806	0	0	0	0.0471375	0.0576102	0.0298222	0.0615326	0	0.074698	0	0.0382619	0	0	0.0673287	0	0	0.0548888	0.0434011	0.0343961	0.07814	0
chr12:31595708-31605410	NM_144973	DENND5B	0	0	0	0	0	0.0371872	0	0	0	0	0	0	0	0	0	0	0	0	0	0	0	0	0	0	0	0	0	0	0	0	0	0	0	0	0	0	0	0	0
chr12:31595708-31648853	NM_144973	DENND5B	0	0	0	0	0	0	0.131403	0	0	0	0	0	0	0.0293797	0	0	0	0	0	0	0	0	0	0	0	0	0	0	0	0	0	0	0	0	0	0	0	0	0
chr12:31600471-31648853	NM_144973	DENND5B	0	0	0	0	0	0	0.043801	0.0297212	0	0	0	0	0	0	0	0	0	0	0	0	0	0	0	0	0	0	0	0	0	0	0	0	0	0	0	0	0	0	0
chr12:31604873-31648853	NM_144973	DENND5B	0	0	0	0	0	0	0.0876021	0	0.022491	0	0	0	0	0	0	0	0.0416467	0	0	0	0	0	0	0	0	0	0	0	0	0	0	0	0	0	0	0.0434011	0	0	0
chr12:31632522-31652605	NM_144973	DENND5B	0	0	0	0	0	0	0.0657016	0	0	0	0	0	0	0	0	0	0	0	0	0	0	0	0	0	0	0	0	0	0	0	0	0	0	0	0	0	0	0	0
chr12:31841940-31862359	NM_001113402	AMN1	0	0	0	0	0	0	0	0	0	0	0	0.0580922	0	0	0	0.0379813	0.055529	0	0	0	0	0	0	0	0	0	0	0	0	0	0	0	0	0	0	0	0	0	0
chr12:31854796-31862359	NM_001113402	AMN1	0	0	0	0	0	0	0	0.0445818	0	0	0	0	0.0337471	0	0	0.0253209	0	0	0	0	0	0	0	0	0	0	0	0	0	0	0	0	0	0	0	0	0	0	0
chr12:32480394-32481489	NM_001003398	BICD1	0.0998797	0.111837	0.0673698	0	0.0536174	0	0.153304	0.118885	0.0899639	0.101721	0.0778915	0.290461	0.0843677	0.0587593	0.0705128	0.101284	0.138822	0	0	0.129248	0.0613489	0	0.0384068	0.0596445	0.123065	0	0.074698	0.0575538	0.0510159	0	0	0.0448858	0.0722005	0.0447118	0	0.0434011	0.0515941	0.097675	0
chr12:32480394-32490640	NM_001003398	BICD1	0	0	0	0	0	0	0	0	0	0	0	0.0387281	0	0	0	0	0	0	0	0	0.0306744	0	0	0	0	0	0	0	0	0.0619734	0	0	0	0	0	0	0	0	0
chr12:32729199-32764217	NM_139241	FGD4	0	0	0	0	0	0	0	0.0445818	0.0337365	0	0	0	0.0337471	0.0293797	0	0	0.055529	0	0	0	0.0613489	0.031425	0	0.0298222	0.0615326	0	0.0560235	0.0575538	0	0	0	0	0	0	0	0	0	0	0
chr12:32734893-32755251	NM_139241	FGD4	0	0	0	0	0	0	0	0	0	0	0	0	0	0	0	0	0.055529	0	0	0.0258496	0	0	0	0	0	0	0	0	0	0	0	0.0673287	0	0	0	0	0	0	0
chr12:32734893-32764217	NM_139241	FGD4	0	0.0497051	0	0	0	0	0.131403	0	0	0	0	0.0387281	0	0.0440695	0	0	0.0694112	0	0	0	0.0306744	0	0	0	0	0	0	0	0	0	0	0	0	0	0	0	0	0	0
chr12:32751430-32754357	NM_139241	FGD4	0.0499398	0	0	0	0	0	0.0657016	0.0445818	0	0	0	0	0.0337471	0	0	0.0506418	0.0694112	0	0	0.0387743	0.0306744	0	0	0.0298222	0.0461494	0	0	0	0	0	0	0	0	0	0.0548888	0	0	0	0
chr12:32751430-32764217	NM_139241	FGD4	0.0665865	0.124263	0.235794	0	0.0357449	0	0.240906	0.148606	0.101209	0.0508606	0.0778915	0.174276	0.134988	0.146898	0	0.0253209	0.180469	0.0380806	0.107173	0.103398	0.168709	0.172837	0.096017	0.104378	0.0615326	0	0.112047	0.0863307	0.0892778	0.0619734	0.0445452	0.134657	0	0.0670678	0.109778	0.108503	0	0.27349	0.0353863
chr12:32751430-32778713	NM_139241	FGD4	0	0	0	0	0	0	0	0	0	0.0254303	0	0	0.0337471	0	0	0	0	0	0	0	0	0.0471375	0	0	0	0	0	0	0	0	0	0	0	0	0	0	0	0	0
chr12:32760890-32764217	NM_139241	FGD4	0	0	0.0336849	0.0394609	0	0	0.175204	0.0891637	0.022491	0.127151	0.0584186	0.0968203	0.151862	0.0293797	0	0.0506418	0.0832935	0	0	0.0387743	0.0920233	0	0	0.0298222	0	0	0.074698	0.0575538	0	0	0	0.0673287	0.0481336	0.0894237	0.0365925	0.108503	0	0.097675	0
chr12:32772631-32786623	NM_139241	FGD4	0.0332932	0.0372788	0	0	0	0	0	0	0	0	0	0	0	0	0	0	0	0	0	0.0387743	0	0	0	0	0	0	0	0	0	0	0	0	0	0	0	0	0	0	0
chr12:32861086-32871697	NM_001278463	DNM1L	0	0	0	0	0	0	0	0	0	0	0	0	0	0	0	0.0379813	0.0277645	0	0	0	0	0	0	0	0	0	0	0	0	0	0	0	0	0	0	0.0434011	0	0	0
chr12:3677871-3678730	NM_001256536	PRMT8	0	0	0	0	0	0	0	0	0	0	0	0	0	0	0	0	0	0	0	0	0.0460117	0.031425	0	0	0	0	0	0	0	0	0	0	0	0	0	0	0	0	0
chr12:3923202-3939184	NM_020367	PARP11	0	0	0	0	0	0	0	0	0	0	0	0	0	0	0	0	0	0	0	0	0	0	0	0	0	0	0.037349	0	0	0	0	0	0	0	0	0	0	0	0
chr12:39760151-39764063	NM_001173463	KIF21A	0	0	0	0	0	0	0	0	0	0	0	0	0	0	0	0	0	0	0	0	0	0	0.0576102	0	0	0.0319319	0	0	0	0	0	0	0	0	0	0	0	0	0
chr12:39994372-40001516	NM_005164	ABCD2	0	0	0	0	0	0	0	0	0	0	0	0	0	0	0	0	0	0	0	0.0387743	0	0	0	0	0	0	0	0	0	0	0	0	0	0	0	0	0	0	0
chr12:41302158-41318454	NM_001256063	CNTN1	0	0	0	0	0	0	0.0657016	0	0	0.0381454	0	0	0	0.0293797	0	0	0.0277645	0	0	0	0	0	0	0.0447334	0	0	0	0	0	0	0	0	0	0	0	0	0	0	0
chr12:41302158-41353036	NM_001256063	CNTN1	0	0	0	0	0	0	0	0	0	0.0508606	0	0	0	0	0	0	0	0	0	0	0	0	0	0	0	0	0	0	0	0	0	0	0	0	0	0	0	0	0
chr12:41302158-41387071	NM_001256063	CNTN1	0	0	0	0	0	0	0	0	0	0.0635757	0	0	0	0	0	0.0253209	0	0	0	0	0	0	0	0	0	0	0	0	0	0	0	0	0	0	0	0	0	0	0
chr12:41312440-41337972	NM_001256063	CNTN1	0	0	0	0	0	0	0	0	0	0.0381454	0	0	0	0	0	0	0	0	0	0	0	0	0	0	0	0	0	0	0	0	0	0	0	0	0	0	0	0	0
chr12:41312440-41374869	NM_001256063	CNTN1	0	0	0	0	0	0	0	0	0	0.0254303	0	0	0	0	0	0	0	0	0	0	0	0	0	0	0	0	0	0	0	0	0	0	0	0	0	0	0	0	0
chr12:41333136-41353036	NM_001256063	CNTN1	0	0	0	0	0	0	0	0	0	0	0	0	0	0	0	0	0	0	0	0	0	0	0	0	0	0	0	0	0	0	0	0	0	0	0.0365925	0	0	0	0
chr12:41374710-41423021	NM_001843	CNTN1	0	0	0	0	0	0	0	0	0	0.0635757	0	0	0	0	0	0	0	0	0	0	0	0	0	0	0	0	0	0	0	0	0	0	0	0	0	0	0	0	0
chr12:41408029-41423021	NM_001843	CNTN1	0	0	0	0	0	0	0.043801	0	0	0.101721	0	0	0	0.0293797	0	0	0	0	0	0	0	0	0	0	0	0	0	0	0	0	0	0	0	0	0	0	0	0	0
chr12:42512801-42523653	NM_001099650	GXYLT1	0	0	0	0	0	0	0	0	0	0	0	0	0	0.0293797	0	0	0	0	0	0	0	0	0	0	0	0	0	0	0	0	0	0	0	0	0	0	0	0	0
chr12:42592937-42604421	NM_001190977	YAF2	0	0	0	0	0	0	0	0	0	0	0	0	0	0	0	0	0	0	0	0	0	0	0	0.0298222	0	0	0	0	0	0	0	0	0	0	0	0	0	0	0
chr12:42604156-42604482	NM_001190977	YAF2	0.0665865	0	0.0336849	0.0394609	0.0536174	0.111561	0.175204	0.208049	0.044982	0.114436	0.0584186	0.0580922	0.151862	0.0587593	0.098718	0.0506418	0.0971757	0.0571209	0	0.0258496	0.107361	0.109987	0.134424	0.0298222	0.0922989	0.0319319	0.130722	0.0575538	0.0892778	0.0929601	0	0.0448858	0.0481336	0	0.109778	0	0.0343961	0.15628	0.176931
chr12:42604156-42606286	NM_001190977	YAF2	0	0	0	0	0	0	0.043801	0.0445818	0.0562275	0.0254303	0	0	0	0	0	0.0506418	0	0	0	0.0258496	0	0.0628499	0	0	0	0	0.037349	0	0	0	0	0	0	0	0	0	0	0.03907	0
chr12:42711141-42717906	NM_033114	ZCRB1	0	0	0	0	0	0	0	0	0	0	0	0	0	0	0.0282051	0.0253209	0	0	0	0	0	0	0	0	0	0	0	0	0	0	0	0	0	0	0	0	0	0	0
chr12:42745686-42792796	NM_201438	PPHLN1	0	0	0	0	0	0	0	0	0	0	0	0	0	0	0	0	0	0	0	0	0.0460117	0.0471375	0	0	0	0.0638638	0	0	0.0255079	0	0	0	0	0.0447118	0	0	0	0	0
chr12:42748962-42792796	NM_201438	PPHLN1	0	0	0	0	0	0	0	0	0	0	0	0	0	0.0293797	0	0	0	0	0	0	0	0	0	0.0298222	0	0	0	0	0	0	0	0	0	0	0.0365925	0	0	0	0
chr12:42781257-42792796	NM_201438	PPHLN1	0	0	0	0	0	0	0	0	0	0.0381454	0	0	0	0	0	0	0	0	0	0	0	0	0	0	0	0	0	0	0	0	0	0	0	0	0	0	0	0	0
chr12:44537327-44605170	NM_032256	TMEM117	0	0	0	0	0	0	0	0	0	0	0	0	0	0	0	0	0	0	0	0	0	0	0	0	0.0461494	0	0.037349	0	0	0	0	0	0	0	0	0	0	0	0
chr12:44913787-44926504	NM_001145109	NELL2	0	0	0	0	0	0	0	0	0	0	0	0	0	0	0	0	0	0	0	0	0	0	0	0	0	0	0	0	0.0255079	0	0	0	0	0	0	0	0	0	0
chr12:45097508-45108524	NM_001145109	NELL2	0	0	0	0	0	0	0	0.0297212	0	0	0	0	0	0	0	0	0	0	0	0	0.0306744	0	0	0.0298222	0	0	0.037349	0	0.0510159	0	0	0	0	0	0	0	0	0	0
chr12:45168529-45173805	NM_001145109	NELL2	0	0	0	0	0	0	0	0	0	0	0.0389457	0	0	0.0293797	0	0.0253209	0	0	0	0	0	0	0.0384068	0	0	0	0	0	0	0	0	0	0	0	0.0548888	0	0	0	0
chr12:459786-465703	NM_001042603	KDM5A	0	0	0	0	0	0	0.109503	0	0	0	0	0	0	0	0	0	0	0	0	0	0	0	0	0	0	0.0478978	0	0	0	0	0	0	0	0	0	0	0	0	0
chr12:459786-475270	NM_001042603	KDM5A	0	0	0	0	0	0.0371872	0	0	0.022491	0	0	0	0	0	0	0	0	0	0	0	0	0	0	0	0	0	0	0	0	0	0	0	0	0	0	0	0	0	0
chr12:46205200-46233279	NM_152641	ARID2	0	0	0	0	0	0	0	0	0	0	0	0	0	0	0	0	0	0	0	0	0	0	0	0	0.0307663	0	0	0	0	0	0	0	0	0	0	0	0	0	0
chr12:46230371-46233279	NM_152641	ARID2	0.0332932	0	0	0	0	0.0371872	0.0876021	0	0.0787184	0.0254303	0.0584186	0.0580922	0	0	0	0	0.0277645	0	0	0	0.0766861	0	0.0384068	0	0	0.0319319	0	0	0.0255079	0	0	0	0	0	0	0	0	0	0
chr12:46230371-46254732	NM_152641	ARID2	0	0	0	0	0	0	0.109503	0	0.0337365	0	0	0	0	0	0	0	0	0	0	0	0	0	0	0	0	0	0	0	0	0	0	0	0	0	0	0	0	0	0
chr12:46240638-46254732	NM_152641	ARID2	0	0	0	0	0	0	0	0	0	0	0	0	0	0	0	0	0	0	0	0	0	0	0	0	0	0.0478978	0	0	0	0	0	0	0	0	0	0	0	0	0
chr12:46319924-46322642	NM_004719	SCAF11	0.0998797	0.0745577	0	0.0591913	0.0357449	0.0557807	0.153304	0.0445818	0	0.0254303	0	0.116184	0.0337471	0.0734491	0	0.0506418	0.0832935	0.0380806	0	0.0258496	0.0460117	0.031425	0	0.0447334	0	0.0798297	0	0.0863307	0.0892778	0.0619734	0	0.112214	0	0	0.14637	0	0	0.07814	0.0353863
chr12:46325288-46328288	NM_004719	SCAF11	0	0	0	0	0	0	0	0	0	0	0	0.0774562	0	0	0	0	0	0	0	0	0	0	0	0	0	0	0	0	0	0	0	0	0	0	0	0	0	0	0
chr12:46591502-46592526	NM_001278389	SLC38A1	0	0	0	0	0	0	0	0	0	0	0	0	0	0	0	0	0.0277645	0	0	0	0	0	0	0	0	0	0	0	0	0	0	0	0	0	0	0	0	0	0
chr12:46622935-46637097	NM_001278389	SLC38A1	0.0665865	0.124263	0.101055	0.0591913	0.14298	0.167342	0.503712	0.282352	0.0899639	0.0508606	0	0.271097	0.253103	0.205658	0	0.126604	0.277645	0.133282	0.285794	0.0904735	0.0766861	0	0.134424	0.0894667	0.261513	0.303353	0.168071	0.230215	0.0765238	0.154933	0	0	0	0.0447118	0.329333	0	0.103188	0.332095	0.123852
chr12:46622935-46648719	NM_001278389	SLC38A1	0	0	0	0	0.0357449	0	0	0	0	0	0	0	0	0	0	0	0	0	0	0	0	0	0	0	0	0.0478978	0	0	0	0.0619734	0	0	0	0	0	0	0	0	0.0353863
chr12:46633461-46637097	NM_001278389	SLC38A1	0	0	0.0673698	0.0591913	0.0536174	0.0371872	0.131403	0.0891637	0.0674729	0	0	0.0774562	0.101241	0.0587593	0	0.0253209	0.0694112	0.0571209	0	0	0	0	0	0	0	0.111762	0	0.172661	0.0765238	0.123947	0	0	0	0.0447118	0.14637	0	0.0687922	0.15628	0
chr12:46633461-46648719	NM_001278389	SLC38A1	0	0	0	0	0	0	0	0	0	0	0	0	0	0	0	0	0	0	0	0	0	0	0	0	0	0	0.037349	0	0.0255079	0	0	0	0	0	0	0	0	0.058605	0
chr12:48457492-48491907	NM_001267595	SENP1	0	0	0	0	0	0	0	0	0	0	0	0	0	0	0	0	0.0277645	0	0	0	0	0	0	0	0	0	0	0	0	0	0	0	0	0	0	0	0	0.058605	0
chr12:48457492-48495299	NM_001267595	SENP1	0	0	0	0	0	0	0	0	0	0	0	0	0.0674941	0	0	0	0	0	0	0	0	0	0	0	0	0	0	0	0	0	0	0	0	0	0	0	0	0	0
chr12:48465449-48468576	NM_001267595	SENP1	0	0	0	0	0	0	0	0	0.022491	0	0	0	0	0	0	0	0	0	0	0	0	0	0	0.0298222	0	0	0	0	0	0	0	0	0	0	0	0	0	0	0
chr12:48468106-48468576	NM_001267595	SENP1	0	0	0	0	0	0	0	0	0.022491	0	0	0.0387281	0	0	0	0	0	0	0	0	0.0306744	0	0	0	0	0	0	0	0	0	0	0	0	0	0	0	0	0	0
chr12:48477373-48491907	NM_001267595	SENP1	0	0	0	0	0	0	0	0.0297212	0	0.0254303	0	0.0968203	0	0	0	0	0	0	0	0	0.0306744	0	0	0	0	0	0	0	0.0382619	0	0	0	0	0	0	0	0	0.03907	0
chr12:48490125-48495299	NM_001267595	SENP1	0	0	0	0	0	0	0	0	0	0	0	0	0	0	0	0	0	0	0	0	0	0	0	0	0	0.0478978	0	0	0	0	0	0	0	0	0	0	0	0	0
chr12:49333437-49334971	NM_001659	ARF3	0	0	0	0	0	0	0	0	0	0	0	0	0	0	0	0.0253209	0.0277645	0	0	0	0	0	0	0	0	0	0.074698	0	0.0510159	0	0	0	0	0	0	0	0	0	0
chr12:49854552-49884514	NM_023071	SPATS2	0	0	0	0	0	0	0	0	0	0.0381454	0	0	0	0	0	0	0	0	0	0	0	0	0	0	0	0	0	0	0	0	0	0	0	0	0	0	0	0	0
chr12:49883247-49884514	NM_023071	SPATS2	0	0	0	0	0	0	0	0.0297212	0	0	0.0389457	0	0	0	0	0	0.0277645	0	0	0	0	0	0	0.0298222	0	0.0319319	0.037349	0	0	0	0	0	0	0	0.073185	0.0651017	0	0	0
chr12:49888523-49893988	NM_023071	SPATS2	0	0	0	0	0	0	0	0	0	0	0	0	0.0337471	0	0	0	0	0	0	0	0	0	0	0	0	0	0	0	0	0	0	0	0	0	0	0	0	0	0
chr12:49890615-49893988	NM_023071	SPATS2	0	0	0	0	0	0.0371872	0	0.0297212	0	0	0	0	0	0.0293797	0	0	0	0	0	0.0258496	0	0	0	0.0447334	0	0	0.112047	0.0575538	0	0	0	0	0	0	0	0	0	0.058605	0
chr12:50385780-50386438	NM_001126103	RACGAP1	0.0332932	0	0	0	0	0	0	0	0	0	0.0584186	0	0	0.0293797	0	0	0.0277645	0	0	0	0	0	0.0384068	0.0298222	0	0	0	0	0	0	0	0	0	0	0	0	0	0.03907	0
chr12:50488219-50490755	NM_003076	SMARCD1	0	0	0	0	0	0	0	0.0297212	0	0	0	0	0.0337471	0.0293797	0	0.0506418	0.0277645	0	0	0	0	0	0	0.0298222	0.0307663	0	0.037349	0	0	0	0	0	0	0	0	0	0	0	0
chr12:50821544-50822873	NM_001170804	LARP4	0	0	0	0.0394609	0	0	0	0	0	0	0	0	0	0.0587593	0	0	0	0	0	0.0258496	0	0	0.0384068	0	0	0	0	0	0.0255079	0	0	0	0	0	0	0	0	0	0
chr12:50821544-50824353	NM_001170804	LARP4	0	0.0248526	0	0	0	0	0	0	0.022491	0	0	0	0	0	0	0	0	0	0	0	0	0	0	0.0298222	0	0.0638638	0	0	0	0.0619734	0	0	0	0	0	0	0	0	0
chr12:50821544-50855130	NM_001170804	LARP4	0	0	0	0	0.0536174	0	0	0	0	0	0	0	0	0	0	0	0	0	0	0	0	0	0	0	0	0	0.037349	0	0	0	0	0	0	0	0	0	0	0	0
chr12:51019758-51034635	NM_173602	DIP2B	0	0	0	0	0	0	0	0	0	0	0	0	0	0	0	0	0	0	0	0	0	0	0	0	0	0	0	0	0.0255079	0	0	0	0	0	0	0	0	0	0
chr12:51173922-51189792	NM_005171	ATF1	0	0	0	0	0	0	0	0.0297212	0	0	0	0	0.0337471	0	0	0	0	0	0	0	0	0	0	0	0	0	0	0	0	0	0	0	0	0	0	0	0	0	0
chr12:51173922-51203372	NM_005171	ATF1	0	0	0	0	0	0.0371872	0	0	0	0	0	0	0.0506206	0	0	0	0.0694112	0	0	0	0	0	0	0	0	0	0.0560235	0	0	0	0	0	0	0.0447118	0.0365925	0	0	0	0
chr12:51173922-51208222	NM_005171	ATF1	0	0	0	0	0	0	0	0	0	0	0	0	0	0	0	0	0	0	0	0	0	0	0	0	0.0461494	0	0	0	0	0	0	0	0	0	0	0	0	0	0
chr12:51207792-51208222	NM_005171	ATF1	0.0332932	0	0	0	0	0	0	0	0	0	0	0	0	0	0	0.0253209	0	0	0	0	0	0	0	0.0298222	0	0	0	0	0	0	0	0	0	0	0	0	0	0	0
chr12:51402258-51404549	NM_001174126	SLC11A2	0	0	0	0	0	0	0	0	0	0	0.0389457	0	0	0	0	0	0	0	0	0	0	0.0471375	0	0.0447334	0	0	0.0560235	0	0	0	0	0	0	0	0	0	0	0	0
chr12:51449617-51450285	NM_001243689	LETMD1	0	0	0	0	0	0	0.043801	0.0297212	0	0	0	0	0	0	0	0	0	0	0	0	0	0	0	0	0	0	0.037349	0	0	0	0	0	0.0481336	0	0	0	0	0	0
chr12:51467605-51467865	NR_045072	CSRNP2	0	0	0	0	0	0	0	0.0743031	0	0.089006	0	0.0580922	0.0337471	0.132208	0	0.0506418	0.055529	0	0	0	0	0	0.0384068	0	0.107682	0	0.074698	0	0.0382619	0	0	0	0	0	0	0	0	0.07814	0
chr12:51495717-51497986	NM_001173452	TFCP2	0	0	0	0	0	0	0	0	0	0	0	0	0	0	0	0.0253209	0	0	0	0	0	0	0	0	0	0	0	0	0	0	0	0	0	0	0	0	0	0	0
chr12:51497452-51510203	NM_001173452	TFCP2	0	0	0	0	0	0	0	0	0	0	0	0	0	0	0	0	0	0	0	0	0	0	0	0	0	0.0319319	0	0	0	0	0	0	0	0	0	0	0	0	0
chr12:51500307-51512555	NM_001173452	TFCP2	0	0	0	0	0	0.0371872	0	0	0	0	0	0	0	0	0	0	0	0	0	0	0	0	0	0	0	0	0	0	0	0	0	0	0	0	0	0	0	0	0
chr12:51510097-51512555	NM_001173452	TFCP2	0	0	0	0	0	0	0	0	0	0	0	0	0.0337471	0	0	0	0	0	0	0	0	0	0	0	0	0	0	0	0	0	0	0	0	0	0	0	0	0	0
chr12:52077957-52081003	NM_001177984	SCN8A	0	0	0	0	0.0357449	0	0	0	0	0	0	0	0	0	0	0	0	0	0	0	0	0	0	0	0	0	0	0	0	0	0	0	0	0	0	0	0	0	0
chr12:52077957-52082880	NM_001177984	SCN8A	0	0	0	0	0	0	0	0.0297212	0	0	0	0	0.0506206	0.0293797	0	0	0	0.0380806	0	0	0	0	0	0	0	0	0	0	0	0	0	0	0	0	0	0	0	0	0
chr12:520912-547720	NM_001130147	CCDC77	0	0	0	0	0	0	0	0	0	0	0	0	0	0	0	0	0	0	0	0	0	0	0.0384068	0	0	0	0	0	0	0	0	0	0	0	0	0	0	0	0
chr12:52139686-52145377	NM_001177984	SCN8A	0	0	0	0	0.0714898	0	0	0.0594424	0	0.0508606	0	0.0580922	0.0506206	0.0587593	0	0.0506418	0.0971757	0	0	0.0258496	0.0306744	0	0	0	0.0307663	0	0.037349	0	0	0	0	0	0	0	0	0	0.0343961	0.11721	0
chr12:52380601-52385777	NM_004302	ACVR1B	0	0	0	0	0	0	0	0	0	0	0	0	0	0	0	0	0	0	0	0	0	0	0	0	0	0	0	0	0.0255079	0	0	0	0	0	0	0	0	0	0
chr12:541031-547720	NM_001130147	CCDC77	0	0	0	0	0	0	0	0.0297212	0	0	0	0	0	0	0	0	0	0	0	0	0	0	0.0384068	0	0	0	0	0	0.0255079	0	0	0	0	0	0	0	0	0	0
chr12:56563312-56563992	NM_001130420	SMARCC2	0.0332932	0	0	0	0	0	0	0	0	0.0254303	0	0	0	0	0	0.0253209	0	0	0	0	0	0	0	0.0298222	0	0	0	0	0	0	0	0	0	0	0	0	0	0	0
chr12:56997142-56999111	NM_013449	BAZ2A	0	0	0	0	0	0	0.043801	0	0	0	0	0	0	0	0	0	0	0	0	0	0.0306744	0	0	0	0	0	0	0	0	0	0	0	0	0	0	0	0	0	0
chr12:57059987-57064148	NR_104219	PTGES3	0.0332932	0.0248526	0	0	0	0	0	0	0	0	0	0	0.0674941	0	0	0	0	0	0	0	0	0	0.0576102	0	0	0	0	0	0	0	0	0	0	0	0	0.0434011	0	0	0
chr12:5721821-5724463	NM_001278596	ANO2	0	0	0	0	0	0	0.0657016	0	0.0337365	0	0	0	0	0	0	0	0	0	0	0	0	0	0	0	0	0	0	0	0	0	0	0	0	0	0	0	0	0	0
chr12:57682639-57690334	NM_014925	R3HDM2	0	0	0	0	0	0	0	0	0	0	0	0	0.0337471	0	0	0	0	0	0	0	0	0	0	0	0	0	0	0	0	0	0	0	0	0	0	0	0	0	0
chr12:57857447-57857874	NM_001160045	GLI1	0	0	0	0	0	0	0	0	0	0	0	0	0	0	0	0	0	0	0	0	0	0	0	0	0	0	0	0	0	0	0	0	0	0	0.0914813	0	0	0	0
chr12:57861115-57862007	NM_001160045	GLI1	0	0	0	0.0394609	0	0	0	0	0	0	0	0	0	0	0	0	0	0	0	0	0	0	0.0768136	0	0	0.0319319	0	0	0	0	0	0	0	0	0	0	0	0	0
chr12:58340777-58347472	NM_033276	ATP23	0	0	0	0	0	0	0.0657016	0	0	0	0	0	0	0.0440695	0	0	0	0	0	0	0	0	0	0	0	0	0	0	0	0	0	0	0	0	0	0	0	0	0
chr12:5841685-5860136	NM_001278596	ANO2	0	0	0	0	0	0	0.0876021	0	0	0	0	0	0	0	0	0	0	0	0	0	0	0	0	0	0	0	0	0	0	0	0	0	0	0	0	0	0	0	0
chr12:5841685-5916534	NM_001278596	ANO2	0	0	0	0	0	0	0.153304	0	0.0787184	0	0	0.0387281	0	0	0	0	0	0	0	0	0	0	0	0	0	0	0	0	0	0	0.0890905	0	0	0.0670678	0	0.108503	0	0	0
chr12:5848482-5941769	NM_001278596	ANO2	0	0	0	0	0	0	0.240906	0	0.0337365	0	0	0	0	0	0	0	0	0	0	0	0	0	0	0	0	0	0.037349	0	0	0	0	0	0	0	0	0.0434011	0	0	0
chr12:5853322-5941769	NM_001278596	ANO2	0	0	0	0	0	0	0.043801	0	0.022491	0	0	0	0	0	0	0	0	0	0	0	0	0	0	0	0	0	0	0	0	0	0	0	0	0	0	0	0	0	0
chr12:5860001-5941769	NM_001278596	ANO2	0	0	0	0	0	0	0.043801	0	0.022491	0	0	0	0	0	0	0	0	0	0	0	0	0	0	0	0	0	0	0	0	0	0	0	0	0	0	0	0	0	0
chr12:5908672-5939655	NM_001278596	ANO2	0	0	0	0	0	0	0.043801	0	0	0	0	0	0	0	0	0	0	0	0	0	0	0	0	0	0	0	0	0	0	0	0	0	0	0	0	0	0	0	0
chr12:5908672-5941769	NM_001278596	ANO2	0	0	0	0	0	0	0.613215	0	0.146191	0	0	0	0	0	0	0	0	0	0	0	0	0	0	0.0298222	0	0	0.074698	0	0	0	0.0445452	0	0	0.178847	0	0.0434011	0	0	0
chr12:5915217-5941769	NM_001278596	ANO2	0	0	0	0	0	0	0.153304	0	0	0	0	0.0580922	0	0	0	0	0	0	0	0	0	0	0	0	0	0	0	0	0	0	0	0	0	0.11178	0	0.0868022	0	0	0
chr12:5936934-5941769	NM_001278596	ANO2	0	0	0	0	0	0	0.175204	0	0.0674729	0	0	0.0387281	0	0	0	0	0	0	0	0	0	0	0	0	0	0	0	0	0	0	0	0	0	0.0670678	0	0	0	0	0
chr12:60098552-60098799	NM_001270622	SLC16A7	0	0	0	0	0	0	0	0	0	0	0	0	0	0.0293797	0	0	0	0	0	0	0	0	0	0	0	0	0	0	0	0	0	0	0	0	0	0	0	0	0
chr12:62687959-62696701	NM_001252079	USP15	0	0	0	0	0	0	0	0	0	0	0	0	0	0	0	0	0	0	0	0	0	0	0	0	0	0.0319319	0	0	0	0	0	0	0	0	0	0	0	0	0
chr12:62708570-62749256	NM_001252079	USP15	0	0	0	0	0	0	0	0	0	0	0	0	0	0	0	0	0	0	0	0	0	0.031425	0	0	0	0	0	0	0	0	0	0	0	0	0	0	0	0	0
chr12:62864480-62895478	NM_001278469	MON2	0	0	0	0	0	0	0.043801	0	0	0.0254303	0	0.0387281	0	0	0	0.0379813	0.0277645	0	0	0	0	0	0	0	0	0	0	0	0	0	0	0	0	0	0	0	0	0	0
chr12:62877949-62895478	NM_001278469	MON2	0	0	0	0	0	0	0	0.0297212	0	0	0	0	0	0	0	0	0.055529	0	0	0	0	0	0.0384068	0	0	0	0.037349	0	0	0	0	0	0	0	0	0	0	0	0
chr12:62892698-62895478	NM_001278469	MON2	0	0	0	0	0	0	0	0	0	0	0	0	0	0.0293797	0	0	0	0	0	0	0	0	0	0	0	0	0	0	0	0	0	0	0	0	0.0365925	0	0	0.03907	0
chr12:62894562-62902260	NM_001278469	MON2	0	0	0	0	0	0	0	0	0	0	0	0	0	0	0	0	0	0	0.0714485	0	0	0	0	0	0	0	0	0	0	0	0	0	0	0	0	0	0	0	0
chr12:64377726-64410792	NM_020762	SRGAP1	0	0	0	0	0	0	0	0	0	0	0	0	0	0	0	0	0	0	0	0	0	0	0.0768136	0	0	0	0	0	0	0	0	0	0	0	0	0	0	0	0
chr12:64410729-64437355	NM_020762	SRGAP1	0	0	0	0	0	0	0	0	0	0	0	0	0	0.0293797	0	0	0	0	0	0	0	0	0	0	0	0	0	0	0	0	0	0	0	0	0	0	0	0	0
chr12:64436569-64437355	NM_020762	SRGAP1	0	0	0	0	0	0	0	0	0	0	0	0	0	0	0	0	0	0	0	0	0	0	0	0	0	0	0	0	0	0	0	0	0	0	0.0548888	0	0	0	0
chr12:65258447-65260683	NM_015279	TBC1D30	0	0	0	0	0	0.0371872	0.043801	0	0	0	0	0.0580922	0	0.0587593	0	0.0506418	0.0277645	0	0	0.0904735	0.0920233	0.109987	0.0768136	0.0447334	0.0615326	0	0.037349	0.0575538	0	0	0	0	0	0	0	0	0	0	0.0530794
chr12:6630963-6631203	NM_014865	NCAPD2	0	0	0	0	0	0	0	0	0	0	0	0	0	0	0	0	0	0	0	0	0	0	0.0384068	0	0	0	0	0	0	0	0	0	0	0	0	0	0	0	0
chr12:66539620-66547228	NM_001282606	TMBIM4	0	0	0	0	0	0	0	0	0	0	0	0	0	0	0	0	0.0277645	0	0	0	0	0	0	0	0	0	0	0	0	0	0	0	0	0	0	0	0	0	0
chr12:66597490-66611015	NM_001142523	IRAK3	0	0	0	0	0	0	0	0	0	0	0	0	0	0	0	0	0	0.0571209	0	0	0	0	0	0	0	0.0638638	0	0	0	0	0	0	0	0	0	0	0	0	0
chr12:66597490-66622150	NM_001142523	IRAK3	0	0	0	0	0	0	0	0	0	0	0	0	0	0	0	0	0	0.0571209	0	0	0	0	0	0	0	0.0798297	0	0	0.0510159	0	0	0	0	0	0	0	0.0687922	0	0
chr12:66814499-66849344	NM_001178074	GRIP1	0	0	0	0	0	0	0	0	0	0	0	0	0	0	0	0	0	0	0	0	0	0	0	0	0	0.0319319	0	0	0	0	0	0	0	0	0	0	0	0	0
chr12:66909398-66923694	NM_001178074	GRIP1	0	0	0	0	0	0	0	0	0	0	0	0	0	0	0	0	0	0	0	0	0	0.031425	0	0.0298222	0	0	0	0	0	0	0	0	0	0	0	0	0	0	0
chr12:66909398-66935730	NM_001178074	GRIP1	0	0	0	0	0	0	0	0	0	0.0254303	0	0	0	0	0	0	0	0	0	0	0	0	0	0	0	0	0	0	0	0	0	0	0	0	0	0	0	0	0
chr12:66909398-66990707	NM_001178074	GRIP1	0	0	0	0	0.0357449	0	0	0	0	0	0	0	0	0	0	0	0	0	0	0	0	0	0	0	0	0	0.037349	0	0	0	0	0	0	0.0447118	0	0	0	0	0
chr12:66923610-66935730	NM_001178074	GRIP1	0	0	0	0	0	0	0	0	0	0.0508606	0	0	0	0	0	0	0	0	0	0	0	0.031425	0	0	0	0	0	0	0	0	0	0	0	0	0	0	0	0	0
chr12:66923610-66990707	NM_001178074	GRIP1	0	0	0	0	0	0	0	0	0	0.0254303	0	0.0387281	0	0	0	0	0	0	0	0	0	0	0	0	0	0	0	0	0	0	0	0	0	0	0	0.0434011	0	0	0
chr12:6696549-6697588	NM_001273	CHD4	0	0	0	0	0	0	0	0	0	0	0	0	0	0.0293797	0	0	0	0	0	0	0	0	0	0	0	0	0	0	0	0	0	0	0	0	0	0	0	0	0
chr12:68696399-68696652	NM_001205028	MDM1	0	0	0	0	0	0	0	0	0	0	0	0	0	0	0	0	0.0277645	0	0	0	0	0	0	0	0.0307663	0	0	0	0	0	0	0	0	0	0	0	0	0	0
chr12:69107509-69109520	NM_020401	NUP107	0	0	0	0	0	0	0	0	0	0	0	0	0	0	0	0	0	0	0	0	0	0	0	0	0	0.0319319	0	0	0	0	0	0	0	0	0	0	0	0	0
chr12:69109406-69119576	NM_020401	NUP107	0	0	0	0	0.0714898	0	0	0	0	0	0	0	0	0	0	0	0	0	0	0	0	0	0	0	0	0.0319319	0	0	0	0	0	0	0	0	0	0	0	0	0
chr12:69109406-69125499	NM_020401	NUP107	0	0	0	0	0	0.0371872	0.0657016	0	0	0	0	0	0	0	0	0	0	0	0	0	0	0	0	0	0	0	0	0	0	0	0	0	0	0	0	0	0	0	0
chr12:69109406-69126519	NM_020401	NUP107	0	0	0	0	0	0	0	0	0	0	0	0	0	0	0	0	0	0	0	0	0	0	0	0	0	0	0	0	0	0	0	0	0	0	0	0	0	0.03907	0
chr12:69126416-69129124	NM_020401	NUP107	0	0	0	0.0394609	0	0	0	0	0	0	0	0	0	0	0	0	0	0	0	0	0	0	0	0	0	0	0	0	0	0	0	0	0	0	0	0	0	0	0
chr12:69210591-69218431	NM_001145339	MDM2	0.0332932	0	0	0	0	0	0	0	0	0	0.0389457	0	0	0.0440695	0	0	0.0416467	0	0	0	0	0	0.0384068	0.0298222	0	0.0319319	0	0	0	0	0	0	0	0	0	0	0	0	0
chr12:69214104-69218431	NM_001145339	MDM2	0	0	0	0	0	0	0	0	0.022491	0	0	0	0	0	0	0	0	0	0	0.0258496	0	0	0	0	0	0	0	0	0	0	0	0	0	0	0	0	0	0	0
chr12:69222550-69230529	NM_001145339	MDM2	0	0	0	0	0	0	0	0	0	0.0381454	0	0	0	0	0	0.0379813	0	0	0	0	0	0.031425	0	0	0	0	0	0	0	0	0	0	0	0	0	0	0	0	0
chr12:69644908-69656342	NM_007007	CPSF6	0.116526	0.111837	0.101055	0.0394609	0.0536174	0.0557807	0.153304	0.0743031	0.112455	0.0635757	0.0778915	0.0580922	0.168735	0.205658	0	0.164586	0	0.0761613	0.107173	0.0387743	0.107361	0	0.729729	0.0298222	0.169215	0.159659	0.130722	0.115108	0.0637699	0.0619734	0	0.134657	0.120334	0.223559	0.219555	0.130203	0	0.11721	0.159238
chr12:69983264-69985939	NM_006431	CCT2	0.0998797	0.0621314	0.0505273	0.0789218	0.0714898	0	0.0876021	0.0743031	0.0674729	0.0508606	0.0584186	0.0774562	0.0337471	0.132208	0.0564103	0.0379813	0.0694112	0.133282	0	0.0387743	0.0613489	0.1257	0.096017	0.119289	0.0615326	0.127728	0.074698	0.115108	0.0765238	0	0	0	0	0.0670678	0.0914813	0.0434011	0.0687922	0.07814	0.106159
chr12:69983264-69987393	NM_006431	CCT2	0.116526	0.0621314	0.101055	0	0.0536174	0	0.0876021	0.0594424	0.0337365	0.0762908	0	0	0.0506206	0.102829	0.0423077	0.0506418	0.0416467	0.0571209	0.107173	0.0387743	0	0	0.0768136	0.0596445	0.0461494	0.0319319	0.0560235	0	0.0637699	0.0619734	0	0.0673287	0	0	0.073185	0	0	0	0.0707726
chr12:70193988-70195501	NM_022456	RAB3IP	0	0.0621314	0	0.0591913	0.0536174	0.241717	0.131403	0.178327	0.101209	0.279733	0.13631	0.0387281	0.641194	0.117519	0.0705128	0.227888	0.291527	0.0952016	0.107173	0.0387743	0.107361	0.219975	0.0768136	0	0.107682	0.0638638	0.112047	0	0.0892778	0	0	0.134657	0.0722005	0.0670678	0.237851	0.151904	0.103188	0.058605	0.0707726
chr12:70671911-70704797	NM_014515	CNOT2	0	0	0	0	0	0	0	0.0297212	0.0337365	0	0	0	0.0337471	0	0	0.0506418	0.0277645	0	0	0	0.0306744	0.031425	0.096017	0	0.0307663	0.0319319	0	0	0.0382619	0	0	0	0	0	0.0548888	0	0.0859902	0	0
chr12:70671911-70713144	NM_014515	CNOT2	0	0	0	0	0	0	0	0	0	0	0	0	0.0506206	0	0	0.0253209	0	0	0	0	0	0	0	0	0	0	0.0560235	0	0	0	0	0	0	0	0	0	0	0	0
chr12:71050483-71056385	NM_130846	PTPRR	0	0	0	0	0	0	0	0	0	0	0	0	0	0	0	0	0.0277645	0	0	0	0	0.0628499	0	0	0.0615326	0	0	0	0	0	0	0	0	0	0	0	0	0	0
chr12:71050483-71078563	NM_130846	PTPRR	0	0	0	0	0	0	0	0	0	0	0	0	0	0	0	0	0	0	0	0	0	0.031425	0	0.0447334	0	0	0	0	0	0	0	0	0	0	0	0	0	0	0
chr12:71050483-71095103	NM_130846	PTPRR	0	0	0	0	0	0	0	0	0	0	0	0	0	0	0	0	0	0	0	0	0	0.031425	0	0	0	0	0	0	0	0	0	0	0	0	0	0	0	0	0
chr12:72020039-72022817	NM_144982	ZFC3H1	0	0.0248526	0	0	0.0536174	0	0	0	0	0	0	0	0	0	0	0	0	0	0	0	0	0	0.0384068	0	0	0	0	0	0	0	0	0	0	0	0	0	0	0	0
chr12:72163579-72167802	NM_014999	RAB21	0	0	0	0	0	0	0	0	0.022491	0.0254303	0.0389457	0.0387281	0	0	0	0	0	0	0	0.0258496	0	0.031425	0	0	0	0	0	0	0.0637699	0	0	0	0.0481336	0	0	0	0.0687922	0	0
chr12:72163579-72176438	NM_014999	RAB21	0	0	0	0	0	0	0	0	0	0	0	0	0	0	0	0	0	0	0	0	0	0	0	0	0	0.0319319	0	0	0	0	0	0	0	0	0	0	0	0	0
chr12:72312230-72315234	NM_001146213	TBC1D15	0	0	0	0	0	0	0	0.0297212	0	0	0	0	0	0	0	0	0.0277645	0	0	0	0	0	0	0	0	0	0	0	0	0	0	0	0	0.0447118	0	0	0	0	0
chr12:72955944-72969322	NM_013381	TRHDE	0	0	0	0	0.107235	0.0743743	0	0	0	0	0	0	0	0	0	0	0	0	0	0	0	0	0	0	0	0	0	0	0.0510159	0	0	0	0	0	0.14637	0	0	0	0.0530794
chr12:72955944-73015531	NM_013381	TRHDE	0	0	0	0	0.0357449	0	0	0	0	0	0	0	0	0	0	0	0	0	0	0	0	0	0	0	0	0	0.037349	0	0	0	0	0	0	0	0	0	0	0	0
chr12:72956632-72969322	NM_013381	TRHDE	0	0	0	0.0591913	0.0893623	0	0	0	0	0	0	0	0	0	0	0.0253209	0	0	0	0	0	0	0	0	0	0	0	0	0.0382619	0	0	0	0	0	0.0548888	0	0	0	0
chr12:73012670-73015531	NM_013381	TRHDE	0	0	0	0.0394609	0.0357449	0	0	0	0.022491	0	0	0	0	0	0	0	0	0	0	0	0	0	0	0	0	0	0	0	0	0	0	0	0	0	0	0	0	0	0
chr12:75676030-75715356	NM_032606	CAPS2	0	0	0	0	0	0	0	0	0	0	0	0.0387281	0.0337471	0	0.0282051	0	0	0	0	0	0	0	0	0	0	0	0	0	0	0	0	0	0	0	0	0	0	0	0
chr12:75676030-75720307	NM_032606	CAPS2	0	0	0	0	0	0	0	0.0297212	0	0	0	0.0387281	0	0	0	0.0253209	0	0	0	0	0	0	0	0	0.0461494	0	0.0560235	0	0	0	0	0	0	0	0	0	0	0	0
chr12:75698536-75720307	NM_032606	CAPS2	0	0	0	0	0	0	0	0.0297212	0	0	0	0.0387281	0	0	0	0.0253209	0	0	0	0	0	0	0	0	0.0307663	0	0	0	0	0	0	0	0	0	0	0	0	0	0
chr12:76844630-76881398	NM_001003712	OSBPL8	0	0	0	0	0	0	0	0	0	0	0	0	0	0	0	0	0	0	0	0	0	0	0.0384068	0	0	0	0	0	0	0	0	0	0	0	0	0	0	0	0
chr12:77239488-77243250	NM_015336	ZDHHC17	0	0	0	0	0	0	0	0.0297212	0	0	0	0	0	0	0	0	0	0	0	0	0	0	0	0	0	0	0	0	0	0	0	0	0	0	0	0	0	0	0
chr12:78334098-78362482	NM_014903	NAV3	0	0	0	0	0	0	0	0	0	0	0	0	0	0	0	0	0	0	0	0	0	0	0	0.0447334	0	0	0	0	0	0	0	0	0	0	0	0	0	0	0
chr12:78360008-78362482	NM_014903	NAV3	0	0	0	0	0	0	0	0	0	0	0	0	0	0	0	0	0	0	0	0	0	0	0	0	0	0	0	0	0	0	0	0	0	0	0	0	0	0	0.0353863
chr12:78400198-78401225	NM_014903	NAV3	0	0	0	0	0	0	0	0	0	0	0	0	0	0	0	0	0	0	0	0	0	0.031425	0	0	0	0	0	0	0	0	0	0	0	0	0	0	0	0	0
chr12:78443772-78452895	NM_014903	NAV3	0	0	0	0	0	0	0	0	0	0	0	0	0	0	0	0	0	0	0	0	0	0	0	0.0298222	0	0.0478978	0	0	0	0	0	0	0	0	0	0	0	0	0
chr12:79371578-79441142	NM_001135805	SYT1	0	0	0	0	0	0.0371872	0	0	0	0	0	0	0	0	0	0	0	0	0	0	0	0	0	0.0298222	0	0	0	0	0	0	0	0	0	0	0	0	0	0	0
chr12:79679566-79693331	NM_001135805	SYT1	0.0332932	0	0.0336849	0	0.0536174	0.0371872	0.043801	0	0	0	0	0	0	0	0	0	0	0.0571209	0	0.0258496	0.0306744	0	0.0384068	0.0596445	0	0.127728	0	0	0.0255079	0	0	0	0	0	0.164666	0	0.0687922	0	0.0530794
chr12:80187642-80215970	NM_001143886	PPP1R12A	0	0	0	0	0	0.0371872	0.0876021	0	0	0	0	0.0580922	0.0337471	0.0440695	0	0.0506418	0	0	0	0.0258496	0.0306744	0.031425	0.0384068	0	0.0307663	0	0	0	0.0510159	0	0	0	0	0	0	0	0	0	0
chr12:80214553-80215970	NM_001143886	PPP1R12A	0	0	0	0	0	0	0	0	0	0	0	0	0	0	0	0	0	0	0	0	0.0306744	0	0	0	0	0	0	0	0	0	0	0	0	0	0	0	0	0	0
chr12:82780581-82796909	NM_032230	METTL25	0	0	0	0	0	0	0	0	0	0	0	0	0.0337471	0	0	0	0	0	0	0.0258496	0	0	0	0	0	0	0	0	0	0	0	0	0	0	0	0	0	0	0
chr12:83250788-83251359	NM_152588	TMTC2	0	0	0	0	0	0.0371872	0	0.0743031	0.022491	0.165297	0	0.0387281	0.101241	0.190968	0	0.0379813	0.111058	0	0	0	0	0	0	0	0	0.0319319	0	0.0863307	0.0510159	0	0	0	0	0	0	0	0.0343961	0.175815	0
chr12:83250788-83290425	NM_152588	TMTC2	0	0	0	0	0	0	0	0	0	0.0508606	0	0	0	0	0	0	0	0	0	0	0	0	0	0	0	0	0	0	0	0	0	0	0	0	0	0	0	0	0
chr12:83250788-83324324	NM_152588	TMTC2	0	0	0	0	0	0	0	0	0	0.0635757	0	0	0	0	0	0	0	0	0	0	0	0	0	0	0	0	0	0	0	0	0	0	0	0	0	0	0	0	0
chr12:83289596-83290425	NM_152588	TMTC2	0	0	0	0	0	0.0371872	0	0	0	0	0	0	0	0.0440695	0	0	0.0277645	0	0	0	0	0	0	0	0	0	0	0	0.0382619	0	0	0	0	0	0	0	0	0	0
chr12:83358802-83360776	NM_152588	TMTC2	0	0	0	0	0	0	0	0	0	0.0381454	0	0	0	0	0	0	0	0	0	0	0	0	0	0	0	0	0	0	0	0	0	0	0	0	0	0	0	0	0
chr12:83358802-83379825	NM_152588	TMTC2	0	0	0	0	0	0	0	0	0	0.0381454	0	0	0	0.0293797	0	0	0	0	0	0	0	0	0	0	0	0	0	0	0.0255079	0	0	0	0	0	0	0	0	0.03907	0
chr12:88500451-88500875	NM_025114	CEP290	0	0	0	0.0394609	0	0.0557807	0	0	0.022491	0	0	0	0	0	0	0.0253209	0	0.0380806	0	0	0	0	0	0	0	0.0478978	0	0	0.0255079	0	0.0445452	0	0	0	0.0365925	0	0	0	0
chr12:88504978-88524995	NM_025114	CEP290	0	0.0248526	0	0.0591913	0	0	0	0	0	0	0	0	0	0	0	0	0	0.0380806	0	0.0516991	0.0460117	0	0	0	0.0307663	0	0	0	0	0	0	0	0	0	0	0	0.0343961	0	0
chr12:88542064-88570096	NM_181783	TMTC3	0	0.0248526	0	0	0	0	0	0.0297212	0	0.0254303	0	0	0.0337471	0	0	0	0.0277645	0	0	0.0258496	0	0	0	0	0	0.0319319	0	0	0	0.0619734	0	0	0	0	0.0365925	0	0	0	0
chr12:8866406-8866637	NM_020734	RIMKLB	0	0	0	0	0	0	0	0.0297212	0	0	0	0	0	0	0	0	0.0277645	0	0	0	0	0	0	0	0	0	0	0	0.0255079	0	0	0	0	0	0	0	0	0.03907	0
chr12:88898935-88900914	NM_000899	KITLG	0	0	0	0	0	0	0	0	0	0	0	0	0	0	0	0	0	0	0	0	0	0	0	0	0	0.0798297	0	0	0	0	0	0	0	0	0	0	0	0	0
chr12:88898935-88939642	NM_000899	KITLG	0	0	0	0	0	0	0.262806	0	0	0	0	0	0	0.0293797	0	0.0886231	0.055529	0	0	0	0	0	0.096017	0.0298222	0	0.0957956	0	0	0	0	0	0	0	0	0	0	0	0.03907	0
chr12:88909310-88939642	NM_000899	KITLG	0	0	0	0	0	0	0.043801	0	0	0	0	0	0	0	0	0	0	0	0	0	0	0	0.0384068	0	0	0.159659	0	0	0	0	0	0	0	0	0.0365925	0	0	0	0
chr12:89860546-89866052	NM_001199777	POC1B	0.0499398	0.0621314	0	0.0394609	0	0.0371872	0.109503	0.0594424	0	0	0	0	0.0337471	0.0293797	0.0282051	0	0	0.0380806	0.0714485	0.0516991	0	0.031425	0.0384068	0	0	0	0	0	0.0382619	0	0	0	0	0	0.0914813	0.0434011	0	0	0
chr12:89992893-90029028	NM_001001323	ATP2B1	0	0	0	0	0	0	0.043801	0	0	0	0	0	0	0	0	0	0	0	0	0	0	0	0	0	0	0	0	0	0.0255079	0	0	0	0	0	0	0	0	0	0
chr12:89996819-89998123	NM_001001323	ATP2B1	0	0	0	0	0	0	0	0	0	0	0	0	0.0506206	0.0293797	0	0.0379813	0	0	0	0	0	0	0	0	0	0	0	0	0	0	0	0	0	0	0	0	0	0	0
chr12:90003713-90029028	NM_001001323	ATP2B1	0	0	0	0	0	0	0.109503	0	0.0337365	0	0	0.0580922	0	0	0.0423077	0.0633022	0	0	0	0	0	0.031425	0	0	0	0	0	0	0	0	0	0	0	0	0	0.108503	0	0	0
chr12:90013775-90024422	NM_001001323	ATP2B1	0	0	0	0	0	0	0	0	0	0	0	0	0	0	0	0	0	0	0	0	0	0	0	0	0	0	0.037349	0	0	0	0	0	0	0	0	0	0	0	0
chr12:90013775-90029028	NM_001001323	ATP2B1	0.0332932	0.0248526	0	0	0	0	0.0876021	0.0891637	0	0	0	0	0	0.088139	0	0.0759626	0	0	0	0.0258496	0	0.0471375	0	0.0447334	0	0.0478978	0.074698	0	0.0637699	0.0619734	0	0	0	0	0	0	0	0	0.0353863
chr12:90013775-90036132	NM_001001323	ATP2B1	0	0	0	0	0	0	0	0	0	0	0	0	0	0.0440695	0	0	0	0	0	0	0	0	0	0	0	0	0	0	0	0	0	0	0	0	0	0	0	0	0
chr12:93192667-93192862	NM_003566	EEA1	0	0	0	0	0	0	0	0	0.022491	0.0254303	0	0.0774562	0	0.088139	0	0.126604	0.055529	0	0	0.0258496	0	0	0.0384068	0.0298222	0	0	0.074698	0	0	0	0	0	0	0	0.0365925	0	0	0.058605	0
chr12:93192667-93196510	NM_003566	EEA1	0	0	0	0	0	0	0	0	0	0	0	0	0	0	0	0	0	0	0	0	0	0	0	0	0.0307663	0	0	0	0	0	0	0	0	0	0	0	0	0	0.0353863
chr12:93192667-93202932	NM_003566	EEA1	0	0	0	0	0	0	0	0.0297212	0.022491	0	0	0	0	0	0	0	0	0.0380806	0	0	0	0	0	0	0	0	0	0	0	0	0	0	0	0	0	0	0.0343961	0	0.0353863
chr12:93192667-93205210	NM_003566	EEA1	0	0	0	0	0	0.0371872	0	0	0	0	0	0	0	0	0	0	0	0	0	0	0	0	0	0	0	0	0	0	0	0	0	0	0	0	0	0	0	0	0.0353863
chr12:93192667-93221837	NM_003566	EEA1	0.0332932	0	0	0	0	0	0	0	0	0	0	0	0	0	0	0	0	0	0	0	0	0	0	0	0	0	0	0	0	0	0	0	0	0	0	0	0	0	0
chr12:93192667-93226626	NM_003566	EEA1	0	0	0	0	0	0	0	0	0	0	0	0	0	0.0293797	0	0	0	0	0	0	0	0	0	0	0	0	0	0	0	0	0	0	0	0	0	0	0	0	0
chr12:93206755-93246801	NM_003566	EEA1	0	0	0	0	0	0	0	0	0	0	0	0	0.0506206	0	0	0	0	0	0	0	0	0	0	0	0	0	0	0	0	0	0	0	0	0	0	0	0	0	0
chr12:93219941-93236357	NM_003566	EEA1	0	0	0	0	0	0	0	0	0	0	0	0	0	0	0	0	0	0	0	0	0	0	0	0	0	0	0	0	0	0	0	0	0	0	0.0365925	0	0	0	0
chr12:93219941-93246801	NM_003566	EEA1	0	0	0	0	0	0	0	0	0	0	0	0	0	0	0	0	0	0	0	0.0258496	0	0	0	0	0	0	0	0	0	0	0	0	0	0	0	0	0	0	0
chr12:93221687-93246801	NM_003566	EEA1	0.0332932	0	0	0	0	0.0371872	0	0	0	0	0	0	0	0.0587593	0	0	0	0.0380806	0	0.0387743	0	0.031425	0	0	0.0461494	0	0.037349	0	0	0	0	0	0	0	0	0	0	0	0
chr12:93226287-93246801	NM_003566	EEA1	0.0499398	0.0248526	0	0	0.0357449	0	0	0.0297212	0	0	0	0	0	0.0440695	0	0.0253209	0	0	0	0	0	0.031425	0	0	0	0	0	0	0.0382619	0	0	0	0	0	0	0	0	0	0
chr12:93244886-93246801	NM_003566	EEA1	0	0	0	0	0	0	0	0	0	0	0	0	0	0	0	0	0.0277645	0	0	0	0	0.031425	0	0	0.0307663	0	0	0	0	0	0	0	0	0	0	0	0.0343961	0	0
chr12:936207-936428	NM_001184985	WNK1	0	0	0	0	0	0	0	0	0	0	0	0	0	0	0	0.0253209	0	0	0	0	0	0	0	0	0	0	0	0	0	0	0	0	0	0	0	0	0	0	0
chr12:936207-939326	NM_001184985	WNK1	0	0	0	0	0.0357449	0	0	0	0	0	0	0	0	0	0	0	0	0	0	0	0	0	0	0	0	0	0	0	0	0	0	0	0	0	0	0	0	0	0
chr12:94562928-94580249	NM_005761	PLXNC1	0	0	0	0.0591913	0.196597	0.111561	0	0.0297212	0	0.0254303	0	0.0968203	0.0506206	0.161588	0	0.189907	0.0694112	0	0.0714485	0	0.0460117	0.172837	0.11522	0.0596445	0.107682	0.271421	0.112047	0	0.0382619	0	0	0	0	0	0.420814	0	0.103188	0.07814	0.0884657
chr12:94562928-94621011	NM_005761	PLXNC1	0	0	0	0	0	0	0	0	0	0	0	0	0	0	0	0	0	0	0	0	0	0	0	0	0	0	0.0560235	0	0	0	0	0	0	0	0	0	0	0	0
chr12:94603365-94621011	NM_005761	PLXNC1	0	0	0	0	0	0	0	0	0	0	0	0	0.0337471	0.0293797	0	0	0	0	0	0	0	0	0	0	0.0307663	0	0	0	0	0	0	0	0	0	0.0548888	0	0	0	0
chr12:94613791-94621011	NM_005761	PLXNC1	0	0	0	0	0	0	0	0	0	0	0	0	0	0	0	0	0	0	0	0	0	0	0	0	0	0.0957956	0	0	0	0	0	0	0	0	0	0	0	0	0.0530794
chr12:94702558-94761977	NM_001042399	CEP83	0	0	0	0	0	0	0	0	0	0	0	0.0387281	0	0	0	0	0	0	0	0	0	0	0	0	0	0	0	0	0	0	0	0	0	0	0	0	0	0	0
chr12:94769661-94797038	NM_001042399	CEP83	0	0	0	0	0	0	0.043801	0	0	0	0	0	0	0	0	0.0379813	0.0416467	0	0	0	0	0	0	0	0.0307663	0.0478978	0	0	0.0255079	0	0	0	0	0	0	0	0	0	0
chr12:94972169-94976314	NM_020698	TMCC3	0	0	0	0	0	0	0	0	0	0	0	0	0	0	0	0	0	0	0	0	0.0460117	0	0	0.0298222	0.0307663	0	0	0	0	0	0	0	0	0	0	0	0	0	0
chr12:95528514-95535315	NM_018351	FGD6	0	0	0	0	0	0	0	0	0	0	0	0	0	0	0	0	0	0	0	0	0	0	0	0	0	0	0	0	0	0	0	0	0	0	0.0365925	0	0	0	0
chr12:95602618-95605043	NM_018351	FGD6	0	0	0	0.0986522	0.0357449	0	0	0.0445818	0.0674729	0.0381454	0.0389457	0.0580922	0.0843677	0.132208	0.0282051	0.139265	0.12494	0	0	0.0775487	0.0306744	0.172837	0.0768136	0.0745556	0.138448	0.0957956	0	0	0.0510159	0	0	0	0	0	0	0	0	0.03907	0.0353863
chr12:95645715-95660408	NM_017599	VEZT	0	0	0	0	0	0	0	0.0594424	0	0	0	0	0	0	0	0	0	0	0	0	0	0	0	0	0.0307663	0	0	0	0	0	0	0	0	0	0	0	0	0	0
chr12:95650325-95690034	NM_017599	VEZT	0	0	0	0	0	0	0	0	0	0.0254303	0	0	0	0	0	0.0379813	0.055529	0	0	0	0	0	0	0	0	0.0319319	0	0	0	0	0	0	0	0	0	0	0.0343961	0	0
chr12:95650925-95690034	NM_017599	VEZT	0	0	0	0	0.0357449	0	0	0	0	0	0	0	0	0	0	0	0.055529	0	0	0	0	0	0	0	0	0	0	0	0	0	0	0	0	0	0	0	0	0	0
chr12:95660132-95676420	NM_017599	VEZT	0	0	0	0	0	0	0	0	0	0	0	0	0	0.0293797	0	0	0	0	0	0	0	0	0	0	0	0	0	0	0	0	0	0	0	0	0	0	0	0	0
chr12:95660132-95681633	NM_017599	VEZT	0	0	0	0	0	0	0	0	0	0	0	0	0	0	0	0	0	0	0	0	0	0	0	0.0298222	0	0	0	0	0	0	0	0	0	0	0	0	0	0	0
chr12:95676088-95676420	NM_017599	VEZT	0	0	0	0	0	0	0	0	0	0	0	0	0	0.0293797	0	0	0	0	0	0	0	0	0	0	0	0	0	0	0	0	0	0	0	0	0	0	0	0	0
chr12:95681439-95690034	NM_017599	VEZT	0	0	0	0	0	0	0	0	0	0.0254303	0	0	0	0	0	0.0253209	0	0	0	0	0	0	0	0	0	0	0	0	0	0	0	0	0	0	0	0	0	0	0
chr12:95688047-95690034	NM_017599	VEZT	0	0	0	0	0	0	0	0.0297212	0	0	0	0	0	0	0	0	0	0	0	0	0.0306744	0	0	0	0.0307663	0	0	0	0	0	0	0	0	0	0	0	0	0	0
chr12:95887831-95889874	NM_006838	METAP2	0	0	0	0	0	0	0.043801	0	0	0	0	0	0	0	0	0	0	0	0	0	0	0	0	0	0	0	0	0	0	0	0	0	0	0	0	0	0	0	0
chr12:95887831-95897937	NM_006838	METAP2	0	0	0	0	0	0	0.0657016	0	0	0	0	0	0	0	0	0	0	0	0	0	0	0	0	0	0	0.0638638	0	0	0	0	0	0	0	0	0	0	0	0	0
chr12:95914772-95918564	NM_001278393	USP44	0	0	0	0	0	0	0	0	0	0	0	0	0	0	0	0.0253209	0	0	0	0	0	0	0	0	0	0	0	0	0	0	0	0	0	0	0	0	0	0	0
chr12:96676286-96691499	NM_001170464	CDK17	0	0	0	0	0	0	0	0	0	0	0	0	0	0	0	0	0	0	0	0	0	0	0	0	0	0	0	0	0.0382619	0	0	0	0	0	0	0	0	0	0
chr12:96692646-96694138	NM_001170464	CDK17	0	0	0	0	0	0.0557807	0	0	0	0.0254303	0	0	0	0	0	0	0.0416467	0.0380806	0	0	0	0.0471375	0.0384068	0	0	0	0	0	0	0	0	0	0	0	0	0	0	0.03907	0
chr12:96704829-96728643	NM_001170464	CDK17	0	0	0	0	0	0	0	0	0	0	0	0	0	0	0	0	0	0	0	0	0	0	0	0	0.0307663	0	0	0	0	0	0	0	0	0	0	0	0	0	0
chr12:96717725-96728643	NM_001170464	CDK17	0	0.0248526	0	0	0	0	0	0.0594424	0.022491	0.0635757	0	0.0580922	0.118115	0.102829	0	0	0.0971757	0	0	0.0387743	0.0613489	0.031425	0	0.0596445	0.169215	0.0319319	0	0	0	0.0619734	0	0	0	0	0.0548888	0	0	0	0
chr12:97856929-97889834	NR_031653	MIR1251	0	0	0	0	0	0	0	0	0	0	0	0	0	0	0	0	0	0	0	0	0	0	0	0.0298222	0	0	0	0	0	0	0	0	0	0	0	0	0	0	0
chr12:97856929-97954825	NR_031653	MIR1251	0	0	0	0	0	0	0	0	0	0	0	0	0	0	0	0	0	0	0	0.0258496	0	0	0	0.0447334	0	0	0	0	0	0	0	0	0	0	0	0	0	0	0
chr12:97886238-97889834	NR_024037	RMST	0	0	0	0	0	0	0	0	0	0	0	0	0	0	0	0	0	0	0	0	0	0.0471375	0	0.0298222	0	0	0.037349	0	0	0	0	0	0	0	0	0	0	0	0
chr12:97886238-97924637	NR_024037	RMST	0	0.0497051	0	0	0	0	0.153304	0.0891637	0.022491	0	0	0	0	0.146898	0	0.0506418	0.055529	0	0	0.452367	0.368093	0.612787	0	0.238578	0.0922989	0	0.0933726	0	0	0	0	0	0	0	0	0	0	0.27349	0
chr12:97886238-97954476	NR_024037	RMST	0	0	0	0	0	0	0	0	0	0	0	0	0	0.0293797	0	0	0.0416467	0	0	0.103398	0.0306744	0	0	0.119289	0	0.0319319	0	0	0	0	0	0	0	0	0	0	0	0	0
chr12:97886238-97954825	NR_024037	RMST	0	2.80834	0	0	0	0	6.15405	2.24395	0.191173	0.356024	0	0.232369	1.26552	8.3732	0.267949	0.481097	1.98516	0.0761613	0.0714485	22.6184	10.322	14.5655	0.153627	4.54789	3.44582	1.18148	0.410839	0	0	0	0	0.403972	0.0481336	0	0	0.80292	0.17198	8.32191	0
chr12:97924432-97924637	NR_024037	RMST	0	0	0	0	0	0	0	0	0	0	0	0	0	0	0	0	0	0	0	0.0904735	0.0306744	0	0	0	0	0	0	0	0	0	0	0	0	0	0	0	0	0	0
chr12:99071202-99080651	NM_001160	APAF1	0	0	0	0	0.0357449	0	0	0	0	0	0	0	0	0	0	0	0	0	0	0	0	0	0	0	0	0.0478978	0.037349	0	0	0	0	0	0	0	0	0	0	0	0
[truncated: 6,380 more rows]
