# Supplementary material for: Circular RNA profiling distinguishes medulloblastoma groups and shows aberrant RMST overexpression in WNT medulloblastoma
Source: Acta Neuropathol. 2021 Apr 17;141(6):975–8. doi: 10.1007/s00401-021-02306-2 (PMC8113310; doi:10.1007/s00401-021-02306-2)
Supplement: Supplementary file 8 — Supplementary file8 (XLSX 1493 KB) [file 401_2021_2306_MOESM8_ESM.xlsx]

## Sheet: Validation_data set
Coordinates	RefSeq ID	Gene	MB_V1	MB_V2	MB_V3	MB_V4	MB_V5	MB_V6	MB_V7	MB_V8	MB_V9	MB_V10	MB_V11	MB_V12	MB_V13	MB_V14	MB_V15	MB_V16	MB_V17	MB_V18	MB_V19	MB_V20	MB_V21	MB_V22	MB_V23	MB_V24	MB_V25	MB_V26	MB_V27	MB_V28	MB_V29	MB_V30	MB_V31	MB_V32	MB_V33	MB_V34	MB_V35
chr1:100127874-100133322	NM_017734	PALMD	0.0576837	0	0	0	0	0.0288517	0.0531788	0	0	0	0	0	0	0	0	0	0	0	0	0	0	0	0	0	0	0	0	0	0.0280893	0	0	0	0	0	0
chr1:100335955-100343384	NM_000642	AGL	0	0	0	0	0	0	0	0	0.0354737	0	0	0	0	0	0	0	0	0	0	0	0	0	0	0	0	0	0	0	0	0	0	0	0	0	0
chr1:100680372-100681755	NM_001918	DBT	0	0	0	0	0	0	0	0	0	0	0	0	0	0	0	0	0	0	0	0	0	0	0	0	0	0	0	0	0	0	0.0432559	0	0	0	0
chr1:100889777-100908552	NM_033313	CDC14A	0	0	0	0	0	0	0	0	0	0	0	0	0	0	0	0	0	0	0	0	0	0	0	0	0	0	0	0	0	0	0	0.0682351	0	0	0
chr1:101372407-101387397	NM_001144884	SLC30A7	0	0.0373385	0	0	0.0560923	0.0288517	0.0354525	0.0285086	0.0886842	0	0.0516599	0	0	0	0	0	0	0	0	0	0	0	0	0.0303545	0	0.0231303	0.0378422	0	0.0561785	0	0.0288372	0	0	0	0
chr1:101376618-101387397	NM_001144884	SLC30A7	0	0	0	0	0	0	0	0	0	0	0.03444	0	0	0	0	0	0	0	0	0	0	0	0	0	0	0	0	0	0	0	0	0	0	0	0
chr1:101379218-101387397	NM_001144884	SLC30A7	0.0576837	0	0	0	0	0.0288517	0	0	0.0354737	0	0	0	0	0	0	0	0	0	0	0	0	0	0	0	0	0	0	0	0	0	0	0	0	0	0
chr1:10155518-10165802	NM_001105562	UBE4B	0.0576837	0	0	0.0322992	0	0	0	0	0	0	0.03444	0	0	0	0	0.0512388	0	0	0	0	0	0	0	0	0	0	0	0	0.0280893	0	0	0	0	0	0
chr1:10204997-10211619	NM_001105562	UBE4B	0	0	0	0	0	0	0	0	0	0	0	0	0.0270446	0	0	0	0	0	0	0	0	0	0	0	0	0	0	0	0	0	0	0	0	0	0
chr1:10209241-10221344	NM_001105562	UBE4B	0	0	0	0	0	0.0432776	0	0	0	0	0	0	0	0	0	0	0	0	0	0	0	0	0	0	0.0415434	0	0	0	0.0280892	0	0	0	0	0	0
chr1:102271631-102302581	NM_058170	OLFM3	0.0576837	0	0	0	0	0	0	0	0	0	0	0	0	0	0	0	0	0	0	0	0	0	0	0	0	0	0	0	0	0	0	0	0	0	0
chr1:10292307-10338186	NM_183416	KIF1B	0	0	0	0	0.0373949	0	0	0	0	0	0	0	0	0	0	0	0	0	0	0	0	0	0	0	0	0	0	0	0	0	0	0	0	0	0
chr1:10318550-10322028	NM_183416	KIF1B	0	0	0	0	0	0	0	0	0	0	0	0	0	0	0	0	0	0	0	0	0	0	0	0	0	0	0	0	0.0280892	0	0	0	0	0	0
chr1:10318550-10328321	NM_183416	KIF1B	0	0.0560077	0	0	0	0	0	0	0.0354737	0	0	0	0	0	0	0	0	0	0	0	0	0	0	0	0.0276956	0	0	0.0350255	0	0.0343866	0	0	0	0	0
chr1:10327437-10328321	NM_183416	KIF1B	0	0	0	0	0	0	0	0.0285086	0	0	0	0	0.0270446	0	0	0	0	0	0	0	0	0	0	0.0303545	0.0276956	0	0	0	0	0	0	0	0	0	0
chr1:10331559-10335561	NM_183416	KIF1B	0	0	0	0	0	0	0	0	0	0.0294093	0	0	0	0	0	0	0	0	0	0	0	0	0	0	0	0	0	0	0	0	0	0	0	0	0
chr1:10351139-10357304	NM_183416	KIF1B	0	0	0	0	0	0	0.070905	0	0.0532105	0	0	0.0557481	0	0	0	0	0	0	0	0	0	0	0	0.0455318	0.0276956	0	0	0	0.0561785	0	0	0	0.0282427	0	0.038013
chr1:10380100-10384953	NM_015074	KIF1B	0	0	0	0	0	0	0	0	0	0	0	0	0	0	0	0	0	0	0	0	0	0	0	0	0	0	0	0	0	0	0	0	0.042364	0	0
chr1:10394577-10425706	NM_015074	KIF1B	0	0	0	0	0	0	0	0	0	0.0294093	0	0	0	0	0	0	0	0	0	0	0	0	0	0	0	0	0	0	0	0	0	0	0	0	0
chr1:10405902-10408791	NM_015074	KIF1B	0	0	0	0	0	0	0	0	0	0	0	0	0.0270446	0	0	0	0	0	0	0	0	0	0	0	0	0	0	0	0	0	0	0	0	0	0
chr1:10407818-10408791	NM_015074	KIF1B	0.0576837	0.0373384	0.0645142	0	0	0.0432776	0.070905	0	0	0	0	0	0	0	0	0	0	0	0	0	0.0761319	0	0.0500292	0.0607091	0.0276956	0	0	0.0350255	0.0561785	0	0	0	0.0564853	0	0
chr1:104108056-104118162	NR_024438	unkn	0	0	0	0	0	0.0288517	0	0.0285086	0.0354737	0	0	0.0371654	0.040567	0.0308672	0.0392487	0	0	0.0378639	0	0	0.0761319	0	0	0.0303545	0.0276956	0	0.113527	0	0	0	0	0	0.042364	0	0
chr1:10423340-10425706	NM_015074	KIF1B	0	0.0373385	0	0	0	0	0	0.0285086	0	0	0	0.0371654	0	0	0	0	0	0	0	0	0	0	0	0.0303545	0	0	0	0	0	0.0515799	0.0288372	0	0.0282427	0	0
chr1:10423340-10435431	NM_015074	KIF1B	0	0	0	0	0	0	0	0	0	0	0	0	0	0.0308672	0	0	0	0	0	0	0	0	0	0	0	0	0	0	0	0	0	0	0	0	0
chr1:10431198-10435431	NM_015074	KIF1B	0	0	0	0	0	0	0	0	0	0	0	0	0	0	0	0	0	0	0	0	0	0	0	0	0	0	0	0	0.0421339	0	0	0	0	0	0
chr1:10463127-10464336	NM_002631	PGD	0	0	0	0	0	0	0.0354525	0	0	0	0	0	0	0	0	0	0	0	0	0	0	0	0	0.0303545	0	0	0	0	0	0	0.0288372	0	0	0	0
chr1:10500403-10502498	NM_199294	CENPS	0	0	0	0	0	0.0288517	0.0354525	0	0	0	0.03444	0	0	0	0	0	0	0	0	0	0	0	0	0.0303545	0.0553911	0	0	0	0	0	0	0	0	0	0.038013
chr1:10527246-10529395	NM_004401	DFFA	0	0	0	0	0.0560923	0	0	0	0	0	0	0	0	0	0	0	0	0	0	0	0	0	0	0.0303545	0	0	0	0	0	0	0	0	0	0	0
chr1:107866903-107867544	NM_001113226	NTNG1	0	0	0	0	0	0	0	0	0.407947	0	0	0	0	0.154336	0	0	0	0	0	0	0	0.121986	0	0	0.193869	0	0	0	0	0	0	0	0	0	0
chr1:108690900-108703915	NM_213651	SLC25A24	0	0	0.0322571	0	0	0.0577035	0	0	0	0	0	0	0	0	0	0	0	0	0	0	0.0507546	0	0	0	0.0276956	0	0.0567634	0	0	0	0	0.0341176	0.0282427	0	0
chr1:108697604-108728576	NM_213651	SLC25A24	0	0.0373385	0	0	0	0	0	0.0285086	0	0	0	0	0	0	0	0	0	0	0	0	0	0	0	0	0	0	0	0	0.0421339	0	0	0	0	0	0
chr1:109167266-109172279	NM_001010883	FAM102B	0	0	0	0	0	0.0288517	0	0	0.0532105	0	0	0	0	0	0	0	0	0	0	0	0	0	0	0	0	0	0	0	0	0	0	0	0	0	0
chr1:109427896-109446876	NM_013296	GPSM2	0	0	0	0	0	0	0	0	0	0	0	0	0	0	0	0	0	0	0	0	0	0	0	0	0	0	0	0.0350255	0	0	0	0	0	0	0
chr1:109439485-109446876	NM_013296	GPSM2	0	0	0	0	0	0	0	0	0	0	0	0	0	0	0	0	0	0	0	0	0	0	0	0	0.0276956	0	0	0	0	0	0	0	0	0	0
chr1:109544845-109547337	NM_001142550	WDR47	0	0	0	0	0	0	0	0.0285086	0	0	0	0	0	0	0	0	0	0	0	0	0	0	0	0	0	0	0	0	0	0	0	0	0	0	0
chr1:109544845-109554340	NM_001142550	WDR47	0	0	0	0	0	0	0	0	0.0354737	0	0	0	0	0	0	0	0	0	0	0	0	0	0.0500292	0	0	0	0	0	0	0	0	0	0	0	0
chr1:109553537-109554340	NM_001142550	WDR47	0	0	0	0	0	0	0	0	0.0354737	0	0	0	0	0	0	0	0	0	0	0	0	0	0	0	0	0	0	0	0	0	0	0	0	0	0
chr1:109878861-109888500	NM_001205228	SORT1	0	0	0	0	0	0	0	0	0	0	0	0	0	0	0	0	0	0.0378639	0	0	0	0	0	0	0	0	0	0	0	0	0	0	0	0	0
chr1:11130956-11137005	NM_001001998	EXOSC10	0	0	0	0	0	0	0	0	0	0	0	0	0	0	0	0	0	0.0378639	0	0	0	0	0	0	0	0	0	0	0	0	0	0	0.0282427	0	0
chr1:111690263-111690675	NM_001007794	CEPT1	0	0	0	0	0	0	0	0	0	0	0	0	0	0	0	0	0	0	0	0	0	0	0	0.0303545	0	0	0	0	0	0	0	0	0	0	0
chr1:111690263-111703918	NM_001007794	CEPT1	0	0.0373385	0	0	0	0	0	0	0	0	0	0	0	0	0	0	0	0	0	0	0	0	0	0	0	0	0	0	0	0	0	0	0	0	0
chr1:11184554-11193254	NM_004958	MTOR	0	0	0	0	0	0.0432776	0	0	0	0	0	0	0	0	0	0	0	0	0	0	0	0	0	0	0	0	0.0567634	0	0.0280892	0	0	0	0	0	0
chr1:113098489-113159517	NM_017744	ST7L	0	0	0	0	0	0	0	0	0	0	0	0	0	0	0	0	0	0	0	0	0	0	0	0	0	0	0	0	0	0	0	0	0	0.0409516	0
chr1:113119607-113159517	NM_017744	ST7L	0	0	0	0	0	0	0	0	0	0	0	0	0	0	0.0392487	0	0	0	0	0	0	0	0	0	0	0	0	0	0	0	0	0	0	0	0
chr1:113124613-113140708	NM_017744	ST7L	0	0	0	0	0	0	0	0	0	0	0	0	0.040567	0	0	0	0	0	0	0	0	0	0	0	0	0	0	0	0	0	0	0	0	0	0
chr1:113140592-113159517	NM_017744	ST7L	0	0	0	0	0	0	0	0	0	0	0	0	0	0.0308672	0	0	0	0	0	0	0	0	0	0	0	0	0	0	0	0	0.0288372	0	0	0.0409516	0
chr1:113196219-113202401	NM_006135	CAPZA1	0	0.0373385	0.0322571	0	0	0.100981	0	0	0.141895	0.0294093	0	0.0371654	0.0676116	0.0308672	0	0	0	0	0	0	0	0.0406619	0	0.0758863	0.0692389	0.0346954	0.0756845	0.0350255	0.0280892	0.0687732	0.0288372	0	0.0282427	0	0
chr1:113655100-113662145	NM_014813	LRIG2	0	0	0	0	0	0	0	0	0	0	0	0	0	0	0	0	0	0	0	0	0	0	0	0	0	0	0	0	0	0	0.0288372	0	0	0	0
chr1:114128008-114137182	NM_001142782	MAGI3	0.0576837	0	0	0	0	0	0	0	0	0	0	0	0	0	0	0	0	0	0	0	0	0	0	0	0	0	0	0	0	0	0.0288372	0	0	0	0
chr1:114214355-114216087	NM_001142782	MAGI3	0	0	0	0	0	0	0	0	0.0532105	0	0	0	0	0	0	0	0	0	0	0	0	0	0	0	0	0.0231303	0.0378422	0.0350255	0	0	0.0288372	0	0	0	0
chr1:114246702-114249344	NM_006608	PHTF1	0	0	0	0	0	0.0432776	0	0	0	0	0	0	0.0270446	0	0	0	0	0	0	0.034798	0	0	0	0.0303545	0	0	0	0	0	0	0	0	0	0	0
chr1:114248511-114254735	NM_006608	PHTF1	0	0	0	0	0	0	0	0	0	0	0	0	0	0	0	0	0	0	0	0	0	0	0	0	0	0	0	0	0.0280892	0	0	0	0.0282427	0	0
chr1:114280731-114281421	NM_006608	PHTF1	0	0	0	0	0	0	0	0	0	0	0.03444	0	0.0270446	0	0	0	0	0	0	0	0	0	0	0	0	0	0	0	0	0	0	0	0	0	0
chr1:115005725-115007010	NM_015906	TRIM33	0.0576837	0.0373384	0.0483857	0.0645984	0.0373949	0.115407	0.070905	0.0570173	0.0886841	0.0882279	0.03444	0.0557481	0.081134	0.0308672	0.137371	0	0	0.0378639	0.0633768	0	0.101509	0	0.0750437	0.0607091	0.0415434	0.0578257	0.0756845	0.0875637	0.112357	0	0.0720931	0.102353	0	0	0
chr1:115267841-115280693	NM_001007553	CSDE1	0	0	0	0	0	0	0	0	0.0354737	0	0	0	0	0	0	0	0	0	0	0	0	0.0609928	0	0	0	0	0	0	0.0280892	0	0.0288372	0	0	0	0
chr1:115417126-115420823	NM_001282541	SYCP1	0	0	0	0	0	0.0288517	0	0	0	0	0	0	0	0	0	0	0	0	0	0	0	0	0	0	0	0	0	0	0	0	0	0	0	0	0
chr1:115417126-115438130	NM_001282541	SYCP1	0	0	0	0	0	0.0577035	0	0	0	0	0	0	0	0	0	0	0	0	0	0	0	0	0	0	0	0	0	0	0	0	0	0	0	0	0
chr1:115418689-115489941	NM_001282541	SYCP1	0	0	0	0	0	0.0288517	0	0	0	0	0	0	0	0	0	0	0	0	0	0	0	0	0	0	0	0	0	0	0	0	0	0	0	0	0
chr1:115428155-115489941	NM_001282541	SYCP1	0	0	0	0	0	0.0288517	0	0	0	0	0	0	0	0	0	0	0	0	0	0	0	0	0	0	0	0	0	0	0	0	0	0	0	0	0
chr1:115428155-115524133	NM_001282541	SYCP1	0	0	0	0	0	0.0288517	0	0	0	0	0	0	0	0	0	0	0	0	0	0	0	0	0	0	0	0	0	0	0	0	0	0	0	0	0
chr1:115438068-115455771	NM_001282541	SYCP1	0	0	0	0	0	0.0577035	0	0	0	0	0	0	0	0	0	0	0	0	0	0	0	0	0	0	0	0	0	0	0	0	0	0	0	0	0
chr1:115438068-115489941	NM_001282541	SYCP1	0	0	0	0	0	0.158685	0	0	0	0	0	0	0	0	0	0	0	0	0	0	0	0	0	0	0	0	0	0	0	0	0	0	0	0	0
chr1:115438068-115524133	NM_001282541	SYCP1	0	0	0	0	0	0.0432776	0	0	0	0	0	0	0	0	0	0	0	0	0	0	0	0	0	0	0	0	0	0	0	0	0	0	0	0	0
chr1:115453017-115489941	NM_001282541	SYCP1	0	0	0	0	0	0.115407	0	0	0	0	0	0	0	0	0	0	0	0	0	0	0	0	0	0	0	0	0	0	0	0	0	0	0	0	0
chr1:115466069-115489941	NM_001282541	SYCP1	0	0	0	0	0	0.187536	0	0	0	0	0	0	0	0	0	0	0	0	0	0	0	0	0	0	0	0	0	0	0	0	0	0	0	0	0
chr1:115466069-115524133	NM_001282541	SYCP1	0	0	0	0	0	0.173111	0	0	0	0	0	0	0	0	0	0	0	0	0	0	0	0	0	0	0	0	0	0	0	0	0	0	0	0	0
chr1:115520177-115524133	NM_001282541	SYCP1	0	0	0	0	0	0.0288517	0	0	0	0	0	0	0	0	0	0	0	0	0	0	0	0	0	0	0	0	0	0	0	0	0	0	0	0	0
chr1:11561046-11562954	NM_020780	DISP3	0	0	0	0	0	0	0	0	0	0	0	0	0	0	0	0	0	0	0	0	0	0	0	0	0	0	0	0.0350255	0	0	0	0	0	0	0
chr1:1158623-1159348	NM_016176	SDF4	0	0	0	0	0	0	0	0	0	0	0	0	0	0	0	0	0	0	0	0	0	0	0	0	0	0	0.0378422	0	0	0.0515799	0	0.0341176	0	0	0
chr1:11771907-11775265	NM_198545	DRAXIN	0	0	0	0	0	0	0	0	0	0.0294093	0.03444	0	0	0	0	0	0	0	0	0	0	0	0	0	0	0	0	0	0	0	0	0	0	0	0
chr1:117944807-117948267	NM_006699	MAN1A2	0	0.0560077	0	0	0.0373949	0	0	0.0285086	0.0532105	0.0441139	0	0.0371654	0	0	0.0392487	0	0	0.0567958	0	0.034798	0.0507546	0.0609928	0	0	0	0	0.0756845	0.0350255	0.0280892	0.0343866	0.0432559	0	0.0282427	0.0409516	0.114039
chr1:117944807-117963271	NM_006699	MAN1A2	0.490311	0.877453	0.241928	0.274543	0.261764	0.952107	0.620419	0.698461	0.762684	0.22057	0.13776	0.445984	0.256924	0.185203	0.431736	0.43553	0.291634	0.530095	0.316884	0.608965	0.65981	0.386288	0.650379	0.394609	0.290804	0.196607	0.491949	0.297716	0.688187	0.137546	0.922792	0.238823	0.691945	0.634751	0.741253
chr1:117944807-117984947	NM_006699	MAN1A2	0.230735	0.317377	0.0645142	0.0968976	0.0373949	0.504905	0.248168	0.327849	0.106421	0.117637	0	0.0557481	0.17579	0.123469	0.31399	0.102478	0.0729086	0.0946597	0.126754	0.139192	0.27915	0.0813238	0.32519	0.106241	0.12463	0.0925211	0.208132	0.0875637	0.126402	0.15474	0.259535	0.0341176	0.240063	0.184282	0.285097
chr1:117944807-118009049	NM_006699	MAN1A2	0.0576837	0	0	0	0	0.115407	0.0354525	0.0570173	0	0	0	0	0	0	0.0588731	0	0	0	0	0	0	0	0.100058	0	0	0	0.0378422	0	0.0280893	0	0.0720931	0.0511764	0.0564853	0.0409516	0.038013
chr1:117984852-118009049	NM_006699	MAN1A2	0	0	0	0	0	0	0	0	0	0	0	0	0	0	0	0	0	0	0	0	0	0	0	0.0303545	0	0	0	0	0	0	0	0	0	0	0
chr1:118003110-118045592	NM_006699	MAN1A2	0	0	0	0	0	0	0	0	0.0532105	0	0	0	0	0	0	0	0	0	0	0	0	0	0	0	0.0415434	0	0	0	0	0	0	0	0	0	0
chr1:118424444-118463047	NM_017686	GDAP2	0	0	0	0	0	0	0	0	0.0354737	0	0	0	0	0	0	0	0	0	0	0	0	0	0	0	0	0	0	0	0.0421339	0	0	0	0	0	0
chr1:118439454-118463047	NM_017686	GDAP2	0	0	0	0	0	0	0	0	0	0	0	0	0	0	0	0	0	0	0	0	0	0	0	0	0.0276956	0	0	0	0	0	0.0288372	0	0	0	0
chr1:118449127-118461358	NM_017686	GDAP2	0	0	0	0	0	0	0	0	0	0	0	0.0371654	0	0	0	0	0	0	0	0	0	0	0	0	0	0	0	0	0	0	0	0	0	0	0
chr1:118454615-118461358	NM_017686	GDAP2	0	0	0	0	0	0	0.0531788	0	0	0.0294093	0.03444	0	0	0	0.0392487	0	0	0	0	0	0	0	0	0.0455318	0	0	0.0378422	0	0	0	0	0	0	0	0
chr1:11860268-11861456	NM_005957	MTHFR	0	0	0	0	0	0	0	0	0	0	0	0	0	0	0	0	0	0	0	0	0	0	0	0	0	0	0	0	0.0280892	0	0	0	0	0	0
chr1:1192371-1192690	NM_058167	UBE2J2	0	0	0	0	0	0	0	0	0	0	0	0	0	0	0	0	0	0	0	0	0	0	0	0	0	0	0	0	0	0	0.0288372	0	0	0	0
chr1:12061457-12062160	NM_001127660	MFN2	0	0	0	0.0322992	0	0.0288517	0	0	0	0	0	0	0.0270446	0.077168	0	0	0	0	0	0	0	0	0	0	0	0	0	0	0	0	0	0	0	0	0
chr1:12335881-12338095	NM_015378	VPS13D	0	0	0	0	0.0373949	0	0	0	0	0	0.03444	0	0	0	0	0	0	0	0	0	0.0761319	0	0	0	0	0	0	0	0.0280893	0	0	0	0	0	0
chr1:13933667-13937011	NM_006474	PDPN	0	0	0	0	0	0	0	0	0	0	0	0	0	0	0	0	0	0	0	0	0	0	0	0	0	0	0	0	0	0	0.0288372	0	0	0	0
chr1:14057494-14068652	NM_001135610	PRDM2	0.0576837	0	0	0	0	0.0288517	0	0	0	0	0	0	0	0	0	0	0	0	0	0	0	0	0	0	0	0	0	0	0	0	0	0	0	0.0409516	0
chr1:14099572-14109326	NM_001135610	PRDM2	0	0	0.0322571	0	0	0	0	0	0.0532105	0.0294093	0	0	0.0270446	0.0308672	0	0	0	0	0	0	0	0	0	0.0455318	0	0	0	0.0350255	0	0	0.0576745	0	0	0	0
chr1:144994590-145021167	NM_001198834	PDE4DIP	0	0	0.0483857	0	0	0	0	0	0	0	0	0.0557481	0	0	0	0	0	0	0.0633768	0	0	0	0	0	0	0.0231303	0	0	0	0	0.0288372	0	0	0	0
chr1:145015859-145021167	NM_001198832	PDE4DIP	0	0	0	0	0	0	0	0	0	0	0	0.0371654	0	0	0	0	0	0	0	0	0	0	0	0	0	0	0	0	0	0	0	0	0	0	0
chr1:145459651-145460263	NM_032305	POLR3GL	0	0	0	0	0	0	0	0	0	0	0	0	0	0	0	0	0	0	0	0	0	0	0	0.0303545	0	0	0	0	0	0	0	0	0	0.0409516	0
chr1:145594038-145595220	NM_006468	POLR3C	0	0	0	0	0	0	0	0	0.0532105	0	0	0	0	0	0	0	0	0	0	0	0	0	0	0	0.0276956	0	0	0	0	0	0	0	0	0	0
chr1:145646114-145663367	NM_014455	RNF115	0	0	0	0	0	0	0.0531788	0	0	0	0	0	0	0	0	0	0	0	0	0	0	0	0	0.0303545	0.0276956	0	0	0	0	0	0	0	0	0	0
chr1:146724277-146731572	NM_001256336	CHD1L	0	0	0.0806428	0.0645984	0	0.0577035	0	0	0	0	0.03444	0	0.0270446	0	0	0	0.0486057	0	0	0	0	0	0	0	0	0	0	0	0	0	0	0.0511764	0	0	0
chr1:146747016-146757164	NM_001256336	CHD1L	0	0.0560077	0	0.0322992	0	0	0.0354525	0.0285086	0	0	0.03444	0	0.0270446	0	0	0	0.0486057	0	0.0422512	0	0	0	0	0.0303545	0	0	0	0	0	0	0.0865117	0.0341176	0	0	0
chr1:147120047-147131890	NM_016361	ACP6	0	0	0	0	0	0	0	0	0	0	0.03444	0	0	0	0	0	0	0	0	0	0	0	0	0	0	0	0	0	0	0	0.0288372	0	0	0	0
chr1:149931602-149936274	NM_020205	OTUD7B	0	0	0	0	0	0.0288517	0	0	0	0	0	0	0	0.0308672	0	0	0	0	0	0	0	0	0	0	0.0276956	0	0	0	0.0280892	0	0.0288372	0	0	0	0
chr1:149936146-149937803	NM_020205	OTUD7B	0	0	0.0322571	0	0	0.0432776	0	0	0	0	0	0	0.040567	0	0	0	0	0	0	0	0	0	0	0	0	0	0	0	0	0	0.0288372	0	0	0	0
chr1:150053423-150082742	NM_001279353	VPS45	0	0	0	0	0	0	0	0	0	0	0	0	0	0	0	0	0	0	0	0	0	0.0406619	0	0	0	0	0	0	0	0	0	0	0	0	0
chr1:150064030-150082742	NM_001279353	VPS45	0	0	0	0	0	0	0	0	0.0354737	0	0	0	0	0	0	0	0	0	0	0	0	0	0	0	0	0	0	0	0	0	0	0	0	0	0
chr1:150202905-150204264	NM_001136479	ANP32E	0	0	0	0.0484488	0	0	0	0	0.0354737	0	0	0	0	0	0	0	0	0.0378639	0	0	0	0	0	0	0	0	0.0378422	0	0	0	0	0	0	0	0
chr1:150413398-150416853	NM_015203	RPRD2	0	0	0	0	0	0	0	0	0	0	0	0	0	0	0	0	0	0	0	0	0	0	0	0	0	0	0	0	0.0280892	0	0	0	0	0	0
chr1:150413398-150418877	NM_015203	RPRD2	0	0	0	0	0	0	0	0	0.0354737	0	0	0	0.0270446	0	0	0	0	0	0	0	0	0	0	0	0	0	0	0.0350255	0	0	0	0.0341176	0	0	0
chr1:150416726-150432793	NM_015203	RPRD2	0	0	0	0	0	0	0	0	0	0	0	0	0	0	0	0	0	0	0	0	0	0	0	0	0.0276956	0	0	0	0	0	0	0	0	0	0
chr1:150418701-150418877	NM_015203	RPRD2	0	0.0560077	0	0	0	0	0	0	0	0	0	0	0	0	0	0	0	0	0	0	0	0	0	0	0	0	0.0378422	0	0	0	0	0	0	0	0
chr1:150418701-150430046	NM_015203	RPRD2	0	0	0	0	0	0.0288517	0	0	0	0	0	0	0	0	0	0	0	0	0	0	0	0	0	0	0	0	0	0	0	0	0	0	0	0	0
chr1:150464886-150469384	NM_001271895	TARS2	0	0	0	0.0322992	0	0.0432776	0.0354525	0	0	0	0	0	0.0270446	0	0	0	0	0	0	0	0	0	0	0.0455318	0	0.0346954	0	0	0	0	0	0.0511764	0.042364	0	0
chr1:150990287-150991145	NM_021222	PRUNE1	0	0	0	0	0	0	0	0	0	0	0	0	0	0	0	0	0	0	0	0	0	0	0	0	0	0	0	0.0350255	0	0	0	0	0	0	0
chr1:150997086-150998149	NM_021222	PRUNE1	0	0.0373385	0	0.0322992	0	0.100981	0	0	0.0532105	0.0294093	0	0	0.040567	0.0308672	0	0	0	0	0	0	0	0	0.0750437	0.106241	0.0415434	0	0.0378422	0	0.0280892	0	0.0432559	0	0.0282427	0	0
chr1:150997086-150999803	NM_021222	PRUNE1	0	0	0	0	0.0373949	0.0288517	0	0	0	0	0	0	0	0	0	0	0	0	0	0	0	0	0	0	0	0	0	0	0	0	0	0	0	0	0
chr1:150997086-151001420	NM_021222	PRUNE1	0	0	0	0	0	0	0	0	0.0354737	0	0	0	0	0	0	0	0	0	0	0	0	0	0	0.0303545	0	0	0	0	0	0	0	0	0	0	0
chr1:151060665-151090615	NM_144618	GABPB2	0	0.0746769	0	0	0	0	0	0	0	0	0	0	0	0	0	0	0	0	0	0	0	0	0	0.0303545	0	0	0	0	0	0	0.0288372	0	0	0	0
chr1:151111900-151112566	NM_001178061	SEMA6C	0	0	0	0	0	0	0	0	0	0	0	0	0.0270446	0	0	0	0	0	0	0	0	0	0	0	0	0	0	0	0	0	0	0	0	0	0
chr1:151139409-151139890	NM_001204848	SCNM1	0	0	0	0	0	0	0	0.0285086	0	0	0	0	0	0	0.0392487	0	0	0	0.0422512	0	0	0	0	0	0.0415434	0	0.0378422	0	0.0561785	0	0.10093	0.0341176	0	0	0
chr1:151288048-151288985	NM_001198773	PI4KB	0	0	0	0.0484488	0	0	0	0	0	0	0.03444	0	0	0	0	0	0	0	0	0	0	0	0	0.0303545	0	0	0	0	0	0.0515799	0	0.0341176	0.0282427	0	0
chr1:151380575-151381304	NM_207171	POGZ	0	0	0	0	0	0.0432776	0	0	0	0.0294093	0	0	0	0	0	0	0	0	0	0	0	0	0	0	0	0	0	0	0	0	0	0	0	0	0
chr1:151395872-151403317	NM_207171	POGZ	0	0	0	0	0	0	0	0	0.0532105	0	0	0	0	0	0	0	0	0	0	0	0	0	0	0	0	0	0	0	0	0	0	0	0	0	0.038013
chr1:151395872-151414681	NM_207171	POGZ	0	0	0	0	0	0	0	0.0285086	0.0354737	0	0	0	0	0	0	0	0	0	0	0	0	0	0	0	0	0	0	0	0	0	0	0	0	0	0
chr1:151400298-151403317	NM_207171	POGZ	0	0	0	0	0	0	0	0	0	0	0	0	0	0	0	0	0	0	0	0	0	0	0	0	0.0276956	0	0	0.0525382	0	0	0	0	0	0.0614275	0
chr1:151400298-151414681	NM_207171	POGZ	0	0	0	0	0	0	0	0	0.0354737	0	0	0	0	0	0.0392487	0	0	0	0.0422512	0	0	0.101655	0	0	0	0	0	0.0525382	0	0	0	0	0	0	0
chr1:151611363-151611595	NM_030918	SNX27	0	0	0	0	0	0	0	0	0	0	0	0	0	0	0	0	0	0	0	0	0	0	0	0	0	0.0231303	0	0	0	0	0	0	0	0	0
chr1:151611363-151641111	NM_030918	SNX27	0	0	0	0.0322992	0	0	0	0	0	0	0	0	0	0	0.0392487	0	0	0	0	0	0.0507546	0	0	0.0303545	0	0	0	0	0	0	0.0288372	0	0	0	0
chr1:151611363-151655921	NM_030918	SNX27	0	0	0	0	0	0	0	0	0	0	0	0	0	0	0	0	0	0	0	0	0	0	0.0500292	0	0	0	0	0	0	0	0	0	0	0	0
chr1:151630710-151630903	NM_030918	SNX27	0	0	0	0	0	0	0	0	0	0	0	0	0	0	0	0	0	0	0	0	0	0	0	0.0303545	0	0	0	0	0	0	0	0	0	0	0
chr1:151630710-151641111	NM_030918	SNX27	0	0	0	0	0.0373949	0.0288517	0	0	0	0	0	0	0	0.0308672	0	0	0	0.0378639	0	0	0	0	0	0	0	0	0	0	0	0	0	0	0	0	0
chr1:152305058-152313686	NR_103779	FLG-AS1	0.0576837	0	0	0	0	0	0	0	0.0532105	0	0.0860999	0	0.0676116	0	0	0	0.0729086	0	0	0	0	0.0406619	0	0	0.0415434	0.0231303	0	0.122589	0	0	0	0	0	0	0
chr1:153637695-153641033	NM_001267809	ILF2	0	0	0	0	0	0.0432776	0	0	0.0709473	0	0	0.0371654	0.0270446	0	0	0.0512388	0.0729086	0	0	0	0	0	0	0	0.0415434	0	0.0378422	0	0.0421339	0.0343866	0	0	0	0	0
chr1:153640030-153641033	NM_001267809	ILF2	0	0	0	0	0.0373949	0	0	0	0	0	0	0	0	0	0	0	0.0486057	0	0	0	0	0	0	0	0	0	0	0	0	0	0	0	0	0	0
chr1:153784206-153785928	NM_020699	GATAD2B	0	0.0373385	0	0.0322992	0	0	0	0	0	0.0294093	0	0	0	0	0.0588731	0	0	0	0	0	0	0	0	0.0303545	0	0	0	0	0	0	0	0	0	0.0409516	0
chr1:154207066-154207767	NM_001127320	UBAP2L	0	0	0	0	0	0	0	0	0	0.0294093	0	0	0	0	0.0392487	0.0512388	0	0	0	0	0	0	0	0.0303545	0	0	0	0.0700509	0.0280892	0	0	0	0	0	0
chr1:154221714-154224129	NM_001127320	UBAP2L	0	0	0	0	0	0	0	0	0	0	0	0	0	0	0	0	0	0	0	0	0	0	0	0	0	0	0	0	0	0	0.0288372	0	0	0	0
chr1:154223516-154224129	NM_001127320	UBAP2L	0	0	0	0	0	0	0	0	0.0354737	0	0	0	0.0270446	0	0	0	0	0	0	0	0	0	0	0	0.0415434	0	0	0.0350255	0	0	0	0	0	0	0
chr1:154223516-154229910	NM_001127320	UBAP2L	0	0	0	0	0	0.0432776	0	0	0	0	0	0	0	0	0	0	0	0	0	0	0	0	0	0	0	0	0	0	0	0	0	0	0	0	0
chr1:155340294-155340774	NM_018489	ASH1L	0	0	0	0	0	0.0288517	0	0	0	0	0	0	0	0	0	0	0	0	0	0	0	0	0	0	0	0	0	0	0	0	0	0	0	0	0
chr1:155348071-155349907	NM_018489	ASH1L	0	0	0	0	0	0	0.0354525	0	0	0	0	0	0	0	0	0	0	0	0	0	0	0	0	0	0	0	0	0	0	0	0	0	0	0	0
chr1:155348071-155385714	NM_018489	ASH1L	0	0	0	0	0	0.0288517	0	0	0	0	0	0	0	0	0	0	0	0	0	0	0	0	0	0	0	0	0	0	0	0	0	0	0	0	0
chr1:155365249-155429689	NR_034180	POU5F1P4	0	0	0.0322571	0	0	0.0288517	0	0	0	0	0	0	0	0	0	0	0	0.0378639	0	0	0.0507546	0	0	0	0	0	0	0	0	0	0	0	0.0282427	0	0
chr1:155385534-155429689	NR_034180	POU5F1P4	0	0	0	0	0	0	0.0354525	0	0	0	0	0	0	0	0	0	0	0	0	0	0	0	0.0500292	0	0	0	0	0	0	0	0	0	0	0	0
chr1:155408117-155408859	NM_018489	ASH1L	0.144209	0.130685	0.0645142	0.0484488	0	0.129833	0	0	0.124158	0.0441139	0	0.111496	0.040567	0	0	0.0512388	0	0.0567958	0.0422512	0	0	0.0406619	0	0	0.0692389	0.0462606	0.132448	0.105076	0.0280893	0	0.0865117	0.0511764	0.0988493	0.102379	0.0760259
chr1:155408117-155429689	NM_018489	ASH1L	0.0576837	0	0.0483857	0.080748	0	0.187536	0.0531788	0.0997802	0.106421	0.0441139	0.0516599	0.111496	0	0	0.0588731	0	0.0486057	0.0946597	0	0	0.101509	0.0406619	0.0750437	0.0303545	0.0553911	0.0578257	0.0567634	0.0350255	0.0561785	0.0515799	0.0288372	0.119412	0.0706066	0.0614275	0.038013
chr1:155490890-155491409	NM_018489	ASH1L	0	0	0	0	0	0	0.0354525	0	0	0	0	0	0	0	0	0	0.0486057	0	0	0	0	0	0	0	0	0	0	0	0	0	0	0	0	0	0
chr1:155640110-155649303	NM_001198899	YY1AP1	0	0	0	0.0322992	0	0	0	0	0.0709473	0	0.03444	0.0371654	0	0	0	0	0.0486057	0	0	0	0	0	0.0500292	0	0	0	0	0	0	0	0	0	0	0	0
chr1:155644800-155649303	NM_001198899	YY1AP1	0.115367	0	0.0322571	0.0645984	0	0.158685	0	0.0285086	0.141895	0.0294093	0	0	0.0270447	0.0308672	0.0392487	0.0768582	0	0	0.0633768	0	0.0507546	0	0.0750437	0.106241	0.110782	0.0231303	0.0756845	0.105076	0.0842678	0	0.0288372	0.0511764	0.0282427	0.0614275	0
chr1:155644800-155650247	NM_001198899	YY1AP1	0	0	0	0	0	0.0288517	0	0	0	0	0	0	0.040567	0	0	0	0	0	0	0	0	0	0	0.0303545	0.0692389	0	0	0	0	0	0.0432559	0	0	0	0
chr1:155646338-155649303	NM_001198899	YY1AP1	0	0.0560077	0	0.0484488	0	0.0721294	0	0	0.106421	0.0735232	0.0516599	0.0743307	0.0270446	0.108035	0	0	0.0729086	0	0	0	0.0761319	0.0609928	0.0750437	0.0758863	0.0553911	0	0.0756845	0.0700509	0.0280892	0.0343866	0	0.0341176	0.0706066	0	0.038013
chr1:155691307-155695810	NM_001199849	DAP3	0.0576837	0	0	0	0.0560923	0	0	0	0	0	0	0	0	0	0	0	0	0	0	0	0	0	0	0.0455318	0	0	0	0	0.0280893	0	0	0	0	0	0
chr1:155695172-155695810	NM_001199849	DAP3	0	0	0	0	0	0.0288517	0	0	0	0	0.0516599	0	0.0270446	0	0	0	0	0	0	0	0	0	0	0.0455318	0.0276956	0	0	0	0.0280892	0	0	0	0	0	0
chr1:155726748-155730432	NM_001037533	unkn	0	0	0	0	0	0	0	0	0	0	0	0	0	0	0	0	0	0	0	0	0	0	0	0	0.0276956	0	0	0	0	0	0	0	0	0	0
chr1:155742856-155747611	NM_001037533	unkn	0	0	0	0	0	0.0288517	0	0	0.0709473	0	0	0	0	0	0	0	0	0	0	0	0	0	0	0	0	0	0	0	0	0	0	0	0	0	0
chr1:155823066-155823597	NM_001037533	unkn	0.0865255	0.0373384	0	0.0322992	0	0.115407	0.070905	0	0.0709473	0.0588186	0.13776	0.0371654	0.0676116	0.0308672	0.0588731	0	0.0729086	0.0378639	0	0.034798	0.126886	0.0609928	0	0.0607091	0.0553911	0	0.0378422	0.0350255	0.0702231	0.0515799	0.115349	0.0511764	0.042364	0.0614275	0
chr1:155874101-155874595	NM_001256821	RIT1	0	0	0	0.0322992	0	0	0	0	0	0	0	0	0	0.0308672	0	0	0	0	0	0	0	0	0	0	0	0	0	0	0	0	0	0	0	0	0
chr1:155891165-155891709	NM_014949	KHDC4	0	0	0	0	0	0.0288517	0	0	0	0	0	0	0	0	0.0588731	0	0	0	0	0	0	0	0	0	0.0276956	0	0	0	0	0	0.0432559	0	0	0	0
chr1:155896466-155896947	NM_014949	KHDC4	0	0	0	0	0.0560923	0.0288517	0	0.0285086	0	0	0	0	0.040567	0	0	0	0	0	0	0	0	0	0	0	0.0415434	0	0	0	0	0	0.0288372	0	0.0282427	0	0
chr1:155984751-155988159	NM_003145	SSR2	0	0	0	0	0	0	0	0	0	0	0	0.0743307	0	0	0	0	0	0	0	0	0	0	0	0	0	0	0	0	0	0	0	0	0	0	0
chr1:156303337-156304709	NM_001008800	CCT3	0	0	0.0645142	0	0	0.0577035	0	0.0570173	0.0709473	0.0294093	0	0.0557481	0.0270446	0	0	0	0	0	0	0	0	0	0	0.0607091	0.0276956	0	0	0.0350255	0	0.0687732	0.0288372	0.0341176	0	0	0
chr1:15855582-15874923	NM_015291	DNAJC16	0	0	0	0	0	0	0	0	0	0	0	0	0	0	0	0	0	0	0	0	0	0	0	0	0	0	0	0	0	0	0	0	0	0	0.038013
chr1:15860731-15863309	NM_015291	DNAJC16	0	0	0	0.0484488	0	0.0432776	0.070905	0	0.0354737	0	0	0	0.0270447	0	0	0	0	0	0	0	0	0	0	0.0607091	0.0830867	0	0.0378422	0.0350255	0	0	0	0	0.042364	0	0
chr1:15953163-15970145	NM_032341	DDI2	0	0.0373385	0	0	0	0	0	0	0	0	0	0	0	0	0	0	0	0	0	0	0	0	0	0	0	0	0	0	0	0	0	0	0	0	0
chr1:15956819-15978390	NM_032341	DDI2	0	0	0	0	0	0	0	0	0	0	0	0	0	0	0	0	0	0	0	0	0	0	0	0	0	0	0	0	0.0280892	0	0	0.0341176	0	0	0
chr1:15964801-15970145	NM_032341	DDI2	0	0	0	0	0	0	0	0	0.0354737	0	0	0	0.040567	0	0	0	0	0	0	0	0	0	0	0	0.0415434	0	0.0378422	0	0.0280893	0	0	0	0	0	0
chr1:15964801-15978390	NM_032341	DDI2	0	0	0	0	0	0	0	0	0.0354737	0	0	0	0.0270446	0	0	0	0	0	0	0	0	0	0	0	0	0	0	0.0350255	0	0	0	0	0.0282427	0	0
chr1:160293220-160302347	NM_001098398	COPA	0	0	0.0322571	0	0	0.0432776	0.0354525	0	0.0354737	0.0294093	0.0516599	0.0371654	0.0676116	0	0.0392487	0	0	0	0	0.034798	0	0.101655	0.0750437	0.0455318	0.0692389	0	0.0946056	0	0	0.0343866	0.0288372	0.0341176	0.0564853	0.0819033	0
chr1:16044387-16047883	NM_015164	PLEKHM2	0	0	0.0322571	0	0.0373949	0.0288517	0	0	0	0	0	0	0.0270446	0	0	0	0	0	0	0	0	0	0	0	0	0	0	0	0	0	0.0288372	0	0	0	0
chr1:161748033-161753886	NM_007348	ATF6	0	0	0	0	0	0.0288517	0	0.0285086	0	0	0.03444	0	0.0270446	0	0	0	0	0	0	0	0.0507546	0.0406619	0.0500292	0	0	0	0	0	0.0280892	0.0343866	0.0720931	0.0511764	0.0282427	0.0614275	0.038013
chr1:161748033-161772062	NM_007348	ATF6	0	0	0	0	0	0	0	0	0	0	0	0	0	0	0	0.0512388	0	0	0	0	0	0.0406619	0	0	0	0	0	0.0350255	0	0	0	0	0	0	0
chr1:161816238-161833102	NM_007348	ATF6	0	0	0	0	0	0	0	0	0.0886842	0	0.03444	0	0	0.0463008	0	0	0	0	0	0	0	0	0	0	0	0	0	0	0.0421339	0	0.0432559	0	0.042364	0	0
chr1:161816238-161882170	NM_007348	ATF6	0	0	0	0	0	0	0	0	0	0	0	0	0	0	0	0	0	0	0	0	0	0.0406619	0	0	0	0	0	0	0	0	0	0	0	0	0
chr1:16199310-16203173	NM_015001	SPEN	0	0	0	0	0	0	0	0	0	0	0	0.0371654	0	0	0	0	0	0	0	0	0	0	0	0	0.0276956	0	0	0	0	0	0.0432559	0	0	0	0.038013
chr1:16235815-16237796	NM_015001	SPEN	0	0	0	0	0	0	0	0	0.0354737	0	0	0	0	0	0	0	0	0	0	0	0	0	0	0	0	0	0	0	0	0	0	0	0	0	0
chr1:16235815-16242774	NM_015001	SPEN	0	0	0	0	0	0	0	0	0.0354737	0	0	0	0	0	0	0	0	0	0	0	0	0	0	0	0	0	0	0	0	0	0	0	0	0	0
chr1:16237595-16242774	NM_015001	SPEN	0	0	0	0.0322992	0	0	0	0	0	0	0	0	0	0	0	0	0	0	0	0	0	0.0406619	0	0	0	0	0	0	0	0.0343866	0	0	0	0	0
chr1:16242622-16248844	NM_015001	SPEN	0	0	0	0	0	0	0	0	0	0	0	0	0	0	0	0	0	0	0	0	0	0	0	0	0	0	0	0	0	0	0	0	0	0.0409516	0
chr1:165175100-165218877	NM_001174069	LMX1A	0	0	0	0	0	0.0288517	0	0	0	0	0	0	0	0	0	0	0	0	0	0	0	0	0	0	0	0	0	0	0	0	0	0	0	0	0
chr1:16528276-16529069	NM_153213	ARHGEF19	0	0	0	0	0	0.0288517	0	0	0	0	0	0	0	0	0.0392487	0	0	0	0	0	0	0	0	0	0	0	0	0	0	0	0	0	0	0	0
chr1:165859440-165865569	NM_012474	UCK2	0	0	0	0	0	0	0	0	0	0	0	0	0	0	0	0	0	0	0	0	0	0	0	0	0	0	0	0	0.0421339	0	0	0	0	0	0
chr1:166831439-166833158	NM_053053	TADA1	0	0	0	0	0	0	0	0	0	0	0	0.0371654	0	0	0	0	0	0	0	0	0	0	0	0	0	0	0	0	0	0	0	0	0	0	0
chr1:167301706-167341273	NM_001198786	POU2F1	0	0	0	0	0	0	0	0	0	0	0	0	0	0.0463008	0	0	0	0	0	0	0	0	0	0	0	0	0	0	0	0	0	0	0	0	0
chr1:167353093-167370793	NM_001198786	POU2F1	0	0	0	0	0	0	0	0	0.0354737	0	0	0	0	0	0	0	0	0	0	0	0	0	0	0	0	0	0	0	0	0	0	0	0	0	0
chr1:167734819-167742605	NM_001146191	MPZL1	0	0	0	0	0	0	0	0	0	0	0	0.0371654	0	0	0	0	0	0.0378639	0	0	0	0	0	0	0	0	0.0567634	0	0	0	0	0	0	0	0
chr1:167734819-167745403	NM_001146191	MPZL1	0	0	0	0	0	0	0	0	0	0	0	0	0	0	0	0	0	0.0378639	0	0	0	0	0	0	0	0	0	0	0	0	0.0288372	0	0	0	0
chr1:167921037-167944253	NM_001017977	DCAF6	0	0.0373385	0	0	0	0	0	0	0	0	0.03444	0	0	0	0	0	0	0	0	0	0	0	0	0	0.0415434	0	0	0	0	0	0.0288372	0	0.0282427	0	0
chr1:167988782-167992285	NM_001017977	DCAF6	0	0	0	0	0	0	0	0	0	0	0.03444	0	0	0	0	0	0	0	0	0	0	0	0	0	0	0	0	0	0	0	0	0	0	0	0
chr1:168007608-168014465	NM_001017977	DCAF6	0	0	0	0	0	0	0	0	0	0	0.03444	0	0	0	0	0	0	0	0	0	0	0	0	0	0.0276956	0	0	0	0	0	0	0	0	0	0
chr1:168007608-168037701	NM_001017977	DCAF6	0	0	0	0	0	0	0	0	0	0	0	0	0	0	0	0	0	0	0	0	0	0	0	0	0.0276956	0	0	0	0	0	0	0	0	0	0
chr1:168032858-168037701	NM_001017977	DCAF6	0	0	0	0	0	0	0	0	0	0	0	0	0	0	0	0	0	0	0	0.034798	0	0	0	0	0	0	0	0	0	0	0	0	0	0	0
chr1:168073714-168074132	NM_001267612	GPR161	0	0	0	0.0322992	0	0.0432776	0	0	0	0	0	0	0.0270446	0	0.0392487	0	0	0.0567958	0	0	0	0	0	0.0455318	0.0276956	0	0.0378422	0	0	0	0	0	0	0	0
chr1:16891301-16893846	NM_017940	NBPF1	0	0.0373384	0.0645142	0	0	0	0	0.0570173	0.0354737	0	0	0	0	0	0.0392487	0	0	0.227183	0.126754	0	0	0	0	0	0.0415434	0	0.0756845	0	0	0	0.0432559	0.0852939	0.0706066	0.0819033	0
chr1:169199955-169256646	NM_013330	NME7	0.0576837	0	0	0.0484488	0	0	0.0354525	0	0.0886841	0	0	0	0.0270447	0	0	0	0	0	0	0.052197	0.101509	0.0406619	0	0	0	0	0	0	0.0280893	0	0	0	0.042364	0	0
chr1:169767997-169792613	NM_018186	C1orf112	0	0	0	0	0	0.0288517	0	0	0	0	0	0	0	0	0	0	0	0	0	0	0	0	0	0	0	0	0	0	0	0	0	0	0	0	0
chr1:171492359-171496983	NM_015172	PRRC2C	0	0	0	0	0	0	0	0	0	0	0	0	0	0	0	0	0	0	0	0	0	0	0	0	0	0	0.0378422	0	0	0	0	0	0	0	0
chr1:171492359-171502100	NM_015172	PRRC2C	0	0	0	0	0	0	0.0354525	0	0	0	0.03444	0.0371654	0	0	0	0	0	0	0	0	0	0	0	0	0	0	0	0.0700509	0	0	0	0	0	0	0
chr1:171504566-171530242	NM_015172	PRRC2C	0	0	0	0	0	0	0	0	0	0	0	0	0	0	0	0	0	0	0	0	0	0	0	0	0	0	0	0	0	0	0	0	0	0.0614275	0
chr1:171519224-171530242	NM_015172	PRRC2C	0	0	0	0	0	0	0	0	0	0	0	0	0	0	0	0	0	0	0	0	0	0	0	0	0	0	0.0378422	0	0	0	0	0	0	0	0
chr1:171537385-171544267	NM_015172	PRRC2C	0	0	0	0	0	0.0288517	0	0.0285086	0.0886842	0.0441139	0	0	0	0.0308672	0.0392487	0	0	0.0757278	0	0	0	0	0	0.0607091	0	0	0.0378422	0.0350255	0	0.0343866	0.0432559	0	0.0282427	0	0
chr1:172356272-172357949	NM_001136127	DNM3	0	0	0	0	0	0	0	0	0	0	0	0	0	0	0	0	0	0	0	0	0	0	0	0	0	0.0346954	0	0	0	0	0	0	0	0	0
chr1:172520651-172526934	NM_014283	SUCO	0	0	0	0	0	0	0	0	0.0354737	0.0441139	0	0.0371654	0	0	0	0	0	0	0	0.034798	0	0	0	0	0.0415434	0	0	0.0525382	0.0561785	0	0.0288372	0.0682351	0.0282427	0	0
chr1:172520651-172548407	NM_014283	SUCO	0	0	0	0	0	0	0	0	0	0	0	0	0	0.0308672	0	0	0	0	0	0.034798	0	0	0	0	0	0	0	0	0.0280892	0	0	0	0.0282427	0	0
chr1:172520651-172560211	NM_014283	SUCO	0	0	0	0	0	0.0721294	0	0	0.0354737	0	0	0	0	0	0	0	0	0.0567958	0	0	0.0507546	0	0.0500292	0.0455318	0	0	0	0.0525382	0	0	0	0	0	0	0.038013
chr1:172525008-172526934	NM_014283	SUCO	0	0	0	0	0	0	0	0	0.0532105	0	0	0	0	0	0	0	0	0	0	0	0	0	0	0	0	0	0	0	0.0280892	0	0	0	0	0	0
chr1:172525008-172539870	NM_014283	SUCO	0	0	0	0	0	0	0	0.0285086	0.0354737	0	0	0	0.0270446	0	0	0	0	0	0	0	0	0	0	0	0	0	0	0	0.0421339	0.0343866	0	0.0341176	0	0	0
chr1:1735857-1737977	NM_001282538	GNB1	0	0	0	0	0	0	0	0	0	0	0.03444	0	0	0	0.0392487	0	0	0	0	0	0	0	0	0	0.0276956	0	0	0	0	0	0	0	0.0282427	0	0
chr1:1735857-1749314	NM_001282538	GNB1	0.0865255	0	0	0.0645984	0	0.0432776	0.0354525	0.0427629	0.0709473	0	0	0.0371654	0	0	0.0392487	0	0	0	0	0	0	0.0406619	0	0	0.0692389	0	0.0567634	0	0.0421339	0	0.0432559	0	0	0	0
chr1:1735857-1756938	NM_001282538	GNB1	0	0	0	0	0	0.0288517	0	0	0	0	0	0	0	0	0	0	0	0	0	0	0	0	0	0	0	0	0	0	0	0	0	0	0	0	0
chr1:1735857-1770677	NM_001282538	GNB1	0	0	0	0	0	0	0	0	0	0.0441139	0	0	0	0	0	0	0	0	0	0	0	0	0	0.0303545	0	0	0	0	0	0	0	0	0	0	0
chr1:173702851-173703425	NM_014458	KLHL20	0	0.0373385	0	0	0	0	0	0	0	0	0	0	0	0	0	0	0	0	0	0	0	0	0	0	0	0	0	0	0	0	0	0	0	0	0
chr1:1737913-1749314	NM_001282538	GNB1	0	0	0	0	0	0	0	0	0	0	0.03444	0	0	0	0	0	0	0	0	0	0	0	0	0	0	0	0	0	0	0	0	0	0	0	0
chr1:1747194-1756938	NM_001282538	GNB1	0.0576837	0	0.0322571	0	0	0	0.0531788	0	0.0354737	0	0	0.0371654	0	0	0	0	0	0.0378639	0	0	0	0	0.0750437	0.0303545	0	0	0.0378422	0	0.0702231	0	0.0288372	0	0	0	0.038013
chr1:1747194-1770677	NM_001282538	GNB1	0	0.0560077	0	0.0322992	0	0	0	0	0	0	0	0	0	0	0	0	0	0	0	0	0	0	0.0500292	0.0303545	0	0	0	0	0.0561785	0	0.0432559	0	0.0282427	0.0409516	0
chr1:175956078-175958615	NM_001001740	COP1	0	0	0	0	0	0	0	0	0	0	0	0	0	0	0	0	0	0	0	0	0.0507546	0	0	0	0	0	0	0	0	0	0	0	0	0	0
chr1:176012321-176015460	NM_001001740	COP1	0	0	0	0	0	0	0	0	0	0	0	0	0	0	0	0	0.0729086	0	0	0	0	0	0	0	0	0	0	0	0	0	0	0	0	0	0
chr1:176012321-176105683	NM_001001740	COP1	0	0	0	0	0	0.0288517	0.0354525	0	0	0	0	0	0	0.0308672	0	0	0	0	0	0	0	0	0	0	0	0	0	0	0	0	0	0	0	0	0
chr1:176050287-176055026	NM_001001740	COP1	0	0.0373385	0	0	0	0	0	0	0	0	0	0	0.0270446	0	0	0	0	0	0	0	0	0	0	0	0	0	0	0	0	0	0	0	0	0	0
chr1:176050287-176085817	NM_001001740	COP1	0	0	0	0	0	0	0	0	0	0	0	0	0	0	0	0	0.0486057	0	0	0	0	0	0	0.0303545	0	0	0	0	0	0	0	0	0	0	0
chr1:176050287-176105683	NM_001001740	COP1	0	0.0373385	0.0483857	0.0322992	0	0.0577035	0.070905	0	0	0.0882279	0	0	0.0676116	0	0	0.0512388	0	0.0567958	0	0.034798	0.0507546	0.0609928	0.0500292	0.106241	0.0553911	0	0	0.0350255	0	0	0	0	0.0564853	0	0
chr1:176050287-176145143	NM_001001740	COP1	0	0	0	0	0	0	0.0354525	0	0	0	0	0	0	0	0	0	0	0	0	0	0	0	0	0	0	0	0	0	0	0	0	0	0	0	0
chr1:176085759-176105683	NM_001001740	COP1	0	0	0	0	0	0.0288517	0.0354525	0	0	0	0.03444	0.0371654	0.0540893	0	0	0	0	0	0	0	0.0507546	0	0	0	0	0	0	0.0350255	0.0280892	0	0	0	0	0	0
chr1:176104145-176118210	NM_001001740	COP1	0	0	0	0	0	0	0	0	0	0	0	0	0	0	0	0	0	0	0	0	0	0	0	0	0.0276956	0	0	0	0.0280892	0	0	0	0	0	0
chr1:176104145-176153828	NM_001001740	COP1	0.0576837	0	0	0	0	0	0	0	0	0	0	0	0	0	0	0	0	0	0	0	0	0	0	0	0	0	0	0	0	0	0	0	0	0	0
chr1:176118141-176145143	NM_001001740	COP1	0	0	0	0	0	0	0	0	0	0	0	0	0	0	0	0	0	0	0	0	0	0	0	0	0.0276956	0	0	0	0	0	0	0	0	0	0
chr1:176118141-176153828	NM_001001740	COP1	0	0	0	0	0	0	0	0	0	0	0	0	0	0	0	0	0	0	0	0	0	0	0	0	0	0	0	0	0	0	0	0	0	0.0409516	0
chr1:176132004-176153828	NM_001001740	COP1	0	0	0.0322571	0	0	0	0	0	0	0	0	0	0	0	0	0	0	0	0	0	0	0	0	0	0	0	0.0378422	0.0350255	0	0	0	0	0	0	0
chr1:176563659-176564731	NM_021936	PAPPA2	0	0	0	0	0	0.0288517	0	0	0	0	0	0	0.0270446	0	0	0.0512388	0	0	0	0	0	0	0	0	0	0	0	0	0	0	0	0	0	0	0
chr1:179012849-179023773	NM_014864	FAM20B	0	0	0	0	0	0	0	0	0	0	0	0	0	0	0	0	0	0	0.0422512	0	0	0	0	0	0	0	0	0	0	0	0	0	0	0.0614275	0
chr1:17907047-17914974	NM_018125	ARHGEF10L	0	0.0373385	0	0	0	0	0	0.0285086	0.0354737	0.0294093	0	0.0557481	0.0270446	0	0	0	0	0	0	0	0	0	0	0.0455318	0	0.0231303	0	0	0	0	0.0432559	0	0.0282427	0	0
chr1:179086466-179087899	NM_001136000	ABL2	0	0	0	0	0	0	0	0	0	0	0	0	0	0	0	0	0	0	0	0	0	0	0	0	0.0276956	0	0	0	0	0	0	0	0	0	0
chr1:179089324-179091002	NM_001136000	ABL2	0	0	0	0	0	0	0	0	0	0	0	0.0557481	0	0	0	0	0	0	0	0	0	0	0	0	0	0	0	0	0	0	0	0	0	0	0
chr1:179100445-179102509	NM_001136000	ABL2	0	0	0.0483857	0	0	0.0432776	0	0	0.0709473	0.0441139	0	0.0371654	0.0270446	0.0617344	0.0392487	0	0	0	0	0	0	0.0609928	0	0.0758863	0.0276956	0	0.0567634	0.0350255	0	0	0	0	0.042364	0	0
chr1:179306971-179310445	NM_001252511	SOAT1	0	0	0	0	0	0	0	0	0	0	0	0	0	0.0463008	0	0	0	0	0	0	0	0	0	0	0	0	0	0	0	0	0	0	0	0	0
chr1:179306971-179312078	NM_001252511	SOAT1	0	0	0	0	0	0.0288517	0	0	0	0	0	0	0	0	0	0	0	0	0	0	0	0	0	0.0455318	0.0415434	0	0	0	0	0	0	0	0	0.0409516	0
chr1:179819979-179834989	NM_001199260	TOR1AIP2	0	0	0	0	0	0	0	0	0	0	0	0	0	0	0	0	0	0.0378639	0	0	0	0	0	0	0	0	0	0	0	0	0	0	0	0	0
chr1:179870436-179877808	NM_001267578	TOR1AIP1	0	0	0	0	0	0	0	0	0	0	0	0	0	0	0	0	0	0	0	0	0	0	0	0	0.0276956	0	0.0378422	0	0	0	0	0	0	0	0
chr1:179955303-179966310	NM_014810	CEP350	0	0	0	0	0	0.0288517	0	0	0	0	0	0	0	0	0	0	0	0.0378639	0	0	0	0	0	0	0.0692389	0	0	0	0.0702231	0	0	0	0	0	0
chr1:179955303-179975702	NM_014810	CEP350	0	0	0	0	0	0.0288517	0	0	0	0	0	0	0	0	0	0.0512388	0	0	0	0	0.0761319	0.0406619	0.0500292	0	0	0	0	0.0350255	0.0842678	0	0.0432559	0.0341176	0.042364	0	0.038013
chr1:179959641-179966310	NM_014810	CEP350	0	0	0	0	0	0.0288517	0	0	0	0	0	0	0	0	0	0	0	0	0	0	0	0	0	0	0.0276956	0	0.0378422	0	0.0280892	0	0	0	0.0282427	0	0
chr1:179959641-179975702	NM_014810	CEP350	0	0	0	0	0	0	0	0	0	0	0	0	0	0	0	0	0	0	0	0	0	0.0609928	0	0	0	0	0	0	0	0	0	0	0	0	0
chr1:179961196-179966310	NM_014810	CEP350	0	0	0	0	0	0	0	0	0	0	0	0	0	0	0	0	0	0	0	0.034798	0	0	0	0	0	0	0	0	0	0	0.0288372	0	0	0	0
chr1:179972308-179975702	NM_014810	CEP350	0	0	0.0483857	0	0	0.0288517	0.0531788	0.0570173	0.0886842	0	0	0.0371654	0.040567	0	0	0.0512388	0.0729086	0	0.0422512	0	0	0	0	0	0.0415434	0	0.0378422	0	0.0702231	0.0343866	0.0720931	0	0.0564853	0.0409516	0
chr1:179972308-179993717	NM_014810	CEP350	0	0	0	0	0	0	0	0	0	0	0	0	0.0270446	0	0	0	0	0	0	0	0	0	0	0	0	0	0	0	0.0421339	0	0	0	0	0	0
chr1:179989083-179990144	NM_014810	CEP350	0	0	0	0	0	0	0	0	0	0	0	0	0	0	0	0	0	0	0	0	0	0	0	0	0	0	0	0	0	0	0	0	0	0.0409516	0
chr1:180031354-180034407	NM_014810	CEP350	0	0	0	0	0	0	0	0	0	0	0	0	0.0270446	0	0	0	0	0	0	0	0	0	0	0	0	0	0	0	0	0	0	0	0	0	0
chr1:180044156-180068120	NM_014810	CEP350	0	0	0	0	0	0	0	0	0	0	0	0	0	0	0	0	0	0	0	0	0	0	0.0750437	0	0	0	0	0	0	0	0	0	0	0	0
chr1:180366650-180382606	NM_032360	ACBD6	0	0	0	0	0	0	0.0531788	0	0	0	0	0	0.040567	0	0	0	0	0	0	0	0.0507546	0	0	0	0	0	0	0.0350255	0	0	0.0720931	0	0.0564853	0	0
chr1:180366650-180399397	NM_032360	ACBD6	0	0	0	0	0	0	0	0	0	0	0	0	0	0	0	0	0	0	0	0	0.0507546	0	0	0	0	0	0	0	0	0	0	0	0	0	0
chr1:180793888-180794480	NM_001135669	XPR1	0	0	0	0	0	0	0	0	0	0	0.03444	0	0	0	0	0	0	0	0	0	0	0	0	0	0	0	0	0	0	0	0	0.0511764	0	0	0
chr1:180804009-180843078	NM_001135669	XPR1	0	0	0	0	0	0	0	0	0	0	0	0	0	0	0	0	0	0	0	0	0	0	0	0	0	0	0.0378422	0	0	0	0	0	0	0	0
chr1:180805657-180849433	NM_001135669	XPR1	0	0	0	0	0	0	0	0	0	0	0	0	0	0	0	0	0	0	0	0	0	0	0	0	0	0	0	0	0	0	0	0	0.0282427	0	0
chr1:180953812-180962561	NM_005819	STX6	0.115367	0.541407	0.1129	0.145346	0	0.0721294	0.0531788	0.142543	0.0709473	0.102932	0.13776	0.0371654	0.081134	0.0617344	0	0	0.121514	0.227183	0.0633768	0.052197	0.126886	0.142317	0	0.106241	0.0553911	0.0693908	0.0946056	0.0875637	0.0702231	0.10316	0.187442	0.153529	0.0282427	0.184282	0.0760259
chr1:180953812-180974599	NM_005819	STX6	0	0.149354	0.0322571	0.0484488	0	0.0577035	0.0354525	0.0712716	0	0.0294093	0	0.0557481	0.040567	0.0308672	0	0	0	0	0.0422512	0	0.0507546	0.0406619	0	0.0607091	0	0.0693909	0.0567634	0.0350255	0	0.0343866	0.0865117	0.0341176	0.0564853	0.0614275	0.0760259
chr1:181546901-181549912	NM_000721	CACNA1E	0	0	0.0322571	0	0	0	0	0	0	0	0	0.0557481	0.0270446	0	0.0588731	0	0	0	0.0422512	0	0	0	0	0	0.0276956	0	0.0756845	0	0	0	0.0288372	0	0	0	0
chr1:183849749-183867031	NM_015149	RGL1	0	0	0	0	0	0	0	0	0	0	0	0	0	0	0	0	0	0	0	0	0	0	0	0	0	0	0	0	0	0	0	0.0341176	0	0	0
chr1:184701970-184718726	NM_025191	EDEM3	0	0	0	0	0	0	0	0	0	0	0	0	0	0	0	0	0	0.0378639	0	0	0	0	0	0	0	0	0	0	0	0	0	0	0.0282427	0	0
chr1:185143503-185144245	NM_001105518	SWT1	0	0	0	0	0	0	0	0	0	0	0	0	0	0	0	0	0	0	0	0	0	0	0	0	0.0276956	0	0	0	0	0	0	0	0	0	0
chr1:185171785-185191168	NM_001105518	SWT1	0	0	0	0	0	0.0288517	0	0	0	0	0	0	0	0	0	0	0	0	0	0	0	0	0	0	0	0	0	0	0	0	0	0	0	0	0
chr1:185183638-185200840	NM_001105518	SWT1	0.0865255	0	0	0.0322992	0	0.0721294	0	0	0.0886841	0.0294093	0	0	0.0270447	0.0617344	0.0392487	0.102478	0	0.0378639	0	0	0	0	0.0500292	0.0910636	0.110782	0.0231303	0.0946056	0.0350255	0.0421339	0	0.0288372	0.0682351	0.0282427	0	0
chr1:186310159-186313222	NM_003292	TPR	0	0	0	0	0	0	0	0	0	0	0	0	0	0	0	0	0	0	0	0	0	0	0	0	0	0	0	0	0	0	0.0432559	0	0	0	0
chr1:186359842-186360923	NR_031642	MIR548F1	0	0	0	0	0	0	0	0	0	0	0	0	0.040567	0	0.0392487	0	0	0	0	0	0	0	0	0	0	0	0	0	0.0280892	0	0	0	0	0	0
chr1:186415557-186418615	NM_022576	PDC	0.0865255	0	0	0	0	0	0	0	0	0	0	0	0	0	0	0	0	0	0	0	0	0	0	0	0	0	0	0	0	0	0	0	0	0	0
chr1:190195211-190234185	NM_199051	BRINP3	0	0	0	0	0	0	0	0	0	0	0	0	0	0	0	0	0	0	0	0	0	0	0	0	0	0	0	0	0.0561785	0	0	0	0	0	0
chr1:190195211-190250880	NM_199051	BRINP3	0	0	0	0	0	0	0	0	0	0	0	0	0	0	0	0	0	0	0	0	0	0	0	0	0	0	0	0	0.140446	0	0	0	0.0282427	0	0
chr1:190203501-190250880	NM_199051	BRINP3	0.0865255	0	0	0	0	0.0288517	0	0	0	0	0	0	0	0	0	0	0	0	0	0	0	0	0	0	0	0	0	0	0.0702231	0	0	0	0	0	0
chr1:190233994-190250880	NM_199051	BRINP3	0	0	0	0	0	0	0	0	0	0	0	0	0	0	0	0	0	0	0	0	0	0	0	0	0	0	0	0	0.0561785	0	0	0	0.0282427	0	0
chr1:192990226-192998787	NM_001199261	UCHL5	0	0	0	0	0	0	0	0	0	0	0	0	0	0	0	0	0	0	0	0	0	0	0	0	0	0	0.0378422	0	0	0	0.0288372	0	0	0	0
chr1:192997214-192998787	NM_001199261	UCHL5	0	0	0	0	0	0	0.0354525	0	0	0	0	0	0	0	0	0	0	0	0	0	0.0507546	0	0	0	0	0	0	0	0	0	0	0	0	0	0
chr1:193038163-193046180	NM_001173524	TROVE2	0	0.0373385	0	0	0	0	0	0	0	0.0294093	0	0	0	0	0	0	0	0	0	0	0	0.0406619	0	0	0.0276956	0	0.0378422	0	0	0	0	0	0	0	0
chr1:193044949-193046180	NM_001173524	TROVE2	0	0	0	0	0	0	0	0	0	0	0	0	0.040567	0	0.0588731	0	0	0	0	0.034798	0	0	0	0	0.0415434	0	0	0.0350255	0	0	0	0	0	0	0
chr1:193110979-193121574	NM_024529	CDC73	0	0	0	0	0	0	0	0	0	0	0.03444	0	0	0	0	0	0	0	0	0	0	0	0	0	0	0	0	0	0	0	0	0	0	0	0
chr1:193172924-193205486	NM_024529	CDC73	0	0	0	0	0	0	0	0	0	0	0	0	0	0	0	0	0	0	0	0	0	0	0	0	0	0	0.0378422	0	0	0	0	0.0341176	0.0282427	0	0
chr1:19519926-19523759	NM_020765	UBR4	0	0	0	0	0.0373949	0	0	0	0	0	0	0	0	0	0	0	0	0.0378639	0	0	0	0	0	0	0	0	0	0	0	0.0343866	0	0	0	0.0409516	0
chr1:196392179-196398887	NM_198503	KCNT2	0	0	0	0	0	0	0.0354525	0	0	0	0	0	0	0	0	0	0	0	0	0	0	0	0	0	0	0	0	0	0	0	0	0	0	0	0
chr1:197141289-197161029	NM_194314	ZBTB41	0	0	0	0	0	0	0	0	0	0	0	0	0	0	0	0	0	0	0	0	0	0	0	0	0	0	0	0.0350255	0	0	0	0	0.0282427	0	0
chr1:197552281-197581106	NM_001195215	DENND1B	0	0	0	0	0	0	0	0	0	0	0	0	0	0	0	0	0	0	0	0	0	0	0	0	0	0	0	0	0	0	0	0.0682351	0	0	0
chr1:197576202-197627499	NM_001195215	DENND1B	0	0	0	0	0	0	0	0	0	0	0	0	0	0	0	0	0	0	0	0	0	0	0	0	0	0	0	0	0.0280892	0	0	0.0341176	0	0	0
chr1:197611840-197627499	NM_001195215	DENND1B	0.0576837	0	0	0	0	0	0	0	0.0354737	0	0	0	0	0	0	0	0	0	0	0.052197	0.0761319	0	0.0500292	0	0.0692389	0	0	0	0.0280893	0	0	0.153529	0.0282427	0	0
chr1:197611840-197643299	NM_001195215	DENND1B	0	0	0	0	0	0	0.0354525	0	0	0	0	0	0	0	0	0	0	0	0	0	0	0	0	0	0	0	0	0	0	0	0	0	0	0	0
chr1:197611840-197684204	NM_001195215	DENND1B	0	0	0	0	0	0	0	0	0	0	0	0	0	0	0	0	0	0	0	0	0	0	0	0	0	0	0	0	0	0	0.0288372	0.56294	0	0	0
chr1:197621364-197684204	NM_001195215	DENND1B	0	0	0	0	0	0	0	0	0	0	0	0	0	0	0	0	0	0	0	0	0	0	0	0	0	0	0	0	0	0	0	0.42647	0	0	0
chr1:197641166-197684204	NM_001195215	DENND1B	0	0	0	0	0	0	0	0	0	0	0	0	0	0	0	0	0	0	0	0	0	0	0	0	0	0	0	0	0	0	0	0.324117	0	0	0
chr1:198201682-198233365	NM_133494	NEK7	0	0	0	0.0322992	0	0	0	0.0285086	0	0	0	0	0	0	0	0	0	0	0	0.034798	0	0	0	0	0	0	0	0	0	0	0	0	0	0	0.038013
chr1:200729966-200730226	NM_203459	CAMSAP2	0	0	0	0	0.0373949	0	0	0	0	0	0.03444	0	0	0	0	0	0	0	0	0	0	0.0813238	0	0.0303545	0.0553911	0	0.0378422	0.0700509	0.0280892	0	0	0	0	0	0
chr1:200729966-200776665	NM_203459	CAMSAP2	0	0	0	0	0	0	0	0	0	0	0	0	0	0	0	0	0	0	0	0	0	0	0	0	0	0	0.0378422	0	0	0	0	0	0	0	0
chr1:200729966-200784772	NM_203459	CAMSAP2	0.0576837	0.130685	0.0322571	0.0645984	0.0747898	0.129833	0.0354525	0	0.106421	0.0294093	0.03444	0	0.0540893	0.0308672	0.0981218	0	0.121514	0	0	0	0	0.0813238	0.0500292	0	0.0830867	0.0693908	0.0567634	0.0875637	0	0	0.0576745	0.0341176	0.042364	0.0409516	0.0950324
chr1:200729966-200801973	NM_203459	CAMSAP2	0	0	0	0	0.0373949	0	0	0	0	0	0	0	0	0	0	0	0	0	0	0	0	0	0	0	0	0	0	0	0	0	0	0	0	0	0
chr1:201816406-201817722	NM_018085	IPO9	0	0.0373385	0	0	0	0	0	0	0	0	0	0	0	0	0	0	0	0	0	0	0	0	0	0	0	0	0	0	0	0	0	0	0	0	0
chr1:201821231-201828122	NM_018085	IPO9	0	0	0.0322571	0	0	0.0288517	0	0	0	0	0.0516599	0	0	0	0	0	0.0729086	0	0	0	0	0.0406619	0	0	0.0276956	0	0.0378422	0	0.0280892	0	0	0	0	0.0409516	0.0570194
chr1:201823722-201826322	NM_018085	IPO9	0	0	0	0	0	0	0	0	0	0	0	0	0	0	0	0	0	0	0	0	0	0	0	0	0	0	0	0	0	0	0	0	0.0282427	0	0
chr1:201826223-201828122	NM_018085	IPO9	0	0	0	0	0	0	0	0	0	0	0	0	0	0	0.0392487	0	0	0	0	0	0	0	0	0	0	0	0	0	0	0	0	0	0	0	0
chr1:20230759-20231480	NM_015207	OTUD3	0	0	0	0	0	0	0	0	0	0	0	0	0.0270446	0	0	0	0	0	0	0	0	0	0	0	0	0	0.0378422	0	0	0	0	0	0.0282427	0	0
chr1:202742245-202746222	NM_006618	KDM5B	0	0	0	0.0645984	0	0	0	0	0	0.0294093	0	0	0	0	0	0	0	0	0	0	0	0	0	0	0	0	0	0	0	0	0	0	0	0.0614275	0
chr1:203676136-203677232	NM_001001396	ATP2B4	0	0	0	0	0	0	0	0	0	0	0	0	0	0	0	0	0	0	0	0	0	0	0	0	0	0	0	0	0.0561785	0.0343866	0	0	0	0	0
chr1:203680004-203691817	NM_001001396	ATP2B4	0	0	0	0	0.0373949	0	0	0	0	0	0	0	0	0	0	0	0	0	0	0	0	0	0	0	0	0	0	0	0	0	0	0	0	0	0
chr1:205388357-205389702	NM_001001552	LEMD1	0	0	0	0	0	0	0	0	0.0532105	0	0	0	0.040567	0	0	0	0	0	0	0	0	0	0	0.0607091	0.0969345	0	0	0	0.0280892	0	0	0	0.0564853	0	0
chr1:205693053-205698749	NM_022731	NUCKS1	0	0.0373385	0	0	0	0.0865552	0.0354525	0.042763	0	0	0	0	0	0	0	0	0	0.0378639	0	0.034798	0	0	0	0.0455318	0.0553911	0	0	0.0350255	0.0702231	0	0	0.0511764	0	0	0
chr1:206589248-206603572	NM_001170637	SRGAP2	0	0	0	0	0	0	0.0531788	0	0	0	0	0	0	0	0	0	0	0	0	0	0.0507546	0	0	0	0	0	0	0	0	0	0	0	0	0	0
chr1:207930358-207940540	NM_002389	CD46	0	0.0746769	0	0	0	0	0	0	0	0	0	0	0	0.077168	0	0	0	0	0	0	0	0	0	0	0	0	0	0	0.0280892	0	0	0	0	0	0
chr1:208266130-208270228	NM_025179	PLXNA2	0	0	0	0	0	0	0	0	0	0	0	0	0	0	0	0	0	0	0.0422512	0	0	0	0	0	0	0	0	0	0	0	0	0	0	0	0
chr1:208383624-208391347	NM_025179	PLXNA2	0	0	0	0	0	0	0.0354525	0	0	0	0	0	0.0270446	0.0463008	0.0784975	0	0	0	0	0	0	0.0406619	0	0	0	0	0	0	0.112357	0	0	0	0	0	0
chr1:210186977-210194599	NM_001146261	SYT14	0	0	0.0483857	0.0968976	0.0373949	0	0.0354525	0	0.0532105	0	0.13776	0	0.0270446	0	0	0.102478	0.121514	0.0378639	0	0	0.0761319	0	0.0500292	0.0303545	0	0.0231303	0	0	0.0421339	0	0.0865117	0.0511764	0.0282427	0	0
chr1:210522276-210560925	NM_001122834	HHAT	0	0	0	0	0	0	0	0	0	0	0	0	0	0	0	0	0.0486057	0	0	0	0	0	0	0	0	0	0	0	0	0	0	0	0	0	0
chr1:21076215-21100103	NM_016287	HP1BP3	0	0.112015	0.0483857	0	0	0.0865552	0.0354525	0.0570173	0.0709473	0.0441139	0	0.0371654	0.0946563	0.0463008	0.0784975	0	0	0	0.0422512	0	0	0	0.175102	0.0455318	0	0	0.0378422	0.0700509	0	0	0.0576745	0	0	0.0614275	0
chr1:21083658-21100103	NM_016287	HP1BP3	0	0.112015	0.1129	0	0	0.0721294	0.0354525	0.0570173	0.141895	0.0588186	0.0516599	0.0557481	0.0270447	0.077168	0.0784975	0	0.0729086	0.0946597	0	0	0	0.0609928	0.225131	0.0607091	0.110782	0	0.113527	0.0700509	0.0842678	0.0687732	0.0576745	0.0852939	0.0988493	0.0409516	0
chr1:21083658-21103243	NM_016287	HP1BP3	0	0	0	0.0322992	0	0.0721294	0.0886313	0.0285086	0.141895	0.0882279	0	0	0.0676116	0.0308672	0.0784975	0	0	0.0378639	0	0	0	0.0813238	0.0500292	0.136595	0.180021	0.0462606	0.0756845	0.122589	0.0842678	0	0.0576745	0	0.0564853	0	0
chr1:21083658-21107033	NM_016287	HP1BP3	0	0.0373385	0	0	0	0	0	0.0285086	0	0	0	0	0	0	0	0	0	0	0	0	0	0	0	0	0	0	0	0	0	0	0	0	0	0	0
chr1:21091869-21100103	NM_016287	HP1BP3	0	0	0	0	0	0.0721294	0	0	0.0709473	0.0294093	0	0	0.0270446	0	0.0981218	0	0	0	0	0	0	0	0	0.0303545	0.0276956	0	0	0.0350255	0.0280892	0	0	0	0	0	0
chr1:21091869-21103243	NM_016287	HP1BP3	0.0865255	0	0	0	0	0.0721294	0	0	0.0354737	0.0294093	0	0	0.040567	0	0	0	0	0	0	0	0	0	0	0	0.0553911	0	0	0.0350255	0	0.0343866	0.0288372	0	0.0282427	0.0409516	0
chr1:21094076-21103243	NM_016287	HP1BP3	0	0	0	0	0	0	0	0	0	0.0294093	0	0	0	0	0	0	0	0	0	0	0	0	0	0	0	0	0	0	0	0	0	0	0	0	0
chr1:21097422-21100103	NM_016287	HP1BP3	0	0	0	0	0	0.0288517	0.0354525	0.0285086	0.0709473	0.0882279	0	0.0371654	0	0	0.0588731	0	0	0	0	0	0	0.0813238	0	0	0.0415434	0	0.0756845	0.0525382	0.0280893	0	0.10093	0.0341176	0.0706066	0	0
chr1:21097422-21103243	NM_016287	HP1BP3	0	0	0	0	0	0	0	0	0	0	0	0	0.0270446	0	0	0	0	0	0	0	0	0	0	0	0	0	0	0.0350255	0.0421339	0	0	0	0	0	0
chr1:211092981-211093411	NM_002238	KCNH1	0	0	0.0483857	0	0	0	0	0	0	0	0	0	0	0	0.0588731	0	0	0	0	0	0	0	0	0	0	0	0	0	0	0	0	0	0	0	0
chr1:211192205-211192598	NM_002238	KCNH1	0	0	0	0	0	0	0	0	0	0	0	0	0.0270446	0	0	0	0	0	0	0	0	0	0	0	0	0	0	0	0	0	0	0	0	0	0
chr1:211526580-211527809	NM_004619	TRAF5	0	0	0	0	0	0.0432776	0.0354525	0	0	0	0	0	0	0	0	0	0	0	0	0	0	0.0609928	0	0	0	0	0	0	0	0.0343866	0.0288372	0	0.0282427	0	0
chr1:21167348-21191755	NM_003760	EIF4G3	0	0	0	0	0	0	0	0	0	0	0	0	0	0	0	0	0	0	0	0	0	0	0	0	0	0	0	0	0.0280893	0	0	0	0	0	0
chr1:211952259-211966532	NM_014873	LPGAT1	0	0	0.0322571	0	0	0.0288517	0.0886313	0	0	0	0	0	0	0.0308672	0	0	0	0.0567958	0	0.034798	0	0.0406619	0.0750437	0	0.0276956	0.0231303	0.0567634	0.0350255	0.0702231	0.0343866	0.0288372	0.0341176	0	0	0.038013
chr1:211956570-211966532	NM_014873	LPGAT1	0	0	0	0	0	0	0	0	0	0	0	0	0	0	0	0.0512388	0	0	0	0	0	0	0	0	0	0	0	0	0	0	0	0	0	0	0
chr1:211960973-211966532	NM_014873	LPGAT1	0	0	0	0	0	0	0	0	0	0	0	0	0	0	0	0	0	0	0	0	0	0	0	0	0.0415434	0	0	0	0	0	0	0	0	0	0
chr1:21220009-21268823	NM_003760	EIF4G3	0	0	0	0	0	0	0	0	0.0354737	0	0.03444	0	0	0	0	0	0	0	0	0	0	0	0	0	0	0.0231303	0	0	0	0	0	0	0	0	0
chr1:212218001-212220759	NM_016448	DTL	0	0	0	0	0	0	0	0	0	0	0.03444	0	0	0	0	0	0	0	0	0	0	0	0	0	0.0276956	0	0	0	0.0421339	0	0.0288372	0	0	0.0409516	0
chr1:21231375-21268823	NM_003760	EIF4G3	0	0	0	0	0	0	0	0	0	0	0	0.0371654	0	0	0	0	0	0	0	0.034798	0	0	0	0	0	0	0	0	0	0.0343866	0	0	0	0	0
chr1:21267983-21268823	NM_003760	EIF4G3	0	0	0	0	0	0	0	0	0	0	0	0	0	0	0.0392487	0	0	0	0	0	0	0	0	0	0	0	0	0	0	0	0	0	0	0	0
chr1:21295966-21299592	NM_003760	EIF4G3	0	0	0	0	0	0	0	0	0	0	0	0.0371654	0	0	0	0	0	0	0	0	0	0	0	0	0	0	0	0	0	0	0	0	0	0	0
chr1:21295966-21307720	NM_003760	EIF4G3	0	0	0	0.113047	0.0747898	0.0577035	0	0	0.0532105	0	0.12054	0	0	0	0	0.0512388	0	0.0378639	0	0	0	0.0406619	0	0	0.0276956	0	0	0	0.0421339	0.0343866	0	0.0341176	0	0	0
chr1:21295966-21329301	NM_003760	EIF4G3	0.0576837	0.0373384	0	0	0	0.0432776	0.0354525	0	0	0	0.0516599	0	0	0	0.0392487	0	0	0	0	0	0.101509	0	0.0750437	0	0	0	0.0378422	0	0	0	0	0.0341176	0.0282427	0	0
chr1:213037066-213046160	NM_014053	FLVCR1	0	0	0	0	0	0	0	0.0712716	0	0	0	0	0.0270446	0	0	0	0	0	0	0	0	0	0	0	0	0	0	0	0	0	0	0	0	0	0
chr1:213037066-213058738	NM_014053	FLVCR1	0	0	0	0.0322992	0	0	0	0	0	0	0	0	0	0	0	0	0	0.0567958	0	0	0	0	0	0	0.0415434	0.0231303	0	0	0.0280892	0	0.0432559	0	0	0	0
chr1:213046019-213062599	NM_014053	FLVCR1	0	0.0373385	0	0	0	0	0	0	0.0354737	0	0	0	0	0.0308672	0	0	0	0	0	0	0	0	0	0	0	0	0	0	0.0421339	0	0.0288372	0	0	0	0
chr1:21306826-21307720	NM_003760	EIF4G3	0	0	0	0	0	0	0	0	0	0	0	0	0	0	0	0	0	0	0	0	0	0	0	0	0	0	0	0	0	0	0	0	0	0.0409516	0
chr1:213139063-213139687	NM_001136474	VASH2	0	0	0	0	0	0	0	0	0	0.0294093	0	0	0	0.0308672	0	0	0	0	0	0	0	0	0	0	0.0415434	0	0	0	0	0	0	0	0	0	0
chr1:21324093-21329301	NM_003760	EIF4G3	0	0	0	0	0	0	0	0	0	0	0	0	0	0	0	0	0	0	0	0.034798	0	0	0	0	0	0	0	0	0	0	0	0	0	0	0
chr1:213246211-213277911	NM_001136138	RPS6KC1	0	0	0	0	0	0	0	0	0	0	0	0.0557481	0	0	0	0	0	0	0	0	0	0	0	0.0303545	0	0	0	0	0	0	0	0	0.0282427	0	0
chr1:213251037-213290752	NM_001136138	RPS6KC1	0.0576837	0	0	0.0645984	0	0.0721294	0	0	0	0.0294093	0.03444	0	0.0270447	0.0308672	0.0784975	0.0512388	0	0.0378639	0	0.069596	0.0507546	0	0.0500292	0.0758863	0.0276956	0.0231303	0.0567634	0.0525382	0.0842678	0.0687732	0.0865117	0	0.112971	0.102379	0.038013
chr1:213251037-213303232	NM_001136138	RPS6KC1	0	0	0	0	0	0.0288517	0	0	0	0	0	0	0	0	0	0	0	0	0	0	0	0	0	0	0	0	0	0	0	0	0	0	0	0	0
chr1:213290658-213303232	NM_001136138	RPS6KC1	0	0	0	0	0	0	0	0	0	0	0	0	0	0	0	0	0	0	0	0	0	0	0	0	0	0	0	0	0	0	0.0432559	0	0	0	0
chr1:213302869-213349835	NM_001136138	RPS6KC1	0	0	0	0	0	0	0	0	0	0	0	0	0	0	0	0	0	0	0	0	0	0	0	0	0	0	0	0	0	0	0	0	0	0.0409516	0
chr1:213341200-213349835	NM_001136138	RPS6KC1	0	0	0	0	0	0	0	0	0.0354737	0	0	0	0	0	0	0	0	0	0	0.034798	0	0	0	0	0	0	0	0	0	0	0	0	0	0	0
chr1:21377358-21415706	NM_003760	EIF4G3	0	0	0	0	0.0373949	0	0	0	0	0	0	0	0	0	0	0	0	0	0	0	0	0	0	0	0	0	0	0	0	0	0	0	0	0	0
chr1:21377358-21437876	NM_003760	EIF4G3	0	0	0	0.0484488	0	0	0	0	0	0	0	0	0	0	0	0	0	0	0	0	0	0	0	0	0	0	0	0	0	0	0	0.0341176	0.042364	0	0
chr1:21415630-21437876	NM_003760	EIF4G3	0	0	0.0322571	0.0322992	0	0	0	0	0	0	0	0	0	0	0	0	0	0	0	0	0	0	0	0	0	0	0	0	0	0	0.0288372	0	0	0	0
chr1:214169811-214185058	NM_001270616	PROX1	0	0	0	0	0.0373949	0	0	0	0	0	0	0	0	0	0	0	0	0	0	0	0	0	0	0	0	0	0	0	0	0	0	0	0	0	0
chr1:214564330-214571344	NM_005401	PTPN14	0	0	0	0	0	0	0	0	0	0	0	0	0	0	0	0	0	0	0	0.034798	0	0	0	0	0	0	0	0	0	0	0	0	0	0	0
chr1:214787056-214795624	NM_016343	CENPF	0	0	0	0	0	0	0	0	0	0	0	0	0	0	0	0	0	0	0	0	0	0	0	0	0	0	0	0	0	0	0.0288372	0	0	0	0
chr1:215342541-215345526	NM_001017424	KCNK2	0.0576837	0	0.0322571	0	0	0	0	0.0285086	0.0532105	0.0294093	0	0	0.121701	0.077168	0.137371	0	0	0	0.0422512	0	0	0.0406619	0	0.106241	0.0276956	0	0.264896	0.0350255	0.0280893	0	0.0720931	0	0.0282427	0	0
chr1:215342541-215368435	NM_001017424	KCNK2	0	0	0	0	0	0	0	0	0	0	0	0	0	0	0	0	0	0	0	0	0	0	0	0	0	0	0.0567634	0	0	0	0	0	0	0	0
chr1:21548239-21554534	NM_001113347	ECE1	0	0	0	0	0	0	0	0.0285086	0	0	0	0	0	0	0	0	0	0	0	0	0	0	0	0	0	0	0	0	0	0	0	0	0	0	0
chr1:215749243-215752480	NM_016121	KCTD3	0	0	0.0322571	0	0	0	0	0	0	0	0.03444	0	0	0	0	0	0	0	0	0	0	0	0	0	0	0	0	0.0350255	0	0.0687732	0	0.0511764	0	0	0
chr1:215759837-215768813	NM_016121	KCTD3	0	0	0.0322571	0	0	0	0.0354525	0	0.0354737	0	0	0	0	0	0	0	0	0	0	0	0.0761319	0	0	0	0	0	0.0567634	0	0	0	0.0288372	0	0	0.0614275	0
chr1:216219772-216270555	NM_206933	USH2A	0	0	0	0	0	0	0	0	0	0	0	0	0	0	0	0	0.0486057	0	0	0	0	0	0	0	0	0	0	0	0	0	0	0	0	0	0
chr1:216243442-216251704	NM_206933	USH2A	0	0	0	0	0	0	0.0354525	0	0	0	0	0	0	0	0	0	0	0	0	0	0	0	0	0	0	0	0	0	0	0	0	0	0	0	0
chr1:216243442-216270555	NM_206933	USH2A	0.0865255	0	0	0	0	0	0	0	0	0	0	0	0	0	0	0	0	0	0	0	0	0	0	0	0	0	0	0	0.0280893	0	0	0	0	0	0
chr1:216348593-216380773	NM_007123	USH2A	0.115367	0	0	0.0322992	0	0	0	0	0	0	0	0	0	0	0	0	0	0	0	0	0	0	0	0	0	0	0	0	0.0983124	0	0	0	0	0	0
chr1:216495224-216500996	NM_007123	USH2A	0.115367	0	0	0	0	0	0.106358	0	0	0	0	0	0	0	0	0.0768582	0	0	0	0.052197	0	0	0	0	0	0	0	0	0.0983124	0	0	0	0	0	0.038013
chr1:216737560-216741440	NM_001243515	ESRRG	0	0	0	0	0	0	0	0	0	0.0735232	0	0	0	0.0463008	0.0392487	0	0	0	0	0	0	0	0.0500292	0	0.0276956	0	0	0	0	0	0	0	0.0282427	0	0
chr1:216824314-216850833	NM_001243515	ESRRG	0	0	0	0	0	0.0432776	0	0	0	0	0	0	0	0	0	0	0	0	0	0	0.0507546	0.0406619	0.0500292	0	0	0	0.0378422	0.0350255	0	0	0	0	0.042364	0	0
chr1:216824314-216880828	NM_001243515	ESRRG	0	0	0	0	0	0	0	0	0	0	0	0	0	0	0	0	0	0	0	0	0	0	0	0	0	0	0	0	0	0	0	0	0.042364	0	0
chr1:216850417-216850833	NM_001243515	ESRRG	0	0	0	0	0	0.0288517	0	0	0	0	0	0	0	0	0	0	0.0486057	0	0	0	0	0	0	0.0303545	0.0415434	0	0	0	0	0	0	0	0	0	0
chr1:217783662-217787544	NM_018040	GPATCH2	0	0	0	0	0	0	0	0	0	0	0	0	0	0	0	0	0	0	0	0	0	0	0	0	0	0	0	0	0	0	0	0	0	0.0409516	0
chr1:22007300-22021714	NM_032236	USP48	0	0	0.0322571	0	0	0	0	0	0	0	0	0	0.0270446	0	0	0	0	0	0	0	0	0	0	0	0	0	0	0	0	0	0.0288372	0	0	0	0
chr1:220178589-220180680	NR_002753	RNU5F-1	0	0	0	0	0	0	0	0	0	0	0	0	0	0	0.0392487	0	0	0	0	0	0	0	0	0	0	0	0	0	0	0	0	0	0	0	0
chr1:220179447-220180680	NR_002753	RNU5F-1	0	0	0	0	0	0.0288517	0	0	0	0	0	0	0	0	0	0	0	0	0	0	0	0	0	0.0303545	0	0	0	0	0	0	0	0	0	0	0
chr1:22027990-22030111	NM_032236	USP48	0	0	0	0	0	0.0288517	0	0	0	0	0	0	0	0	0	0	0	0	0	0	0	0	0	0	0	0	0	0	0	0	0.0576745	0.0341176	0	0	0
chr1:22030754-22048257	NM_032236	USP48	0	0	0	0	0	0	0	0.0285086	0	0	0	0	0	0	0	0	0	0	0	0	0	0	0	0	0	0	0	0	0	0	0	0	0	0	0
chr1:220355598-220356273	NM_012414	RAB3GAP2	0	0	0	0	0	0.0288517	0	0	0	0	0	0	0	0	0	0	0	0	0	0	0	0	0	0	0.0276956	0	0	0	0	0	0	0	0	0	0
chr1:220386228-220387321	NM_012414	RAB3GAP2	0	0	0.0806428	0	0	0	0	0	0	0	0	0	0.0270446	0	0	0	0	0	0	0	0	0	0	0	0	0	0	0	0	0	0	0	0	0	0
chr1:22041881-22048257	NM_032236	USP48	0.0576837	0	0	0.0322992	0	0	0	0	0	0	0.03444	0	0	0	0	0	0	0	0.0422512	0	0	0	0	0	0	0	0	0	0.0280893	0	0.0432559	0	0.042364	0	0
chr1:22041881-22050588	NM_032236	USP48	0	0	0	0	0	0.0288517	0	0	0.0532105	0	0	0	0	0	0	0	0.0486057	0	0	0	0	0	0	0	0.0276956	0	0	0	0.0280893	0	0	0	0	0	0
chr1:22047528-22048257	NM_032236	USP48	0	0	0.0322571	0	0	0	0	0.0285086	0	0	0	0	0	0	0	0	0.0486057	0	0.0422512	0	0	0	0	0	0.0276956	0	0	0	0	0	0	0	0	0	0
chr1:22073559-22084276	NM_001032730	USP48	0.0576837	0	0	0	0	0	0	0	0.0354737	0	0	0	0	0	0	0	0	0	0	0	0	0	0	0	0	0	0	0	0	0	0	0	0	0	0
chr1:22074630-22078108	NM_001032730	USP48	0	0	0	0	0	0	0	0	0	0	0	0	0.0270446	0	0	0	0	0	0	0	0.0507546	0	0	0	0	0	0	0	0	0	0.0288372	0	0	0	0
chr1:220752695-220792097	NM_018650	MARK1	0	0	0	0	0	0	0.0354525	0	0.0354737	0	0	0	0	0	0	0	0	0	0	0	0	0	0	0	0	0	0.0378422	0	0.0280892	0	0	0	0	0	0
chr1:220771672-220792097	NM_018650	MARK1	0	0	0	0	0	0.0288517	0	0	0	0	0	0	0	0	0	0	0	0	0	0	0	0	0	0	0.0276956	0	0	0	0	0	0	0	0	0	0
chr1:222897433-222898897	NM_144695	BROX	0	0	0	0	0	0	0	0	0	0	0	0	0	0	0	0	0	0	0.0422512	0	0	0	0	0	0.0276956	0	0	0	0	0	0	0	0	0	0
chr1:223991875-223994649	NM_001031685	TP53BP2	0	0.0373385	0	0.0484488	0.0373949	0.0865552	0.0531788	0	0.0354737	0.102932	0.0516599	0	0.121701	0.0463008	0.0392487	0	0	0	0	0.034798	0	0.0406619	0	0.0607091	0.0276956	0	0.0567634	0.0700509	0.0280892	0.0515799	0.0720931	0.0852939	0.0564853	0.0819033	0
chr1:224377278-224378021	NM_003676	DEGS1	0	0.0373385	0	0	0	0.0432776	0	0	0.0532105	0	0	0	0.0270446	0.0308672	0.0392487	0	0	0	0.0422512	0	0	0.0813238	0	0	0.0553911	0	0.0946056	0	0	0	0	0	0.0282427	0	0
chr1:224505395-224514166	NM_001243146	NVL	0	0	0	0	0	0	0	0	0	0	0	0	0	0	0	0	0	0	0	0	0	0	0	0	0.0276956	0	0	0	0	0	0	0	0	0	0
chr1:224553580-224559125	NM_001277197	CNIH4	0	0.0373385	0.0322571	0	0	0.0432776	0	0	0	0.0441139	0	0	0.0540893	0	0	0	0	0	0	0	0	0	0	0.0455318	0.0415434	0	0	0	0.0421339	0	0.0720931	0	0	0	0
chr1:224588651-224599267	NM_001115113	WDR26	0	0	0	0	0	0	0	0	0	0	0	0	0	0	0	0	0.0486057	0	0	0	0	0	0	0	0	0	0	0	0	0	0	0	0	0	0
chr1:224592131-224612356	NM_001115113	WDR26	0	0	0	0	0	0	0	0	0.0354737	0	0	0	0	0	0	0	0	0	0	0	0	0	0	0	0	0	0	0.0350255	0	0	0	0	0	0	0
chr1:225140371-225156576	NM_144989	DNAH14	0	0	0	0	0	0	0	0	0.0354737	0	0	0	0	0	0	0	0	0	0	0	0	0	0.0750437	0	0	0	0	0	0	0	0	0	0.0282427	0	0
chr1:225140371-225161855	NM_144989	DNAH14	0.0865255	0.0746769	0	0.0484488	0.0934872	0.331795	0.124084	0.0570173	0.106421	0.0588186	0	0.0371654	0.121701	0	0.156995	0.43553	0.0486057	0	0.0845024	0.121793	0.5583	0.0609928	0.27516	0.0455318	0.0553911	0	0.17029	0.140102	0.154491	0	0.0432559	0.153529	0.395397	0.0614275	0
chr1:225140371-225195246	NM_144989	DNAH14	0.173051	0.0560077	0	0	0	0.0865552	0.0354525	0.0570173	0.0354737	0	0.03444	0.0557481	0	0.0308672	0.0392487	0.153716	0.0486057	0.0378639	0.126754	0.052197	0.380659	0	0.150087	0	0	0.0578257	0.0378422	0.0350255	0.112357	0.0343866	0.0576745	0.0682351	0.0988493	0.0409516	0.0570194
chr1:225140371-225211567	NM_144989	DNAH14	0	0	0	0	0.0560923	0.0288517	0.0531788	0	0	0	0	0	0	0	0	0	0	0	0	0	0	0	0.0500292	0	0	0	0	0	0	0	0	0	0	0	0
chr1:225190484-225284941	NM_001145154	DNAH14	0	0	0	0	0	0.0432776	0.0354525	0	0.0354737	0	0	0	0	0	0	0	0	0	0	0	0	0	0.0500292	0	0	0	0	0	0	0	0	0	0	0	0
chr1:225226395-225284941	NM_001373	DNAH14	0.0576837	0	0	0	0	0	0	0	0	0	0	0	0	0	0	0	0	0	0	0	0	0	0	0	0.0276956	0	0	0	0	0.0343866	0	0	0	0	0
chr1:225266908-225284941	NM_001373	DNAH14	0	0	0	0	0	0	0.0354525	0	0	0	0	0	0	0	0.0392487	0.0512388	0	0	0	0	0	0.0406619	0	0	0	0	0	0	0.0280892	0	0	0	0.0282427	0	0
chr1:225270250-225332330	NM_001373	DNAH14	0	0	0	0	0	0	0.0354525	0	0	0	0	0	0	0	0	0	0	0	0	0	0	0	0	0	0	0	0	0	0	0	0.0288372	0	0	0.0409516	0
chr1:225339706-225373127	NM_001373	DNAH14	0	0	0	0	0	0	0	0	0	0	0.03444	0	0	0	0	0	0	0	0	0	0	0	0	0	0	0	0	0	0	0	0	0	0	0	0
chr1:225372992-225394922	NM_001373	DNAH14	0	0	0	0.0322992	0.0373949	0	0	0	0.0354737	0	0	0	0	0	0	0	0.0486057	0	0	0	0	0	0	0	0	0	0	0	0	0	0	0	0	0	0
chr1:225594365-225603034	NM_002296	LBR	0	0	0	0	0	0	0	0	0	0	0	0	0	0	0	0	0	0	0	0	0	0	0	0	0	0	0	0	0	0	0	0	0.0282427	0	0
chr1:225600155-225603034	NM_002296	LBR	0	0	0	0	0	0	0.0531788	0.0285086	0	0.0294093	0	0	0.040567	0	0	0	0	0	0	0	0	0	0	0.0303545	0.0553911	0	0	0	0	0	0.0432559	0	0	0	0
chr1:226175596-226176089	NM_152608	SDE2	0.0865255	0	0	0	0	0	0	0	0	0	0	0	0	0	0	0	0	0	0	0	0	0	0	0	0	0	0	0	0	0	0.0288372	0	0	0	0
chr1:226453233-226475498	NM_001270409	LIN9	0	0.0373385	0	0	0	0	0	0	0	0	0.03444	0	0	0	0	0	0	0	0	0	0	0	0	0	0	0	0	0	0	0	0	0	0	0	0
chr1:226453913-226488906	NM_001270409	LIN9	0	0	0	0	0	0	0	0	0.0354737	0	0	0	0	0	0	0	0	0	0	0	0	0	0	0	0	0	0.0378422	0	0	0	0	0	0	0	0
chr1:227192694-227204751	NM_003607	CDC42BPA	0	0	0	0	0	0.0288517	0.0531788	0	0	0	0	0	0	0	0	0	0	0	0	0	0	0	0	0	0.0415434	0	0.0378422	0	0	0	0	0.0341176	0	0	0
chr1:227327276-227335260	NM_003607	CDC42BPA	0	0	0	0	0	0	0	0	0	0.0294093	0	0	0	0	0	0	0	0	0	0	0	0	0	0	0	0	0	0.0525382	0	0	0	0	0	0	0.038013
chr1:227381486-227400920	NM_003607	CDC42BPA	0	0	0	0	0	0	0	0	0	0	0	0	0	0	0	0	0	0	0	0	0.0507546	0	0	0	0	0	0	0	0	0	0	0	0	0	0
chr1:227381486-227441856	NM_003607	CDC42BPA	0.0576837	0	0	0	0	0.0288517	0	0	0.0354737	0	0	0	0	0	0	0	0	0	0	0	0	0	0	0	0	0	0	0	0	0	0	0	0	0	0
chr1:229593907-229599423	NM_018230	NUP133	0	0	0	0	0	0	0.0354525	0	0	0	0	0	0	0	0	0	0	0	0	0	0	0	0	0	0	0	0	0	0	0	0	0	0	0	0
chr1:229596357-229599423	NM_018230	NUP133	0	0	0	0	0	0.0288517	0	0	0	0	0	0	0	0	0	0	0	0	0	0	0	0	0	0	0	0	0	0	0	0	0	0	0	0	0
chr1:229596357-229601266	NM_018230	NUP133	0	0	0	0	0	0	0	0	0.0709473	0	0	0.0371654	0	0	0	0	0	0	0	0	0	0	0	0	0	0	0	0	0	0	0	0	0.0282427	0	0
chr1:230798886-230800333	NM_001145036	COG2	0	0	0	0	0	0	0	0	0	0	0	0	0.0270446	0	0	0	0	0	0.0422512	0	0	0	0	0	0	0.0346954	0	0	0	0	0	0	0	0	0
chr1:230798886-230807386	NM_001145036	COG2	0	0	0.0322571	0	0	0	0	0	0.0354737	0	0	0	0	0	0	0	0	0	0	0	0	0	0	0	0	0	0	0	0	0	0	0	0	0.0614275	0
chr1:230798886-230810870	NM_001145036	COG2	0.0576837	0	0	0	0	0.0577035	0	0	0	0	0	0	0	0.0308672	0	0	0	0	0	0	0.0507546	0	0.0500292	0	0.0415434	0	0.0567634	0	0	0	0	0.0341176	0	0	0.038013
chr1:231079551-231097049	NM_001122835	TTC13	0	0	0	0	0	0	0	0	0	0	0	0	0	0	0	0	0	0	0	0	0	0	0	0	0	0	0	0	0	0	0	0	0.0282427	0	0
chr1:231090078-231097049	NM_001122835	TTC13	0.0865255	0.0373384	0.0645142	0	0	0.100981	0.0354525	0.0570173	0.141895	0.0294093	0	0.0371654	0.081134	0	0	0.102478	0	0	0	0.034798	0.101509	0.142317	0.0500292	0.0455318	0	0.0231303	0.0946056	0.0700509	0.0421339	0.0687732	0.129768	0.0511764	0.0706066	0	0.038013
chr1:231506307-231509845	NM_022051	EGLN1	0	0	0	0	0.0747898	0	0	0	0	0.0441139	0	0	0.040567	0.0308672	0.0392487	0	0	0	0	0	0	0.0406619	0	0.0455318	0.0415434	0.0346954	0.0378422	0	0	0	0.0288372	0.0341176	0.042364	0	0
chr1:231672958-231678357	NM_005999	TSNAX	0	0.0933461	0.0483857	0.0322992	0	0	0	0	0	0	0.0688799	0	0.0676116	0.0463008	0	0	0	0.0378639	0	0	0.0507546	0	0	0	0	0	0	0	0	0.0515799	0.0432559	0.0511764	0.0282427	0	0.038013
chr1:231837700-231906816	NM_001164554	DISC1	0	0	0	0	0	0	0	0	0	0	0	0	0	0	0	0	0	0	0	0	0	0	0	0	0	0	0	0	0.0561785	0	0	0	0	0	0
chr1:231885671-231906816	NM_001164551	DISC1	0	0	0	0	0	0	0.0354525	0	0	0	0	0	0	0	0	0	0	0	0	0	0.0507546	0	0	0	0	0	0	0	0.0421339	0	0	0	0	0	0
chr1:231885671-231935956	NM_001164551	DISC1	0	0	0	0	0	0	0	0	0	0	0	0	0	0	0	0	0	0	0	0	0	0	0	0	0	0	0	0	0.0561785	0	0	0	0	0	0
chr1:231885671-231954263	NR_002227	unkn	0	0	0	0	0	0	0	0	0	0	0	0	0	0	0	0	0	0	0	0.034798	0	0	0.0500292	0	0	0	0	0	0.0702231	0	0	0	0	0	0
chr1:23189529-23191705	NR_036214	MIR4253	0	0	0	0.0322992	0	0	0	0	0	0	0	0	0	0	0	0	0	0	0	0	0	0	0	0	0	0	0	0	0	0	0	0.0341176	0	0	0
chr1:231930987-231954263	NR_002227	unkn	0.519153	0	0	0	0.130882	0.0865552	0.496335	0.0712716	0.0709473	0	0.10332	0	0	0	0.0588731	0.0768582	0	0.0567958	0	0.139192	0.735942	0	0.125073	0	0	0.0231303	0	0.0350255	0.702231	0	0	0.0341176	0.268305	0.0409516	0.038013
chr1:231954074-231954263	NR_002227	unkn	0	0	0	0	0	0	0	0	0	0	0	0	0	0	0	0	0	0	0.0422512	0.069596	0	0	0	0	0	0	0	0	0.0421339	0	0	0	0	0	0
chr1:232551239-232568217	NM_020808	SIPA1L2	0	0	0	0	0	0	0	0	0	0	0.03444	0	0	0	0	0	0	0	0	0	0	0	0	0	0	0	0	0	0	0	0	0.0341176	0	0	0
chr1:232596632-232607274	NM_020808	SIPA1L2	0	0	0	0.0322992	0.0747898	0	0	0.0285086	0	0	0.10332	0	0	0	0	0	0	0	0	0	0	0	0	0	0	0.0231303	0	0	0.0561785	0	0	0.0511764	0	0	0
chr1:232596632-232615476	NM_020808	SIPA1L2	0.0576837	0	0	0	0.0373949	0	0	0	0	0	0	0	0	0	0	0	0	0	0	0	0	0	0	0	0	0	0	0	0	0	0	0	0	0	0
chr1:232596632-232619712	NM_020808	SIPA1L2	0	0	0	0	0	0	0	0	0	0	0	0	0	0	0	0	0	0	0	0	0	0	0	0	0	0	0	0	0	0	0	0.0341176	0	0	0
chr1:232649602-232651354	NM_020808	SIPA1L2	0	0	0	0	0.112185	0	0	0	0	0	0.03444	0.0371654	0	0	0	0	0.0729086	0	0	0	0	0	0.0500292	0	0	0	0	0	0.0561785	0	0	0.0341176	0	0	0
chr1:233190013-233193036	NM_014801	PCNX2	0	0	0	0	0	0	0	0	0	0	0	0	0	0	0	0	0	0	0	0	0	0	0	0	0	0	0	0	0	0.0515799	0	0	0	0	0
chr1:233296028-233344435	NM_014801	PCNX2	0	0	0	0	0	0	0	0	0.0354737	0	0	0	0	0	0	0	0	0	0	0	0	0	0	0	0	0	0	0	0	0	0	0	0	0	0
chr1:233313547-233344435	NM_014801	PCNX2	0	0	0	0	0	0	0	0	0	0	0	0	0	0	0	0	0	0	0	0	0	0	0	0	0	0	0.0378422	0	0	0	0.0432559	0	0	0.0409516	0
chr1:233334684-233344435	NM_014801	PCNX2	0	0	0	0	0	0	0	0	0	0	0	0	0	0	0	0	0	0	0	0	0	0	0	0	0	0	0	0	0	0	0.0288372	0	0	0	0
chr1:233334684-233372726	NM_014801	PCNX2	0	0	0	0	0	0	0	0	0	0	0	0	0	0	0	0	0	0	0	0	0	0	0	0	0	0	0	0	0	0	0	0	0	0.0409516	0
chr1:233334684-233388534	NM_014801	PCNX2	0	0	0	0	0	0	0	0	0	0	0.0516599	0	0	0	0	0	0	0	0	0	0	0	0	0	0	0	0	0	0	0	0	0	0	0	0
chr1:233353644-233363117	NM_014801	PCNX2	0	0	0.0322571	0	0.0373949	0	0	0	0	0	0	0	0	0	0.0392487	0	0	0	0.0422512	0	0	0	0	0	0	0.0462606	0	0	0	0	0.0432559	0.0341176	0	0.0614275	0
chr1:233353644-233372726	NM_014801	PCNX2	0	0	0	0	0	0	0	0	0	0	0	0	0	0	0	0	0	0	0	0	0	0	0	0	0	0	0	0	0	0	0	0	0	0.0409516	0
chr1:23356961-23370979	NR_036057	MIR3115	0	0	0	0	0	0	0	0	0	0	0	0	0.040567	0	0	0	0	0	0	0	0	0	0	0.0303545	0	0	0	0	0	0	0.0432559	0	0.0282427	0	0
chr1:23356961-23377013	NR_036057	MIR3115	0.0576837	0.112015	0.0483857	0.0645984	0.0934872	0.100981	0.194989	0.0997802	0.159631	0.0735232	0.10332	0.0371654	0.0540893	0.0617344	0.0392487	0.0512388	0	0.0946597	0.0422512	0.052197	0.101509	0.0406619	0	0.0910636	0.193869	0.0462606	0.0378422	0.0525382	0.0842678	0.0343866	0.259535	0.102353	0.155335	0.225234	0.133045
chr1:23356961-23385660	NR_036057	MIR3115	0.0576837	0	0	0	0	0	0.070905	0.0427629	0.106421	0.0441139	0.03444	0	0	0.0308672	0	0	0.0729086	0	0	0.104394	0	0.0406619	0	0.0455318	0.0692389	0.0231303	0	0	0.0702231	0	0.10093	0	0.042364	0.204758	0
chr1:23370919-23385660	NM_001009999	KDM1A	0	0	0	0	0	0	0	0	0	0	0	0	0	0	0	0	0.0486057	0	0	0	0	0	0	0	0	0	0	0	0	0	0	0	0	0	0
chr1:23376879-23385660	NM_001009999	KDM1A	0.0576837	0	0	0	0	0.0577035	0	0.0285086	0.0354737	0	0	0	0	0	0	0	0	0	0	0	0	0	0	0	0	0	0	0	0	0.0343866	0.0576745	0	0.0282427	0	0.038013
chr1:23380253-23384058	NM_001009999	KDM1A	0	0	0	0	0	0	0	0	0.0354737	0	0	0	0	0	0	0	0	0	0	0	0	0	0	0	0	0	0	0	0	0	0	0	0	0.0819033	0
chr1:23381561-23395644	NM_001009999	KDM1A	0	0	0.0322571	0.0645984	0	0.0288517	0.0354525	0.0285086	0.141895	0.0294093	0.03444	0	0	0	0	0	0	0	0	0	0	0.0813238	0	0	0.0830867	0	0	0.0525382	0.0280893	0	0	0	0.042364	0	0
chr1:23397717-23398690	NM_001009999	KDM1A	0	0.0373384	0.0483857	0	0.0560923	0.0721294	0.0531788	0.0427629	0.124158	0.0735232	0	0.0743307	0.040567	0.0463008	0.0392487	0.0512388	0.0972114	0	0.0422512	0	0	0.0609928	0.0750437	0.0455318	0.110782	0.0231303	0.0756845	0.0875637	0.0983124	0.0343866	0.0432559	0.0852939	0.0282427	0.0819033	0.0570194
chr1:234553829-234608557	NM_005646	TARBP1	0	0	0	0	0	0	0	0	0	0	0	0	0	0	0	0	0	0	0	0	0	0	0	0	0	0	0	0	0	0	0.0288372	0	0	0	0
chr1:234561418-234563512	NM_005646	TARBP1	0	0	0	0	0	0	0	0	0	0	0	0	0.0270446	0	0	0	0	0	0	0	0	0	0	0	0	0	0	0	0	0	0	0	0	0	0
chr1:235316020-235318427	NM_015014	RBM34	0	0.0373385	0	0	0	0	0	0	0.0354737	0	0	0	0	0	0	0	0	0	0	0	0	0	0	0	0	0	0	0	0	0	0	0.0341176	0	0	0
chr1:235357327-235377341	NM_001206794	ARID4B	0	0	0	0	0	0	0	0	0	0	0	0	0	0	0	0.0512388	0	0	0	0	0	0	0	0	0	0	0	0	0.0280892	0	0.0288372	0	0	0	0
chr1:235377083-235384977	NM_001206794	ARID4B	0	0	0	0	0	0	0	0	0	0	0	0	0	0	0	0	0	0	0	0	0	0	0	0	0	0	0	0	0	0	0	0	0	0.0409516	0
chr1:235377083-235403766	NM_001206794	ARID4B	0	0	0	0	0	0.0432776	0	0	0.0532105	0	0	0	0	0	0	0.0768582	0	0	0	0	0	0	0	0	0	0	0	0	0	0	0	0	0	0	0
chr1:235582787-235594119	NM_001079515	TBCE	0	0	0	0	0	0	0	0	0	0	0	0	0	0	0	0	0	0	0	0	0	0	0	0	0	0	0.0567634	0	0	0	0	0	0	0	0
chr1:235590454-235597595	NM_001079515	TBCE	0	0	0	0	0	0	0	0	0	0	0	0	0.0270446	0	0	0	0	0	0	0	0	0	0	0	0	0	0	0	0	0	0	0	0	0	0
chr1:235600636-235606226	NM_001079515	TBCE	0	0	0	0	0	0	0	0	0	0	0	0	0	0.0308672	0	0	0	0	0	0	0	0	0	0	0	0	0	0.0350255	0	0	0	0	0	0	0
chr1:235602083-235606226	NM_001079515	TBCE	0	0.0373385	0.0322571	0	0	0	0	0	0	0	0	0	0	0	0	0	0	0	0	0	0	0	0	0	0	0	0	0	0	0	0	0	0	0	0
chr1:235617467-235647831	NM_152490	B3GALNT2	0	0	0	0.0322992	0	0	0	0	0	0	0	0	0	0	0	0	0	0	0	0	0	0	0	0	0	0	0	0	0	0	0	0	0	0	0
chr1:235634163-235647831	NM_152490	B3GALNT2	0	0	0	0	0	0	0	0	0	0	0	0	0	0	0	0.0512388	0	0	0	0	0	0	0	0	0	0	0	0	0	0	0	0	0	0	0
chr1:235956802-235964397	NM_000081	LYST	0	0	0	0	0	0	0	0	0.0354737	0.0294093	0	0	0	0	0	0	0.0729086	0	0	0	0	0	0	0	0	0	0	0.0350255	0	0	0	0	0	0	0
chr1:235993525-235996967	NR_102436	LYST	0	0	0.0483857	0	0	0	0	0	0	0	0.03444	0	0.0270446	0	0.0392487	0	0	0	0	0	0	0	0	0	0.0276956	0	0	0	0	0	0	0	0	0	0
chr1:236187369-236201553	NM_002508	NID1	0	0	0	0	0	0	0	0	0	0	0	0	0	0	0	0	0	0	0	0	0	0	0	0	0	0	0	0	0	0.0343866	0	0	0	0	0
chr1:236332005-236341936	NM_003272	GPR137B	0	0	0	0	0	0	0	0	0.0354737	0	0	0	0	0	0	0	0	0	0	0	0	0	0	0	0	0	0	0	0	0	0	0	0	0	0
chr1:236332005-236347206	NM_003272	GPR137B	0	0	0.0322571	0.0645984	0	0.0288517	0	0	0	0	0	0	0	0	0.0588731	0	0	0	0	0	0	0	0	0	0	0	0	0	0.0280892	0	0.0288372	0	0	0	0
chr1:236332005-236368550	NM_003272	GPR137B	0	0	0	0	0	0	0	0	0	0	0	0	0	0	0.0392487	0	0	0	0	0	0	0	0	0	0	0	0	0	0	0	0	0	0	0	0
chr1:236969443-236979843	NM_000254	MTR	0	0	0	0	0	0	0	0	0.0532105	0	0	0	0	0.0308672	0	0	0	0	0	0	0	0	0	0	0	0	0	0	0	0	0.0288372	0	0	0	0
chr1:236987418-236990196	NM_000254	MTR	0	0	0	0	0	0	0	0	0	0	0.03444	0	0	0	0	0	0	0	0	0	0	0	0	0	0	0	0	0	0	0	0	0	0	0	0
chr1:237023132-237026854	NM_000254	MTR	0	0	0	0	0.0560923	0	0	0	0	0	0	0	0	0	0	0	0	0	0	0	0	0	0	0	0	0	0	0	0	0	0	0	0	0	0
chr1:23735156-23745632	NM_003196	TCEA3	0	0	0	0	0	0	0	0	0	0	0	0	0	0	0	0	0	0	0	0	0	0	0	0.0303545	0	0	0	0	0	0	0	0	0	0.0614275	0
chr1:240286478-240351562	NM_020066	FMN2	0	0	0	0.0322992	0	0.0288517	0	0	0	0	0	0	0	0	0	0	0	0	0	0	0.101509	0	0	0	0	0	0	0	0	0	0	0.0511764	0	0	0
chr1:240341220-240351562	NM_020066	FMN2	0	0	0	0.0322992	0	0	0.070905	0	0.0532105	0	0.0516599	0	0	0	0	0	0	0	0	0	0.0507546	0	0	0	0.0415434	0	0	0	0.0421339	0	0	0.0511764	0	0	0
chr1:240341220-240374535	NM_020066	FMN2	0	0	0	0	0	0	0	0	0	0	0	0	0	0.0308672	0	0	0	0	0	0	0	0	0	0	0.0276956	0	0	0	0	0	0	0	0	0.0409516	0
chr1:240351506-240374535	NM_020066	FMN2	0	0	0	0	0	0	0.070905	0	0	0	0	0	0	0	0	0	0	0	0	0	0.0507546	0	0	0	0	0	0	0	0	0	0	0	0	0	0
chr1:240370098-240374535	NM_020066	FMN2	0	0	0	0	0	0	0	0	0	0	0	0	0	0	0	0	0	0	0	0	0	0	0	0	0	0	0	0	0	0	0	0	0.0282427	0	0
chr1:240370098-240421332	NM_020066	FMN2	0	0	0	0	0	0	0	0	0	0	0	0	0	0	0	0	0	0	0	0	0	0	0	0	0	0	0	0	0	0	0.0288372	0	0	0	0
chr1:240370098-240458183	NM_020066	FMN2	0	0	0.0645142	0	0	0	0	0	0	0	0	0	0.040567	0	0	0	0	0	0	0	0	0	0	0	0	0	0	0	0	0	0	0	0	0.0819033	0
chr1:240421244-240497529	NM_020066	FMN2	0	0	0	0	0	0	0	0	0.0709473	0	0	0	0	0	0	0	0	0	0	0	0	0	0	0	0	0	0	0	0	0	0	0	0	0	0
chr1:240421244-240519208	NM_020066	FMN2	0	0	0	0.0322992	0	0.0288517	0	0	0.0886842	0	0.03444	0	0	0	0	0	0	0	0	0	0	0	0	0	0.0276956	0	0.0567634	0	0	0	0.0288372	0.0511764	0	0	0
chr1:240492375-240519208	NM_020066	FMN2	0	0	0	0	0	0	0	0	0.0354737	0	0	0	0	0	0	0	0	0	0	0	0	0	0	0	0	0	0	0	0	0	0	0	0	0	0
chr1:24077334-24079008	NM_003198	ELOA	0	0	0	0	0	0	0	0	0	0	0	0	0	0	0	0	0	0	0	0	0	0	0	0	0	0	0	0	0	0	0.0288372	0	0	0	0
chr1:241031886-241033419	NM_002924	RGS7	0	0	0	0	0	0	0	0	0	0	0	0	0.0270446	0	0	0	0	0	0	0	0	0	0	0	0	0	0	0	0	0	0	0	0	0	0
chr1:241094016-241100006	NM_002924	RGS7	0	0.0373385	0	0	0	0	0	0	0	0	0	0	0.0270446	0	0	0	0	0	0	0.052197	0	0	0	0	0	0	0	0.0350255	0	0	0	0	0	0	0
chr1:24140679-24147083	NM_000191	HMGCL	0	0	0	0	0	0	0	0	0.0354737	0	0	0	0.040567	0	0	0	0	0	0	0	0	0	0	0	0.0276956	0	0	0	0	0	0	0	0.0282427	0	0
chr1:24143164-24147083	NM_000191	HMGCL	0	0	0	0	0	0	0	0	0	0	0	0	0	0	0	0	0	0	0	0	0	0	0	0.0303545	0	0	0	0	0	0	0	0	0	0	0
chr1:243327585-243388623	NM_001042404	CEP170	0	0	0	0	0	0.0577035	0	0	0	0	0	0	0	0	0	0	0	0.0378639	0	0	0	0	0	0	0	0.0231303	0	0	0	0	0	0	0	0	0
chr1:243433393-243471479	NM_006642	SDCCAG8	0	0	0	0	0	0	0	0	0.0354737	0	0	0	0	0	0	0	0	0	0	0	0	0	0	0	0	0	0	0	0	0	0	0	0	0	0
chr1:243433406-243471479	NM_006642	SDCCAG8	0	0	0	0	0	0	0	0	0	0.0294093	0	0	0	0	0	0	0	0	0	0	0	0	0	0	0	0	0	0	0	0	0	0	0	0	0
chr1:243456392-243471479	NM_006642	SDCCAG8	0	0	0	0	0	0.0288517	0	0	0	0	0	0	0	0	0	0	0	0	0	0	0	0	0	0	0	0	0	0	0	0	0.0288372	0	0	0	0
chr1:243456392-243507633	NM_006642	SDCCAG8	0	0	0	0	0	0	0	0	0	0	0	0	0	0	0	0	0	0	0	0	0	0	0	0	0.0276956	0	0	0	0	0	0	0	0	0	0
chr1:243456392-243542165	NR_039824	MIR4677	0	0	0	0	0	0	0	0	0	0	0	0	0	0.0308672	0	0	0	0	0	0	0	0	0	0	0	0	0	0	0	0	0	0	0	0	0
chr1:243493841-243507633	NM_006642	SDCCAG8	0	0	0	0	0	0	0	0	0.0354737	0	0	0	0	0	0	0	0	0	0	0	0	0	0	0	0	0	0	0	0	0	0	0	0	0	0
chr1:243579003-243589860	NM_006642	SDCCAG8	0.144209	0.0560077	0.0967713	0.0645984	0.0560923	0.230814	0.0354525	0	0.337	0.0735232	0	0	0.121701	0.108035	0.156995	0.153716	0	0	0	0.052197	0.0507546	0.467612	0.0500292	1.32042	0.0692389	0.0462606	0.700081	0.0700509	0.0842678	0.0343866	0	0	0.0706066	0.0614275	0.209071
chr1:243708811-243736350	NM_181690	AKT3	0	0.0560077	0	0.0322992	0.0373949	0.100981	0	0.042763	0.248316	0	0.0516599	0	0.0540893	0.077168	0	0.0768582	0	0	0	0.086995	0.0507546	0.22364	0.150088	0.0910636	0.0553911	0.0231303	0.17029	0.0700509	0.0561785	0.0343866	0.0720931	0.0682351	0.112971	0.143331	0.0570194
chr1:243776972-243801044	NM_181690	AKT3	0	0	0	0.0322992	0	0.0288517	0	0	0	0	0	0	0	0.0308672	0.0392487	0	0	0	0	0	0	0.0406619	0.100058	0.0455318	0	0	0	0	0	0	0	0	0	0	0
chr1:243776972-243809339	NM_181690	AKT3	0	0	0	0	0	0	0	0	0	0	0	0	0	0	0	0	0	0	0	0	0	0.0406619	0	0	0	0	0	0	0	0	0	0	0	0	0
chr1:243776972-243828185	NM_181690	AKT3	0	0	0	0.0322992	0	0	0	0	0	0	0	0	0	0	0	0	0	0	0	0	0	0	0	0	0	0	0	0	0	0	0.0288372	0	0.0282427	0	0
chr1:243776972-243859018	NM_181690	AKT3	0	0	0	0.0484488	0.0373949	0.144259	0.0354525	0.0712716	0.0709473	0.279388	0	0	0.0270446	0	0	0	0	0.0378639	0.147879	0.034798	0.101509	0.182978	0.0500292	0.182127	0.110782	0.0346954	0.0567634	0.227665	0.0280892	0	0.10093	0	0.0282427	0.0819033	0
chr1:243800912-243859018	NM_181690	AKT3	0	0	0	0	0	0	0	0	0.0886842	0	0	0	0	0	0	0	0	0	0	0	0	0	0	0	0	0.0231303	0	0	0	0	0	0	0	0.0409516	0
chr1:243858892-243859018	NM_181690	AKT3	0	0	0	0	0	0	0	0	0.0354737	0	0	0	0	0	0	0	0	0	0	0	0	0	0	0	0	0	0	0	0	0	0	0	0	0	0
chr1:244006426-244006584	NM_181690	AKT3	0	0	0	0	0	0	0	0	0	0	0	0	0	0	0	0	0	0	0	0	0	0	0.0500292	0	0	0	0	0	0	0	0	0	0	0	0
chr1:244715623-244724447	NM_001130957	CATSPERE	0	0	0	0	0.0373949	0.0288517	0	0	0	0	0	0	0	0	0	0	0	0.0378639	0	0	0	0	0	0	0	0	0	0	0	0	0	0	0	0	0
chr1:245165422-245180628	NM_032328	EFCAB2	0	0.0560077	0	0	0	0	0	0	0	0.0294093	0	0	0	0.0308672	0	0	0	0	0	0	0	0	0	0.0303545	0.0276956	0	0	0.0350255	0	0	0	0	0.0282427	0	0
chr1:245165422-245222760	NM_032328	EFCAB2	0	0	0	0	0	0.0288517	0	0	0	0	0	0	0	0	0	0	0	0	0	0	0	0	0	0.0303545	0	0	0	0	0	0	0	0	0.0282427	0.0409516	0
chr1:246490502-246498776	NM_022743	SMYD3	0	0	0	0	0	0	0	0	0	0	0	0	0	0	0	0	0	0	0	0	0	0	0	0	0	0.0231303	0	0	0	0	0.0432559	0	0	0	0
chr1:246754813-246755243	NM_001139459	CNST	0	0	0	0	0	0.0288517	0	0	0.106421	0	0	0	0	0	0.0392487	0	0	0	0	0	0.0761319	0	0	0	0.0830867	0	0.0756845	0.0525382	0	0	0	0	0	0	0
chr1:246890193-246903603	NM_016002	SCCPDH	0	0	0	0	0	0	0	0	0	0	0	0	0	0	0	0	0	0	0	0	0	0	0	0	0	0	0	0	0	0	0.0288372	0	0	0	0
chr1:246899276-246903603	NM_016002	SCCPDH	0	0	0	0	0	0	0	0	0	0	0	0	0	0	0	0	0	0	0	0	0	0	0	0	0.0276956	0	0	0	0	0	0	0	0	0	0
chr1:247322307-247323115	NM_001243740	ZNF124	0	0	0	0.129197	0.0747898	0.0432776	0	0	0.0532105	0.0294093	0.03444	0	0	0	0	0	0	0.0378639	0	0	0	0.0406619	0.0750437	0	0.0276956	0	0	0.0350255	0.0280892	0.0515799	0.10093	0	0.042364	0.0614275	0
chr1:247471776-247473758	NM_032752	ZNF496	0	0	0	0	0	0	0	0	0	0.0294093	0	0	0	0	0	0	0	0	0	0	0	0	0	0	0	0	0	0	0	0	0	0	0	0	0.0570194
chr1:248023918-248031365	NM_015431	TRIM58	0	0	0	0	0	0	0	0	0	0	0	0	0	0	0	0	0	0	0	0	0	0	0	0	0	0	0	0	0.0280892	0	0	0	0	0	0
chr1:24840803-24841057	NM_001251979	RCAN3	0	0	0.0322571	0	0.0373949	0.129833	0.0531788	0	0.159631	0.0441139	0.03444	0	0	0	0.156995	0	0	0	0.0633768	0	0	0.0609928	0	0.0758863	0.0692389	0	0	0	0	0.0343866	0	0.0511764	0	0	0
chr1:24857707-24859744	NM_001251979	RCAN3	0	0	0	0	0	0.0577035	0	0	0	0	0	0	0	0	0.0784975	0	0	0	0	0	0	0.0406619	0	0	0	0	0	0	0	0	0	0	0	0	0
chr1:25551492-25554726	NM_015484	SYF2	0	0	0	0	0	0	0	0	0	0	0	0	0	0	0	0	0	0	0	0	0	0	0	0	0	0	0	0	0	0	0.0288372	0	0	0	0
chr1:25553932-25554726	NM_015484	SYF2	0	0	0	0	0	0	0.0354525	0	0	0.0294093	0	0	0	0	0	0	0	0.0378639	0	0	0	0	0	0.0303545	0.0276956	0	0	0	0	0	0	0	0	0	0
chr1:25666964-25678184	NM_014313	TMEM50A	0	0	0	0	0	0	0	0	0	0	0	0	0	0	0	0	0	0	0	0	0	0	0	0	0	0	0	0	0.0280892	0	0	0	0	0	0
chr1:25773252-25783322	NM_001282564	MACO1	0	0	0	0	0	0	0	0	0	0	0	0	0	0	0	0	0	0	0	0	0	0	0	0	0	0	0	0	0	0.0515799	0	0	0	0	0
chr1:25775298-25783322	NM_001282564	MACO1	0	0	0	0	0	0	0	0	0	0	0	0	0	0	0	0	0	0	0	0	0	0	0	0	0	0	0.0567634	0	0.0280892	0	0.0432559	0	0.042364	0	0
chr1:26584087-26586293	NM_001281517	CEP85	0	0	0	0	0	0	0	0	0.0532105	0	0	0.0371654	0	0.0463008	0	0.0512388	0	0	0	0	0	0	0	0	0	0	0	0.0350255	0	0	0.0576745	0	0	0	0.038013
chr1:26772806-26774151	NM_001243564	DHDDS	0	0	0	0.0322992	0	0.0288517	0.14181	0	0.0709473	0.0294093	0.0860999	0	0	0	0.0588731	0	0.0729086	0	0.0633768	0	0.0507546	0	0	0.0758863	0.0415434	0	0.0378422	0	0.0280893	0.0515799	0.0432559	0	0.0282427	0.0614275	0
chr1:26772806-26786635	NM_001243564	DHDDS	0	0	0	0	0	0	0	0	0	0	0	0	0	0	0.0392487	0	0	0	0	0	0	0	0	0	0	0	0	0	0	0	0	0	0	0	0
chr1:26774049-26786635	NM_001243564	DHDDS	0	0	0	0	0	0	0	0	0	0	0	0	0	0	0	0	0	0	0	0	0	0	0	0	0	0	0	0	0	0	0.0288372	0	0	0	0
chr1:26784281-26786635	NM_001243564	DHDDS	0	0	0	0	0	0	0	0	0.0354737	0	0	0	0.0270446	0	0	0	0	0	0	0	0	0.0406619	0	0	0	0	0	0	0.0280892	0	0	0	0	0	0
chr1:27056141-27059283	NM_006015	ARID1A	0.0865255	0	0	0.0484488	0	0.0432776	0.0531788	0	0.124158	0.0735232	0	0.0557481	0.040567	0	0	0	0	0	0	0	0	0	0.0500292	0.0607091	0.0553911	0.0231303	0	0.0700509	0.0421339	0	0.0288372	0.0511764	0.0564853	0	0
chr1:27269150-27269556	NM_006600	NUDC	0	0	0.0322571	0.0645984	0	0.0288517	0	0.0285086	0.0532105	0.0588186	0.03444	0.0371654	0.0270447	0.0463008	0.0392487	0	0	0.0567958	0	0	0	0	0	0.0758863	0.110782	0.0231303	0.0378422	0.0525382	0	0	0.129768	0.0682351	0	0	0
chr1:27432375-27436268	NM_003047	SLC9A1	0	0	0	0	0	0.0288517	0	0	0	0	0	0	0	0	0	0	0	0	0	0	0	0	0	0.0303545	0	0	0.0378422	0	0	0	0.0288372	0	0	0	0
chr1:28116072-28120143	NM_177424	STX12	0	0	0	0	0	0.0288517	0	0	0	0	0	0	0	0	0.0392487	0	0	0	0	0.086995	0	0	0	0	0	0	0	0	0.0280892	0	0	0	0	0	0
chr1:28337457-28343750	NR_104214	EYA3	0	0	0	0	0	0	0	0	0	0	0	0	0	0	0	0	0	0	0	0	0	0	0	0	0	0	0	0	0.0280892	0	0	0	0	0	0
chr1:28362054-28374937	NR_104214	EYA3	0	0	0	0.0322992	0	0	0	0	0	0	0	0	0	0	0	0	0.0486057	0	0	0	0	0	0	0.0455318	0	0	0	0	0	0	0	0	0	0	0
chr1:28362054-28384605	NR_104214	EYA3	0	0	0.0322571	0	0	0	0	0	0	0	0.03444	0	0.0270446	0	0.0588731	0	0	0	0	0.034798	0	0.101655	0	0	0	0	0	0.0350255	0.0280892	0.0343866	0	0	0.042364	0	0
chr1:28800065-28800663	NM_023923	PHACTR4	0	0	0	0	0	0.0288517	0	0	0	0	0	0	0	0	0.0392487	0	0	0	0	0	0	0	0	0	0	0	0	0	0	0	0	0	0	0	0
chr1:28800065-28802803	NM_023923	PHACTR4	0	0	0	0	0	0	0	0	0.0354737	0	0	0	0	0.0308672	0	0	0	0.0567958	0	0	0	0	0	0	0	0	0	0	0.0421339	0	0.0288372	0	0	0.0614275	0
chr1:28800065-28807116	NM_023923	PHACTR4	0	0	0	0	0	0.0288517	0	0	0	0	0	0	0	0	0	0	0	0	0	0	0	0	0	0	0	0	0	0	0	0	0.0288372	0	0.042364	0	0
chr1:28802618-28807116	NM_023923	PHACTR4	0	0	0	0	0	0	0	0	0.0354737	0	0	0	0.0270446	0	0	0	0	0	0	0	0	0	0	0	0	0	0	0	0	0	0	0	0	0	0
chr1:28897687-28898412	NM_017846	TRNAU1AP	0	0	0	0	0	0	0	0	0	0	0	0	0	0	0.0392487	0	0	0	0	0	0	0	0	0	0	0	0.0378422	0	0	0	0	0	0	0	0
chr1:28931883-28948677	NM_001135218	TAF12	0	0	0	0	0	0	0	0	0	0	0	0	0	0	0	0	0	0	0	0	0	0	0	0	0	0	0	0.0350255	0	0	0	0	0.0282427	0	0
chr1:28939758-28948677	NM_001135218	TAF12	0	0	0	0	0	0	0	0	0	0	0	0	0	0	0	0	0	0	0	0	0	0	0	0	0.0276956	0	0	0	0	0	0	0	0	0	0
chr1:29010094-29018221	NM_006582	GMEB1	0	0	0.0322571	0	0	0	0	0	0	0	0	0	0	0	0	0	0	0	0	0	0	0	0	0	0	0	0	0	0	0	0	0	0	0	0
chr1:29068914-29070498	NM_001173128	YTHDF2	0	0	0.0483857	0.0322992	0.0373949	0	0	0	0	0	0	0.0371654	0	0	0	0	0	0	0	0	0	0	0	0	0	0	0	0	0	0.0515799	0	0.0852939	0	0	0
chr1:29313942-29320054	NM_001166005	EPB41	0	0	0	0	0	0	0	0	0	0	0	0	0	0	0	0	0	0	0	0	0	0	0	0	0	0	0	0	0	0	0	0	0.0282427	0	0
chr1:29313942-29323831	NM_001166005	EPB41	0	0	0	0.0322992	0	0	0	0	0.0354737	0	0	0	0	0.0308672	0	0	0	0.0378639	0	0	0	0	0	0.0455318	0	0	0	0	0.0280892	0	0.0432559	0	0.042364	0	0
chr1:29319841-29344954	NM_001166005	EPB41	0	0.0373385	0	0	0	0	0	0	0.0354737	0	0.03444	0	0	0	0	0	0	0	0	0	0	0	0	0	0	0	0.0378422	0	0	0	0.0576745	0	0	0	0
chr1:29362337-29365938	NM_001166005	EPB41	0	0	0.0322571	0.0968976	0	0.0432776	0.0531788	0	0.0532105	0	0.12054	0	0.0946563	0.0617344	0	0	0	0	0	0	0.0507546	0.0813238	0	0.0303545	0.0830867	0	0.0378422	0	0.0421339	0.0343866	0.0288372	0	0.0564853	0.0409516	0
chr1:29362337-29379824	NM_001166005	EPB41	0	0	0	0	0	0	0	0	0	0	0	0	0	0	0	0	0	0	0	0	0.0507546	0	0	0	0.0276956	0	0	0	0	0	0	0	0	0	0
chr1:29362337-29391670	NM_001166005	EPB41	0	0	0	0	0	0.0288517	0	0	0	0	0	0	0	0	0	0	0	0	0	0	0	0	0	0	0	0	0	0	0	0	0	0	0	0	0
chr1:29386933-29424447	NM_001166005	EPB41	0	0	0	0	0	0	0	0	0	0	0.0516599	0	0	0	0	0	0	0	0	0	0	0	0	0	0	0	0	0	0	0	0.0288372	0	0	0	0
chr1:29481207-29481422	NM_005626	SRSF4	0	0.0373384	0	0.0322992	0.0747898	0.129833	0	0.0570173	0.0532105	0.0735232	0.0516599	0	0.0946563	0.0617344	0.0588731	0	0	0	0.0422512	0	0	0.0406619	0.0750437	0.0303545	0.12463	0	0.132448	0.122589	0	0.0343866	0.0720931	0.0511764	0.0282427	0	0.0950324
chr1:31465236-31468067	NM_001020658	PUM1	0	0.0746769	0	0	0	0.0288517	0.0531788	0	0	0	0.0860999	0	0.0270447	0	0	0	0.0486057	0	0	0	0	0	0.0750437	0.0303545	0.0276956	0.0231303	0	0.0700509	0.112357	0.0515799	0.0288372	0.0682351	0.0282427	0.0409516	0.038013
chr1:31465236-31479949	NM_001020658	PUM1	0	0	0	0.0484488	0	0	0	0	0	0	0.03444	0	0	0	0	0	0.0486057	0	0	0	0	0	0	0	0	0	0	0.0350255	0.0280893	0	0	0	0	0.0409516	0
chr1:31478699-31479949	NM_001020658	PUM1	0	0	0	0	0	0	0	0	0	0	0	0	0	0	0	0	0	0.0378639	0	0	0	0	0	0	0	0	0	0	0	0	0	0	0	0	0
chr1:31810021-31811895	NM_001282566	ZCCHC17	0	0	0	0	0	0.0432776	0	0	0.0354737	0.0294093	0	0	0	0	0	0.0512388	0	0	0	0	0	0	0.0500292	0	0.0415434	0	0	0	0.0280892	0	0.0288372	0	0	0.0409516	0
chr1:31810021-31821821	NM_001282566	ZCCHC17	0.0576837	0	0	0	0	0.0432776	0	0	0.0354737	0	0	0	0	0	0	0	0	0	0	0	0	0	0	0	0	0	0	0	0.0280893	0	0	0	0	0	0
chr1:32381495-32385259	NM_001195100	PTP4A2	0.115367	0.0373384	0.0645142	0.0322992	0.0560923	0.0721294	0.0531788	0	0.0532105	0	0.0688799	0.0929134	0	0.0308672	0.117746	0	0.0486057	0.0378639	0.0422512	0	0.0507546	0.101655	0.0500292	0.0607091	0.12463	0.0462606	0.0756845	0.122589	0.0842678	0.10316	0.0432559	0.0341176	0	0.184282	0.038013
chr1:32495898-32498935	NM_001271878	KHDRBS1	0	0	0	0	0	0	0	0	0.0532105	0.0294093	0	0	0	0	0	0	0	0	0	0	0	0	0	0	0	0	0	0	0	0.0343866	0.0432559	0.0341176	0.0282427	0	0
chr1:32495898-32502644	NM_001271878	KHDRBS1	0	0	0	0	0	0	0	0	0.0532105	0	0	0	0	0	0	0	0	0	0	0	0	0	0	0	0	0	0	0	0	0	0	0	0	0	0
chr1:32495898-32504220	NM_001271878	KHDRBS1	0	0	0	0	0	0	0	0	0	0	0	0	0	0	0	0	0	0	0	0	0	0	0	0	0	0	0	0	0.0280892	0	0	0	0	0	0
chr1:32495898-32510991	NM_001271878	KHDRBS1	0	0	0	0.0322992	0.0560923	0	0	0	0.0532105	0	0	0	0	0	0	0	0	0	0	0	0.0761319	0	0	0	0	0	0	0	0.0421339	0	0.0288372	0	0.042364	0	0
chr1:32502510-32504220	NM_001271878	KHDRBS1	0	0	0	0	0	0	0	0	0	0	0	0	0	0	0.0392487	0	0	0	0	0	0	0	0	0.0303545	0	0	0	0	0	0	0.0432559	0	0	0	0
chr1:32557275-32566163	NM_018056	TMEM39B	0	0	0	0	0	0	0	0	0	0	0	0	0	0	0	0	0	0	0	0	0	0	0	0	0	0	0	0	0.0280892	0	0	0	0	0	0
chr1:32560384-32566163	NM_018056	TMEM39B	0	0	0	0	0	0	0	0	0	0	0	0	0	0	0	0	0	0.0378639	0	0	0	0	0	0	0	0	0	0	0	0	0	0	0	0	0
chr1:33058531-33059355	NM_001040441	ZBTB8A	0	0	0	0	0	0	0	0	0.0532105	0	0	0	0.040567	0.0463008	0.0981218	0	0	0	0	0	0	0.0406619	0	0.0910636	0.0969345	0.0231303	0.113527	0	0.0421339	0.0343866	0	0	0	0	0
chr1:33097427-33099711	NM_178547	ZBTB8OS	0	0	0	0	0	0	0	0	0	0	0	0	0	0	0	0	0	0	0	0	0.0507546	0	0	0	0	0	0	0	0	0	0	0	0	0	0
chr1:33097427-33100393	NM_178547	ZBTB8OS	0	0	0	0	0.0373949	0	0	0	0	0	0	0	0.0270446	0	0	0	0.0729086	0	0	0	0	0	0	0	0.0276956	0	0	0	0	0	0	0	0.0282427	0	0
chr1:33409619-33411229	NM_001127361	RNF19B	0	0	0	0	0	0.0288517	0	0	0	0	0	0	0	0	0	0	0	0	0	0	0	0	0	0	0	0	0	0	0	0	0	0	0	0	0
chr1:33413822-33415375	NM_001127361	RNF19B	0.0576837	0.0373384	0	0.0322992	0	0.0432776	0	0.0427629	0	0	0	0	0.040567	0	0	0	0	0	0	0	0	0	0	0.0758863	0.0830867	0	0.0378422	0.0350255	0.0561785	0.0515799	0	0	0.042364	0	0
chr1:33741700-33747412	NM_152493	ZNF362	0	0	0	0	0	0	0	0	0.0354737	0	0	0	0	0	0	0	0	0	0	0	0	0	0	0	0	0	0	0	0	0	0	0	0	0	0
chr1:33760537-33760906	NM_152493	ZNF362	0	0.0933461	0	0.0968976	0.0373949	0.17311	0.070905	0.0427629	0.212842	0.132342	0.03444	0.0557481	0.17579	0.0463008	0.117746	0.0512388	0	0.170388	0	0.052197	0	0.0406619	0	0.136595	0.166173	0.0578257	0.132448	0.0875637	0.140446	0.0343866	0.0720931	0	0.042364	0	0.0950324
chr1:34112247-34118061	NM_001281956	CSMD2	0	0	0	0	0	0	0	0	0	0	0	0	0	0	0	0	0	0	0	0	0	0	0	0	0	0	0	0	0.0280892	0	0	0	0	0	0
chr1:35469568-35480763	NM_007167	ZMYM6	0	0	0	0	0	0	0	0	0	0	0	0	0	0	0	0	0	0.0378639	0	0	0	0	0	0	0	0	0	0	0	0	0	0	0	0	0
chr1:35470732-35474525	NM_007167	ZMYM6	0	0	0	0	0	0	0	0	0	0	0	0	0	0	0	0	0	0	0	0	0	0	0	0	0	0	0	0	0	0	0	0	0	0.0409516	0
chr1:35562917-35576048	NM_024772	ZMYM1	0	0	0	0	0	0	0	0	0	0	0	0	0	0	0	0	0	0	0	0	0	0	0	0	0	0.0231303	0	0	0	0	0	0	0	0	0
chr1:35569895-35576048	NM_024772	ZMYM1	0	0	0	0.0322992	0	0	0	0	0	0	0	0	0	0	0	0	0	0	0	0	0	0	0	0	0	0	0	0	0	0	0	0	0	0	0
chr1:35824525-35827390	NM_005095	ZMYM4	0.288418	0.0933461	0.193543	0.0645984	0.0934872	0.360647	0.319073	0.19956	0.72721	0.147046	0.10332	0.167244	0.40567	0.123469	0.235492	0.102478	0.145817	0.151456	0.126754	0.121793	0.101509	0.447281	0.225131	0.318723	0.443129	0.115651	0.529791	0.367767	0.407294	0.0859664	0.187442	0.119412	0.268305	0.204758	0.0950324
chr1:35824525-35836228	NM_005095	ZMYM4	0	0	0	0	0	0.0432776	0	0	0	0	0	0	0	0	0	0	0	0	0	0	0	0	0	0	0	0	0	0	0.0280892	0	0	0	0	0	0
chr1:35846859-35847359	NM_005095	ZMYM4	0	0	0.0322571	0	0	0	0	0	0	0	0	0	0	0	0	0	0	0	0	0	0	0	0	0	0	0	0	0	0.0280892	0	0	0	0	0	0
chr1:35846859-35854683	NM_005095	ZMYM4	0.0865255	0.112015	0	0.080748	0	0	0	0.0285086	0.0354737	0.0441139	0	0	0	0.0463008	0	0.0512388	0.0729086	0.0378639	0	0	0	0	0.100058	0	0	0	0	0.0525382	0	0	0.0432559	0.0682351	0	0	0
chr1:35846859-35855699	NM_005095	ZMYM4	0	0.0373385	0	0	0	0	0	0	0	0	0.0516599	0	0	0	0	0	0	0	0	0	0.0761319	0	0	0	0	0	0	0	0.0421339	0	0	0	0.0282427	0	0
chr1:35846859-35865177	NM_005095	ZMYM4	0	0	0	0	0	0	0	0	0.0709473	0	0	0	0	0	0	0	0	0	0	0	0	0	0	0	0	0	0	0	0	0	0	0	0	0	0
chr1:35846859-35871069	NM_005095	ZMYM4	0	0	0	0	0	0	0	0	0	0	0	0	0	0	0	0	0	0	0	0	0.0507546	0	0	0	0	0	0.0378422	0	0	0	0	0	0	0	0
chr1:35846859-35873760	NM_005095	ZMYM4	0	0	0	0	0	0	0	0	0	0	0	0	0	0	0	0	0	0	0	0	0	0	0	0	0	0	0	0	0	0	0.0288372	0	0	0	0
chr1:35857812-35865177	NM_005095	ZMYM4	0.0576837	0.0373384	0	0	0	0.0432776	0	0	0.0709473	0	0	0	0	0	0	0	0	0	0	0	0	0.0406619	0	0	0.0553911	0	0.0378422	0.0525382	0.0280893	0	0	0.0511764	0	0	0
chr1:35862152-35865177	NM_005095	ZMYM4	0	0	0	0	0	0	0	0	0.0354737	0	0	0	0	0	0	0	0	0	0	0	0	0	0	0	0.0276956	0	0	0	0	0	0	0	0	0	0.038013
chr1:35879572-35881315	NM_005095	ZMYM4	0	0.0746769	0	0	0	0.0432776	0.0354525	0	0	0	0	0.0557481	0	0.0308672	0	0	0	0	0	0	0	0	0.0750437	0	0	0	0.0378422	0	0	0	0	0	0	0	0
chr1:35936463-35944813	NM_024874	KIAA0319L	0.0865255	0.0560077	0	0	0.0560923	0.0432776	0.0354525	0	0	0.0441139	0.03444	0.0371654	0	0	0	0	0	0	0	0.069596	0	0	0	0	0.0276956	0.0231303	0	0.0525382	0	0	0.0288372	0.0341176	0.0706066	0	0
chr1:35940405-35944813	NM_024874	KIAA0319L	0.0576837	0	0	0.0322992	0	0.0432776	0	0	0	0	0	0	0.040567	0	0	0	0	0.0378639	0	0	0	0.0406619	0.0500292	0.0303545	0	0	0	0.0525382	0.0280893	0	0.0288372	0	0.042364	0	0.038013
chr1:35944566-35944813	NM_024874	KIAA0319L	0	0	0	0	0	0	0	0	0	0	0	0	0	0	0	0	0	0	0	0	0	0	0.0500292	0	0	0	0	0	0.0280892	0	0	0	0	0	0
chr1:36204736-36212593	NM_001190481	CLSPN	0	0	0	0	0	0	0	0	0	0	0	0	0	0	0	0	0	0	0	0	0	0	0	0	0	0	0	0	0	0	0	0	0.0282427	0	0
chr1:36297027-36301594	NM_017629	AGO4	0	0	0	0	0	0	0	0	0	0	0	0	0	0	0	0	0	0.0378639	0	0	0	0	0	0	0	0	0	0	0	0	0	0	0.0282427	0	0
chr1:36432555-36439112	NM_024852	AGO3	0	0.0560077	0	0	0	0	0	0	0	0	0	0	0	0	0	0	0	0	0	0	0	0	0	0	0	0	0	0	0	0	0	0	0	0	0
chr1:36501777-36506042	NM_024852	AGO3	0	0	0	0	0	0	0	0	0	0	0	0	0	0	0	0	0	0	0	0	0	0	0	0	0	0	0	0	0	0	0	0.0341176	0	0	0
chr1:3761470-3764177	NM_014704	CEP104	0	0	0	0	0.0373949	0	0	0	0	0	0	0	0	0	0	0	0	0	0	0	0	0	0	0	0	0	0	0	0	0	0	0	0	0	0
chr1:39696853-39723700	NM_012090	MACF1	0	0	0	0.0322992	0	0	0	0	0	0	0	0	0	0	0	0	0	0	0	0	0	0	0	0	0	0	0	0	0.0280892	0	0	0	0	0	0
chr1:39788279-39815299	NM_012090	MACF1	0	0	0	0	0	0	0	0	0.0354737	0	0	0	0	0	0	0	0	0	0	0	0	0	0	0	0	0	0	0.0525382	0	0	0	0	0	0	0
chr1:39816456-39824936	NM_012090	MACF1	0	0	0	0	0	0	0	0	0	0	0	0	0	0	0	0	0	0	0	0	0	0	0	0	0	0	0	0	0	0	0	0	0.0282427	0	0
chr1:39835701-39838268	NM_012090	MACF1	0	0	0	0	0	0	0	0	0.0709473	0	0	0	0.040567	0	0	0	0	0	0	0	0	0.0609928	0	0	0.0415434	0	0	0.0350255	0	0	0	0	0	0	0
chr1:39904945-39905172	NM_012090	MACF1	0	0	0	0	0	0.0288517	0	0	0	0.0294093	0	0	0.0270446	0	0.0392487	0	0	0	0	0	0	0	0	0	0	0	0	0.0350255	0.0280892	0	0	0	0	0	0
chr1:39910333-39914435	NM_012090	MACF1	0	0	0	0	0	0	0	0	0	0	0	0	0	0	0	0	0	0	0	0	0	0	0	0	0	0	0	0.0350255	0	0	0	0	0	0	0
chr1:39913103-39914435	NM_012090	MACF1	0	0	0	0	0	0	0	0	0.0354737	0	0	0	0	0	0	0	0	0	0	0	0	0.0406619	0	0	0	0	0	0	0	0	0	0	0	0	0
chr1:39916723-39919522	NM_012090	MACF1	0	0	0	0	0	0	0	0	0	0	0	0	0	0	0	0	0	0	0	0	0	0.0406619	0	0	0	0	0	0	0	0	0	0	0	0	0
chr1:40319641-40323089	NM_017646	TRIT1	0	0	0	0	0	0	0	0	0.0886841	0	0.0516599	0	0.0270447	0	0	0	0	0	0	0.034798	0	0	0	0.0303545	0.0276956	0	0	0	0.0421339	0	0	0	0	0	0
chr1:40654726-40661436	NM_012421	RLF	0	0	0	0	0	0	0	0	0	0	0	0	0	0	0	0	0	0	0	0	0	0	0	0	0.0276956	0	0	0	0	0	0	0	0	0	0
chr1:40654726-40668286	NM_012421	RLF	0.173051	0	0.0322571	0.0322992	0	0.201962	0.14181	0.0427629	0.0886841	0.0588186	0.0516599	0.0743307	0.040567	0.0463008	0.0981218	0	0.0486057	0.0757278	0.0845024	0.052197	0.126886	0.0813238	0.0500292	0.0910636	0.110782	0.0231303	0.132448	0.227666	0.168536	0.0515799	0.0432559	0.0682351	0.183577	0.0409516	0.038013
chr1:40654726-40688382	NM_012421	RLF	0	0	0	0	0	0.0288517	0	0	0	0	0	0	0	0	0	0	0	0	0	0	0	0	0	0	0	0	0.0378422	0	0	0	0	0	0	0	0
chr1:40656443-40668286	NM_012421	RLF	0	0	0	0	0	0	0.0354525	0	0	0	0	0	0	0	0	0	0	0.0757278	0	0	0	0	0	0	0	0	0	0	0	0	0	0	0	0.0614275	0
chr1:40733457-40737707	NM_005857	ZMPSTE24	0	0	0	0	0.0373949	0	0	0	0	0	0	0.0371654	0	0	0.0392487	0	0	0	0.0422512	0	0	0	0	0	0	0.0231303	0	0.0350255	0	0	0.0288372	0	0	0	0.038013
chr1:40733457-40747199	NM_005857	ZMPSTE24	0	0	0	0	0	0	0	0	0	0	0	0	0	0	0	0	0	0.0378639	0	0	0	0	0	0	0	0	0	0	0	0	0	0	0	0	0
chr1:41474465-41475926	NM_001905	CTPS1	0	0	0	0	0	0	0	0	0	0	0	0	0	0	0	0	0	0	0	0	0	0	0	0	0	0	0	0	0	0	0.0288372	0	0	0	0
chr1:41512078-41541123	NM_001172222	SCMH1	0	0	0	0	0	0	0	0	0	0	0	0	0	0	0	0	0	0	0	0	0	0	0	0	0	0.0231303	0	0	0	0	0	0	0	0	0
chr1:41536266-41541123	NM_001172222	SCMH1	0.201893	0.0560077	0.0483857	0.0968976	0.0560923	0.317369	0.248168	0.0570173	0.443421	0.147046	0.0688799	0.148661	0.162268	0.154336	0.235492	0	0.0486057	0.0946597	0.0422512	0	0.152264	0.142317	0.175102	0.318723	0.12463	0.0578257	0.264896	0.210153	0.280893	0.120353	0.0865117	0.0852939	0.169456	0.0614275	0.038013
chr1:41578954-41608784	NM_001172222	SCMH1	0	0	0	0	0	0.0432776	0	0	0.0532105	0	0	0	0	0	0	0	0	0	0	0	0	0	0	0	0	0	0	0	0	0	0	0.0341176	0.042364	0	0
chr1:41578954-41627104	NM_001172222	SCMH1	0	0	0	0	0	0	0	0	0	0	0	0	0	0	0	0	0	0	0	0	0	0	0	0	0	0	0	0	0	0	0	0.0341176	0	0	0
chr1:41608549-41617356	NM_001172222	SCMH1	0	0	0	0	0	0	0	0	0	0	0	0	0	0	0	0	0	0	0	0	0	0	0	0	0.0276956	0	0	0	0	0	0	0	0	0	0
chr1:42041214-42050989	NM_001127714	HIVEP3	0	0.0933461	0	0	0	0	0	0	0	0	0	0	0	0	0.0392487	0	0	0	0	0	0	0	0	0	0	0	0	0	0	0	0	0	0	0	0
chr1:42094419-42166666	NM_001127714	HIVEP3	0	0	0	0	0	0	0	0	0	0	0	0	0	0	0	0	0	0	0	0	0	0	0	0	0	0	0	0	0	0	0.0288372	0	0	0	0
chr1:42693553-42744343	NM_001198851	FOXJ3	0	0	0	0	0	0	0	0	0	0	0	0	0	0	0	0	0	0	0	0	0	0	0	0	0.0415434	0	0	0	0	0	0	0	0	0	0
chr1:42693553-42776781	NM_001198851	FOXJ3	0	0	0	0	0	0.0288517	0	0	0	0	0	0	0	0	0	0	0	0	0	0	0	0	0	0	0	0	0	0	0	0	0	0	0	0	0
chr1:42730785-42744343	NM_001198851	FOXJ3	0.0865255	0	0	0	0	0.0721294	0	0	0.0354737	0.0441139	0	0	0.0270447	0.0308672	0	0	0	0	0	0	0	0	0	0.0607091	0.0553911	0	0	0.0700509	0	0	0.0720931	0.0341176	0	0.0409516	0
chr1:42730785-42776781	NM_001198851	FOXJ3	0	0	0.0322571	0	0	0	0	0	0	0	0	0	0	0	0	0	0	0	0	0	0	0	0	0	0	0	0	0	0	0	0	0	0	0	0
chr1:43663223-43665174	NM_001167965	CFAP57	0	0	0	0.0322992	0	0	0	0	0	0	0	0	0	0	0	0	0	0	0	0	0	0	0	0	0	0	0	0	0	0	0	0	0	0	0
chr1:44386075-44387310	NM_001270459	ST3GAL3	0	0.0560077	0.0322571	0	0	0	0	0	0	0	0	0.0371654	0	0.0308672	0	0	0	0.0378639	0	0	0	0	0	0.0303545	0	0	0.0567634	0.0350255	0	0	0	0	0.0282427	0	0
chr1:44750506-44785416	NM_024066	ERI3	0	0	0	0	0.0560923	0	0	0	0	0	0.03444	0	0	0	0.0392487	0	0	0	0	0	0	0	0	0	0	0	0	0	0	0.0343866	0	0	0	0	0
chr1:44750506-44804994	NM_024066	ERI3	0	0	0	0	0.0560923	0	0	0	0	0	0	0	0	0	0	0	0	0	0	0	0	0	0	0	0	0	0	0	0	0	0.0288372	0	0	0	0
chr1:44773981-44785416	NM_024066	ERI3	0	0	0	0.0484488	0.0373949	0.0432776	0.0354525	0	0.0709473	0	0.03444	0	0	0.0308672	0	0	0	0.0378639	0	0	0	0	0	0.0758863	0	0	0	0.0350255	0.0280893	0	0.0576745	0.0682351	0	0	0.038013
chr1:44773981-44804994	NM_024066	ERI3	0	0.0560077	0	0.080748	0.0560923	0.0721294	0.106358	0	0.141895	0	0.0860999	0	0.040567	0	0	0	0	0	0	0	0.0761319	0.0609928	0.0500292	0.0455318	0	0	0	0.0875637	0.0561785	0	0.0720931	0	0	0.0409516	0
chr1:44877652-44878394	NM_018150	RNF220	0	0.205361	0.0483857	0.436039	0.0373949	0.201962	0.0354525	0.19956	0.372473	0.0588186	0.13776	0.0557481	0.0270447	0.0617344	0.0392487	0.0512388	0.0486057	0.321843	0.0422512	0	0	0.142317	0.175102	0.273191	0.0415434	0.104086	0.132448	0.175127	0.0561785	0.0515799	0.389303	0.307058	0.042364	0.0819033	0.152052
chr1:45166594-45169845	NM_001145636	ARMH1	0	0	0	0	0	0	0	0	0	0	0	0	0	0	0	0	0	0	0	0	0	0	0	0	0	0	0	0	0	0	0	0	0.0282427	0	0
chr1:45223227-45223812	NM_006845	KIF2C	0	0	0	0	0	0	0	0	0	0	0	0	0	0.0308672	0	0	0	0	0	0	0	0	0	0	0	0	0	0	0	0	0	0.0341176	0	0	0
chr1:45553552-45553909	NM_020883	ZSWIM5	0	0	0	0	0	0.0288517	0.0354525	0	0.141895	0.0294093	0	0	0.040567	0.0308672	0.0392487	0	0	0	0	0	0	0	0	0.0607091	0.110782	0.0346954	0	0	0	0	0.0432559	0.0341176	0.042364	0.0409516	0
chr1:45796187-45800183	NM_001048174	MUTYH	0	0	0	0	0	0	0	0	0	0	0	0	0	0	0	0	0	0	0	0	0	0	0	0	0	0	0	0	0	0	0.0288372	0	0	0	0
chr1:46032240-46032692	NM_001202413	AKR1A1	0	0	0	0	0	0	0	0	0	0	0	0	0.0270446	0	0	0	0	0	0	0	0	0	0	0	0	0	0	0	0	0	0	0	0	0	0
chr1:46079767-46082065	NM_001195193	NASP	0	0	0	0	0	0	0	0	0	0	0	0	0.0270447	0	0	0	0	0	0	0	0	0	0	0	0	0	0	0	0	0	0	0	0	0	0
chr1:46099160-46108171	NM_021639	GPBP1L1	0	0	0	0.0322992	0	0	0	0	0	0	0	0	0	0	0	0	0	0	0	0	0	0	0	0	0	0	0	0	0	0	0.0288372	0	0	0	0
chr1:46105881-46108171	NM_021639	GPBP1L1	0.0865255	0.130685	0	0.080748	0.112185	0.0721294	0.0354525	0.0427629	0.0532105	0.0588186	0.03444	0	0.0540893	0.0308672	0.0784975	0.0512388	0.0486057	0	0.0633768	0	0	0.0406619	0.0500292	0.0455318	0.110782	0.0231303	0.151369	0.122589	0.0983124	0.0515799	0.144186	0.0511764	0.0564853	0.122855	0.038013
chr1:46124699-46126897	NM_021639	GPBP1L1	0	0	0.0322571	0	0	0.0288517	0.0354525	0	0.0354737	0	0	0	0.0270446	0	0.0392487	0	0	0.0378639	0	0	0	0	0	0.0455318	0.0415434	0	0.0378422	0	0	0	0	0	0	0	0
chr1:46521466-46531851	NM_003629	PIK3R3	0	0	0	0	0	0	0	0	0.0354737	0	0	0	0	0	0	0	0	0	0	0	0	0	0	0	0	0	0	0	0	0	0	0	0	0	0
chr1:46521466-46546422	NM_003629	PIK3R3	0.0865255	0.0933461	0	0	0	0.0721294	0.0354525	0	0	0.0441139	0	0.130079	0.0540893	0	0.0392487	0	0.0972114	0.0757278	0.0633768	0	0.0507546	0	0.0750437	0	0	0.0578257	0	0	0.126402	0	0.0576745	0	0.084728	0	0.0570194
chr1:46527600-46546422	NM_003629	PIK3R3	0	0	0	0	0	0	0	0	0	0	0	0.0557481	0	0	0	0	0	0	0	0	0	0	0	0	0	0.0231303	0	0	0.0280892	0	0	0	0	0	0
chr1:46543186-46546422	NM_003629	PIK3R3	0	0	0.0322571	0	0	0	0	0	0	0.0294093	0	0	0	0	0	0	0	0	0	0	0	0	0	0.0303545	0	0	0	0	0	0	0	0	0	0	0
chr1:47118252-47124409	NM_001243728	ATPAF1	0	0	0	0	0	0	0	0	0.0354737	0	0	0	0	0	0	0	0	0	0	0	0	0	0	0	0	0	0	0	0	0	0	0	0	0	0
chr1:47148971-47157609	NR_038827	EFCAB14-AS1	0	0	0	0	0	0	0	0	0	0	0	0	0	0	0	0	0	0	0	0	0	0	0	0	0	0	0	0	0.0280892	0	0	0	0	0	0
chr1:47745912-47748131	NM_001048166	STIL	0	0.0933461	0	0	0	0	0	0	0	0.0294093	0	0	0.0270446	0	0	0	0	0	0	0	0	0	0	0	0	0	0	0	0.0280892	0	0	0	0	0.0409516	0.038013
chr1:47834140-47840965	NM_001136140	CMPK1	0	0	0	0	0	0.0288517	0.0354525	0	0	0	0	0	0	0	0.0588731	0	0	0	0	0	0	0	0	0	0	0	0	0	0	0.0343866	0	0	0.042364	0	0
chr1:48821341-48825442	NM_019073	SPATA6	0	0.0373385	0	0	0	0.0577035	0	0	0.0532105	0	0	0	0	0	0.0588731	0	0	0	0	0	0.0761319	0	0	0	0	0	0	0	0.0421339	0	0.0432559	0	0.042364	0	0
chr1:48917223-48918803	NM_019073	SPATA6	0	0	0	0	0	0	0	0	0	0	0	0	0	0	0	0	0.0486057	0	0	0	0	0	0	0	0	0.0231303	0	0	0	0	0	0	0	0	0
chr1:50956259-51001129	NM_007051	FAF1	0.0576837	0.0560077	0.0322571	0	0	0	0	0	0	0.0294093	0	0	0.040567	0	0	0	0	0	0	0	0	0.0406619	0	0	0.0276956	0	0.0567634	0	0.0280893	0	0	0	0.0282427	0	0
chr1:51001040-51050483	NM_007051	FAF1	0	0	0	0	0	0	0	0	0	0	0	0	0	0	0	0	0	0	0	0	0	0	0	0	0	0	0	0	0	0	0.0288372	0	0.0282427	0	0
chr1:51121113-51210447	NM_007051	FAF1	0	0	0	0	0	0	0	0	0	0	0	0	0	0	0	0	0	0	0	0	0.0507546	0	0	0	0	0	0	0	0	0	0	0	0	0	0
chr1:51253671-51267349	NM_007051	FAF1	0.0576837	0	0	0	0	0.0577035	0	0	0	0	0.03444	0	0.0270447	0	0	0	0	0	0	0	0	0	0	0	0	0	0	0	0	0	0	0	0	0	0
chr1:51253671-51323669	NM_007051	FAF1	0	0	0	0	0	0	0	0	0	0	0	0	0	0	0	0	0	0	0	0	0	0	0	0	0	0	0.0378422	0	0	0	0	0	0	0	0
chr1:51868106-51874004	NM_001159969	unkn	0	0	0	0.0968976	0	0	0.0354525	0	0	0	0.0860999	0	0	0	0	0	0.0729086	0	0	0	0	0	0	0.0303545	0	0	0	0	0	0	0.0432559	0.102353	0	0	0.0570194
chr1:51868106-51930998	NM_001159969	unkn	0	0	0	0	0	0	0	0	0	0	0	0	0	0	0	0	0	0	0	0.034798	0	0	0	0	0	0	0	0	0	0.0343866	0	0	0	0	0
chr1:51926762-51930998	NM_001981	EPS15	0	0	0	0	0	0	0	0.0285086	0	0	0.03444	0	0	0	0	0	0	0	0	0	0	0	0	0	0	0	0	0	0	0	0	0	0	0	0
chr1:52215816-52227643	NM_148904	OSBPL9	0	0	0	0	0	0.0432776	0	0	0	0	0	0	0	0	0	0	0	0	0	0	0	0	0	0	0	0	0	0	0	0	0.0288372	0	0	0	0
chr1:52215816-52231653	NM_148904	OSBPL9	0	0	0	0	0	0	0.0354525	0	0	0	0	0	0	0	0	0	0	0	0	0	0	0	0	0.0303545	0	0	0	0	0	0	0	0	0	0	0
chr1:52237741-52238395	NM_148904	OSBPL9	0	0	0	0	0	0.0288517	0	0	0	0	0	0	0	0	0	0	0	0	0	0	0	0	0	0	0	0	0	0	0	0	0.0288372	0	0	0	0
chr1:52279706-52280485	NM_001242361	NRDC	0	0	0.0322571	0	0	0	0	0	0	0	0	0	0	0	0	0	0	0	0	0	0	0	0	0	0	0	0	0	0	0	0	0	0	0	0
chr1:52279706-52299842	NM_001242361	NRDC	0	0	0	0	0	0	0	0	0	0	0	0	0	0	0	0	0	0.0378639	0	0	0	0	0	0	0	0	0	0	0	0	0	0	0	0	0
chr1:52293467-52299842	NM_001242361	NRDC	0	0	0.0483857	0	0	0.0288517	0	0	0	0	0.0516599	0	0.0540893	0	0	0.0512388	0	0	0	0	0	0	0	0.0455318	0	0	0.0378422	0	0	0	0.0576745	0	0.0282427	0	0
chr1:52698842-52705267	NM_004799	ZFYVE9	0	0	0	0.0322992	0	0	0	0	0	0	0	0	0	0	0	0	0	0	0	0	0	0	0	0	0	0	0	0	0	0	0	0	0	0	0
chr1:52911458-52912339	NM_001009881	TUT4	0	0	0	0	0	0	0	0	0	0	0	0	0	0	0.0392487	0	0	0	0	0	0	0	0	0	0	0	0	0	0	0	0	0	0	0	0
chr1:52911458-52927441	NM_001009881	TUT4	0	0	0	0	0	0	0	0	0	0	0	0.0371654	0	0	0	0	0	0	0	0	0	0	0	0	0	0	0	0	0	0	0.0288372	0	0	0	0
chr1:52937623-52975384	NM_001009881	TUT4	0	0	0	0	0	0	0	0	0	0	0	0	0	0.0308672	0	0	0	0	0	0.034798	0	0	0	0	0	0	0	0	0	0	0	0	0	0	0
chr1:52943379-52947595	NM_001009881	TUT4	0	0	0	0	0	0	0	0	0.0354737	0	0	0	0	0	0	0	0	0	0	0	0	0	0	0.0455318	0	0	0	0	0.0280892	0	0	0	0	0	0
chr1:52943379-52954707	NM_001009881	TUT4	0	0.0560077	0	0	0	0	0	0	0.0354737	0	0	0	0	0	0	0	0	0.0378639	0	0	0	0.0406619	0	0	0	0	0	0	0	0	0	0	0	0	0
chr1:52954580-52962855	NM_001009881	TUT4	0	0	0	0	0	0	0	0	0	0	0	0	0	0	0	0	0	0	0	0	0	0	0	0	0	0	0	0	0	0	0.0432559	0	0	0	0
chr1:52954580-52975384	NM_001009881	TUT4	0	0	0	0	0	0	0	0	0	0	0	0	0	0	0	0	0	0	0	0	0	0.0406619	0	0	0	0	0	0	0.0280892	0	0	0	0	0	0
chr1:52956403-52975384	NM_001009881	TUT4	0	0	0	0	0	0.0288517	0	0	0	0	0.0516599	0	0	0	0	0	0	0	0	0	0	0	0	0	0	0	0	0.0350255	0	0	0	0	0	0	0
chr1:52959282-52962855	NM_001009881	TUT4	0	0	0	0	0	0	0	0	0	0	0	0	0	0	0	0	0	0	0	0.034798	0	0.0406619	0	0	0	0.0231303	0	0	0	0	0.0432559	0	0.0282427	0	0
chr1:52959282-52975384	NM_001009881	TUT4	0.115367	0.130685	0.1129	0.080748	0.0747898	0.0721294	0.124084	0.0570173	0.301526	0.132342	0.0688799	0.0929134	0.270447	0.138902	0.196244	0.102478	0.0972114	0.113592	0.105628	0	0.101509	0.243971	0.125073	0.16695	0.207717	0.0346954	0.208132	0.245178	0.0561785	0.0343866	0.129768	0.0852939	0.240063	0.102379	0.171058
chr1:52975267-52992045	NM_001009881	TUT4	0.0865255	0	0	0	0	0.0432776	0	0.0285086	0.0354737	0.0294093	0	0.0557481	0	0	0	0.0512388	0	0	0	0	0	0.0609928	0.0500292	0	0.0276956	0	0.0756845	0.0700509	0	0	0.0576745	0	0.042364	0	0.152052
chr1:52981562-52992045	NM_001009881	TUT4	0.0576837	0	0	0.0322992	0	0.100981	0.0354525	0.0427629	0.0709473	0.0294093	0	0	0.121701	0.0617344	0.0392487	0.0768582	0	0	0	0.069596	0.0507546	0.101655	0.100058	0.0303545	0.166173	0.0346954	0.17029	0.0525382	0.0702231	0	0.129768	0	0.127092	0.0614275	0
chr1:53407467-53427301	NM_001007098	SCP2	0	0	0	0	0	0	0	0	0.0354737	0	0	0	0	0	0	0	0	0	0	0	0	0	0	0	0	0	0	0	0	0	0	0	0	0	0
chr1:53407467-53453808	NM_001007098	SCP2	0	0	0	0	0	0	0	0	0	0	0	0	0	0	0	0	0	0	0	0	0	0	0	0	0	0	0	0	0	0	0	0	0.0282427	0	0
chr1:53699213-53701307	NM_002370	MAGOH	0	0	0	0	0	0	0	0	0.0354737	0	0	0	0	0	0	0	0	0	0	0	0	0	0	0	0.0276956	0	0	0	0	0	0	0	0	0	0
chr1:54266365-54298264	NM_001168551	NDC1	0	0	0	0	0	0	0	0	0	0	0	0	0	0	0	0	0	0	0	0	0	0	0	0	0	0	0	0	0	0	0.0288372	0	0	0	0
chr1:54502282-54509198	NM_004872	TMEM59	0	0	0	0.0484488	0	0	0	0	0	0	0	0	0	0	0	0	0	0	0	0	0	0	0	0	0	0	0	0	0	0	0	0	0	0	0
chr1:54502282-54513045	NM_004872	TMEM59	0	0	0	0	0	0	0	0	0	0	0	0	0	0	0	0	0	0	0	0	0.0507546	0	0.0500292	0	0	0	0	0	0	0	0	0	0	0	0
chr1:54506428-54513045	NM_004872	TMEM59	0.0576837	0	0	0	0	0	0	0	0	0	0	0	0	0	0	0	0	0	0	0	0	0	0	0	0	0	0	0.0350255	0	0	0	0	0	0	0
chr1:55589119-55600086	NM_015306	USP24	0	0	0	0	0	0	0	0	0	0	0	0.0371654	0	0	0	0	0	0	0	0	0	0	0	0	0	0	0.0378422	0	0	0	0	0	0	0	0
chr1:57252847-57258476	NM_001004303	FYB2	0	0	0	0	0	0	0	0	0	0	0	0	0	0	0	0	0	0	0	0	0	0	0	0	0	0	0	0	0	0	0	0	0.0282427	0	0
chr1:57528556-57538087	NM_021080	DAB1	0	0	0	0	0.112185	0	0.0354525	0	0	0	0	0	0	0	0	0	0	0	0	0	0	0	0	0	0	0	0	0	0.0280892	0	0	0	0	0	0
chr1:58971731-58993007	NM_145243	OMA1	0	0	0	0	0	0	0	0	0	0	0	0	0	0	0	0	0	0	0	0	0	0	0	0	0	0	0	0.0350255	0	0	0	0	0	0	0
chr1:58971731-59000003	NM_145243	OMA1	0	0	0	0	0	0.0721294	0	0	0	0	0	0	0	0	0	0	0	0	0	0	0	0	0	0.0758863	0	0	0.0378422	0	0	0	0	0	0	0	0
chr1:58971731-59002413	NM_145243	OMA1	0	0	0	0	0	0.0577035	0	0	0	0	0.03444	0	0	0	0	0	0.0972114	0	0.0422512	0	0	0	0	0	0	0.0231303	0	0	0	0	0	0	0	0	0
chr1:58971731-59004982	NM_145243	OMA1	0	0	0	0.0968976	0	0.0288517	0.0531788	0	0.0532105	0	0	0	0	0	0	0	0	0	0	0	0	0	0	0	0	0	0.0378422	0.0350255	0.0421339	0	0	0	0	0	0.0760259
chr1:59137541-59160879	NM_001085487	MYSM1	0	0	0	0	0	0	0	0	0	0	0	0	0.0270446	0	0	0	0	0	0	0	0	0	0	0	0	0	0	0	0	0	0	0	0	0	0
chr1:59147456-59150923	NM_001085487	MYSM1	0	0.0373385	0	0	0	0	0	0	0	0	0	0	0	0	0	0	0	0	0	0	0	0	0	0	0	0	0	0	0	0	0	0	0	0	0
chr1:59787207-59812070	NM_001244714	FGGY	0	0.0373385	0	0.0645984	0	0.0288517	0	0	0.0709473	0	0.0516599	0.0371654	0	0	0	0	0	0	0	0	0.0761319	0.0406619	0	0	0.0276956	0	0	0.0350255	0	0.0343866	0.0720931	0	0	0.0614275	0
chr1:59787207-59844509	NM_001244714	FGGY	0	0	0.0645142	0	0	0.0577035	0	0.0285086	0.0354737	0	0	0	0	0	0	0	0	0	0	0	0.126887	0	0	0.0303545	0	0	0	0.0350255	0	0	0	0	0	0	0
chr1:59805629-59812070	NM_001244714	FGGY	0	0	0	0	0	0	0	0	0	0	0	0	0	0	0	0	0	0.0378639	0.0633768	0	0	0	0	0	0	0	0	0	0	0	0	0	0	0	0
chr1:59805629-59844509	NM_001244714	FGGY	0.0576837	0.0373384	0.0322571	0.0322992	0	0.0577035	0.0354525	0.0285086	0.0709473	0.0294093	0	0	0	0	0	0	0	0	0.0422512	0	0	0.0406619	0	0	0.0276956	0	0	0.0350255	0	0	0	0	0	0	0.038013
chr1:6021853-6046387	NM_015102	NPHP4	0	0	0	0	0	0	0	0	0	0	0	0	0	0	0	0	0	0	0	0	0	0	0	0	0.0276956	0	0	0	0	0	0	0	0	0	0
chr1:61869775-61872399	NM_001145511	NFIA	0	0	0	0	0	0	0	0	0	0	0	0	0	0	0	0	0.0486057	0	0	0	0	0	0	0	0	0	0	0	0	0	0	0	0	0	0
chr1:62321701-62330305	NM_176877	PATJ	0.0576837	0	0	0.0968976	0	0	0	0	0	0	0.10332	0	0	0	0	0	0	0	0	0	0	0	0	0	0	0	0	0	0	0	0	0.0341176	0	0	0
chr1:62321701-62341038	NM_176877	PATJ	0	0	0	0.436039	0.14958	0	0	0	0	0	0.30996	0	0	0	0	0	0	0	0	0	0	0	0	0	0	0	0	0	0	0	0	0.511764	0	0	0
chr1:62321701-62350080	NM_176877	PATJ	0	0	0	1.69571	0.261764	0	0	0	0	0	1.56702	0	0	0	0	0	0.194423	0	0	0	0.0507546	0	0	0	0	0	0	0	0	0	0	1.75706	0	0	0
chr1:62321701-62367131	NM_176877	PATJ	0	0	0	0.080748	0.0373949	0	0	0	0	0	0.18942	0	0	0	0	0	0	0	0	0	0	0	0	0	0	0	0	0	0	0	0	0.153529	0	0	0
chr1:62321701-62380336	NM_176877	PATJ	0	0	0	0.242244	0.0373949	0	0	0	0	0	0.0516599	0	0	0	0	0	0	0	0	0	0	0	0	0	0	0	0	0	0	0	0	0.221764	0	0	0
chr1:62321701-62393501	NM_176877	PATJ	0	0	0	0.322992	0.0934872	0	0	0	0	0	0.464939	0	0	0	0	0	0	0	0	0	0	0	0	0	0	0	0	0	0	0	0	0.307058	0	0	0
chr1:62365254-62367131	NM_176877	PATJ	0.0865255	0	0	0	0	0	0	0	0	0	0	0	0	0	0	0	0	0	0	0	0	0	0	0	0	0	0	0	0	0	0	0.0682351	0	0	0
chr1:62365254-62393501	NM_176877	PATJ	0	0	0	0.0484488	0	0	0	0	0	0	0	0	0	0.0308672	0	0	0	0	0	0	0	0	0	0	0	0	0	0	0	0	0	0.0511764	0	0	0
chr1:62374043-62380336	NM_176877	PATJ	0	0	0	0.0484488	0	0	0	0	0	0	0	0	0	0	0	0	0	0	0	0	0	0	0	0	0	0	0	0	0	0	0	0.102353	0	0	0
chr1:62374043-62393501	NM_176877	PATJ	0	0	0	0.0322992	0	0	0	0	0	0	0	0	0	0	0	0	0	0	0	0	0	0	0	0	0	0	0	0	0	0	0	0.0341176	0	0	0
chr1:62393401-62483619	NM_176877	PATJ	0	0	0	0.0322992	0	0	0	0	0	0	0	0	0	0	0	0	0	0	0	0	0	0	0	0	0	0	0	0	0	0	0	0.0682351	0	0	0
chr1:62455839-62483619	NM_176877	PATJ	0	0	0	0	0	0	0	0	0	0	0	0	0	0	0	0	0	0	0	0	0	0	0	0	0	0	0	0	0	0	0	0.0511764	0	0	0
chr1:62455839-62503721	NM_176877	PATJ	0	0	0	0.0645984	0	0	0	0	0	0	0.03444	0	0	0	0	0	0	0	0	0	0	0	0	0	0	0	0	0	0	0	0	0.0682351	0	0	0
chr1:62455839-62516730	NM_176877	PATJ	0	0	0	0.0645984	0	0	0	0	0	0	0	0	0	0	0	0	0	0	0.0422512	0	0	0	0	0	0	0	0	0	0	0	0	0.0682351	0	0	0
chr1:62455839-62550320	NM_176877	PATJ	0	0	0	0	0	0	0	0	0	0	0	0	0	0	0	0	0	0	0	0	0	0	0	0	0	0	0	0	0	0	0	0.0682351	0	0	0
chr1:62483527-62516730	NM_176877	PATJ	0	0	0	0	0	0	0	0	0	0	0	0	0	0	0	0	0	0	0	0	0	0	0	0	0	0	0	0	0	0	0	0.0511764	0	0	0
chr1:62483527-62550320	NM_176877	PATJ	0	0	0	0.0322992	0	0	0	0	0	0	0	0	0	0	0	0	0	0	0	0	0	0	0	0	0	0	0	0	0	0	0	0.0341176	0	0	0
chr1:62503648-62550320	NM_176877	PATJ	0	0	0	0.0322992	0	0	0	0	0	0	0.0516599	0	0	0	0	0	0	0	0	0	0	0	0	0	0	0	0	0	0	0	0	0	0	0	0
chr1:62905469-62907970	NM_001017415	USP1	0	0	0	0	0	0	0	0	0.0354737	0	0	0	0	0	0	0	0	0	0	0	0	0	0	0	0	0	0	0	0	0	0	0	0	0	0
chr1:62907158-62907970	NM_001017415	USP1	0	0	0	0	0	0.0432776	0	0	0	0	0	0	0.040567	0	0	0	0	0	0	0	0	0	0	0	0	0	0	0	0	0	0.0288372	0	0	0	0
chr1:62908829-62913182	NM_001017415	USP1	0	0.0373385	0	0	0	0	0	0	0	0	0	0	0	0	0	0	0	0	0	0	0	0	0	0	0	0	0	0	0	0	0	0	0	0	0
chr1:62910408-62913182	NM_001017415	USP1	0	0	0	0	0	0.0288517	0	0	0.0354737	0	0	0	0	0.0308672	0	0	0	0.0378639	0	0	0	0	0	0	0	0	0	0	0	0	0.0288372	0	0	0	0
chr1:62910408-62914337	NM_001017415	USP1	0	0	0	0	0	0	0	0	0	0	0	0	0	0	0	0	0	0	0	0	0	0	0	0	0.0276956	0	0	0	0	0	0	0	0	0	0
chr1:63021495-63085664	NM_014495	ANGPTL3	0	0	0	0	0	0	0	0	0	0	0	0	0	0	0	0	0	0	0	0	0	0	0	0.0303545	0	0	0	0	0	0	0	0	0	0	0
chr1:63042932-63044637	NM_001271999	DOCK7	0.0576837	0	0	0	0	0	0	0	0	0	0	0	0.0270447	0	0.0392487	0	0	0	0	0	0	0	0	0	0.0415434	0	0	0	0	0	0	0	0.0282427	0	0
chr1:63042932-63052295	NM_001272002	DOCK7	0	0	0	0	0	0.0288517	0	0	0.0532105	0	0	0	0	0	0	0	0	0	0	0	0	0	0	0	0	0	0	0	0.0280892	0	0	0	0.042364	0	0
chr1:63084376-63119830	NM_001272002	DOCK7	0	0	0	0	0	0	0	0	0	0	0	0	0	0	0	0	0	0	0	0	0	0	0	0	0	0	0	0	0.0280892	0	0	0	0	0	0
chr1:63269389-63286880	NM_032852	ATG4C	0	0	0	0	0	0	0	0	0	0	0	0	0	0	0	0	0	0	0	0	0	0	0	0	0	0.0231303	0	0	0	0	0	0	0	0	0
chr1:63269389-63300523	NM_032852	ATG4C	0	0	0	0	0	0	0	0	0	0	0	0	0	0	0	0	0	0	0	0	0	0	0	0	0	0	0	0.0350255	0	0	0	0	0.042364	0	0
chr1:63269389-63307218	NM_032852	ATG4C	0	0	0.0322571	0	0	0.0288517	0	0.0285086	0	0.0294093	0	0	0	0	0	0	0	0.0378639	0	0	0	0	0	0	0	0	0.0378422	0.0525382	0.0280892	0.0343866	0	0	0	0	0
chr1:63294710-63307218	NM_032852	ATG4C	0	0	0	0	0	0	0	0	0.0354737	0	0	0	0	0	0	0	0	0	0	0	0	0	0	0	0	0	0	0	0	0	0	0	0	0	0
chr1:63919588-63955889	NM_001206739	ITGB3BP	0	0	0	0	0	0	0	0	0	0	0	0	0	0	0	0	0	0	0	0	0	0	0	0	0.0276956	0	0	0	0	0	0	0	0	0	0
chr1:63944434-63955889	NM_001206739	ITGB3BP	0	0	0	0	0	0	0	0	0	0	0	0	0	0	0	0	0	0	0	0	0	0	0	0	0	0	0	0	0	0	0.0432559	0	0	0	0
chr1:63944434-63974241	NM_001206739	ITGB3BP	0	0	0	0	0	0	0	0	0	0	0	0	0.0270446	0	0	0	0	0	0	0	0	0.0406619	0	0	0	0	0	0	0	0.0343866	0.0432559	0	0.042364	0	0
chr1:63997490-64036799	NR_002771	unkn	0	0	0	0	0	0	0	0	0	0.0294093	0	0	0	0	0	0	0	0	0	0	0	0	0	0	0	0	0	0	0	0	0	0	0	0	0
chr1:64095095-64120137	NM_002633	PGM1	0	0	0	0	0	0	0	0	0	0	0.03444	0	0	0	0	0	0	0	0	0	0	0	0	0	0	0	0	0	0	0	0	0	0	0	0
chr1:64117339-64120137	NM_002633	PGM1	0	0	0	0	0	0	0	0	0	0	0	0	0	0	0	0	0	0	0	0	0	0	0	0	0	0	0	0	0	0	0	0	0	0.0409516	0
chr1:64474976-64516388	NM_001083592	ROR1	0.0865255	0.186692	0	0.080748	0.0373949	0.0721294	0.0354525	0.0285086	0.0354737	0	0.0688799	0	0	0.0617344	0	0.0512388	0.0486057	0	0.0845024	0.034798	0.456791	0.0609928	0	0	0.0276956	0	0.0567634	0.0350255	0.0421339	0	0.0865117	0.0682351	0.0564853	0.0614275	0.0570194
chr1:64515362-64516388	NM_001083592	ROR1	0	0.0373385	0	0	0	0	0	0	0	0	0	0	0	0	0	0	0	0	0	0	0	0	0	0	0	0	0	0	0	0	0	0	0	0	0
chr1:65016276-65047987	NR_039957	MIR4794	0	0	0	0	0	0.0432776	0	0	0	0	0	0	0	0	0	0	0	0	0	0	0	0	0	0	0	0	0	0	0	0	0	0	0	0	0
chr1:65016276-65068595	NR_039957	MIR4794	0	0	0	0	0	0.129833	0	0	0	0	0	0	0	0	0.0392487	0	0	0	0.0633768	0	0	0	0.0500292	0	0	0	0	0.0350255	0.0280892	0	0	0	0.042364	0	0
chr1:65016276-65107652	NR_039957	MIR4794	0	0	0	0	0	0.0721294	0	0	0	0	0	0	0	0	0	0	0	0	0	0	0	0	0	0	0	0	0	0	0.0280892	0	0	0	0	0	0
chr1:65047838-65107652	NM_020925	CACHD1	0	0	0	0	0	0	0	0	0	0	0	0	0	0	0	0	0	0	0	0	0	0	0	0	0	0	0	0	0	0	0	0.0341176	0	0	0
chr1:65068488-65107652	NM_020925	CACHD1	0	0	0	0.0484488	0	0	0	0	0	0	0	0	0	0	0	0	0	0	0	0	0	0	0	0	0	0	0	0	0	0	0	0.0511764	0	0	0
chr1:65095037-65107652	NM_020925	CACHD1	0	0	0	0.080748	0.0560923	0.0577035	0	0	0	0.0441139	0.10332	0	0	0.0308672	0.0588731	0	0	0.0378639	0	0	0.0761319	0.0406619	0	0	0.0276956	0	0	0	0	0.0343866	0.0288372	0.0682351	0.042364	0	0
chr1:65117843-65141666	NM_020925	CACHD1	0	0	0	0.0322992	0	0	0	0	0	0	0	0	0	0	0	0	0	0	0	0	0	0	0	0	0	0	0	0	0	0	0	0	0	0	0
chr1:65129377-65130362	NM_020925	CACHD1	0	0	0	0.0322992	0	0	0	0	0	0	0	0	0	0	0	0	0	0	0	0	0	0.0406619	0	0	0	0	0	0	0	0	0	0	0	0	0
chr1:65131739-65141666	NM_020925	CACHD1	0	0	0	0.0484488	0	0.0432776	0	0	0	0	0.12054	0	0	0	0	0	0.121514	0	0	0	0	0	0	0	0	0	0	0	0	0	0.0288372	0.0511764	0.0282427	0	0
chr1:65234338-65255197	NM_018211	RAVER2	0	0	0	0	0	0	0	0	0	0	0	0.0371654	0	0	0	0	0	0	0	0	0	0	0	0	0	0	0	0	0	0	0	0.0341176	0	0	0
chr1:65243305-65255197	NM_018211	RAVER2	0	0	0	0.0322992	0	0	0	0	0	0	0.0516599	0	0	0	0	0	0	0	0	0	0	0	0	0	0	0	0	0	0	0	0	0	0	0	0
chr1:65278420-65280523	NM_018211	RAVER2	0	0	0	0.0484488	0	0	0	0	0	0	0.03444	0	0	0	0	0	0	0	0	0	0	0	0	0	0	0	0	0	0	0	0	0	0	0	0
chr1:65830317-65831879	NM_001256865	DNAJC6	0.31726	0.317377	0.0967713	0.161496	0.0747898	0.230814	0.248168	0.228069	0.248316	0.132342	0.0688799	0.130079	0.17579	0.138902	0.31399	0.102478	0.0486057	0.113592	0.253507	0	0.152264	0.304964	0.125073	0.303545	0.24926	0.0693908	0.359501	0.19264	0.323026	0.0343866	0.331628	0.0682351	0.127092	0.122855	0.0950324
chr1:66378927-66384518	NM_001037341	PDE4B	0.201893	0.149354	0.983842	0.339141	0.0934872	0.923256	0.28362	0.0285086	3.24584	2.01454	0.03444	1.33795	2.09596	1.8829	0.843848	0.102478	0	0.0378639	0.950652	0	0	4.08652	0.0750437	1.199	0.941649	0.080956	0.227053	2.76701	0.0842678	0.0687732	0.389303	0.119412	0.042364	0.102379	0
chr1:66713142-66723546	NM_001037341	PDE4B	0	0	0	0	0	0	0	0	0	0	0	0	0	0	0	0	0	0	0	0	0	0	0	0	0	0	0.0378422	0	0	0	0	0	0	0	0
chr1:66713142-66731770	NM_001037341	PDE4B	0	0	0	0	0	0	0	0	0.0886842	0.0294093	0	0	0.040567	0	0	0	0	0	0	0	0	0	0	0.0303545	0	0	0	0.0875637	0	0	0	0	0	0	0
chr1:67142686-67155999	NM_032291	SGIP1	0	0	0	0	0	0	0	0	0	0	0	0	0	0.0308672	0	0	0	0	0	0	0	0	0	0	0	0	0	0	0	0	0	0	0	0	0
chr1:67327829-67371058	NM_024763	WDR78	0.0576837	0	0	0	0.0373949	0	0.0354525	0	0.0354737	0	0	0	0	0	0	0	0	0	0	0	0.0507546	0	0	0	0	0	0	0	0.0983124	0	0	0	0	0	0
chr1:67356836-67371058	NM_024763	WDR78	0.259577	0.112015	0	0.0645984	0.112185	0.100981	0.0886313	0.0285086	0.0354737	0	0.12054	0	0.0676116	0	0.0392487	0.0768582	0.0972114	0.0378639	0.0422512	0.034798	0.101509	0.121986	0	0.0455318	0.12463	0.0231303	0	0	0.308982	0	0.201861	0.102353	0.112971	0.0819033	0
chr1:67411832-67428843	NM_001278215	MIER1	0	0	0	0	0.0373949	0	0	0	0	0	0	0	0	0	0	0	0	0	0	0	0	0	0	0	0	0	0	0	0	0	0	0	0	0	0
chr1:67423741-67428843	NM_001077700	MIER1	0	0.0560077	0.0483857	0	0.130882	0	0	0.0285086	0	0	0	0.0371654	0	0	0	0	0.0486057	0	0.0422512	0	0	0	0	0.0455318	0	0	0	0	0	0	0.0432559	0	0.0282427	0.0409516	0.038013
chr1:6867042-6885270	NM_001195563	CAMTA1	0	0	0	0	0	0.0288517	0	0.042763	0	0	0	0	0	0	0	0	0	0	0	0	0	0	0	0	0.0415434	0	0	0.0350255	0	0	0	0	0.042364	0	0
chr1:70397189-70460316	NM_020794	LRRC7	0	0	0	0	0	0.0288517	0	0	0	0	0	0	0	0	0	0	0	0	0	0	0	0	0	0	0	0	0.0756845	0	0	0	0	0	0.0282427	0	0
chr1:70509636-70555502	NM_020794	LRRC7	0	0	0	0	0	0	0	0	0	0	0	0	0	0	0	0	0	0	0	0	0	0	0	0	0.0276956	0	0	0	0	0	0	0	0	0	0
chr1:70541759-70573509	NM_020794	LRRC7	0	0	0	0	0	0	0	0	0	0	0	0	0	0	0	0	0	0	0	0	0	0	0	0	0	0	0.0567634	0	0	0	0	0	0.042364	0	0
chr1:70639147-70654956	NM_017768	LRRC40	0	0	0	0	0	0	0	0	0	0	0	0	0	0	0	0	0	0	0	0.034798	0	0	0	0	0	0	0	0	0	0	0	0	0.0564853	0	0
chr1:70650467-70654956	NM_017768	LRRC40	0	0	0	0	0.0373949	0	0	0	0	0	0	0	0	0	0	0	0	0	0	0	0	0	0	0	0	0	0	0	0	0	0	0	0	0	0
chr1:70736538-70781249	NM_030816	ANKRD13C	0	0	0	0	0	0	0.0354525	0	0	0	0	0	0.0270446	0	0	0	0.0486057	0	0	0	0	0	0	0	0.0276956	0	0	0.0350255	0	0	0.0432559	0	0.0564853	0	0
chr1:70740402-70781249	NM_030816	ANKRD13C	0	0	0	0	0	0	0	0	0	0	0	0	0	0	0	0	0	0	0	0	0	0	0	0	0	0	0	0	0	0	0.0288372	0	0	0	0
chr1:70758070-70771973	NM_030816	ANKRD13C	0	0.0560077	0	0	0	0	0	0	0	0.0294093	0	0	0.0270446	0	0	0	0	0	0	0	0	0	0	0.0455318	0	0	0	0	0	0	0	0	0	0	0
chr1:70758070-70779473	NM_030816	ANKRD13C	0	0	0	0	0	0	0	0	0	0.0294093	0	0	0	0	0	0	0	0	0	0	0	0	0	0	0.0276956	0	0	0	0	0	0	0	0	0	0
chr1:70758070-70781249	NM_030816	ANKRD13C	0.0576837	0	0	0	0.0373949	0.100981	0.106358	0.0427629	0.0354737	0.0441139	0.03444	0	0.0540893	0	0.0784975	0	0	0	0	0	0	0	0	0.0303545	0.0553911	0	0	0	0.0983124	0	0.129768	0.0511764	0.042364	0.0409516	0.0570194
chr1:70761812-70771973	NM_030816	ANKRD13C	0	0	0	0	0	0	0	0	0.0354737	0	0	0.0371654	0	0	0	0	0	0	0	0	0	0	0.0500292	0	0	0	0.0378422	0	0	0	0	0	0	0	0
chr1:70766446-70781249	NM_030816	ANKRD13C	0	0.0373385	0	0	0	0.0288517	0	0	0	0	0	0	0	0	0	0	0	0	0	0	0	0	0	0	0	0	0	0	0	0	0.0432559	0	0	0	0
chr1:70790535-70801782	NM_030816	ANKRD13C	0	0	0	0	0	0	0	0	0.0532105	0	0	0	0	0	0	0	0	0	0	0	0	0	0	0	0	0	0	0	0	0	0	0	0	0	0
chr1:74701785-74737392	NM_001199327	FPGT-TNNI3K	0	0	0	0	0	0	0	0	0	0	0	0	0	0	0	0	0	0	0	0	0	0.0406619	0	0	0	0	0	0	0	0	0	0	0	0	0
chr1:74715142-74737392	NM_001199327	FPGT-TNNI3K	0	0	0	0	0	0	0	0	0.0886842	0	0	0	0	0	0	0	0	0	0	0	0	0	0	0	0	0	0	0	0	0	0	0	0.0282427	0	0
chr1:76194085-76216231	NM_000016	ACADM	0	0	0	0	0	0	0	0	0	0	0	0	0	0	0	0	0	0	0	0	0	0	0	0	0	0	0.0567634	0	0	0	0	0	0	0	0
chr1:76198328-76200556	NM_000016	ACADM	0	0.0746769	0	0	0	0	0	0	0	0	0	0	0	0	0	0	0	0	0	0	0.0761319	0	0	0.0303545	0	0	0.0378422	0.0350255	0	0	0	0	0	0	0
chr1:76198328-76216231	NM_000016	ACADM	0	0	0	0	0	0.0432776	0	0	0	0	0	0	0	0	0	0	0	0	0	0	0	0	0	0	0	0	0	0	0	0	0	0	0	0	0
chr1:76200475-76205795	NM_000016	ACADM	0	0	0	0	0	0	0	0	0	0	0	0	0.0270446	0	0	0	0	0	0	0	0	0	0	0	0	0	0	0	0	0	0	0	0	0	0
chr1:76205664-76216231	NM_000016	ACADM	0	0	0	0	0	0	0	0	0	0	0	0	0	0	0	0	0	0	0	0	0	0	0.0750437	0	0	0	0	0.0350255	0.0280892	0	0	0	0	0	0
chr1:76269415-76313961	NM_002440	MSH4	0	0	0	0	0	0	0	0	0	0	0	0	0	0	0	0	0	0	0	0	0	0	0	0	0	0	0	0	0	0	0	0	0	0.0409516	0
chr1:77620133-77635080	NM_005482	PIGK	0	0	0	0	0	0	0	0	0	0	0	0	0.0270446	0	0	0	0	0	0	0	0	0	0	0	0	0	0	0	0.0561785	0	0	0	0	0	0
chr1:77620133-77676174	NM_005482	PIGK	0	0.0373385	0	0	0	0	0	0	0	0	0	0	0	0	0	0	0	0	0	0	0	0	0	0	0	0	0	0	0.0280892	0	0	0	0	0	0
chr1:78097534-78107340	NM_015534	AC118549.1	0	0.0560077	0.0322571	0.0322992	0.0560923	0	0.070905	0	0.0532105	0.0294093	0	0	0	0.0308672	0	0	0.0486057	0	0	0.069596	0	0	0	0	0.0553911	0.0346954	0.0946056	0	0.0842678	0	0	0.0511764	0.0564853	0	0
chr1:78105133-78107340	NM_015534	AC118549.1	0	0	0	0	0	0	0	0	0	0	0	0.0371654	0	0	0	0	0	0	0	0	0	0	0	0	0	0	0	0	0	0	0	0	0	0	0
chr1:78167053-78178966	NM_015017	USP33	0	0	0	0	0	0	0.0354525	0	0	0	0	0	0	0	0	0	0	0	0	0	0	0	0	0	0	0	0	0	0	0	0	0	0	0	0
chr1:78177431-78178966	NM_015017	USP33	0	0	0	0	0	0	0	0	0	0	0	0	0.040567	0	0	0	0	0	0	0	0	0	0	0	0	0	0	0	0	0	0	0	0.042364	0.0409516	0
chr1:78177431-78181553	NM_015017	USP33	0	0	0	0	0	0	0	0	0	0	0	0	0.0676116	0	0	0	0	0	0	0	0	0	0	0.0455318	0.0969345	0	0	0.0525382	0.0280892	0	0	0	0.0564853	0.0614275	0
chr1:78183551-78184326	NM_015017	USP33	0	0	0	0	0	0	0	0	0	0.0441139	0	0	0	0	0	0	0	0	0	0	0	0	0	0	0	0	0.0378422	0	0	0	0	0	0.042364	0	0
chr1:78183551-78191447	NM_015017	USP33	0	0	0	0	0	0	0	0	0.0532105	0.0441139	0.0516599	0.0371654	0	0	0	0	0.0486057	0	0	0	0	0	0.0500292	0.0303545	0	0.0346954	0.0567634	0	0.0421339	0	0	0	0.042364	0.0409516	0
chr1:78195544-78201843	NM_015017	USP33	0	0	0	0	0	0.0288517	0	0	0	0	0	0	0	0	0	0	0	0	0	0	0	0	0	0	0	0	0	0	0	0	0	0	0	0	0
chr1:78204949-78207433	NM_015017	USP33	0	0	0	0	0	0	0	0	0	0	0	0	0	0	0.0588731	0	0	0	0	0	0	0	0	0	0	0	0	0	0	0	0	0	0	0	0
chr1:78267015-78272786	NM_001270384	MIGA1	0	0.0373385	0	0	0	0	0	0.0285086	0	0	0	0	0.040567	0	0	0	0	0	0	0	0	0	0	0	0.0415434	0	0	0	0	0	0	0	0	0	0
chr1:78267015-78280916	NM_001270384	MIGA1	0.144209	0	0	0.0968976	0	0	0.0531788	0	0	0.0588186	0.03444	0	0	0.0308672	0	0	0	0	0.0633768	0	0	0.0406619	0	0	0.0415434	0.0231303	0.0378422	0	0	0	0.10093	0.0341176	0.042364	0	0.0760259
chr1:78267015-78309092	NM_001270384	MIGA1	0	0	0	0	0	0	0	0	0	0	0	0.0371654	0	0	0	0	0	0	0	0	0	0	0	0	0	0	0	0	0	0	0	0	0	0	0
chr1:78268954-78272786	NM_001270384	MIGA1	0	0.0373385	0	0	0	0	0	0	0	0	0	0	0	0	0	0	0	0	0	0	0	0	0	0	0	0	0	0	0	0	0	0	0	0	0
chr1:78268954-78280916	NM_001270384	MIGA1	0	0	0	0	0	0	0	0	0	0	0.03444	0	0	0	0	0	0	0	0	0	0	0	0	0	0	0	0	0	0	0	0	0	0	0	0
chr1:78324622-78332076	NM_001270384	MIGA1	0	0	0	0	0	0	0	0	0	0	0	0	0	0	0.0392487	0	0	0	0	0.034798	0	0	0	0.0303545	0	0.0231303	0	0	0	0	0.0432559	0	0	0	0
chr1:7837219-7838229	NM_004781	VAMP3	0	0.0373384	0	0.0645984	0	0.0577035	0	0.0285086	0.266052	0.0441139	0.15498	0.0743307	0.0946563	0.0617344	0.0784975	0.0512388	0	0.0378639	0	0	0.0507546	0.121986	0	0.136595	0.110782	0.080956	0.0567634	0.122589	0.0561785	0.0859664	0.0720931	0	0.042364	0.0819033	0
chr1:78420939-78422385	NM_003902	FUBP1	0	0	0	0	0	0	0	0	0	0	0	0	0	0	0	0	0	0	0	0	0.0507546	0	0	0	0	0	0	0	0	0	0	0	0	0	0
chr1:7895821-7897209	NM_016831	PER3	0	0	0	0	0	0	0	0	0	0	0.0516599	0	0	0	0	0	0	0	0	0	0	0	0	0	0	0	0	0	0	0	0	0	0	0	0
chr1:84356003-84377046	NR_049805	MIR548AP	0	0	0	0	0	0	0	0	0	0	0	0	0	0	0	0	0	0	0.0422512	0	0	0	0	0	0	0	0	0	0	0	0	0	0	0	0
chr1:84376847-84412965	NR_049805	MIR548AP	0.144209	0	0.0483857	0.0322992	0	0.0577035	0	0.0285086	0.0354737	0	0.0860999	0.0371654	0.0270447	0.0463008	0.0392487	0.0768582	0	0.0378639	0	0.069596	0.0761319	0	0.200117	0	0.0830867	0.0231303	0.0567634	0.0350255	0.126402	0.0343866	0.273954	0.119412	0.127092	0.0409516	0.209071
chr1:84644859-84650865	NM_207578	PRKACB	0	0	0	0	0	0	0	0	0	0	0	0	0	0	0	0	0	0	0	0	0	0	0	0	0.0276956	0	0	0	0	0	0	0	0	0	0.038013
chr1:84644859-84663507	NM_207578	PRKACB	0	0	0	0	0	0	0	0	0	0	0	0	0	0	0	0	0	0	0	0	0	0	0.0500292	0	0	0	0	0	0.0280892	0	0	0	0	0	0
chr1:84644859-84680000	NM_207578	PRKACB	0	0	0.0322571	0	0	0.0432776	0.0354525	0	0.0354737	0	0	0	0.0270446	0	0.0392487	0	0.0486057	0	0	0.052197	0	0.0813238	0.0750437	0	0.0276956	0	0	0	0	0	0	0	0	0	0.038013
chr1:85121514-85136991	NM_001166295	SSX2IP	0	0	0	0	0	0	0.0354525	0	0	0	0	0	0	0	0	0	0	0	0.0422512	0	0	0	0	0	0	0	0	0	0.0280892	0	0	0	0	0	0.038013
chr1:8525984-8568734	NM_001042681	RERE	0	0	0	0	0	0	0	0	0	0	0	0	0	0	0	0	0	0	0	0	0	0	0.0500292	0	0	0	0	0	0	0	0	0	0	0	0
chr1:8525984-8601377	NM_001042681	RERE	0	0	0	0	0	0.0288517	0	0	0	0	0	0	0	0	0	0	0	0	0	0	0	0	0	0	0	0	0	0	0.0280892	0	0	0	0	0	0
chr1:8525984-8617582	NM_001042681	RERE	0	0	0	0	0	0.0721294	0	0	0	0	0	0	0	0	0	0	0	0	0	0	0	0	0	0	0	0	0.0756845	0.0350255	0	0	0	0	0.0706066	0.0409516	0
chr1:85331067-85331821	NM_012152	LPAR3	0	0	0	0	0	0	0	0.0285086	0	0	0	0	0	0	0	0	0	0	0	0	0	0	0	0	0	0	0	0	0	0	0	0	0	0	0
chr1:8555122-8568734	NM_001042681	RERE	0.0576837	0	0	0	0	0	0	0	0	0	0	0	0.0270447	0	0	0	0	0	0	0	0	0	0	0	0.0276956	0	0	0	0.0280893	0	0	0	0.0564853	0	0
chr1:8555122-8601377	NM_001042681	RERE	0.0865255	0	0	0	0	0.0288517	0.0531788	0	0.124158	0.0294093	0.0516599	0	0	0	0	0	0	0	0	0	0.0507546	0	0	0	0.0276956	0	0.0378422	0	0.0421339	0	0	0.0341176	0.084728	0	0
chr1:8555122-8617582	NM_001042681	RERE	0.230735	0.0746769	0	0.0645984	0.0747898	0.0721294	0.212715	0	0.230579	0.0882279	0.10332	0	0.108179	0.0617344	0.0588731	0	0.0729086	0.0378639	0.0845024	0.069596	0.203018	0.0609928	0.100058	0.0455318	0.110782	0.0231303	0.0567634	0.210153	0.252803	0.0687732	0.144186	0.0341176	0.324791	0.0614275	0.0760259
chr1:8568685-8617582	NM_001042681	RERE	0.0865255	0.0560077	0.0483857	0.0645984	0	0.0721294	0.124084	0.0285086	0.124158	0.0441139	0.03444	0	0.0540893	0	0.0784975	0	0.0729086	0	0	0	0.0507546	0.0609928	0.0750437	0.0455318	0.0969345	0	0.0756845	0.0525382	0.0842678	0.0343866	0.0720931	0	0.21182	0.0409516	0.038013
chr1:8601272-8617582	NM_001042681	RERE	1.00946	0.224031	0.0645142	0.226094	0.14958	0.605887	0.620419	0.185306	0.762684	0.382321	0.18942	0.20441	0.311013	0.293238	0.372863	0	0.0972114	0.246115	0.0633768	0.313182	0.5583	0.508274	0.450262	0.3339	0.955497	0.185042	0.473028	0.788073	0.716276	0.120353	0.562326	0.187647	1.44038	0.266186	0.228078
chr1:8601272-8674745	NM_001042681	RERE	0.490311	0.168023	0	0.0645984	0.0934872	0.201962	0.301346	0.0427629	0.337	0.0882279	0.15498	0	0.0676116	0.0308672	0.176619	0.153716	0	0.0567958	0	0.052197	0.177641	0.182979	0.125073	0.121418	0.332347	0.0462606	0.151369	0.280204	0.337071	0	0.0720931	0.0852939	0.508368	0.102379	0.0760259
chr1:8601272-8684439	NM_001042681	RERE	0	0	0	0	0	0	0.0354525	0	0.0354737	0	0	0	0	0	0	0	0	0	0	0.052197	0.0507546	0.0406619	0	0	0.0276956	0	0	0	0.0702231	0.0515799	0	0	0	0	0
chr1:8616533-8674745	NM_001042681	RERE	0.0576837	0	0	0	0	0	0	0	0	0	0	0	0	0	0	0	0	0	0	0	0	0	0	0	0	0	0	0	0.0280893	0	0	0	0.0282427	0	0
chr1:8616533-8684439	NM_001042681	RERE	0	0	0	0	0	0	0.0354525	0	0	0	0	0	0	0	0	0	0	0	0	0	0	0	0	0	0	0	0	0	0	0	0	0	0	0	0
chr1:8616533-8716500	NM_001042681	RERE	0	0	0	0	0	0	0	0	0	0	0	0	0	0	0	0	0	0	0	0	0.0761319	0	0	0	0	0	0	0	0	0	0	0	0	0	0
chr1:8674619-8684439	NM_001042681	RERE	0	0	0	0	0.0373949	0.0288517	0.0354525	0.0285086	0.106421	0.0294093	0	0	0	0	0.0392487	0	0.0729086	0	0	0	0.0507546	0	0	0	0.0553911	0	0	0.0525382	0.0280892	0	0.0432559	0	0.042364	0.0614275	0
chr1:8674619-8716500	NM_001042681	RERE	0.115367	0	0	0.0484488	0	0	0.070905	0	0	0	0	0	0	0	0	0	0.0486057	0.0378639	0	0	0.101509	0	0	0	0	0	0	0	0.0561785	0.0515799	0	0.0511764	0	0	0
chr1:8684368-8716500	NM_001042681	RERE	0	0	0	0	0	0	0	0	0	0	0	0	0	0	0	0.0512388	0	0.0378639	0	0	0	0	0	0	0	0	0	0	0.0280892	0	0	0	0.0282427	0	0
chr1:8716031-8716500	NM_001042681	RERE	0	0.0746769	0	0.0645984	0.0747898	0.0288517	0.0354525	0	0	0.0441139	0	0.0557481	0.0270447	0	0	0	0	0.151456	0	0	0	0.0609928	0	0.0607091	0.0830867	0	0	0	0.0561785	0	0.144186	0.0511764	0.084728	0.0819033	0
chr1:87181406-87185318	NM_001206651	SH3GLB1	0	0	0	0	0	0	0	0	0	0	0	0	0	0	0	0	0	0	0	0	0	0	0	0	0	0	0	0	0	0.0343866	0	0.0341176	0	0	0
chr1:87181406-87190088	NM_001206651	SH3GLB1	0	0	0	0	0	0	0	0	0	0	0	0	0	0	0	0	0	0	0	0	0	0	0	0	0	0	0	0.0350255	0	0	0.0288372	0.0341176	0	0	0
chr1:87181406-87208119	NM_001206651	SH3GLB1	0	0.0373385	0	0	0	0	0	0	0	0	0	0	0	0	0	0	0	0	0	0	0	0	0	0	0	0	0	0	0	0	0	0	0	0	0
chr1:87188222-87190088	NM_001206651	SH3GLB1	0	0	0	0	0	0	0	0	0	0	0	0	0	0	0.0392487	0	0	0	0	0	0	0	0	0	0	0	0	0	0	0	0	0	0	0	0
chr1:89206670-89226059	NM_006256	PKN2	0	0	0	0	0	0	0	0	0	0	0	0	0	0	0	0	0	0	0	0	0	0.0406619	0	0	0	0	0	0	0	0	0	0	0	0	0
chr1:89206670-89237562	NM_006256	PKN2	0	0	0	0	0	0	0	0	0	0	0	0	0	0	0	0	0	0	0	0	0	0	0	0	0	0	0	0.0350255	0	0	0	0	0	0	0
chr1:89206670-89251896	NM_006256	PKN2	0	0.0560077	0	0	0	0.0577035	0	0	0	0	0	0	0	0	0	0	0	0	0	0	0.0761319	0	0	0	0	0	0	0	0	0	0	0	0.042364	0	0.0950324
chr1:89225904-89237562	NM_006256	PKN2	0	0	0	0	0	0	0	0	0	0	0	0	0	0	0	0	0	0	0	0	0	0	0	0	0	0	0	0	0	0	0	0.0341176	0	0	0
chr1:89236034-89237562	NM_006256	PKN2	0	0.0373385	0.0322571	0	0	0.100981	0	0.0285086	0.0354737	0	0.0688799	0	0	0.0308672	0.0392487	0	0	0	0.0633768	0	0	0.0406619	0	0.0607091	0.0553911	0	0	0.0350255	0.0280892	0	0.0288372	0	0.042364	0	0
chr1:89236034-89251896	NM_006256	PKN2	0	0	0.0322571	0	0	0.0721294	0.0531788	0.0570173	0.141895	0.0588186	0.03444	0	0	0	0	0	0.0729086	0.0946597	0	0.034798	0	0.0406619	0	0.0607091	0.0553911	0	0	0.0525382	0.0561785	0	0.129768	0.0852939	0.042364	0.0819033	0.0570194
chr1:89250321-89251896	NM_006256	PKN2	0	0	0	0	0	0.0288517	0	0	0	0	0	0	0	0	0	0	0	0	0	0	0	0	0	0	0	0	0	0	0	0	0	0	0	0	0
chr1:89401781-89435150	NM_001008661	KYAT3	0.0576837	0	0	0	0	0	0	0	0	0	0	0	0	0	0	0.0512388	0	0	0	0	0	0	0	0	0	0	0	0	0	0	0	0	0.042364	0.0409516	0
chr1:91403041-91406866	NM_016620	ZNF644	0.0865255	0	0	0	0	0	0	0	0	0	0	0	0	0	0	0	0	0	0	0	0	0	0.0500292	0	0	0	0	0	0	0	0	0	0	0	0
chr1:91403041-91447927	NM_016620	ZNF644	0	0	0	0	0.0373949	0.0288517	0.0531788	0	0	0.0588186	0	0	0	0	0	0	0	0	0	0	0	0	0	0	0.0553911	0	0	0.0350255	0	0	0.0576745	0.0341176	0.0282427	0	0.0570194
chr1:91739268-91818856	NM_001017975	HFM1	0	0	0	0	0	0	0	0	0	0	0	0	0	0	0	0	0	0	0	0.034798	0	0	0	0	0	0	0	0	0	0	0	0	0	0	0
chr1:91778905-91818709	NM_001017975	HFM1	0	0	0	0	0	0.0432776	0	0	0	0	0	0	0	0	0	0	0	0	0	0	0	0	0	0	0	0	0	0	0	0	0	0	0	0	0
chr1:91778905-91818856	NM_001017975	HFM1	0	0	0	0	0	0	0	0	0.0354737	0	0	0	0	0	0	0	0	0	0	0	0	0	0	0	0	0	0	0	0	0	0	0	0	0	0
chr1:91778905-91851391	NM_001017975	HFM1	0	0	0	0	0	0	0	0	0	0	0	0	0	0	0	0	0	0	0	0	0	0	0	0	0	0	0	0	0.0280892	0	0	0	0	0	0
chr1:91808986-91818709	NM_001017975	HFM1	0.0576837	0	0	0	0	0.0432776	0	0	0.0709473	0.0294093	0	0	0	0	0	0	0	0	0	0	0	0	0	0	0	0	0	0.0525382	0.0280893	0	0	0	0.0282427	0	0
chr1:91808986-91818856	NM_001017975	HFM1	0	0.0373385	0.0645142	0	0	0.115407	0.0886313	0	0.0886842	0	0	0	0.108179	0.077168	0	0	0.0486057	0	0.0422512	0	0.101509	0.0813238	0.100058	0.0607091	0.0276956	0	0	0.140102	0.0561785	0.0515799	0	0.0341176	0.0564853	0	0.038013
chr1:91808986-91851391	NM_001017975	HFM1	0	0	0	0	0	0	0.0354525	0	0.0354737	0	0	0	0	0	0	0	0	0	0	0	0	0.0609928	0.0500292	0	0	0	0.0378422	0	0	0	0	0	0	0	0
chr1:91840914-91851391	NM_001017975	HFM1	0.0865255	0	0	0	0	0	0	0	0	0	0	0	0	0	0	0	0	0	0	0	0	0	0	0.0303545	0	0	0	0	0.0280893	0	0	0	0	0	0
chr1:92327027-92327201	NM_001195683	TGFBR3	0	0	0	0	0	0	0.0354525	0	0	0	0	0	0	0	0	0	0	0	0	0	0	0	0	0	0	0	0	0	0	0	0	0	0	0	0
chr1:92642385-92644008	NM_015237	BTBD8	0	0	0	0	0	0	0	0	0	0	0	0	0	0	0	0	0	0	0	0	0	0	0	0	0	0	0	0.0350255	0	0	0	0	0.0282427	0	0
chr1:92643367-92648152	NM_015237	BTBD8	0.115367	0	0	0	0	0	0	0	0	0	0	0	0	0	0	0	0	0	0	0.034798	0	0	0	0	0	0	0	0	0	0	0	0	0	0	0
chr1:92712618-92752149	NM_053274	GLMN	0	0	0	0	0	0	0	0	0	0	0	0	0	0	0	0	0	0	0	0	0	0	0	0	0	0	0	0.0350255	0	0	0	0	0	0	0
chr1:92728419-92737209	NM_053274	GLMN	0	0	0	0	0	0.0288517	0	0	0	0	0	0	0	0	0	0	0	0	0	0	0	0	0	0	0	0	0	0	0	0	0	0	0	0	0
chr1:92786155-92811471	NM_024813	RPAP2	0.0576837	0	0	0	0	0	0	0	0.0354737	0	0	0	0	0	0	0	0	0	0	0	0	0	0	0	0	0	0	0	0.0280893	0	0	0	0.0282427	0	0
chr1:92798947-92811471	NM_024813	RPAP2	0	0.0560077	0	0	0	0	0	0.0285086	0.124158	0	0.0516599	0	0.0270446	0.0617344	0.0981218	0	0	0	0	0.069596	0.0761319	0	0	0	0.0692389	0	0	0.0525382	0.0421339	0	0.0288372	0	0	0	0.0570194
chr1:92798947-92846430	NM_024813	RPAP2	0.0576837	0.0933461	0.0483857	0.0322992	0	0.0577035	0.0886313	0	0.0354737	0	0.0688799	0	0	0.0463008	0.0981218	0	0	0	0.0422512	0	0	0.0609928	0	0.0303545	0.0415434	0	0	0.0700509	0.0421339	0	0.10093	0.0341176	0.0282427	0	0.038013
chr1:93029198-93073284	NM_005665	EVI5	0	0	0	0	0	0	0	0	0	0	0	0	0	0	0	0	0	0	0	0	0.0507546	0	0	0	0	0	0	0	0.0421339	0	0	0	0	0	0
chr1:93029198-93101893	NM_005665	EVI5	0	0	0	0	0	0.0288517	0	0.0285086	0.0709473	0.0294093	0	0	0.0270446	0	0	0	0	0	0	0	0.0507546	0	0	0	0	0	0	0.0525382	0	0	0	0	0	0	0.0570194
chr1:93070863-93073284	NM_005665	EVI5	0	0	0	0	0	0	0	0	0	0	0	0	0	0	0	0	0	0	0	0	0	0	0	0.0303545	0	0	0	0	0.0280892	0	0	0	0	0	0
chr1:93070863-93091491	NM_005665	EVI5	0.0576837	0	0	0	0	0	0	0	0	0	0	0	0	0	0	0	0	0	0	0	0	0	0	0	0	0	0	0	0	0	0	0	0	0	0
chr1:93070863-93101893	NM_005665	EVI5	0	0	0.0483857	0	0	0.0288517	0	0	0.0354737	0	0.03444	0	0	0	0	0	0	0	0	0	0	0	0	0	0	0.0231303	0	0	0.0421339	0.0343866	0	0	0	0	0
chr1:93070863-93170301	NM_005665	EVI5	0	0	0	0	0	0	0	0	0.0354737	0.0294093	0	0	0	0	0	0	0	0	0	0	0	0.0406619	0	0	0.0276956	0	0	0.0525382	0	0	0	0	0.0282427	0.0409516	0
chr1:93089732-93170301	NM_005665	EVI5	0	0	0	0	0	0.0288517	0	0	0	0	0	0	0.0270446	0	0	0	0	0	0	0	0	0	0	0	0	0	0	0	0	0	0	0	0	0	0
chr1:93128275-93170301	NM_005665	EVI5	0	0.0373385	0	0	0	0	0.0354525	0	0	0	0	0	0	0	0	0	0	0	0	0	0	0.0406619	0	0	0	0	0	0	0	0	0	0	0	0	0
chr1:93128976-93170301	NM_005665	EVI5	0	0	0	0	0	0	0.0354525	0	0	0	0	0	0	0	0	0	0	0	0	0	0	0	0	0	0	0	0	0	0.0561785	0	0.0288372	0	0	0.0409516	0
chr1:93131495-93170301	NM_005665	EVI5	0	0	0	0	0	0	0	0	0	0	0	0	0	0	0.0392487	0	0	0	0	0	0	0	0	0.0303545	0	0	0	0	0.0280892	0	0.0432559	0	0	0	0.038013
chr1:93159358-93170301	NM_005665	EVI5	0	0.0373385	0.0322571	0	0	0	0.0531788	0	0	0	0	0	0	0.0308672	0	0.0512388	0	0	0	0	0	0	0	0	0.0830867	0	0	0.0350255	0	0	0	0	0.042364	0	0
chr1:93648916-93680523	NM_206886	CCDC18	0	0	0	0.0322992	0	0	0	0	0	0	0	0	0	0	0	0	0	0	0	0	0	0	0	0	0	0	0	0	0	0	0	0	0	0	0
chr1:93648916-93682303	NM_206886	CCDC18	0	0	0	0	0	0	0	0	0	0	0	0	0	0	0.0392487	0	0	0	0	0	0	0	0	0	0	0	0	0	0	0	0	0	0	0	0
chr1:93676358-93682303	NM_206886	CCDC18	0	0	0	0	0	0	0	0	0	0	0	0	0	0	0	0	0	0	0	0	0	0	0	0	0	0	0	0	0	0	0.0432559	0	0	0	0
chr1:93677657-93698150	NM_206886	CCDC18	0	0	0	0	0	0	0	0	0	0	0	0	0	0	0	0	0	0	0	0	0	0	0	0	0	0	0	0	0	0	0	0.0341176	0	0	0
chr1:94341823-94343418	NM_014597	DNTTIP2	0	0	0	0	0.0560923	0	0	0	0	0	0	0.0557481	0	0	0	0	0	0	0	0	0	0	0.0500292	0	0	0	0	0	0	0	0.0432559	0.0341176	0	0	0
chr1:94360169-94363454	NM_002061	GCLM	0	0	0	0	0	0	0	0	0	0	0	0	0	0	0	0	0.0486057	0	0	0	0	0	0	0	0	0	0	0	0	0	0	0.0341176	0	0	0
chr1:94360169-94367225	NM_002061	GCLM	0	0	0	0.0322992	0	0	0	0.0285086	0	0	0	0	0	0	0	0	0	0	0	0	0	0	0	0	0.0276956	0	0	0	0.0280892	0	0	0	0	0	0
chr1:94924162-94946162	NM_001122674	ABCD3	0	0	0	0	0	0.0577035	0	0	0	0	0	0	0.0270446	0.0308672	0	0	0	0	0	0.034798	0	0	0	0	0.0692389	0	0	0	0	0	0	0	0	0.0409516	0
chr1:94924162-94948795	NM_001122674	ABCD3	0	0	0	0	0	0.0288517	0	0	0	0	0	0.0371654	0	0	0	0	0	0	0	0	0	0	0	0	0.0276956	0	0	0	0	0	0	0	0	0	0
chr1:94924162-94956803	NM_001122674	ABCD3	0	0	0	0	0	0	0	0	0.0354737	0	0.03444	0	0	0	0	0.0512388	0	0	0	0	0	0	0	0	0.0276956	0	0	0	0.0280892	0	0	0	0	0	0
chr1:94953097-94956803	NM_002858	ABCD3	0	0	0	0	0	0.0432776	0	0	0	0	0	0	0	0	0.0981218	0.0512388	0	0	0	0	0.0761319	0.0813238	0	0	0.110782	0	0.0378422	0.0525382	0	0	0	0	0.0282427	0	0.0760259
chr1:94964157-94965170	NM_002858	ABCD3	0	0	0	0	0	0	0	0	0	0	0.03444	0	0	0	0	0	0	0	0	0	0	0	0	0	0	0	0	0	0	0	0	0	0	0	0
chr1:95609446-95616975	NM_001199679	TMEM56	0	0	0.0806428	0	0	0.0288517	0	0	0	0	0	0.0371654	0	0.0308672	0	0	0	0	0	0	0	0	0	0	0	0.0578257	0	0.0875637	0	0.0343866	0	0	0	0	0
chr1:95609446-95639445	NM_001199679	TMEM56	0	0	0.0483857	0	0	0	0	0	0	0	0	0.0371654	0	0	0	0	0	0	0	0	0	0	0	0	0	0.0231303	0	0	0	0.0343866	0	0	0	0	0
chr1:97235258-97236407	NM_021190	PTBP2	0	0	0	0	0	0.0432776	0	0.0285086	0	0	0	0	0.0540893	0	0	0	0	0	0	0	0	0	0.0500292	0	0.0415434	0	0	0.0875637	0	0	0	0	0	0	0
chr1:97235258-97250810	NM_021190	PTBP2	0	0	0	0.0322992	0	0.0288517	0.0531788	0	0	0	0	0.0371654	0	0	0	0	0.0486057	0	0	0	0	0	0	0	0	0	0.0378422	0	0.0280892	0	0.0288372	0	0.0564853	0	0
chr1:97243140-97250810	NM_021190	PTBP2	0	0	0	0	0	0	0	0	0	0	0	0	0	0	0	0	0	0	0	0	0	0.0406619	0	0	0	0	0	0	0	0	0	0	0	0	0
chr1:97839116-97848017	NM_000110	DPYD	0	0	0	0	0	0	0	0	0	0	0	0	0	0	0	0	0	0	0	0	0	0	0	0.0303545	0	0	0	0	0	0	0	0	0	0	0
chr1:97981281-98015300	NM_000110	DPYD	0	0	0	0	0	0	0	0	0	0	0	0	0	0	0	0	0	0	0	0	0	0.0406619	0	0	0	0	0	0	0	0	0	0	0	0	0
chr1:98015115-98060722	NM_000110	DPYD	0	0	0	0	0	0	0	0	0	0	0	0	0	0	0	0	0	0	0	0	0	0	0	0.0303545	0	0	0	0	0	0	0	0	0	0	0
chr1:98144650-98165103	NM_000110	DPYD	0	0	0	0	0	0	0	0	0	0.0294093	0	0	0	0	0	0	0	0	0	0	0	0	0	0.0758863	0	0	0	0	0	0	0	0	0	0	0
chr1:98144650-98187227	NM_000110	DPYD	0	0	0	0	0	0	0	0	0	0	0	0	0	0	0	0	0	0	0	0	0	0	0	0.121418	0	0	0	0	0	0	0	0	0	0	0
chr1:98144650-98206035	NM_000110	DPYD	0	0	0	0	0	0	0	0	0	0	0	0	0	0	0	0	0	0	0	0	0	0.0406619	0	0.0303545	0	0	0	0	0	0	0	0	0	0	0
chr1:99156630-99167459	NM_015976	SNX7	0	0	0	0	0	0	0	0	0	0	0	0	0	0	0	0	0	0	0	0	0	0	0	0	0	0	0	0	0	0	0	0.0341176	0	0	0
chr1:9931244-9938047	NM_001012329	CTNNBIP1	0	0	0	0	0	0	0	0	0	0.0294093	0	0	0	0	0	0	0	0.0567958	0	0	0	0	0	0	0	0	0	0	0	0	0	0	0	0	0
chr1:99418625-99422297	NM_001010861	PLPPR5	0.0576837	0	0	0	0	0	0.070905	0	0.0886841	0	0	0	0.040567	0	0.0981218	0	0	0	0	0.034798	0.0507546	0	0	0	0.0276956	0	0	0	0.0983124	0	0	0	0	0	0
chr1:99753520-99767453	NM_001166252	PLPPR4	0.0865255	0	0	0	0	0	0	0	0	0	0	0	0	0	0	0	0	0	0	0	0	0	0	0	0.0276956	0	0	0	0	0	0	0	0	0	0
chr1:99762293-99767453	NM_001166252	PLPPR4	0	0	0	0.0322992	0	0	0	0	0	0	0	0	0	0	0	0	0	0	0	0	0	0	0	0	0	0	0	0	0	0	0	0	0	0	0
chr1:9991948-9994918	NM_032368	LZIC	0.115367	0.112015	0	0.0484488	0.0934872	0.0432776	0.0531788	0.0285086	0.159631	0.0588186	0.12054	0.0929134	0.0676116	0.0617344	0	0	0.0972114	0.0757278	0	0.069596	0.101509	0.142317	0.0500292	0.0910636	0.0692389	0.0231303	0.113527	0.122589	0.126402	0.0343866	0.245117	0.153529	0.112971	0.0409516	0.0760259
chr1:9991948-9995685	NM_032368	LZIC	0	0	0	0.0322992	0	0.0288517	0	0.0570173	0	0.0294093	0.03444	0.0371654	0.0270447	0	0	0	0.0486057	0	0	0	0	0	0	0.0455318	0.0276956	0	0	0	0.0280893	0	0.0288372	0	0	0.0409516	0
chr1:9995549-9996685	NM_032368	LZIC	0	0	0	0	0	0	0	0	0	0.0294093	0	0	0	0	0	0	0	0	0	0	0	0	0	0	0	0	0	0	0	0	0	0	0	0	0
chr10:102675755-102685776	NM_001136123	SLF2	0	0	0	0	0	0	0	0	0	0	0	0	0	0	0	0	0	0	0	0	0	0	0	0	0	0	0	0	0.0280892	0	0	0	0	0	0
chr10:102683731-102685776	NM_001136123	SLF2	0.0865255	0	0	0	0	0	0	0	0	0	0	0	0	0.0308672	0	0	0.0729086	0.0378639	0	0	0	0	0.0500292	0.0455318	0	0.0231303	0	0.0350255	0.0702231	0.0515799	0.0576745	0.119412	0	0	0
chr10:102697158-102698493	NM_001136123	SLF2	0	0	0	0	0	0	0	0	0	0	0	0	0	0	0	0	0	0	0	0	0	0	0	0	0	0	0	0	0.0280892	0	0	0	0	0.0409516	0
chr10:102697158-102703885	NM_001136123	SLF2	0	0	0	0	0	0	0.0354525	0	0	0	0	0	0	0	0	0.0512388	0	0	0.0422512	0	0	0	0.0500292	0.0303545	0.0415434	0	0	0.0350255	0	0	0	0	0	0	0
chr10:102697158-102710510	NM_001136123	SLF2	0	0	0	0	0	0.0432776	0	0.0285086	0	0	0	0	0	0	0	0	0	0	0	0	0	0	0	0	0	0	0	0	0	0	0	0	0.0282427	0	0
chr10:102739604-102740986	NM_001203244	SEMA4G	0	0	0	0	0.0373949	0	0	0	0	0	0	0	0	0	0	0	0	0	0	0	0	0	0	0	0	0	0	0	0	0	0	0	0	0	0
chr10:103281395-103285956	NM_001256856	BTRC	0.0576837	0	0	0	0	0	0	0	0	0	0	0	0	0	0	0	0	0	0	0	0	0	0	0	0	0	0	0	0	0	0	0	0	0	0
chr10:103384501-103436193	NM_022039	FBXW4	0	0	0.0322571	0.0322992	0	0	0	0	0	0	0	0	0	0	0	0	0	0	0	0	0	0	0	0	0	0	0	0	0	0	0	0	0	0	0
chr10:103427642-103436193	NM_022039	FBXW4	0	0.0373385	0.0322571	0.129197	0.0373949	0.0432776	0	0.042763	0.0532105	0.0294093	0.03444	0.0371654	0	0.0463008	0.0784975	0	0.0972114	0	0.0422512	0	0	0	0	0.0455318	0.110782	0.0231303	0	0.0700509	0.0421339	0	0	0	0.0282427	0.0819033	0.038013
chr10:103432671-103436193	NM_022039	FBXW4	0	0	0	0	0	0	0	0	0	0	0	0.0371654	0	0	0.0392487	0	0	0	0	0	0	0	0	0	0.0276956	0.0231303	0	0	0	0	0	0	0	0	0
chr10:103552595-103567658	NM_001142434	OGA	0	0.0373385	0.0322571	0	0	0	0	0	0	0	0	0	0	0	0	0	0.0729086	0.0378639	0	0.034798	0	0	0	0	0.0415434	0	0	0.0350255	0.0280892	0.0343866	0	0	0.0282427	0	0
chr10:103552595-103570071	NM_001142434	OGA	0	0.112015	0.0322571	0.113047	0.0560923	0.0432776	0.070905	0.042763	0.301526	0.0588186	0.12054	0.0929134	0.0676116	0.0617344	0	0.0512388	0	0	0	0	0	0.101655	0.0750437	0.106241	0	0.0693909	0.0567634	0.122589	0.0842678	0	0.10093	0.0852939	0	0	0
chr10:103552595-103573363	NM_001142434	OGA	0	0	0	0.0484488	0	0	0.0354525	0	0	0.0294093	0.03444	0	0	0	0	0	0	0.0378639	0	0	0	0	0	0	0	0	0	0	0.0280892	0	0	0	0	0	0
chr10:103557736-103560157	NM_001142434	OGA	0	0	0	0	0	0	0	0	0	0	0	0	0	0	0	0	0	0	0	0	0	0	0	0	0	0	0	0	0	0	0.0288372	0	0	0	0
chr10:103557736-103567658	NM_001142434	OGA	0	0	0	0	0	0.0288517	0	0	0	0	0	0	0	0	0	0	0	0	0	0	0	0	0.0500292	0	0	0	0	0	0	0	0.0288372	0	0	0	0
chr10:103557736-103570071	NM_001142434	OGA	0	0	0	0.0484488	0	0	0	0	0	0	0	0	0	0	0	0	0	0	0	0	0	0	0	0	0	0	0	0	0	0	0.0288372	0	0	0	0
chr10:103558598-103560157	NM_001142434	OGA	0	0	0	0	0	0	0	0	0	0.0294093	0	0	0	0	0	0	0	0	0	0	0	0	0	0.0303545	0	0	0	0	0	0	0.0288372	0	0	0	0
chr10:103558598-103563776	NM_001142434	OGA	0	0	0	0	0	0	0	0	0	0.0294093	0	0	0	0	0	0	0	0	0	0	0	0	0	0	0	0	0	0	0	0	0	0	0	0	0
chr10:103558598-103567658	NM_001142434	OGA	0	0.0373385	0	0	0	0	0	0	0	0.0441139	0	0	0	0.0308672	0	0	0	0	0	0	0	0.0406619	0.0500292	0	0.0415434	0	0	0.0525382	0	0	0.0432559	0.0341176	0	0	0
chr10:103558598-103570071	NM_001142434	OGA	0	0	0	0	0	0	0	0	0	0	0	0	0	0	0	0	0	0	0	0	0	0	0	0	0	0	0	0	0	0	0.0432559	0	0	0	0
chr10:103558598-103573363	NM_001142434	OGA	0	0	0	0	0	0	0	0	0	0.0294093	0	0	0	0	0	0	0	0	0	0	0	0	0.0500292	0	0	0	0	0	0	0	0.0288372	0	0	0	0.038013
chr10:103559998-103567658	NM_001142434	OGA	0	0	0	0	0	0	0	0	0.0354737	0	0	0	0	0	0	0	0	0	0	0	0	0	0	0	0	0	0	0	0	0	0	0	0	0	0
chr10:103559998-103570071	NM_001142434	OGA	0	0	0	0	0	0	0	0	0	0	0	0	0	0	0	0	0	0	0	0	0	0	0	0	0	0	0	0	0	0	0	0	0	0	0.038013
chr10:103565801-103567658	NM_001142434	OGA	0	0	0	0	0	0.0721294	0	0	0	0	0.03444	0	0.0270446	0.0463008	0.0392487	0	0	0	0	0	0	0.0406619	0	0.0303545	0.0830867	0	0	0.0350255	0.0280892	0	0.0432559	0	0	0	0
chr10:103649168-103717489	NM_024541	ARMH3	0	0	0	0	0	0	0	0	0.0354737	0	0	0	0	0	0	0	0	0	0	0.052197	0	0	0	0.0303545	0	0	0	0	0	0	0	0	0	0	0
chr10:103699619-103717489	NM_024541	ARMH3	0	0	0	0	0	0.0432776	0	0.0285086	0.0886842	0.0588186	0	0	0	0.0308672	0	0	0	0	0	0	0	0	0	0.0455318	0.0553911	0	0.0378422	0.0350255	0	0	0.0288372	0.0511764	0	0	0
chr10:103750307-103789502	NM_024541	ARMH3	0	0	0	0	0	0	0	0	0	0	0	0	0	0	0	0	0	0	0	0	0	0	0	0	0	0	0	0	0	0	0	0	0	0.0409516	0
chr10:103783233-103785005	NM_024541	ARMH3	0	0	0	0	0	0	0	0	0	0	0	0	0	0.0308672	0	0	0	0	0	0	0	0	0	0.0607091	0.0276956	0	0.0378422	0	0	0	0	0	0	0	0
chr10:103783233-103799882	NM_024541	ARMH3	0	0	0	0	0	0	0	0	0	0	0	0	0	0	0	0	0	0	0	0	0	0	0	0	0	0	0	0	0	0	0	0	0	0	0.038013
chr10:103916775-103917971	NM_004741	NOLC1	0	0.0560077	0	0.0322992	0.0934872	0.0432776	0	0.0285086	0	0	0.0688799	0	0.0270446	0	0	0.102478	0	0	0	0	0	0	0	0	0	0	0	0	0	0	0.0576745	0.0341176	0	0	0
chr10:104445572-104465246	NM_004311	ARL3	0	0	0	0	0	0	0	0	0	0	0	0	0	0	0	0	0	0	0	0	0	0	0	0	0.0276956	0	0	0	0	0	0	0	0	0	0
chr10:104632204-104634418	NR_037644	BORCS7-ASMT	0	0	0	0	0	0	0	0	0.0354737	0.0294093	0	0	0	0.0308672	0	0.0768582	0	0.0378639	0	0	0.0507546	0.0406619	0	0	0	0.0231303	0	0.0350255	0	0	0.0288372	0	0	0	0
chr10:104809463-104828479	NM_017649	CNNM2	0	0	0	0	0	0	0	0	0	0	0	0	0	0	0	0	0	0	0	0	0	0	0	0	0	0	0	0	0	0	0	0.0341176	0	0	0
chr10:104851320-104854212	NM_001134373	NT5C2	0	0	0	0	0	0	0	0	0	0	0	0	0	0	0	0	0	0	0	0	0	0.0609928	0	0	0	0	0	0	0	0	0	0	0	0	0
chr10:104899162-104941085	NM_001134373	NT5C2	0	0	0	0	0	0	0	0	0	0	0	0	0	0	0	0	0	0	0	0	0	0	0	0	0	0	0	0	0	0	0	0	0	0.0409516	0
chr10:105177548-105187148	NM_014976	PDCD11	0	0	0	0	0	0	0	0	0	0	0	0	0	0	0	0	0	0	0	0	0	0	0	0	0	0	0	0	0	0	0	0	0	0	0.038013
chr10:105197771-105198565	NM_014976	PDCD11	0	0.0560077	0	0.0484488	0	0.0288517	0.0531788	0.0285086	0.0886842	0	0	0.0371654	0.0270446	0.0617344	0	0.0512388	0	0	0	0.034798	0.0507546	0	0	0.0607091	0.152326	0	0	0.0875637	0	0	0.0432559	0.0341176	0.0282427	0	0
chr10:105199502-105200607	NM_014976	PDCD11	0	0.0373385	0	0	0	0	0	0	0	0	0	0	0	0	0	0	0	0	0	0	0	0	0	0	0.0276956	0	0	0.0350255	0	0	0.0576745	0	0	0	0
chr10:105659819-105670380	NM_024928	STN1	0	0	0.0322571	0	0	0	0	0	0	0	0	0	0	0	0	0	0	0	0	0	0	0	0	0	0	0	0	0	0	0	0	0	0	0	0
chr10:105767934-105778666	NM_014720	SLK	0	0	0	0.080748	0	0.0577035	0.0354525	0	0.0532105	0	0.0688799	0	0	0	0	0	0	0.0757278	0.0633768	0	0	0.0609928	0.100058	0.0758863	0.0415434	0	0.0567634	0.0700509	0	0.0343866	0.0432559	0	0.0282427	0	0.038013
chr10:108458971-108469099	NM_001013031	SORCS1	0	0	0	0	0.112185	0	0	0	0	0	0	0	0	0	0	0	0	0	0	0	0	0	0	0	0	0	0	0	0	0	0	0	0	0	0
chr10:1118055-1132297	NM_014023	WDR37	0	0	0	0	0	0	0	0	0	0	0	0	0	0	0	0	0	0.0378639	0	0	0	0	0	0	0	0	0	0	0	0	0	0	0	0	0
chr10:1118055-1142186	NM_014023	WDR37	0	0	0	0	0	0	0	0	0.106421	0	0	0.0557481	0	0	0	0	0	0.0378639	0	0	0	0	0	0	0	0	0	0	0	0	0	0	0	0	0
chr10:111883774-111890244	NM_019903	ADD3	0.0576837	0.0560077	0	0	0	0	0	0	0	0.0294093	0	0	0	0	0	0	0	0	0.0422512	0	0	0	0	0.0303545	0.0415434	0	0	0.0350255	0	0	0	0	0	0.0409516	0
chr10:111883774-111892158	NM_019903	ADD3	0	0.0373385	0	0	0	0	0	0	0	0	0	0	0	0.0308672	0.0392487	0	0	0	0	0	0	0	0	0	0	0	0	0.0525382	0	0	0	0	0	0	0
chr10:11207448-11259470	NM_001025077	CELF2	0	0	0	0	0	0	0	0	0	0	0	0	0	0	0	0	0	0	0	0	0	0	0	0	0	0	0	0	0	0	0	0	0.0282427	0	0
chr10:112356155-112358048	NM_005445	SMC3	0.0576837	0.0933461	0.0645142	0.080748	0	0.0865552	0.070905	0.0997802	0.141895	0.0882279	0.13776	0	0.040567	0.0926016	0.0392487	0.128097	0.17012	0.132524	0	0	0	0.0609928	0.0750437	0.121418	0.180021	0.0578257	0.189211	0.0700509	0.0421339	0.10316	0.10093	0.0511764	0.0282427	0.0614275	0.038013
chr10:112640990-112650428	NM_001199492	PDCD4	0	0	0	0.0484488	0	0	0	0	0	0	0	0	0	0	0	0	0	0	0	0	0	0	0	0	0	0	0	0	0	0	0	0	0	0	0.038013
chr10:112645010-112650428	NM_001199492	PDCD4	0	0	0	0	0	0	0	0	0.0354737	0	0	0	0	0	0	0	0	0	0	0	0	0	0	0	0	0	0	0.0350255	0	0	0	0	0	0	0
chr10:112723882-112745523	NM_001269039	SHOC2	0.0865255	0	0.0483857	0.0968976	0.0560923	0	0.0531788	0.0570173	0.0709473	0.0294093	0.0516599	0	0.0270447	0	0.0784975	0.0768582	0	0.0567958	0.0422512	0	0	0.121986	0.0750437	0.0758863	0.0553911	0	0.0946056	0	0.0561785	0.0515799	0.0865117	0.0682351	0	0.0819033	0.038013
chr10:11523768-11527910	NM_001080491	USP6NL	0	0	0	0	0	0	0	0	0	0	0	0	0	0	0	0	0	0	0	0	0	0	0	0	0	0	0.0378422	0	0	0	0	0	0	0	0
chr10:11523768-11569566	NM_001080491	USP6NL	0	0	0	0	0	0	0	0	0	0	0	0	0	0	0	0	0	0.0378639	0	0	0	0	0	0	0	0	0	0	0	0	0	0	0	0	0.038013
chr10:115636279-115644139	NM_198514	NHLRC2	0	0.0560077	0	0	0.0373949	0.0288517	0	0	0	0.0294093	0	0.0371654	0	0	0	0	0	0	0	0	0	0.0406619	0	0.0303545	0	0.0231303	0.0756845	0	0.0421339	0	0.0576745	0.0341176	0	0	0
chr10:116091561-116093054	NM_001001936	AFAP1L2	0	0	0	0	0	0	0	0	0	0	0	0	0	0	0	0	0	0	0.0422512	0	0	0	0	0	0	0	0	0	0	0	0	0	0	0	0
chr10:116247716-116251637	NM_006720	ABLIM1	0	0	0	0	0	0	0	0	0	0	0	0.0371654	0	0	0	0	0	0	0.0633768	0	0	0	0	0.0303545	0	0	0	0	0	0	0	0	0	0	0
chr10:116590610-116608496	NM_020940	FAM160B1	0	0	0	0.0322992	0	0	0	0	0	0	0	0	0	0	0	0	0	0	0	0	0	0	0.0500292	0	0	0	0	0	0	0	0.0288372	0	0	0	0
chr10:116719484-116734144	NM_139169	TRUB1	0	0	0	0	0	0	0	0	0.0532105	0	0	0	0	0	0	0	0	0	0	0	0	0	0	0	0	0	0	0	0	0	0	0	0	0	0
chr10:116730126-116734144	NM_139169	TRUB1	0	0	0	0	0.0373949	0	0	0	0.0354737	0	0	0	0	0	0.0588731	0	0.0486057	0	0	0	0	0	0	0	0	0	0	0	0	0	0	0	0	0	0
chr10:116879948-116889297	NM_001276282	ATRNL1	0	0.0560077	0	0	0.0560923	0	0	0.0285086	0.159632	0	0	0	0	0.0926016	0	0.0512388	0	0.0378639	0.0422512	0.104394	0	0.264302	0	0.136595	0.0276956	0.0346954	0.264896	0	0.126402	0	0	0	0	0.0409516	0
chr10:116879948-116925405	NM_001276282	ATRNL1	0	0	0	0	0.0373949	0	0	0.0285086	0.0886842	0.0588186	0	0	0	0.0308672	0	0.0768582	0	0	0	0	0	0.0813238	0	0.0455318	0	0	0.113527	0	0.0280892	0.0687732	0	0	0	0.0614275	0.038013
chr10:116879948-116931050	NM_001276282	ATRNL1	0	0.0560077	0	0	0.112185	0	0.0354525	0	0.0709473	0.0441139	0	0	0	0.0463008	0	0.102478	0	0.0757278	0	0.052197	0	0.20331	0.100058	0.0455318	0	0.080956	0.359501	0	0.0421339	0	0	0	0	0	0.038013
chr10:116879948-116975638	NM_001276282	ATRNL1	0	0	0	0	0	0	0	0	0	0	0	0	0	0	0	0	0	0	0	0	0	0	0	0	0	0	0.0946056	0	0.0421339	0	0	0	0	0	0
chr10:117059543-117075246	NM_207303	ATRNL1	0	0.0373385	0	0	0	0	0	0	0	0	0	0	0	0	0	0	0	0	0	0	0	0	0	0	0	0	0	0	0	0	0	0	0	0	0
chr10:117185759-117228839	NM_207303	ATRNL1	0	0	0	0	0	0	0	0	0	0	0	0	0	0	0	0	0	0	0	0	0	0	0	0	0	0	0.0378422	0	0	0	0	0	0	0	0
chr10:117221450-117228839	NM_207303	ATRNL1	0.0576837	0.0373384	0	0	0	0	0.070905	0.0855259	0.195105	0.117637	0	0	0	0.154336	0	0.0768582	0	0.0567958	0.0845024	0.086995	0	0.304964	0.0750437	0.0910636	0	0.0346954	0.454107	0.0525382	0.0561785	0	0	0	0	0.0409516	0.0760259
chr10:117221450-117278834	NM_207303	ATRNL1	0	0	0	0	0	0	0	0	0	0.0294093	0	0	0	0	0	0	0	0	0	0	0	0	0	0	0	0	0.0567634	0	0	0	0	0	0	0	0
chr10:117849251-117856275	NM_145793	GFRA1	0	0.186692	0	0	0.0747898	0	0.0531788	0.0285086	0	0	0	0	0	0	0	0	0	0	0	0	0	0	0	0	0	0	0	0	0	0	0	0	0	0.0819033	0
chr10:117884731-117885068	NM_145793	GFRA1	0	0.0373385	0	0	0	0	0	0	0	0	0	0	0	0	0	0	0	0	0	0	0	0	0	0	0	0	0	0	0	0	0	0	0	0	0
chr10:11971863-11994248	NM_015542	UPF2	0	0	0	0	0	0	0	0	0	0	0	0	0	0	0.0392487	0	0	0	0	0	0	0	0	0	0	0	0	0	0.0280892	0	0	0	0	0	0
chr10:11997230-12006124	NM_015542	UPF2	0	0	0	0.0322992	0	0	0	0	0	0	0	0	0	0	0	0	0	0	0	0	0	0	0	0	0	0	0	0	0	0	0	0	0	0	0
chr10:12039670-12056183	NM_015542	UPF2	0	0	0	0.0322992	0	0.0288517	0	0	0	0	0	0	0	0	0	0.0512388	0	0.0567958	0	0	0	0	0	0	0	0	0.0756845	0.0350255	0	0	0	0.0341176	0	0	0
chr10:120460817-120489922	NM_153810	CACUL1	0	0	0	0	0	0	0	0	0	0	0.0688799	0	0	0.0308672	0	0	0	0	0	0	0	0	0	0	0.0276956	0	0	0	0	0	0	0	0	0	0
chr10:120488806-120489922	NM_153810	CACUL1	0	0	0	0	0	0	0	0	0	0	0	0	0	0	0	0	0	0	0	0	0	0	0	0	0.0276956	0	0	0	0	0	0	0	0	0	0
chr10:12070743-12071523	NM_015542	UPF2	0	0	0	0	0	0	0	0	0	0	0	0	0	0	0	0	0	0	0	0	0	0.0406619	0	0	0	0	0	0	0	0	0	0	0	0	0
chr10:12123470-12126750	NM_018706	DHTKD1	0	0.0373385	0	0	0	0	0	0	0	0	0	0	0	0	0	0	0	0	0	0	0	0	0	0	0	0	0	0	0	0	0	0	0	0	0
chr10:12123470-12133683	NM_018706	DHTKD1	0	0	0	0	0	0	0	0	0	0	0	0	0	0	0	0	0	0	0	0	0	0	0	0.0303545	0	0	0	0	0	0	0	0	0	0	0
chr10:12123470-12136270	NM_018706	DHTKD1	0	0	0	0	0	0	0	0	0	0	0	0	0	0	0	0	0	0	0	0	0	0	0	0	0	0	0	0	0	0	0.0288372	0	0	0	0.038013
chr10:12123470-12143180	NM_018706	DHTKD1	0	0	0	0	0	0	0	0	0.0354737	0	0	0	0	0	0	0	0	0	0	0	0	0	0	0	0	0	0	0	0	0	0	0	0	0	0
chr10:12123470-12162266	NM_018706	DHTKD1	0	0	0	0	0	0	0	0	0	0	0	0	0	0	0	0	0	0	0	0	0	0	0	0	0.0276956	0.0231303	0.0378422	0	0	0	0	0	0	0	0
chr10:121275020-121286936	NM_002925	RGS10	0	0	0	0	0	0	0	0	0	0	0	0	0	0	0	0	0	0	0	0	0	0	0	0	0	0	0	0	0	0	0.0432559	0	0	0	0
chr10:12136071-12162266	NM_018706	DHTKD1	0	0	0	0	0	0	0	0	0	0	0	0.0371654	0	0	0	0	0	0	0	0	0	0	0	0	0	0.0231303	0	0	0	0.0343866	0	0	0.0282427	0	0
chr10:12159671-12162266	NM_018706	DHTKD1	0	0	0.0322571	0	0	0.0288517	0	0	0.0532105	0	0	0	0.0270446	0	0.0392487	0	0	0	0	0	0	0	0	0.0455318	0	0	0	0	0	0	0	0	0	0.0409516	0
chr10:12160747-12162266	NM_018706	DHTKD1	0	0	0	0	0	0	0	0	0.0709473	0	0	0	0	0	0	0	0	0.0946597	0	0	0	0	0	0	0	0	0.0378422	0.0350255	0.0280892	0.0343866	0	0	0	0	0
chr10:121685547-121693299	NM_007190	SEC23IP	0	0	0	0	0	0	0	0	0	0	0	0	0	0	0	0	0	0	0	0.034798	0	0	0	0	0	0	0	0	0	0	0	0.0511764	0	0	0
chr10:12202928-12204288	NM_001142628	SEC61A2	0	0	0	0	0	0	0	0	0	0	0	0	0	0	0	0	0	0	0	0	0	0	0	0	0.0276956	0	0	0	0	0	0	0	0	0	0
chr10:122273422-122280607	NM_001030059	PLPP4	0	0	0.0322571	0	0	0	0	0	0.195105	0	0	0	0	0	0	0	0	0	0	0	0	0.0813238	0	0.197304	0.0415434	0.0231303	0	0.0525382	0	0	0	0	0	0.0409516	0
chr10:12257738-12280484	NM_006023	CDC123	0	0	0	0	0	0	0.0354525	0	0	0	0.03444	0	0	0	0	0	0	0	0	0	0	0	0	0	0	0	0	0	0	0	0	0	0	0	0
chr10:122640337-122649521	NM_018117	WDR11	0	0	0	0	0	0	0	0	0.0532105	0	0	0	0	0	0	0	0	0	0	0	0	0	0	0	0	0	0	0	0	0	0.0288372	0	0	0	0
chr10:123629520-123683844	NM_001001976	ATE1	0	0	0.0322571	0	0	0.0432776	0	0	0.0354737	0	0	0	0	0	0	0	0	0	0	0	0	0	0	0	0	0	0	0	0	0	0.0288372	0	0	0	0
chr10:123658355-123662135	NM_001001976	ATE1	0	0	0	0	0	0	0	0	0	0	0	0	0	0	0	0	0	0	0	0	0	0	0	0	0	0	0	0.0350255	0	0	0	0	0	0	0
chr10:123658355-123683844	NM_001001976	ATE1	0	0	0	0	0	0	0	0	0	0	0	0	0	0	0	0	0	0	0	0	0	0	0	0	0	0	0	0.0350255	0	0	0	0	0	0	0
chr10:123670420-123683844	NM_001001976	ATE1	0	0	0	0	0	0	0	0	0	0	0	0	0	0	0	0	0	0	0	0	0	0	0	0	0.0276956	0	0	0	0	0	0	0	0	0	0
chr10:126370175-126370948	NM_014661	FAM53B	0	0.0746769	0.0483857	0.0484488	0.112185	0.0288517	0	0	0.124158	0	0	0	0	0.0308672	0	0	0	0.0757278	0	0	0	0.0406619	0	0.0607091	0	0.0578257	0.0378422	0.0700509	0.0280892	0.0859664	0.0432559	0.0511764	0	0	0
chr10:126370175-126384781	NM_014661	FAM53B	0	0	0	0	0	0.0432776	0	0	0	0	0	0	0	0	0	0	0	0	0	0	0	0	0	0	0	0	0	0	0	0.0515799	0	0	0	0	0
chr10:126495399-126520032	NM_032182	ABRAXAS2	0	0	0	0	0	0	0	0	0	0	0	0	0	0	0	0	0	0	0	0	0	0	0	0	0.0276956	0	0	0	0	0	0	0	0	0	0
chr10:126517324-126520032	NM_032182	ABRAXAS2	0	0	0	0	0	0	0	0	0	0	0	0	0	0	0	0	0	0	0	0	0	0	0	0	0	0	0	0	0.0280892	0	0	0	0	0	0
chr10:128768965-128788867	NM_001380	DOCK1	0	0	0	0	0	0	0	0	0	0	0	0	0	0	0	0	0	0	0	0	0	0	0	0	0.0276956	0.0231303	0	0	0	0.0343866	0.0576745	0	0	0.0409516	0
chr10:128768965-128798571	NM_001380	DOCK1	0	0.0373385	0	0	0	0.0288517	0	0	0.0354737	0	0.03444	0	0	0	0	0	0	0	0	0	0	0.0406619	0	0.0303545	0	0.0462606	0	0	0	0.0515799	0.0432559	0.0511764	0	0	0
chr10:131665404-131676113	NM_001005463	EBF3	0	0	0	0.0322992	0	0	0	0.0285086	0	0	0	0	0	0	0	0	0	0	0	0	0	0	0	0	0	0.0231303	0	0	0	0	0	0	0	0	0
chr10:131964770-131969900	NM_006541	GLRX3	0	0	0	0	0	0	0	0	0.0532105	0	0	0	0	0	0	0	0	0	0	0	0	0	0	0	0	0	0	0	0	0	0	0	0	0	0
chr10:13214375-13214765	NM_018518	MCM10	0	0	0	0	0	0	0	0	0	0	0	0	0	0	0	0	0	0	0	0	0	0	0	0	0	0	0	0	0	0.0515799	0.0576745	0	0	0	0
chr10:133106473-133107562	NM_174937	TCERG1L	0	0.0373385	0	0	0	0	0	0	0	0	0	0	0	0	0	0	0	0	0	0	0	0	0	0	0	0	0	0	0	0	0	0	0	0	0
chr10:13322975-13337606	NM_001037537	PHYH	0	0	0	0	0	0	0	0	0	0	0	0	0	0	0	0.0512388	0	0	0	0	0	0	0	0	0	0	0	0	0	0	0	0	0	0	0
chr10:13701322-13705509	NM_018027	FRMD4A	0	0	0	0	0	0	0	0	0	0	0	0	0.0270446	0	0	0	0	0	0	0	0	0	0	0	0	0	0	0	0	0	0.0576745	0	0	0.0409516	0
chr10:13705452-13717044	NM_018027	FRMD4A	0	0	0	0	0	0	0	0	0	0	0	0	0.0270446	0	0	0	0	0.0757278	0	0	0	0.0406619	0	0	0	0	0	0	0	0	0	0	0	0	0
chr10:14867477-14870271	NM_001029954	CDNF	0	0	0	0	0	0	0	0	0	0	0	0	0	0	0	0	0	0	0	0	0	0	0	0	0	0	0	0	0	0	0	0	0.0282427	0	0
chr10:14938844-14939516	NM_001193424	SUV39H2	0	0	0	0	0	0	0	0	0.0709473	0	0	0	0.040567	0	0	0	0	0.0378639	0	0	0	0	0	0	0.0553911	0	0.0378422	0	0	0	0.0576745	0	0	0	0
chr10:15317853-15326104	NM_001010924	FAM171A1	0	0	0	0	0	0	0	0	0	0	0	0	0	0	0	0	0	0	0	0	0	0	0	0	0	0	0	0	0	0	0.0288372	0	0	0	0
chr10:15858833-15876615	NM_024948	MINDY3	0	0	0	0	0	0	0.0354525	0	0	0	0	0	0	0	0	0	0	0	0	0	0	0	0	0	0	0	0	0	0	0	0	0	0	0	0
chr10:15858833-15889942	NM_024948	MINDY3	0.0576837	0.0373384	0.0483857	0.0645984	0.0747898	0.0432776	0	0	0.0532105	0	0	0.0371654	0.040567	0.0617344	0.117746	0	0.0729086	0	0.0845024	0	0	0	0	0.0455318	0	0	0	0.0350255	0.0983124	0.0343866	0.0288372	0	0	0	0.0570194
chr10:15863654-15885271	NM_024948	MINDY3	0	0	0.0322571	0	0	0	0	0	0	0	0	0	0.0270446	0	0	0	0	0.0567958	0	0	0	0	0	0.0303545	0	0	0.0567634	0.0350255	0	0	0	0	0	0	0
chr10:15863654-15889942	NM_024948	MINDY3	0	0	0	0	0	0.0432776	0.0354525	0.0285086	0.0354737	0	0.0688799	0.0371654	0.040567	0	0	0	0	0	0	0	0.0507546	0	0	0.0607091	0	0	0	0.0350255	0.0421339	0	0.0288372	0	0	0	0
chr10:15875628-15885271	NM_024948	MINDY3	0	0	0	0	0	0	0	0	0	0	0	0	0	0	0	0	0	0	0	0	0	0	0	0	0	0	0	0	0	0	0	0	0.0282427	0	0
chr10:15875628-15889942	NM_024948	MINDY3	0.0865255	0.0373384	0	0.0484488	0.0373949	0.100981	0.194989	0.0712716	0.0886841	0.0441139	0.03444	0.0371654	0	0	0.117746	0	0	0	0	0.052197	0.253773	0.101655	0.150087	0.0758863	0	0	0	0.0700509	0.0842678	0.0515799	0.0288372	0.0341176	0.084728	0.102379	0
chr10:17199439-17210916	NM_004412	TRDMT1	0	0	0	0	0	0	0	0	0.0354737	0	0	0	0	0	0	0	0	0	0	0	0	0	0	0.0303545	0.0276956	0	0.0378422	0	0	0	0	0	0.0282427	0	0
chr10:17746429-17747740	NM_003473	STAM	0	0.0746769	0.1129	0.0484488	0	0.100981	0.0531788	0	0.0709473	0.0588186	0	0.0743307	0.0811339	0.0926016	0.0784975	0	0.0486057	0.113592	0.0633768	0	0	0.0609928	0.0750437	0.151773	0.152326	0	0.0567634	0.175127	0.0842678	0.0515799	0.187442	0.0682351	0.042364	0.102379	0.0570194
chr10:18816516-18825125	NM_201593	CACNB2	0.0576837	0	0	0	0	0	0	0	0	0	0	0	0	0	0	0	0	0	0	0.034798	0	0	0	0	0	0	0	0	0.0561785	0	0	0	0	0	0
chr10:18874877-18905222	NM_182543	NSUN6	0	0	0	0	0	0	0	0	0	0	0	0	0	0	0	0	0	0	0	0	0	0	0	0	0	0	0	0	0	0	0	0	0	0.0409516	0
chr10:18885136-18905222	NM_182543	NSUN6	0	0	0	0	0	0	0	0	0	0	0	0	0	0	0	0	0	0	0	0	0	0	0	0	0	0	0	0	0	0.0343866	0	0	0	0	0
chr10:20432223-20453496	NM_032812	PLXDC2	0	0	0	0	0	0	0	0	0	0	0	0.0371654	0	0	0	0	0	0	0	0	0	0	0	0	0	0	0	0	0	0	0	0	0	0	0
chr10:20436712-20466338	NM_032812	PLXDC2	0	0	0	0	0	0	0	0	0	0	0	0	0	0	0	0	0	0	0	0	0	0	0	0	0	0	0	0	0	0.0687732	0	0	0	0	0
chr10:21903759-21959633	NM_004641	MLLT10	0	0.0560077	0	0	0	0	0	0	0	0	0	0	0	0	0	0	0	0	0	0	0	0	0	0	0	0	0	0	0	0	0	0	0	0	0
chr10:22002700-22016857	NM_004641	MLLT10	0	0	0	0	0	0	0	0	0.0354737	0	0	0	0.0270446	0	0	0	0	0	0	0	0	0	0	0	0	0	0	0	0	0	0.0720931	0	0	0	0
chr10:22002700-22024164	NM_004641	MLLT10	0	0	0	0	0	0	0	0	0.0354737	0	0	0	0	0	0	0	0	0	0	0	0	0	0	0	0	0	0	0	0	0	0	0	0	0	0
chr10:22171210-22193541	NM_022365	DNAJC1	0	0.0373385	0	0	0	0	0	0	0	0	0	0	0	0	0	0	0	0	0	0	0	0	0	0	0	0	0	0	0	0	0	0	0	0	0
chr10:22171210-22209892	NM_022365	DNAJC1	0	0	0	0	0	0	0	0	0	0.0588186	0	0	0	0.0463008	0	0	0	0	0	0	0.0507546	0	0	0	0.0415434	0	0	0	0	0	0.0288372	0	0	0	0
chr10:22193450-22209892	NM_022365	DNAJC1	0	0	0	0	0	0	0	0	0	0.0441139	0.0516599	0	0	0	0	0	0	0	0	0	0	0.0406619	0	0.0303545	0	0	0.0378422	0	0	0	0.0432559	0	0	0.0409516	0
chr10:22193450-22218070	NM_022365	DNAJC1	0	0	0	0	0	0	0	0	0	0	0	0	0	0.0308672	0	0	0	0	0	0	0	0	0	0	0	0	0	0	0	0	0	0	0	0	0
chr10:225933-267296	NM_006624	ZMYND11	0.0576837	0	0	0.0645984	0	0	0	0	0.0354737	0	0.0516599	0	0	0	0	0	0	0	0	0	0	0	0	0.0303545	0	0	0	0	0.0421339	0	0.0576745	0.0852939	0	0	0.038013
chr10:225933-295028	NM_006624	ZMYND11	0	0	0.0483857	0	0	0	0	0	0	0	0	0	0	0	0	0	0	0	0	0	0	0	0	0.0303545	0	0	0	0	0	0	0.0288372	0	0.0282427	0	0
chr10:22880557-22898646	NM_005028	PIP4K2A	0	0	0	0	0	0	0	0	0	0	0	0	0	0	0	0.0512388	0	0	0	0	0	0	0.0500292	0.0303545	0	0	0	0	0	0	0	0	0	0	0
chr10:24918924-24924032	NM_020824	ARHGAP21	0	0	0	0	0	0	0	0	0	0	0	0	0	0	0	0	0	0	0	0	0	0	0	0.0303545	0.0692389	0	0	0	0	0	0.0288372	0	0	0.0409516	0
chr10:25140316-25147338	NM_020200	PRTFDC1	0	0	0	0	0	0	0	0	0	0	0	0	0.0270446	0	0	0	0	0	0	0	0	0	0	0	0	0	0	0	0	0	0.0288372	0	0	0	0
chr10:25144246-25147338	NM_020200	PRTFDC1	0	0	0	0	0	0	0	0	0.0532105	0	0	0	0.0270446	0.0308672	0	0	0	0	0	0.034798	0.0507546	0	0	0	0	0	0.0378422	0	0	0	0	0	0	0	0
chr10:25226112-25231365	NM_020200	PRTFDC1	0	0.0373385	0.0322571	0	0	0	0	0	0	0	0	0	0	0.0308672	0	0	0	0	0	0	0	0	0	0	0.0553911	0.0231303	0	0.0350255	0.0280892	0	0.0288372	0	0	0	0
chr10:25684839-25701402	NM_020752	GPR158	0	0	0.0645142	0	0	0	0	0	0	0	0	0.0743307	0.040567	0	0	0	0	0	0	0	0	0	0	0	0.0415434	0	0	0	0	0	0	0	0	0.0409516	0
chr10:27052808-27059274	NM_001012750	ABI1	0	0	0	0	0	0	0	0	0	0	0	0	0	0	0	0	0	0	0	0	0	0	0	0	0	0	0	0	0	0	0	0	0	0.0819033	0
chr10:27301810-27303640	NM_001256053	ANKRD26	0	0	0	0	0	0	0	0	0	0	0	0	0	0	0.0392487	0	0	0	0	0	0	0	0	0	0	0	0	0	0	0	0	0	0	0	0
chr10:27306430-27311616	NM_001256053	ANKRD26	0	0	0	0	0	0	0	0	0	0	0	0	0	0	0	0	0	0	0	0	0	0	0	0.0303545	0	0	0	0	0	0	0	0	0	0	0
chr10:27311486-27337908	NM_001256053	ANKRD26	0	0	0	0	0	0	0	0	0	0	0	0	0	0	0	0.0768582	0	0	0	0	0	0	0	0	0	0	0	0	0	0	0	0.0341176	0	0.0409516	0
chr10:27328893-27332496	NM_001256053	ANKRD26	0	0	0	0	0	0	0	0	0	0	0	0	0	0	0	0	0	0	0	0	0	0	0	0	0.0276956	0	0	0	0	0	0	0	0	0	0
chr10:27349273-27350171	NM_001256053	ANKRD26	0	0	0	0	0	0	0	0	0	0	0	0	0	0	0	0.0512388	0	0	0	0	0	0	0	0	0	0	0	0	0	0	0	0	0	0	0
chr10:27356085-27375538	NM_001256053	ANKRD26	0	0	0	0	0	0	0	0	0.0354737	0	0	0	0.0270446	0	0	0	0	0	0	0	0	0	0	0	0	0	0	0	0	0	0	0	0	0	0
chr10:27356085-27381441	NM_001256053	ANKRD26	0	0.0373385	0	0	0	0	0	0	0.0354737	0	0	0	0	0	0	0	0	0	0	0	0	0	0	0	0	0	0.0378422	0	0	0	0	0	0	0	0
chr10:27403449-27410377	NM_001253866	YME1L1	0	0	0	0	0	0	0	0.042763	0	0	0	0	0	0	0	0	0	0	0	0	0	0	0	0	0	0	0	0	0	0	0	0	0	0	0
chr10:27406504-27410377	NM_001253866	YME1L1	0	0	0	0	0	0	0	0.0285086	0	0	0	0	0	0	0	0	0	0	0	0	0	0	0	0	0	0	0	0	0	0	0	0	0	0	0
chr10:27420787-27425314	NM_001253866	YME1L1	0	0	0	0	0	0	0	0	0	0	0	0	0	0	0	0	0	0	0	0.034798	0	0	0	0	0	0	0	0	0	0	0	0	0	0	0
chr10:27431315-27434519	NM_001253866	YME1L1	0.0576837	0	0.0322571	0	0.0560923	0.0288517	0	0	0.0354737	0	0	0.0371654	0.0540893	0	0.137371	0	0	0	0	0.052197	0	0.101655	0	0.0455318	0	0	0.0756845	0.122589	0.0421339	0	0.0432559	0	0.0282427	0	0
chr10:27453992-27454468	NM_001172303	MASTL	0	0	0	0	0	0	0	0.042763	0	0	0	0	0	0	0	0	0	0	0	0	0	0.0406619	0	0	0	0	0.0378422	0	0	0	0.0288372	0	0	0	0
chr10:27458872-27470510	NM_001172303	MASTL	0	0	0	0	0	0	0	0	0	0	0	0	0	0	0	0	0	0	0	0	0	0	0	0	0	0	0	0	0	0	0.0432559	0	0	0	0
chr10:27821435-27822923	NM_001256410	RAB18	0	0	0	0	0	0.0288517	0	0.0285086	0	0	0	0	0.0270446	0.0308672	0.0392487	0	0	0	0	0	0	0	0.0500292	0.0455318	0.0692389	0	0	0.0350255	0.0421339	0	0	0	0.0282427	0	0.038013
chr10:28872327-28884970	NR_024557	unkn	0	0	0	0	0	0	0	0	0	0	0	0	0	0	0	0	0	0	0	0	0	0	0	0	0	0	0	0.0350255	0	0	0	0	0	0	0
chr10:30315031-30318795	NM_020848	JCAD	0	0	0	0	0	0	0	0	0	0	0	0	0	0	0	0	0	0	0	0.034798	0	0	0	0	0	0	0	0	0	0	0	0	0	0	0
chr10:31661946-31676195	NM_001174093	ZEB1	0	0.0560077	0	0.0484488	0	0	0.0354525	0.0855259	0.0532105	0	0	0.0371654	0.0270446	0.0308672	0.0392487	0.0768582	0	0.0378639	0.0633768	0	0	0.101655	0	0	0.221565	0.0462606	0	0.105076	0	0.0515799	0.0288372	0	0	0	0.0570194
chr10:31661946-31676727	NM_001174093	ZEB1	0	0.0560077	0	0.0322992	0	0.0288517	0	0.0712716	0.0709473	0	0.03444	0.0371654	0.0270446	0	0	0	0	0	0	0	0	0.0813238	0	0	0.0969345	0	0	0.0525382	0	0.0343866	0.0576745	0	0	0.0409516	0
chr10:31661946-31750166	NM_001174093	ZEB1	0.144209	0.168023	0.0645142	0	0	0.216388	0.0531788	0.19956	0.141895	0	0.12054	0.167244	0.040567	0.0617344	0	0	0.0729086	0.189319	0.0633768	0.034798	0.0507546	0.101655	0	0.0758863	0.415434	0.127217	0	0.140102	0.0842678	0.137546	0.216279	0.0682351	0	0.24571	0.038013
chr10:31676052-31750166	NM_001174093	ZEB1	0	0	0	0	0	0	0	0	0	0	0	0.0557481	0	0	0	0	0	0	0	0	0	0.0406619	0	0	0.0692389	0	0	0	0	0.0343866	0	0	0	0	0
chr10:31749965-31750166	NM_001174093	ZEB1	0	0.0933461	0	0	0	0	0	0.0712716	0	0	0	0	0	0	0	0	0	0.0567958	0.0422512	0	0.0507546	0.0406619	0	0.0455318	0.0830867	0	0	0	0	0	0	0	0	0	0
chr10:31749965-31791437	NM_001174093	ZEB1	0	0	0	0	0	0	0	0	0	0	0	0	0	0	0	0	0	0	0.0422512	0	0	0	0	0	0.0276956	0	0	0	0	0	0	0	0	0	0
chr10:3201105-3202522	NM_001242307	PITRM1	0	0	0.0322571	0	0	0	0	0	0	0	0	0.0557481	0	0	0.0392487	0	0	0	0	0	0	0	0	0.0303545	0	0	0.0378422	0	0	0	0.0288372	0	0	0	0
chr10:32197099-32199491	NM_001270699	ARHGAP12	0.0865255	0.0373384	0.1129	0.177646	0.0934872	0	0.0531788	0.0570173	0.195105	0.0441139	0.0688799	0.130079	0.0946563	0.0308672	0.0588731	0	0.0729086	0.0567958	0.147879	0.052197	0.0761319	0.162648	0	0.121418	0.110782	0.0578257	0.151369	0.122589	0.0983124	0.15474	0.0865117	0.102353	0	0.184282	0
chr10:32306070-32308887	NM_004521	KIF5B	0	0	0	0	0	0	0	0	0	0.0294093	0	0	0.0270446	0	0	0	0	0	0	0	0	0	0	0	0	0	0	0	0	0	0	0	0	0	0
chr10:32308785-32310215	NM_004521	KIF5B	0	0	0	0	0	0	0	0	0	0	0	0	0	0	0	0	0	0	0	0	0	0	0	0	0	0	0	0	0	0	0	0	0.042364	0	0
chr10:32309949-32310215	NM_004521	KIF5B	0	0	0	0	0	0	0	0	0	0	0	0	0	0	0	0	0	0	0	0	0	0	0	0	0	0	0	0.0350255	0	0	0	0	0	0	0
chr10:32323617-32326535	NM_004521	KIF5B	0	0	0.0322571	0	0	0	0	0	0	0	0	0	0	0	0	0	0	0.0378639	0	0	0	0	0	0	0	0	0	0	0	0	0	0.0341176	0	0	0
chr10:32740519-32762951	NM_001026383	CCDC7	0.0576837	0.130685	0.129028	0.080748	0.0747898	0.0865552	0.106358	0.0570173	0.0709473	0.0294093	0	0	0.040567	0	0.137371	0.0768582	0	0.0378639	0.0422512	0	0.27915	0.0813238	0.100058	0.0303545	0	0.0231303	0.132448	0.0525382	0.0983124	0	0.0288372	0.0341176	0.0282427	0.102379	0.038013
chr10:32759991-32762951	NM_001026383	CCDC7	0	0.0373385	0.0322571	0	0	0	0	0	0	0	0	0	0	0	0	0	0	0	0	0	0	0	0	0	0	0	0	0	0	0	0	0	0.0282427	0	0
chr10:32832227-32873232	NM_001026383	CCDC7	0.144209	0.112015	0.0645142	0.0322992	0.0560923	0.201962	0.14181	0.0997802	0.496631	0.0588186	0.03444	0.0371654	0.202835	0.123469	0.117746	0	0.218726	0.0378639	0.0845024	0.052197	0.152264	0.264302	0.100058	0.242836	0.138478	0	0.208132	0.332742	0	0.0343866	0.0576745	0.0511764	0.0564853	0.102379	0
chr10:32854485-32873232	NM_001026383	CCDC7	0.0576837	0	0.0806428	0	0.0747898	0.100981	0.070905	0.0855259	0.0532105	0.0441139	0.0516599	0.0371654	0.0540893	0	0.0392487	0	0	0.0378639	0.105628	0	0.101509	0.0609928	0	0	0.0276956	0.0693908	0.0946056	0.105076	0	0	0	0.0852939	0	0.143331	0
chr10:32974897-33018385	NM_024688	unkn	0	0	0	0	0	0	0.0354525	0	0	0	0	0	0	0	0	0	0	0	0	0	0	0	0	0	0	0	0	0	0	0	0	0	0	0	0
chr10:34558584-34573173	NM_001184785	PARD3	0	0	0.0322571	0.080748	0.0560923	0.0288517	0	0.0285086	0.0886842	0	0.03444	0	0.0946563	0.0617344	0	0	0	0.0378639	0.0633768	0	0.0507546	0	0	0.0303545	0.0415434	0.0346954	0.113527	0.0525382	0.0561785	0.0343866	0.144186	0.0341176	0.0282427	0.0819033	0
chr10:34558584-34649187	NM_001184785	PARD3	0	0	0	0	0	0	0	0	0	0	0	0	0	0	0	0	0	0	0	0	0.0507546	0	0	0	0	0	0	0	0	0	0	0	0	0	0
chr10:34620044-34649187	NM_001184785	PARD3	0	0	0	0	0	0	0	0	0	0	0	0	0	0	0	0	0	0	0	0	0	0	0	0	0	0	0	0	0	0	0	0	0	0.0409516	0
chr10:34648074-34673182	NM_001184785	PARD3	0	0	0	0.0322992	0	0.0432776	0	0	0.106421	0.0294093	0.03444	0	0.121701	0	0.0588731	0	0	0.0567958	0	0	0	0.0813238	0.0500292	0.121418	0.0276956	0	0.113527	0.0525382	0	0	0.0288372	0	0	0	0
chr10:34661425-34673182	NM_001184785	PARD3	0	0	0	0	0	0	0	0	0	0.0441139	0	0	0.040567	0	0	0.0768582	0	0	0	0	0	0.0406619	0	0	0.0276956	0.0231303	0.0378422	0	0	0	0	0	0	0	0
chr10:34666894-34673182	NM_001184785	PARD3	0	0	0	0	0	0	0	0	0	0	0	0	0	0	0	0	0	0	0	0	0	0	0	0	0.0276956	0	0	0	0	0	0	0	0	0	0
chr10:35321362-35328010	NM_001198778	CUL2	0	0	0	0.0322992	0	0	0	0.0285086	0	0	0	0	0	0	0	0	0	0	0	0	0	0	0	0	0	0	0	0	0	0	0	0	0	0	0
chr10:35321362-35333796	NM_001198778	CUL2	0	0	0	0	0	0	0	0	0	0.0294093	0	0	0	0	0	0	0	0	0	0	0	0	0.0500292	0	0	0	0	0	0	0.0343866	0	0	0	0	0
chr10:35321362-35338693	NM_001198778	CUL2	0	0	0	0	0	0	0	0	0	0	0	0	0	0	0	0	0	0.0378639	0	0	0	0	0	0	0	0	0	0	0	0	0	0	0	0	0
chr10:35349801-35360267	NM_001198778	CUL2	0	0.0933461	0	0	0	0	0	0	0	0	0	0	0	0	0.0392487	0	0	0	0	0	0	0	0	0.0303545	0.0276956	0.0231303	0.0378422	0	0	0	0.0432559	0.0341176	0	0	0
chr10:35805450-35819171	NM_181698	CCNY	0	0	0	0	0	0	0	0	0	0.0735232	0	0	0	0	0	0	0	0	0	0	0	0	0	0.0303545	0.0415434	0	0	0	0	0	0	0.0341176	0	0	0
chr10:412214-430086	NM_014974	DIP2C	0	0	0	0	0	0	0	0	0.0532105	0.0294093	0	0	0	0	0	0	0	0	0	0	0	0	0	0	0	0	0	0	0	0	0.0288372	0	0	0	0
chr10:43650344-43654379	NM_018590	CSGALNACT2	0	0	0.0322571	0	0	0	0	0.0285086	0.106421	0	0.03444	0	0	0.0308672	0	0	0	0	0	0	0	0.0406619	0.0500292	0	0.0830867	0	0.0567634	0	0.0421339	0.0343866	0.0288372	0	0	0	0
chr10:43650344-43656043	NM_018590	CSGALNACT2	0	0	0	0	0	0	0	0	0	0	0	0	0.0270446	0	0	0	0	0	0	0	0	0	0	0	0	0	0	0	0	0	0	0	0	0	0
chr10:43650344-43671480	NM_018590	CSGALNACT2	0	0	0.0483857	0.0322992	0	0.0432776	0	0.0285086	0.0354737	0	0	0.0557481	0	0.0617344	0	0.0512388	0	0	0	0.052197	0	0.0609928	0	0.0607091	0.0415434	0.0231303	0.0378422	0.0525382	0.0421339	0	0.0288372	0	0	0.0819033	0
chr10:43654162-43671480	NM_018590	CSGALNACT2	0	0	0	0	0	0	0	0	0	0	0	0	0	0	0	0	0	0	0	0	0	0	0	0	0	0.0231303	0	0	0	0	0	0	0	0	0
chr10:46121398-46122553	NM_001128324	ZFAND4	0	0	0	0	0	0	0	0	0.0354737	0	0	0	0	0	0	0	0	0	0	0	0	0	0	0	0	0	0.0378422	0	0	0	0	0	0	0	0
chr10:46135263-46159290	NM_001128324	ZFAND4	0	0	0	0	0	0	0	0	0	0	0	0	0	0	0	0	0	0.0378639	0	0	0	0	0	0	0.0276956	0	0	0	0	0	0	0	0	0	0
chr10:4872866-4884696	NM_001040177	AKR1E2	0	0	0	0	0	0	0	0	0	0	0	0	0	0	0	0	0	0	0	0	0	0	0	0	0	0	0	0	0	0	0	0	0.0282427	0	0
chr10:4872866-4889491	NM_001040177	AKR1E2	0	0	0	0	0	0	0	0	0	0	0	0	0	0	0	0	0	0	0	0	0	0	0	0	0	0	0	0.0350255	0.0280892	0	0	0	0	0	0
chr10:49533939-49618211	NM_001278548	MAPK8	0	0.0373385	0	0	0	0	0	0	0	0.0294093	0	0	0	0	0	0	0	0	0	0	0	0	0	0	0	0	0	0	0	0	0	0	0	0	0
chr10:49609654-49613024	NM_001278548	MAPK8	0	0	0	0	0.0373949	0	0	0	0	0	0	0	0	0	0	0	0	0.0378639	0	0	0	0.0406619	0	0	0.0415434	0	0	0	0	0	0	0	0	0	0
chr10:49609654-49618211	NM_001278548	MAPK8	0	0.205362	0.0322571	0.080748	0.112185	0.230814	0.106358	0.0570173	0.425684	0.235274	0	0.130079	0.162268	0.123469	0.156995	0.153716	0	0.0946597	0.0633768	0.104394	0.126887	0.264302	0	0.242836	0.263108	0.0231303	0.132448	0.472844	0.126402	0.0343866	0.0432559	0.0341176	0.155335	0.0819033	0.0950324
chr10:52193235-52226692	NM_147156	SGMS1	0.0576837	0	0	0	0	0	0	0	0.0354737	0	0	0	0	0	0	0	0	0.0378639	0	0	0	0	0	0	0	0.0231303	0	0	0.0421339	0	0	0	0.0282427	0	0
chr10:52220432-52226692	NM_147156	SGMS1	0	0	0.0322571	0	0	0	0	0	0	0	0	0	0	0	0	0	0	0	0	0	0	0	0	0	0	0	0	0	0	0	0	0	0	0	0
chr10:5762506-5769086	NM_017782	FAM208B	0	0	0	0	0	0	0	0	0	0	0	0	0	0	0	0	0	0	0	0	0	0.0406619	0	0	0	0	0	0	0	0	0	0	0	0	0
chr10:5781580-5791990	NM_017782	FAM208B	0	0	0	0	0	0.0288517	0	0	0	0	0	0	0	0	0	0	0	0	0	0	0	0	0	0	0	0	0	0	0	0	0	0	0	0	0
chr10:5810175-5842668	NM_001115156	GDI2	0	0	0	0	0	0	0	0	0	0	0	0.0371654	0	0	0	0	0	0	0	0	0	0	0	0	0	0	0.0378422	0	0	0	0	0	0	0	0
chr10:5815804-5842668	NM_001115156	GDI2	0	0	0	0.0322992	0.0560923	0	0	0.0285086	0	0	0	0.0557481	0	0	0	0	0	0	0	0	0	0	0	0	0	0	0	0	0	0	0.0288372	0	0.0282427	0.0409516	0.0760259
chr10:5827104-5842668	NM_001115156	GDI2	0	0.0746769	0	0.0322992	0	0	0	0	0	0	0.03444	0	0	0	0	0	0	0	0	0	0	0	0	0	0	0.0231303	0	0	0	0.0343866	0	0.0341176	0	0	0
chr10:5827814-5842668	NM_001115156	GDI2	0	0	0	0	0	0	0	0	0	0	0	0	0	0	0	0	0	0	0	0	0	0	0	0	0	0	0	0	0.0421339	0	0	0	0	0	0
chr10:5836847-5842668	NM_001115156	GDI2	0.0576837	0.0560077	0	0.0322992	0.0934872	0.0288517	0	0.0427629	0.106421	0.0294093	0.12054	0.0371654	0	0	0	0	0.0486057	0	0	0	0.0507546	0	0	0.0758863	0.0415434	0	0.0946056	0.122589	0.0421339	0.0515799	0	0.0341176	0	0.0614275	0.038013
chr10:5944982-5953091	NM_001258452	FBH1	0	0	0	0	0.0560923	0	0	0	0	0	0	0	0	0	0	0	0	0	0	0	0	0	0	0	0	0	0	0	0	0	0	0	0	0	0
chr10:60147949-60150620	NM_001270782	TFAM	0.0576837	0	0	0	0	0	0	0	0	0	0	0	0	0	0	0	0	0	0	0	0	0	0	0	0	0	0	0	0	0	0	0	0	0	0
chr10:61423984-61432671	NM_194298	SLC16A9	0	0	0.0322571	0	0	0	0	0	0	0	0	0	0	0	0	0	0	0	0	0	0	0	0	0	0	0	0	0	0	0	0	0	0	0	0
chr10:61844359-61845011	NM_001149	ANK3	0	0.112015	0	0	0	0	0	0	0	0	0	0	0	0	0	0	0	0.0567958	0.0633768	0	0	0	0	0	0	0	0	0	0	0.0859664	0.0865117	0	0.0282427	0.0819033	0
chr10:61844359-61848116	NM_001149	ANK3	0	0.0373385	0	0	0	0	0	0.0285086	0	0	0	0.0371654	0	0	0	0	0	0	0	0	0	0	0	0	0	0	0	0	0	0	0	0	0	0	0
chr10:61894028-61898845	NM_001149	ANK3	0	0.0373385	0	0	0	0	0	0	0	0	0	0	0	0	0	0	0	0	0	0	0	0	0	0	0	0	0	0	0	0	0	0	0	0	0
chr10:63810646-63829556	NM_032199	ARID5B	0	0	0	0	0	0	0	0	0	0	0	0	0	0	0	0	0	0	0	0	0	0	0	0	0	0	0.0567634	0	0	0	0	0	0	0	0
chr10:64943206-64954135	NM_004241	unkn	0	0	0	0	0	0	0	0	0	0	0	0.0371654	0	0	0	0	0	0	0	0	0	0	0	0	0	0	0	0	0	0	0	0	0	0.0409516	0
chr10:64954045-64968995	NM_004241	unkn	0	0	0	0	0	0	0	0	0	0	0	0	0	0	0	0	0	0	0	0	0	0	0	0	0	0	0	0	0	0.0515799	0	0	0	0	0
chr10:64966354-64968995	NM_004241	unkn	0	0	0.0483857	0	0	0	0.0531788	0	0	0	0.0516599	0	0	0	0	0	0	0	0	0	0	0.0406619	0	0.0303545	0	0	0	0	0.0421339	0	0	0	0	0	0
chr10:65140077-65140242	NM_032776	JMJD1C	0	0	0.0483857	0	0	0.0432776	0	0.0285086	0	0	0	0	0.0676116	0.0308672	0.0588731	0	0	0	0	0	0.0507546	0	0	0	0.0692389	0.0346954	0.0378422	0.0875637	0.0421339	0	0	0	0.0282427	0.0409516	0
chr10:65369946-65379560	NM_001001330	REEP3	0	0	0.0322571	0	0	0	0.0354525	0	0	0	0	0	0.040567	0	0	0	0	0	0	0	0	0	0	0	0.0553911	0	0	0	0	0	0	0	0	0	0
chr10:69647174-69651312	NM_012238	SIRT1	0	0	0	0	0	0	0	0	0	0	0	0	0	0	0	0	0.0486057	0.0378639	0	0	0	0	0	0	0.0276956	0	0	0	0	0	0	0	0	0	0
chr10:69714351-69726559	NM_001278185	HERC4	0	0	0	0	0	0	0	0	0	0	0	0	0	0	0	0	0	0.0378639	0	0	0	0	0	0	0	0	0	0.0350255	0	0	0	0	0	0	0
chr10:69714351-69773943	NM_001278185	HERC4	0	0	0	0	0	0	0	0.0285086	0	0	0	0	0.0270446	0	0	0	0	0	0	0	0.0761319	0	0	0	0	0	0	0	0	0	0	0	0.0282427	0	0
chr10:69726439-69773943	NM_001278185	HERC4	0	0	0	0	0	0	0	0.0285086	0	0	0	0	0	0	0	0	0	0	0	0	0	0	0	0.0303545	0	0	0	0	0	0	0	0	0	0	0
chr10:69748419-69773943	NM_001278185	HERC4	0	0	0	0	0	0	0	0	0	0	0.03444	0	0.0270446	0	0.0392487	0	0	0	0	0	0	0	0	0	0	0.0231303	0	0	0	0	0	0	0	0.0409516	0
chr10:70115109-70123870	NR_103475	RUFY2	0	0	0	0	0	0	0	0	0.0532105	0	0	0	0	0	0	0	0	0	0	0	0	0	0	0	0	0	0	0	0	0	0	0	0	0	0
chr10:70123346-70123870	NR_103475	RUFY2	0.0576837	0	0	0	0	0	0	0.0285086	0	0	0	0	0	0	0	0	0	0	0	0	0	0.0406619	0	0	0	0	0.0567634	0	0	0	0	0	0	0	0
chr10:70152894-70154208	NM_001042417	RUFY2	0	0	0	0	0	0	0	0	0	0.0294093	0	0	0	0	0	0.0512388	0	0	0	0	0	0	0	0.0303545	0.0276956	0	0	0	0.0280892	0	0	0.0511764	0	0	0
chr10:70152894-70161494	NM_001042417	RUFY2	0	0	0	0	0	0	0	0	0	0	0	0	0	0	0	0.0512388	0	0	0	0	0	0	0	0	0	0	0	0	0	0	0	0	0	0	0
chr10:70152894-70164601	NM_001042417	RUFY2	0	0	0	0	0	0	0	0	0.0354737	0	0	0	0	0	0	0	0	0	0	0	0	0	0	0	0	0	0	0	0	0	0	0	0	0	0
chr10:70196767-70229920	NM_001080449	DNA2	0	0	0	0	0	0	0	0	0	0	0	0	0	0	0	0	0	0.0378639	0	0	0	0	0	0	0	0	0	0	0	0	0	0.0511764	0	0	0
chr10:70218860-70229920	NM_001080449	DNA2	0	0.0746769	0	0	0.0373949	0.0288517	0	0.0570173	0	0	0	0.0371654	0	0.0308672	0	0	0	0	0	0	0	0.0406619	0.0500292	0	0.0276956	0	0	0	0.0421339	0.0687732	0.0720931	0	0	0.0409516	0
chr10:70227879-70229920	NM_001080449	DNA2	0	0.130685	0	0	0.14958	0.0288517	0	0	0.0354737	0	0.0516599	0.0371654	0.0270446	0	0	0.0512388	0	0.0378639	0	0	0	0	0.175102	0.0455318	0.0415434	0	0	0.0700509	0	0.0515799	0.115349	0.0852939	0	0.0614275	0
chr10:70246900-70248386	NM_152707	SLC25A16	0	0	0	0	0	0	0	0	0	0	0	0	0	0	0	0	0	0	0	0	0	0	0	0	0	0	0	0.0525382	0	0	0	0	0	0	0
chr10:70246900-70253327	NM_152707	SLC25A16	0	0	0.0322571	0.080748	0	0.0288517	0	0	0	0	0	0	0	0	0.0392487	0	0	0.0757278	0.0422512	0	0	0.0406619	0	0	0	0.0231303	0	0	0	0	0	0.0341176	0	0	0
chr10:70246900-70263452	NM_152707	SLC25A16	0	0	0	0	0	0	0	0	0	0	0	0	0	0	0.0392487	0	0	0	0	0	0	0	0	0	0	0	0	0	0	0	0	0	0	0	0
chr10:70246900-70266475	NM_152707	SLC25A16	0	0.0373385	0	0	0	0	0	0	0.0354737	0	0	0.0371654	0	0	0	0	0	0.0378639	0.0845024	0	0	0	0	0	0	0	0	0	0.0421339	0.0343866	0.0288372	0	0	0.0819033	0
chr10:70246900-70276600	NM_152707	SLC25A16	0	0	0	0	0	0	0	0	0	0	0	0	0	0	0	0	0	0	0.0422512	0	0	0	0	0.0303545	0	0	0	0	0	0	0	0	0	0	0
chr10:70404454-70406762	NM_030625	TET1	0.115367	0.261369	0.0322571	0.0322992	0	0.158685	0.070905	0.142543	0.319263	0.0882279	0	0.130079	0.283969	0.123469	0.235492	0.0512388	0	0.0757278	0.0633768	0	0	0.101655	0.0500292	0.212482	0.443129	0.0346954	0.0756845	0.297716	0.0561785	0.10316	0.144186	0	0.127092	0.0614275	0.038013
chr10:70404454-70412351	NM_030625	TET1	0.0576837	0.0373384	0	0	0	0.0432776	0	0	0.0354737	0	0	0	0	0	0	0	0	0	0	0	0	0	0	0	0.0415434	0	0	0	0.0280893	0	0	0	0.0282427	0.0409516	0
chr10:70411602-70412351	NM_030625	TET1	0	0.0560077	0	0	0	0	0.0354525	0	0	0	0	0	0	0.0308672	0	0	0	0	0	0	0	0	0	0.0303545	0.0276956	0.0231303	0	0	0	0	0.0288372	0	0	0	0
chr10:70411602-70446464	NM_030625	TET1	0	0	0	0	0	0	0	0	0.0354737	0	0	0	0	0	0	0	0	0	0	0	0	0	0	0	0	0	0	0	0	0	0	0	0	0	0
chr10:70426801-70441245	NM_030625	TET1	0	0	0	0	0	0	0	0	0	0.0294093	0	0	0	0	0	0	0	0	0	0	0	0	0	0	0	0	0	0	0	0	0	0	0	0	0
chr10:70497601-70502326	NM_018237	CCAR1	0	0.0373385	0	0	0	0.0432776	0	0.0570173	0	0	0	0	0.0270446	0	0	0	0	0	0	0.034798	0	0	0	0.0455318	0.0415434	0	0.0946056	0.0525382	0	0	0	0	0	0	0
chr10:70497601-70507323	NM_018237	CCAR1	0	0	0	0	0	0	0	0	0	0	0	0	0	0	0	0	0	0	0	0	0	0	0	0	0.0415434	0	0	0	0	0	0	0	0	0	0
chr10:70506917-70507323	NM_018237	CCAR1	0	0	0	0	0	0	0	0	0	0	0	0	0	0.0308672	0	0	0	0	0	0	0	0	0	0	0	0	0	0	0	0	0	0	0	0	0
chr10:70507130-70507323	NM_018237	CCAR1	0	0	0	0	0	0	0.0354525	0	0	0	0	0	0	0	0	0	0	0	0	0	0	0	0	0	0.0276956	0	0	0	0	0	0	0	0	0	0
chr10:70513608-70532856	NR_003076	SNORD98	0	0	0.0322571	0	0	0	0	0	0	0	0	0	0	0	0.0392487	0	0	0.0378639	0	0	0	0	0	0	0.0276956	0	0	0	0.0280892	0	0.0288372	0	0	0	0
chr10:70530962-70532856	NM_018237	CCAR1	0	0	0	0	0	0	0	0.0285086	0	0	0	0	0	0	0	0	0	0	0	0	0	0	0	0	0	0.0231303	0	0	0	0	0	0	0	0	0
chr10:70545892-70546449	NM_018237	CCAR1	0	0	0	0	0	0	0	0	0	0	0	0	0	0	0	0	0	0	0	0	0	0	0	0.0303545	0	0	0	0	0	0	0	0	0	0	0
chr10:70545892-70549672	NM_018237	CCAR1	0	0	0	0	0	0	0	0	0	0.0294093	0	0	0	0	0	0	0	0	0	0	0	0	0	0	0	0	0	0	0	0	0	0	0	0	0
chr10:70719561-70720005	NM_004728	DDX21	0	0.0373385	0	0.0322992	0.0373949	0	0	0	0	0	0	0	0	0	0	0	0	0	0	0.104394	0	0	0.0500292	0.0303545	0.0830867	0	0	0	0	0	0	0	0	0.0409516	0
chr10:70719561-70726959	NM_004728	DDX21	0	0	0	0	0	0	0	0	0	0	0	0	0	0	0	0	0	0	0	0	0	0	0	0	0	0	0	0.0525382	0	0	0	0	0	0	0
chr10:70945742-70951522	NM_003171	SUPV3L1	0	0	0	0	0	0	0	0	0	0	0	0.0371654	0	0	0	0	0	0.0378639	0	0	0	0	0	0	0	0	0	0	0	0	0	0	0	0	0
chr10:70958127-70962799	NM_003171	SUPV3L1	0	0	0	0	0	0	0	0.0285086	0	0	0	0	0	0	0	0	0	0	0	0	0	0	0	0	0	0	0	0	0	0	0	0	0	0	0
chr10:71243446-71244971	NM_012339	TSPAN15	0	0	0	0	0	0	0	0	0	0	0	0	0	0.0308672	0	0	0	0	0	0	0	0	0	0	0	0	0	0	0	0	0	0.0341176	0	0	0
chr10:71243446-71258152	NM_012339	TSPAN15	0	0	0	0	0	0	0	0	0	0	0	0	0	0	0	0	0	0	0	0	0	0	0	0	0.0276956	0	0	0	0	0	0	0	0	0	0
chr10:71849815-71851710	NM_018649	H2AFY2	0	0	0	0	0	0	0	0	0	0	0	0	0	0	0	0	0	0	0	0	0	0	0	0	0.0415434	0	0	0	0	0	0	0	0	0	0
chr10:71849815-71855509	NM_018649	H2AFY2	0	0	0	0	0	0	0	0	0	0	0	0	0	0	0	0	0	0	0	0	0	0	0	0	0.0276956	0	0	0.0350255	0	0	0	0	0	0	0
chr10:71968960-71978573	NM_021129	PPA1	0	0	0	0	0	0	0	0	0	0	0	0	0	0	0	0	0	0	0	0	0	0	0	0	0	0	0	0	0.0280892	0	0	0	0	0	0
chr10:72604229-72619256	NM_003901	SGPL1	0	0	0	0	0	0	0	0	0	0	0	0	0	0	0	0	0	0	0	0	0	0	0	0	0	0	0	0	0	0	0.0288372	0	0	0	0
chr10:72604229-72628190	NM_003901	SGPL1	0	0	0	0	0	0	0	0	0	0	0	0	0	0	0	0	0	0	0	0	0	0	0	0	0	0	0	0	0	0	0.0288372	0	0	0	0
chr10:7262372-7327916	NM_001018039	SFMBT2	0	0	0	0.177646	0	0	0	0	0	0	0.03444	0	0	0	0	0	0	0	0	0	0	0	0	0	0	0	0	0	0	0	0	0	0	0	0
chr10:7269816-7327916	NM_001018039	SFMBT2	0	0	0	0.0484488	0	0	0	0	0	0	0	0	0	0	0	0	0	0	0	0	0	0	0	0	0	0	0	0	0	0	0	0	0	0.0409516	0
chr10:7285519-7327916	NM_001018039	SFMBT2	0	0.0746769	0.0322571	0.678283	0.0373949	0.0288517	0	0.042763	0	0	0.13776	0.0557481	0.0270446	0	0	0	0	0.0378639	0.0422512	0	0	0	0.0500292	0	0	0	0	0	0	0.0343866	0	0	0	0.102379	0
chr10:7290509-7327916	NM_001018039	SFMBT2	0	0	0	0.080748	0	0	0	0	0	0	0	0	0	0	0	0	0	0	0	0	0	0	0	0	0	0	0	0	0	0	0	0	0	0	0
chr10:7318853-7327916	NM_001018039	SFMBT2	0	0	0.0483857	0.436039	0.0560923	0.0288517	0	0.0570173	0.106421	0	0.15498	0.0557481	0.0676116	0.0308672	0	0	0.0486057	0	0.0633768	0	0	0	0	0	0.0276956	0.0346954	0	0	0	0.0343866	0.0288372	0	0.0282427	0.184282	0
chr10:73199583-73206152	NM_001171932	CDH23	0	0	0	0	0	0	0	0	0	0	0	0	0	0	0	0	0	0	0	0	0	0	0	0	0	0	0	0.0525382	0	0	0	0	0	0	0
chr10:73199583-73270969	NM_001171932	CDH23	0	0	0	0	0	0	0	0	0.0354737	0	0	0	0	0.0308672	0	0	0	0	0	0	0	0	0	0	0	0	0	0	0	0	0	0	0	0	0
chr10:7325865-7327916	NM_001018039	SFMBT2	0	0	0	0	0	0	0	0	0.0354737	0	0	0	0	0	0	0	0	0	0	0	0	0	0	0	0	0	0	0	0	0	0	0	0	0	0
chr10:73269838-73270969	NM_001171932	CDH23	0	0	0	0	0	0	0	0	0.0354737	0	0	0	0	0	0	0	0	0	0	0	0	0	0	0	0	0	0	0	0	0	0	0	0	0	0
chr10:73326498-73337749	NM_001171932	CDH23	0	0	0	0	0	0	0	0	0	0	0	0	0	0.0308672	0	0	0	0	0	0	0	0	0	0	0.0276956	0	0	0	0	0	0	0	0	0	0
chr10:73375260-73377150	NM_001171932	CDH23	0	0	0	0	0	0	0	0	0	0	0	0	0	0	0	0	0	0	0	0	0	0	0	0	0	0	0	0.0350255	0	0	0	0	0	0	0
chr10:73490225-73492132	NM_001168390	C10orf105	0.0576837	0	0	0	0	0.0288517	0.070905	0	0.39021	0.132342	0	0	0	0.277805	0	0	0	0	0	0	0	0.121986	0	0.440141	0.207717	0	0	0.280204	0.0280893	0	0	0	0.0564853	0	0
chr10:73569576-73570326	NM_001171933	CDH23	0.0576837	0	0	0	0	0	0	0	0.0532105	0	0	0	0	0.0463008	0	0	0	0	0	0	0	0	0	0	0.0276956	0	0	0.122589	0	0	0	0	0	0	0
chr10:74100546-74100928	NM_001002762	DNAJB12	0	0.0373385	0	0	0	0	0	0	0	0.0294093	0	0	0	0.0463008	0.0392487	0	0	0	0	0	0	0	0	0.0303545	0.0276956	0	0	0	0.0280892	0	0.0432559	0	0	0	0
chr10:74474868-74475660	NM_001270679	MCU	0	0	0	0	0	0	0	0.0285086	0	0	0	0	0	0.0308672	0	0	0	0	0	0	0	0	0	0	0.0276956	0	0	0	0	0	0	0	0	0	0
chr10:74906033-74923708	NM_001135752	ECD	0	0	0	0	0	0	0	0	0	0	0	0	0	0	0	0	0	0	0	0	0	0	0	0	0	0	0	0.0525382	0	0	0	0	0	0	0
chr10:75147446-75160615	NM_001156	ANXA7	0	0	0	0	0	0	0	0	0	0	0	0	0	0	0	0	0	0	0	0	0	0	0	0	0.0276956	0	0	0	0	0	0	0	0	0	0
chr10:75214169-75239275	NM_001142353	PPP3CB	0	0	0	0	0	0	0	0	0	0	0	0	0	0	0	0	0	0	0	0	0	0	0	0.0303545	0	0	0	0	0	0	0	0	0	0	0
chr10:75227310-75239275	NM_001142353	PPP3CB	0	0	0	0	0	0	0	0	0	0	0	0	0	0	0.0392487	0	0	0	0	0	0	0	0	0	0	0	0	0	0	0	0	0	0	0	0
chr10:75234676-75239275	NM_001142353	PPP3CB	0	0	0	0	0	0.0288517	0	0	0	0	0	0	0	0	0	0	0	0	0	0	0	0	0	0.0303545	0	0	0	0	0	0	0	0	0	0	0
chr10:75331178-75336119	NM_152586	USP54	0	0	0	0.0322992	0	0	0	0	0	0.0441139	0	0	0	0	0	0	0	0	0	0	0	0	0	0	0	0	0	0	0	0	0	0.0341176	0	0	0.038013
chr10:75335269-75336119	NM_152586	USP54	0	0.0373385	0	0	0	0	0	0	0	0	0.03444	0	0	0	0	0	0	0	0	0	0	0	0	0	0	0	0	0	0	0	0	0	0	0	0
chr10:76074424-76158337	NM_001202450	ADK	0	0	0	0	0	0.0288517	0	0	0	0	0	0	0	0	0	0	0	0	0	0	0	0	0	0	0	0	0	0	0	0	0	0	0	0	0
chr10:76153898-76158337	NM_001202450	ADK	0	0	0	0	0	0.0432776	0	0	0	0	0	0	0	0	0	0	0	0	0	0	0	0	0	0	0	0	0	0	0	0	0	0	0	0	0
chr10:76598440-76603236	NM_001256468	KAT6B	0	0	0	0	0	0.0288517	0	0.042763	0.0532105	0	0	0.0371654	0	0	0	0	0	0.0567958	0	0	0	0	0.125073	0	0	0.0231303	0	0	0	0	0	0	0.042364	0.0614275	0
chr10:76602357-76603236	NM_001256468	KAT6B	0	0	0	0.0322992	0	0	0	0	0.0886842	0	0	0.0557481	0	0	0	0	0	0.0567958	0	0	0	0	0	0	0.0276956	0	0	0	0.0280892	0	0.0288372	0	0	0	0
chr10:76729417-76748870	NM_001256468	KAT6B	0.115367	0	0.0322571	0.0484488	0	0.0721294	0.0354525	0	0.106421	0	0	0	0.0676116	0.0308672	0.0392487	0	0	0.0378639	0	0	0.0761319	0.0813238	0	0.0455318	0.110782	0	0.0567634	0.157615	0.0702231	0.0687732	0.0288372	0	0	0	0
chr10:76732264-76748870	NM_001256468	KAT6B	0	0	0	0	0	0	0	0	0	0	0	0	0	0	0	0	0	0.0378639	0	0	0	0	0	0	0	0	0	0	0	0	0	0	0	0	0
chr10:7839009-7844817	NM_001001973	ATP5F1C	0.115367	0.224031	0.0483857	0.113047	0	0.0577035	0	0.0285086	0.212842	0.132342	0.18942	0.185827	0.0676116	0.077168	0.0588731	0.0512388	0.0972114	0.132524	0	0	0.0507546	0.121986	0.100058	0.16695	0.332347	0.0578257	0.132448	0.507869	0.0421339	0.0687732	0.201861	0.0852939	0.0282427	0.143331	0.0760259
chr10:7840952-7844817	NM_001001973	ATP5F1C	0	0	0	0	0	0	0	0	0	0	0	0	0	0	0	0	0	0	0	0	0	0	0	0	0.0276956	0	0	0	0	0	0	0	0	0	0
chr10:78704530-78729825	NM_001161352	KCNMA1	0	0	0	0	0	0	0	0	0	0	0	0	0	0	0	0	0	0	0	0	0	0	0	0	0	0	0	0	0.0280892	0	0	0	0	0	0
chr10:78761164-78787649	NM_001161352	KCNMA1	0	0	0	0	0	0	0	0	0	0	0	0	0	0	0	0	0	0	0	0	0	0	0	0	0	0	0	0	0	0	0.0288372	0	0	0	0
chr10:78832854-78850268	NM_001161352	KCNMA1	0	0	0	0	0	0	0	0	0.0354737	0	0	0	0	0	0	0	0	0	0	0	0	0	0	0	0	0	0	0	0	0	0	0	0	0	0
chr10:79613111-79614128	NM_004747	DLG5	0	0	0	0	0	0	0	0	0	0	0	0	0	0	0	0	0	0	0	0	0	0	0	0	0	0	0.0378422	0	0	0	0	0	0	0	0
chr10:79761954-79767624	NM_007055	POLR3A	0	0	0	0	0	0	0	0	0	0	0	0	0.040567	0	0	0	0	0	0	0	0	0	0	0.0303545	0	0	0	0	0	0	0	0	0	0	0
chr10:81813151-81816161	NR_027428	TMEM254-AS1	0	0	0	0	0	0	0	0	0	0	0.03444	0	0	0	0	0	0	0	0	0	0	0	0	0	0	0	0	0	0	0	0	0	0	0	0
chr10:82228302-82249070	NM_001128309	TSPAN14	0	0	0	0	0	0	0	0	0	0	0	0	0	0	0	0	0	0	0	0	0	0	0	0	0	0	0	0	0	0	0	0	0.0282427	0	0
chr10:86130769-86133571	NM_018999	CCSER2	0.115367	0.0933461	0.0322571	0.0322992	0	0.0432776	0	0.0855259	0.0354737	0.0441139	0.03444	0.0371654	0.0270447	0	0.0392487	0	0	0.0567958	0.0422512	0.034798	0	0	0.0750437	0.0455318	0	0	0	0.0350255	0.0421339	0.10316	0.129768	0.102353	0.0282427	0	0
chr10:86177526-86185649	NM_018999	CCSER2	0.0576837	0.2427	0.0322571	0.0645984	0	0.0865552	0	0.156797	0.0532105	0.0441139	0.0860999	0.111496	0	0	0	0.0768582	0.121514	0.151456	0.0633768	0	0	0.101655	0	0.0455318	0.0276956	0.115651	0.0567634	0	0.0421339	0.257899	0.216279	0.119412	0.0282427	0.0614275	0
chr10:86177526-86198463	NM_018999	CCSER2	0	0	0	0	0	0	0	0	0	0	0	0	0	0	0	0	0	0	0	0	0	0	0	0	0	0	0	0	0	0	0.0432559	0	0	0	0
chr10:86177526-86237420	NM_018999	CCSER2	0	0	0	0	0	0	0	0.114034	0	0	0	0.111496	0	0	0	0	0	0.0378639	0	0.034798	0	0	0	0	0	0.0231303	0	0	0	0	0.0720931	0	0	0.0819033	0
chr10:86198267-86237420	NM_018999	CCSER2	0.0865255	0.373384	0.0483857	0.242244	0.0747898	0.0577035	0	0.19956	0.0886841	0.0294093	0.0860999	0.20441	0.108179	0.0617344	0	0.0512388	0.218726	0.227183	0.0633768	0.086995	0.0507546	0.0406619	0.0750437	0	0.0692389	0.138782	0.0756845	0.0875637	0.112357	0.464219	0.73535	0.324117	0.112971	0.368565	0.038013
chr10:86223688-86237420	NM_018999	CCSER2	0	0	0	0	0	0	0	0	0	0	0	0	0.0270446	0	0	0	0	0	0	0	0	0	0	0	0	0	0	0	0	0.0515799	0.0288372	0	0	0	0
chr10:88205998-88221044	NM_015045	WAPL	0	0	0	0	0	0	0	0.0285086	0	0	0	0	0	0	0	0	0	0	0	0	0	0	0	0	0	0	0	0	0	0	0	0	0	0	0
chr10:88211723-88221044	NM_015045	WAPL	0	0	0	0	0	0	0	0	0	0	0	0	0	0	0	0	0	0	0	0	0	0	0	0.0303545	0	0	0	0	0	0	0	0	0	0.0409516	0
chr10:88211723-88233730	NM_015045	WAPL	0.0576837	0	0.0322571	0	0	0	0	0.0285086	0	0	0	0	0	0	0	0	0.0486057	0	0	0	0	0	0.0750437	0	0.0692389	0.0231303	0	0.0350255	0	0	0	0	0	0	0
chr10:88218745-88233730	NM_015045	WAPL	0	0	0	0	0	0	0.0354525	0	0	0	0	0	0	0	0	0	0	0	0	0	0	0	0	0	0.0276956	0	0	0	0	0	0	0	0	0	0
chr10:88220155-88221044	NM_015045	WAPL	0.0576837	0	0	0	0	0	0	0	0	0	0	0	0	0	0	0	0	0	0	0	0	0	0	0	0	0	0	0	0	0	0	0	0	0	0
chr10:88227035-88233730	NM_015045	WAPL	0	0	0	0	0	0	0	0	0	0	0	0	0	0	0	0	0	0	0	0	0	0	0	0	0	0	0.0378422	0	0	0	0	0	0	0	0
chr10:882342-890995	NM_015155	LARP4B	0.0576837	0	0	0	0	0	0	0	0	0	0	0	0	0	0	0	0	0	0	0	0	0	0	0	0	0	0	0	0	0	0	0	0	0	0
chr10:89527429-89536184	NM_032810	ATAD1	0.0576837	0.0746769	0	0	0	0.0721294	0	0	0.0354737	0	0	0	0	0	0	0	0	0	0	0	0	0	0	0	0.0276956	0	0.0756845	0	0.0280893	0	0.0432559	0	0	0	0
chr10:89530708-89536184	NM_032810	ATAD1	0	0	0	0	0	0	0	0	0	0	0	0	0	0	0	0	0	0	0	0	0	0	0	0	0	0	0	0	0	0	0.0288372	0	0	0	0
chr10:91511102-91522592	NM_016195	KIF20B	0	0.0373385	0	0	0	0.0432776	0	0.0285086	0	0	0	0	0	0.0308672	0	0.179336	0	0.0757278	0	0	0	0	0.0500292	0.0303545	0	0	0.0756845	0	0.0280892	0	0.0865117	0.0511764	0	0.0614275	0.038013
chr10:93185037-93221941	NM_173497	HECTD2	0	0.0373385	0	0.0322992	0	0.0288517	0	0	0	0	0	0	0	0	0.117746	0	0	0.0567958	0	0	0	0	0	0	0	0	0	0	0.0421339	0	0	0	0	0	0
chr10:93579026-93596755	NM_025235	TNKS2	0	0	0	0	0	0	0	0	0	0	0	0	0	0	0	0	0	0	0	0	0	0	0	0	0	0	0	0.0350255	0	0	0	0	0	0	0
chr10:93579026-93602148	NM_025235	TNKS2	0	0	0	0	0	0	0	0	0	0.0441139	0	0	0	0	0	0	0	0	0	0	0	0	0	0	0	0	0	0	0.0280892	0	0.0288372	0	0	0.0409516	0
chr10:93608139-93611093	NM_025235	TNKS2	0	0	0	0	0	0	0	0	0	0.0294093	0	0	0	0	0	0	0	0	0	0	0	0	0	0	0	0	0	0	0.0280892	0	0	0	0	0	0
chr10:93702178-93716414	NM_003972	BTAF1	0	0	0	0	0	0	0	0	0	0	0	0	0	0	0	0	0	0	0	0	0	0	0	0	0.0276956	0	0	0.0350255	0	0	0	0	0	0	0
chr10:93711159-93713630	NM_003972	BTAF1	0	0	0.0322571	0	0	0	0	0	0	0	0	0	0	0	0	0	0	0	0	0	0	0	0	0	0	0	0	0	0	0	0	0	0	0	0
chr10:93754291-93768032	NM_003972	BTAF1	0	0	0	0.080748	0	0	0	0	0	0	0	0	0	0	0	0	0	0	0	0	0	0	0	0	0	0	0	0	0	0.0515799	0.0288372	0	0	0	0
chr10:93756125-93768032	NM_003972	BTAF1	0	0.0560077	0	0.0322992	0	0	0	0	0	0	0	0	0	0	0	0.0768582	0	0	0	0	0	0	0	0	0	0	0	0	0	0	0	0	0	0	0
chr10:93870832-93940776	NM_001178137	CPEB3	0	0	0	0	0	0	0	0	0	0	0	0	0	0	0	0	0	0	0	0	0	0	0	0	0	0	0	0	0.0280892	0	0	0	0	0	0
chr10:93902785-93904869	NM_001178137	CPEB3	0	0	0	0	0	0	0.0354525	0	0	0	0	0	0	0	0	0	0	0	0	0	0	0	0	0	0	0	0	0	0	0	0	0	0	0	0
chr10:93902785-93940776	NM_001178137	CPEB3	0	0	0	0	0	0	0.0531788	0	0.0532105	0	0	0	0	0	0	0	0	0	0	0	0	0	0	0.0303545	0	0	0	0	0.0421339	0	0	0	0	0	0
chr10:94243011-94267962	NM_001165946	IDE	0	0	0	0	0	0	0	0	0	0	0	0	0	0	0	0	0	0	0	0	0	0	0	0	0	0	0	0	0	0	0.0288372	0	0	0	0
chr10:94243011-94297307	NM_001165946	IDE	0	0	0	0	0	0	0	0	0	0	0	0	0	0	0	0	0	0	0	0	0	0	0	0	0.0276956	0	0	0	0	0	0	0	0	0	0
chr10:94291504-94297307	NM_004969	IDE	0.0865255	0	0	0	0	0	0.0354525	0	0	0	0	0	0	0	0	0.0512388	0	0	0	0	0	0	0	0	0.0276956	0	0	0	0	0	0	0	0	0	0
chr10:94366021-94366994	NM_004523	KIF11	0	0.0373385	0	0	0	0	0	0	0	0	0	0	0	0	0	0	0	0	0	0	0	0	0	0	0	0	0	0	0	0	0	0	0	0	0
chr10:94653105-94659401	NM_001013848	EXOC6	0	0	0	0	0	0	0.0886313	0.0285086	0	0.0441139	0	0	0	0	0	0	0	0.0378639	0.0422512	0	0	0	0	0	0	0.0231303	0	0	0.0280892	0.0515799	0.0432559	0.0341176	0	0.0614275	0
chr10:94653105-94669388	NM_001013848	EXOC6	0	0	0	0	0	0	0	0	0	0	0	0	0	0	0	0	0	0	0	0	0	0	0	0	0	0	0	0.0350255	0	0.0343866	0.0288372	0	0	0	0
chr10:94653105-94679807	NM_001013848	EXOC6	0	0.0560077	0	0	0	0.0288517	0	0	0.0709473	0	0	0	0	0	0	0	0	0.0378639	0	0	0.0507546	0	0	0	0.0692389	0	0.0567634	0	0.0280892	0	0	0	0	0	0
chr10:94653105-94715471	NM_001013848	EXOC6	0	0	0	0	0	0	0	0	0.0354737	0	0	0	0	0.0308672	0	0	0	0	0	0	0	0.0609928	0	0	0	0	0	0	0	0	0	0	0	0	0
chr10:94688095-94700581	NM_001013848	EXOC6	0	0	0	0	0	0	0	0	0	0	0	0	0	0	0	0	0	0	0	0	0	0	0	0.0303545	0	0	0	0	0	0	0	0	0	0	0
chr10:95790439-95792009	NM_016341	PLCE1	0	0	0	0	0	0.0432776	0	0	0.141895	0	0	0.0371654	0	0.0308672	0	0	0	0	0	0	0	0.22364	0	0.0758863	0.0553911	0	0	0.105076	0	0	0	0	0	0	0
chr10:96005702-96006378	NM_016341	PLCE1	0	0	0	0	0	0	0	0	0	0	0	0	0	0	0	0	0	0	0	0	0	0	0	0	0	0	0	0	0	0	0	0	0.0282427	0	0
chr10:96201652-96234540	NM_015188	TBC1D12	0	0	0	0	0	0	0	0	0.0709473	0.0294093	0	0	0.0270446	0.0308672	0	0	0	0	0	0	0	0.0609928	0	0.0303545	0.0692389	0	0.0378422	0.0700509	0	0	0.0288372	0	0	0	0
chr10:96201652-96256929	NM_015188	TBC1D12	0	0	0	0	0	0	0	0	0	0	0	0	0	0	0	0	0	0	0	0	0	0	0	0	0	0	0	0.0350255	0	0	0	0	0	0	0
chr10:96201652-96282210	NM_015188	TBC1D12	0	0	0	0	0	0	0	0	0.0354737	0	0	0	0	0	0	0	0	0	0	0	0	0	0	0	0	0	0	0	0	0	0	0	0	0	0
chr10:96259977-96282210	NM_015188	TBC1D12	0	0	0	0	0	0	0	0	0	0	0	0	0	0	0	0	0	0	0	0	0	0	0	0.0303545	0	0	0	0.0350255	0	0	0	0	0	0	0
chr10:96267023-96271411	NM_015188	TBC1D12	0	0	0	0	0	0	0	0	0	0	0	0	0	0.0308672	0	0	0	0	0	0	0	0	0	0	0	0	0	0	0	0	0	0	0	0	0
chr10:96267023-96282210	NM_015188	TBC1D12	0	0	0	0	0	0	0	0	0	0	0	0	0	0	0	0	0	0	0	0	0	0	0	0	0.0276956	0	0	0	0	0	0	0	0	0	0
chr10:96271339-96282210	NM_015188	TBC1D12	0	0	0	0	0	0	0	0	0	0	0	0	0	0	0	0	0	0	0	0	0	0	0	0.0455318	0	0	0	0	0	0	0	0	0	0	0
chr10:96347985-96354611	NM_018063	HELLS	0	0	0	0	0	0	0	0	0	0	0	0	0	0	0	0	0	0	0	0	0	0	0	0	0	0	0	0	0	0	0.0288372	0	0	0	0
chr10:97127406-97170534	NM_001034954	SORBS1	0	0	0	0	0	0	0	0	0	0	0	0	0	0	0	0	0	0	0	0	0	0	0	0	0	0	0	0	0	0	0	0	0	0.0409516	0
chr10:97141441-97170534	NM_001034954	SORBS1	0	0.0373385	0	0	0	0	0	0	0	0	0	0	0	0	0	0	0	0	0	0	0	0	0	0	0	0	0	0	0	0	0	0	0	0	0
chr10:97154757-97170534	NM_001034954	SORBS1	0	0	0	0	0	0	0	0	0	0	0	0	0	0	0	0	0	0	0	0	0	0	0	0	0	0	0	0	0	0	0	0	0	0.0614275	0
chr10:97154757-97192333	NM_001034954	SORBS1	0	0	0	0	0	0	0	0	0	0	0	0	0	0.0308672	0	0	0	0	0	0	0	0	0	0	0	0	0	0	0	0	0	0	0	0	0
chr10:98303832-98325183	NM_020123	TM9SF3	0	0	0	0.0322992	0	0	0	0	0.0709473	0	0.03444	0	0	0.0463008	0	0	0	0	0	0	0	0	0	0	0	0	0	0	0	0	0	0	0	0	0
chr10:98303832-98336586	NM_020123	TM9SF3	0	0	0	0	0.0373949	0	0.0354525	0	0.0532105	0	0	0	0	0	0	0	0	0	0	0	0	0	0.0750437	0.0758863	0	0	0.0378422	0.0525382	0.0561785	0	0	0.0341176	0	0	0
chr10:98667021-98667504	NM_001170765	LCOR	0	0	0.0322571	0	0	0	0	0	0	0	0	0	0	0	0	0	0	0	0	0	0	0	0	0.0303545	0	0	0	0	0	0	0	0	0	0	0
chr10:98667021-98711953	NM_001170765	LCOR	0	0	0	0	0	0	0	0	0.0354737	0	0	0	0	0	0	0	0	0	0	0	0	0	0	0	0	0	0	0	0	0	0	0	0	0	0
chr10:98703869-98711953	NM_001170765	LCOR	0	0	0	0	0	0	0	0	0	0	0	0	0	0.0308672	0	0	0	0	0	0	0	0	0	0	0	0	0	0	0	0	0	0	0	0	0
chr10:99006028-99023386	NM_001256423	ARHGAP19	0	0.0373385	0	0	0	0	0	0	0	0	0	0	0	0	0	0	0	0	0	0	0	0	0	0	0	0	0	0	0	0	0	0	0	0	0
chr10:99196947-99201016	NM_016046	EXOSC1	0	0	0	0	0	0	0	0	0	0	0	0	0	0	0	0	0	0	0	0	0	0	0	0	0	0	0	0.0350255	0	0	0	0	0	0	0
chr10:99229402-99236501	NM_022362	MMS19	0.0576837	0	0	0	0	0	0	0	0	0	0	0	0	0	0	0	0	0	0	0	0	0	0	0	0	0	0	0	0	0	0	0	0	0	0
chr10:99236439-99238146	NM_022362	MMS19	0	0	0	0	0	0	0	0	0	0	0	0	0	0	0	0	0	0	0	0	0	0	0	0	0	0	0	0	0.0421339	0	0	0	0	0	0
chr11:1000431-1003804	NM_001242837	AP2A2	0	0	0	0	0	0	0	0	0	0	0	0	0.0270446	0	0	0	0	0	0	0	0	0	0	0	0	0	0	0	0	0	0.0288372	0	0	0	0
chr11:100061857-100095544	NM_001243271	CNTN5	0	0	0	0	0	0	0	0	0	0	0	0	0	0	0	0	0	0	0	0	0	0	0	0	0	0	0	0	0	0	0	0.0852939	0	0	0
chr11:10011043-10024236	NM_030962	SBF2	0	0	0	0	0	0	0	0	0.0354737	0	0	0	0	0	0	0	0	0.0378639	0	0.034798	0	0	0	0	0	0	0	0	0	0	0.0288372	0	0	0	0
chr11:100168356-100179200	NM_001243271	CNTN5	0	0	0	0	0	0	0	0.0285086	0	0	0	0	0	0	0	0	0	0	0	0	0	0	0	0	0	0	0	0	0	0	0	0	0	0	0
chr11:10019812-10024236	NM_030962	SBF2	0	0	0	0	0	0	0	0	0	0.0294093	0	0	0	0	0	0	0	0	0	0	0	0	0	0	0	0	0	0	0	0	0	0	0	0	0
chr11:101937215-101952012	NM_001195005	CFAP300	0	0	0	0	0	0	0	0	0	0	0	0	0	0	0	0	0	0	0	0	0	0	0	0	0	0	0	0	0	0	0.0288372	0	0	0	0
chr11:101946603-101952012	NM_001195005	CFAP300	0	0.0373385	0	0	0	0	0	0	0	0	0	0	0	0	0	0	0	0	0	0	0	0	0	0	0	0	0	0	0	0	0.389303	0	0	0	0
chr11:102233626-102239279	NM_001166	BIRC2	0	0	0	0	0	0	0	0.0285086	0	0	0.03444	0	0	0	0	0	0.0486057	0	0	0	0	0	0	0	0	0	0	0	0	0	0.187442	0.0341176	0	0	0
chr11:102985905-102992225	NM_001080463	DYNC2H1	0	0	0	0	0	0	0	0	0	0	0	0	0	0	0	0	0	0	0	0	0	0	0	0	0	0	0	0	0	0	0.0432559	0	0	0	0
chr11:102991175-102992225	NM_001080463	DYNC2H1	0	0	0	0	0	0	0	0	0	0	0	0	0	0	0	0	0	0	0	0	0	0	0	0	0	0	0	0	0	0	0.0288372	0	0	0	0
chr11:103029405-103033876	NM_001080463	DYNC2H1	0	0	0	0	0	0	0	0	0	0	0	0	0	0	0	0	0	0	0	0	0	0	0	0	0	0	0	0	0	0	0.0432559	0	0	0	0
chr11:103086449-103093815	NM_001080463	DYNC2H1	0	0	0	0	0	0	0	0	0	0	0	0	0	0	0	0	0	0	0	0	0	0	0	0	0	0	0	0	0	0	0.273954	0	0	0	0
chr11:103090643-103093815	NM_001080463	DYNC2H1	0.0576837	0.0560077	0	0	0	0	0.0354525	0	0	0	0	0	0.0270447	0	0	0	0	0	0	0	0	0	0	0	0	0	0	0	0	0	0.562326	0	0	0	0
chr11:103092758-103093815	NM_001080463	DYNC2H1	0	0	0	0	0	0	0	0	0	0	0	0	0	0	0	0	0	0	0	0	0	0	0	0	0	0	0	0	0	0	0.0576745	0	0	0	0
chr11:103092758-103124177	NM_001080463	DYNC2H1	0	0	0	0	0	0	0	0	0	0	0	0	0	0	0	0	0	0	0	0	0	0	0	0	0	0	0	0	0	0	0.0720931	0	0	0	0
chr11:103114421-103130706	NM_001080463	DYNC2H1	0	0	0	0	0	0	0	0	0	0	0	0	0	0	0	0	0	0	0	0	0	0	0	0	0	0	0	0	0	0	0.216279	0	0	0	0
chr11:103114421-103158334	NM_001080463	DYNC2H1	0	0	0	0	0	0	0	0	0	0	0	0	0	0	0	0	0	0	0	0	0	0	0	0	0	0	0	0	0	0	0.273954	0	0	0	0
chr11:103124013-103130706	NM_001080463	DYNC2H1	0	0	0	0	0	0	0	0	0	0	0	0	0	0	0	0	0	0	0	0	0	0	0	0	0	0	0	0	0	0	0.0865117	0	0	0	0
chr11:103126143-103158334	NM_001080463	DYNC2H1	0	0	0	0	0	0	0	0	0	0	0	0	0	0	0	0	0	0	0	0	0	0	0	0	0	0	0	0	0	0	0.0432559	0	0	0	0
chr11:103151076-103158334	NM_001080463	DYNC2H1	0	0	0	0	0	0	0	0	0	0	0	0	0	0	0	0	0	0	0	0	0	0	0	0	0	0	0	0	0	0	0.648838	0	0	0	0
chr11:103151076-103194718	NM_001080463	DYNC2H1	0	0	0	0	0	0	0	0	0	0	0	0	0	0	0	0	0	0	0	0	0	0	0	0	0	0	0.0567634	0	0	0	0	0	0	0	0.0570194
chr11:103173821-103194718	NM_001080463	DYNC2H1	0	0.0560077	0	0	0	0	0	0	0	0	0.03444	0	0	0	0	0	0	0	0	0	0	0.0406619	0	0.0303545	0	0.0346954	0	0.0350255	0	0	0.0720931	0.0341176	0	0	0.038013
chr11:103173821-103229087	NM_001080463	DYNC2H1	0	0.0560077	0	0	0	0	0	0	0	0	0	0	0	0	0	0.0512388	0	0	0	0	0	0	0	0	0	0	0	0	0	0	0.0576745	0	0.0282427	0	0
chr11:103182606-103194718	NM_001080463	DYNC2H1	0	0	0	0	0	0	0	0	0	0	0	0	0	0	0	0	0.0486057	0	0	0	0	0	0	0	0	0	0	0	0	0	0	0	0	0	0
chr11:103866792-103870983	NM_025208	PDGFD	0	0	0	0.0322992	0	0	0	0	0	0	0	0	0	0	0	0	0	0	0	0	0	0	0	0	0	0	0	0	0	0	0	0	0	0	0
chr11:106810185-106856857	NM_000855	GUCY1A2	0	0	0	0	0	0	0	0	0	0	0	0	0	0	0	0	0	0	0	0	0	0	0	0	0	0	0	0	0.0280892	0	0	0	0	0	0
chr11:106849344-106856857	NM_000855	GUCY1A2	0	0	0	0	0	0	0	0	0	0	0	0.0371654	0	0	0.0784975	0	0	0	0	0	0	0	0	0	0	0.0231303	0.0378422	0	0	0	0.0288372	0	0	0	0
chr11:107260799-107263621	NM_152434	CWF19L2	0	0	0	0	0	0	0	0.0285086	0	0	0	0	0	0	0	0	0	0	0	0.034798	0	0	0	0	0	0	0	0	0	0	0	0.0511764	0	0	0
chr11:107260799-107289013	NM_152434	CWF19L2	0	0	0	0.0322992	0	0	0.0531788	0.0285086	0	0	0	0	0	0	0	0.0512388	0	0.0378639	0	0	0	0	0	0	0.0276956	0	0.0567634	0	0	0	0.0432559	0	0	0	0
chr11:107673726-107682520	NM_017515	SLC35F2	0	0	0	0	0	0	0	0	0	0	0	0	0	0	0	0	0	0	0	0	0	0	0	0	0	0	0	0	0	0.0343866	0	0	0	0	0
chr11:107904527-107925682	NM_003478	CUL5	0	0	0	0	0	0	0	0.0285086	0	0	0	0	0	0	0	0	0	0	0	0	0	0.0406619	0	0	0.0276956	0	0	0.0350255	0.0280892	0	0	0	0.0282427	0	0
chr11:107916996-107925682	NM_003478	CUL5	0	0	0	0.0484488	0	0.0288517	0.0354525	0.0285086	0.124158	0	0	0	0.040567	0	0	0.0512388	0.0729086	0	0	0.069596	0	0.0813238	0.0750437	0.0758863	0.0692389	0.0231303	0.0567634	0.0525382	0.0561785	0	0.0288372	0	0.084728	0	0.0570194
chr11:107920616-107960350	NM_003478	CUL5	0	0	0	0	0	0	0	0	0	0	0	0	0.0270446	0	0	0	0	0	0	0	0	0	0	0	0	0	0	0	0	0	0	0	0	0	0
chr11:107965117-107966418	NM_003478	CUL5	0	0	0	0	0	0	0	0	0.0532105	0	0	0	0	0	0	0	0	0	0	0	0	0	0	0.0303545	0.0276956	0	0	0.0525382	0	0	0	0	0	0	0
chr11:108042925-108047817	NM_002519	NPAT	0	0	0	0	0.0373949	0	0	0	0	0	0	0	0	0.0308672	0	0	0	0	0	0	0.0507546	0	0	0	0	0	0	0	0	0	0	0	0	0	0
chr11:108046972-108047817	NM_002519	NPAT	0	0.0373385	0	0.113047	0	0	0	0.042763	0	0	0	0	0	0.0463008	0.0392487	0	0	0	0	0	0	0.0609928	0	0	0.12463	0	0.0378422	0.0700509	0	0.0343866	0.0576745	0	0	0	0.0570194
chr11:108055958-108061227	NM_002519	NPAT	0	0.0373385	0.0322571	0	0	0	0	0.042763	0.0354737	0	0	0	0.0270446	0	0	0	0.0486057	0	0	0	0	0	0	0.0303545	0.0276956	0	0.0378422	0	0.0280892	0.0343866	0	0	0	0	0
chr11:108057208-108061227	NM_002519	NPAT	0	0	0	0.0968976	0	0	0	0	0	0	0	0	0.0270446	0	0	0	0	0	0	0	0	0.0406619	0	0	0	0.0231303	0.0378422	0	0	0.0343866	0.0288372	0	0	0	0
chr11:108098321-108100050	NM_000051	ATM	0	0.0746769	0	0.0484488	0.0373949	0.0288517	0	0	0.0532105	0	0.03444	0	0.0270446	0.0308672	0	0	0	0	0	0	0	0	0	0.0455318	0.0969345	0	0.0567634	0.0350255	0.0421339	0	0.0432559	0	0.0282427	0	0.0760259
chr11:108098321-108106561	NM_000051	ATM	0	0	0	0.0322992	0	0	0	0.0285086	0	0	0	0	0.0540893	0	0	0	0	0.0378639	0	0	0	0	0	0.0455318	0.0553911	0	0.0378422	0	0.0280892	0.0687732	0.0288372	0	0	0.0409516	0
chr11:108106396-108119829	NM_000051	ATM	0	0	0	0	0	0	0	0	0.0354737	0	0	0	0	0	0	0	0	0.0757278	0	0	0	0	0	0.0607091	0	0	0	0.0350255	0.0421339	0	0	0	0	0	0
chr11:108137897-108138069	NM_000051	ATM	0	0	0	0.0322992	0	0	0	0	0.0354737	0	0	0	0.040567	0	0	0	0	0	0	0	0	0	0	0	0.0553911	0	0	0	0	0	0	0	0	0	0
chr11:108172374-108175579	NM_000051	ATM	0	0	0	0	0	0	0	0	0	0	0	0	0	0	0	0	0	0	0	0	0	0	0	0	0	0	0.0567634	0	0	0	0	0	0	0.0614275	0
chr11:108172374-108206688	NM_000051	ATM	0	0	0	0	0	0	0	0	0	0	0.03444	0	0	0	0	0	0	0	0	0	0	0	0	0	0	0	0	0	0	0	0	0	0	0	0
chr11:108178623-108181042	NM_000051	ATM	0	0	0	0	0	0	0	0	0	0	0	0.0371654	0	0	0	0	0	0	0	0	0	0	0	0	0	0	0	0	0	0	0	0	0	0	0
chr11:108198371-108202764	NM_000051	ATM	0	0	0	0	0	0	0	0	0	0	0	0	0	0	0	0	0	0	0	0	0	0	0	0	0.0276956	0	0	0	0	0	0	0	0	0	0
chr11:108198371-108206688	NM_000051	ATM	0	0	0	0	0	0	0	0	0	0	0	0	0	0	0	0	0	0	0	0.034798	0	0	0	0	0	0	0	0	0	0	0	0	0	0	0
chr11:108199747-108202764	NM_000051	ATM	0	0	0	0	0	0	0	0	0	0	0	0	0	0	0	0	0	0	0	0	0	0	0	0	0	0	0.0378422	0	0	0	0	0	0	0	0
chr11:108200940-108206688	NM_000051	ATM	0	0	0	0	0	0	0	0	0	0	0	0	0	0	0	0	0	0	0	0	0	0	0	0	0	0	0	0	0	0.0343866	0	0	0	0	0
chr11:10824576-10827594	NM_001172705	EIF4G2	0	0	0.0483857	0	0	0	0	0	0	0	0	0	0	0	0	0	0	0	0	0	0	0	0	0	0	0	0	0	0	0	0	0	0	0	0
chr11:108586605-108594189	NM_004398	DDX10	0	0	0	0	0	0	0	0	0	0	0	0	0	0	0	0	0	0	0	0	0	0	0	0	0	0	0	0	0	0	0.0432559	0	0	0	0
chr11:110007387-110008139	NM_033390	ZC3H12C	0	0.0373385	0	0	0	0	0	0	0	0	0	0	0	0	0	0	0	0	0	0	0	0	0	0	0	0	0	0.0350255	0	0	0	0	0	0	0
chr11:110118427-110124834	NM_001260493	RDX	0	0	0	0	0	0	0	0	0	0	0	0	0	0	0	0	0	0	0	0.034798	0	0	0	0	0	0	0	0	0	0	0	0	0	0	0
chr11:111622882-111624301	NM_181699	PPP2R1B	0	0	0.0483857	0	0	0	0	0	0	0	0	0	0.040567	0	0	0	0	0	0	0	0	0	0	0	0	0	0	0	0	0	0	0	0	0	0
chr11:111706887-111728460	NM_001077691	ALG9	0	0	0	0	0	0	0	0	0	0	0	0	0	0	0	0	0	0	0	0	0	0	0	0.0455318	0	0	0	0	0	0	0	0	0	0	0
chr11:111916586-111922073	NM_001931	DLAT	0	0	0	0	0	0.0288517	0	0	0	0	0	0	0	0	0	0	0	0	0	0	0	0	0	0	0	0	0	0	0	0	0	0	0	0	0
chr11:113073100-113085233	NM_001076682	NCAM1	0	0	0.0322571	0	0	0	0	0	0	0	0	0	0	0	0	0	0	0	0	0	0	0	0	0	0.0415434	0	0	0	0	0	0	0	0	0	0
chr11:115085327-115111140	NM_001098517	CADM1	0	0	0.0645142	0.0322992	0	0	0	0	0	0	0	0	0	0	0	0	0	0.0378639	0	0	0	0	0	0	0	0	0	0	0	0	0	0	0.0282427	0	0
chr11:115099832-115111140	NM_001098517	CADM1	0	0	0	0	0	0	0	0	0.0354737	0	0	0	0	0	0	0	0	0	0	0	0	0	0	0	0	0.0231303	0	0	0.0280892	0	0	0	0	0.0409516	0
chr11:117023156-117034608	NM_002572	PAFAH1B2	0.0865255	0	0	0.0322992	0	0	0	0.0285086	0	0	0	0	0.0270447	0	0	0	0	0	0	0	0	0	0	0.0303545	0.0415434	0	0	0.0350255	0	0	0.0432559	0	0	0.0409516	0
chr11:117030649-117034608	NM_002572	PAFAH1B2	0	0	0	0.0322992	0	0	0	0	0	0	0	0	0	0	0	0	0	0	0	0	0	0	0	0	0.0276956	0	0	0	0	0.0343866	0	0	0	0	0
chr11:117109316-117117664	NM_207343	RNF214	0	0	0	0.0322992	0	0	0	0	0	0	0	0	0	0	0	0	0	0	0	0	0	0	0	0	0	0	0	0	0	0	0	0	0	0	0
chr11:117115160-117117664	NM_207343	RNF214	0	0	0	0.0322992	0	0	0	0	0	0	0	0	0.0270446	0	0	0	0	0	0	0	0	0	0	0	0	0	0.0378422	0	0	0	0.0288372	0	0	0	0
chr11:117150623-117150975	NM_207343	RNF214	0	0	0	0	0	0	0	0	0	0	0	0	0.0270446	0	0	0	0	0.0378639	0	0	0	0	0	0.0303545	0	0	0	0	0	0	0	0	0	0	0
chr11:117391844-117395798	NM_020693	DSCAML1	0	0	0	0	0	0	0	0	0	0	0	0	0.0270446	0	0	0	0	0	0	0	0	0	0	0	0	0	0	0	0	0	0	0	0	0	0
chr11:117647505-117651525	NM_020693	DSCAML1	0	0	0	0	0	0	0	0	0.0532105	0	0	0	0.0540893	0	0	0	0	0	0	0	0	0	0	0	0.0276956	0	0	0	0	0	0	0	0.0282427	0	0
chr11:118347519-118350953	NM_001197104	KMT2A	0	0	0	0	0.0373949	0	0	0	0	0	0	0	0	0	0	0	0	0	0	0	0	0	0	0	0	0	0	0	0	0	0	0	0	0	0
chr11:118352429-118353210	NM_001197104	KMT2A	0	0.0560077	0	0	0	0	0	0.0285086	0	0	0	0	0	0	0.0588731	0	0	0	0	0	0	0.0406619	0	0	0	0	0	0	0	0	0	0	0	0	0
chr11:118365002-118370135	NM_001197104	KMT2A	0	0	0	0	0	0	0	0	0	0.0294093	0	0	0	0	0	0	0	0	0	0	0	0	0	0	0.0276956	0	0	0	0	0	0	0	0	0	0
chr11:118422500-118430579	NM_001168618	IFT46	0	0.0746769	0	0.0322992	0	0.0288517	0.0531788	0	0.0886842	0	0.03444	0.0371654	0.040567	0.0308672	0	0	0	0	0.0422512	0	0	0.0609928	0	0.0303545	0.0415434	0	0	0	0	0	0.0865117	0	0.0282427	0	0
chr11:118425173-118430579	NM_001168618	IFT46	0	0	0	0.0322992	0	0	0	0	0.0354737	0	0.03444	0	0	0	0	0	0.0486057	0	0	0	0	0	0	0	0	0	0	0	0	0	0	0	0	0	0
chr11:118451960-118455359	NM_001142281	ARCN1	0	0	0	0.0322992	0	0.0432776	0.0354525	0	0.0709473	0	0	0	0.040567	0.0308672	0	0	0.0729086	0	0	0	0	0	0	0.0303545	0.0276956	0	0	0.0525382	0.0280892	0	0.0288372	0.0341176	0.0282427	0.0409516	0
chr11:118451960-118463571	NM_001142281	ARCN1	0	0	0	0	0	0	0	0	0	0	0	0	0	0	0	0	0	0.0378639	0	0	0	0	0	0	0	0	0	0	0	0	0	0	0	0	0
chr11:118453893-118455359	NM_001142281	ARCN1	0	0	0	0	0	0	0	0	0	0	0	0	0.040567	0	0.0392487	0	0	0	0	0	0	0	0	0	0	0	0	0	0	0	0	0	0	0	0
chr11:118454523-118455359	NM_001142281	ARCN1	0	0	0	0.0322992	0	0	0	0	0.0354737	0	0.0516599	0	0.0270446	0	0	0	0	0	0	0	0.0507546	0	0	0	0	0	0	0	0	0	0	0	0	0	0
chr11:118625413-118629611	NM_001257191	DDX6	0	0	0	0	0	0	0	0	0	0	0	0	0	0	0	0	0	0	0	0	0	0	0	0	0	0	0	0.0350255	0	0	0	0	0	0	0
chr11:118656760-118657227	NM_001257191	DDX6	0	0.0373385	0	0	0.0560923	0	0	0.0285086	0.0532105	0	0.03444	0	0	0	0	0	0	0	0	0	0	0	0	0	0.0415434	0.0231303	0.0567634	0	0.0280892	0	0	0.0341176	0	0	0
chr11:118939883-118944661	NM_021729	VPS11	0	0.0373385	0	0	0	0	0	0	0	0	0	0	0	0	0	0	0	0	0	0	0	0	0	0	0	0	0	0	0	0	0	0	0	0	0
chr11:119144577-119145663	NM_005188	CBL	0	0	0	0	0	0	0	0.042763	0	0	0	0	0	0	0	0	0	0	0	0.034798	0	0	0	0	0.0276956	0.0231303	0.0567634	0.0350255	0	0	0	0	0	0	0
chr11:119155678-119156276	NM_005188	CBL	0	0	0	0	0	0	0	0	0	0	0	0	0	0	0	0	0	0.0567958	0.0422512	0	0	0.0406619	0	0.0303545	0	0	0.0567634	0	0	0.0343866	0	0	0	0	0
chr11:119167627-119168191	NM_005188	CBL	0	0	0	0	0	0	0	0	0	0	0	0	0	0	0	0	0	0	0	0	0	0	0	0	0	0	0	0	0.0421339	0	0	0	0	0	0
chr11:120276826-120278532	NM_001198665	ARHGEF12	0	0	0	0	0	0	0	0	0	0.0294093	0	0	0	0	0	0	0	0	0	0	0	0	0	0.0303545	0.0415434	0	0	0	0	0	0	0.0341176	0	0	0
chr11:120276826-120302620	NM_001198665	ARHGEF12	0	0	0	0	0	0	0	0	0	0	0.03444	0	0	0	0	0	0	0	0	0	0	0	0	0	0	0	0	0	0	0	0	0	0	0	0
chr11:120291461-120348235	NM_001198665	ARHGEF12	0.0576837	0	0	0	0	0	0	0	0	0	0	0	0.0270447	0	0	0	0	0	0	0	0	0	0	0	0	0.0231303	0	0	0.0280893	0	0.0576745	0	0	0	0
chr11:120310837-120316173	NM_001198665	ARHGEF12	0	0	0	0	0	0	0	0	0	0	0	0	0	0	0	0	0	0	0	0	0	0	0	0.0303545	0.0830867	0	0.0378422	0	0	0	0	0	0	0	0
chr11:120310837-120317794	NM_001198665	ARHGEF12	0	0	0	0	0	0.0288517	0	0	0	0	0	0	0	0	0	0	0	0	0	0	0	0	0	0.0455318	0	0	0	0	0	0	0.0288372	0	0	0	0
chr11:120310837-120348235	NM_001198665	ARHGEF12	0	0	0	0.0484488	0	0	0	0	0	0	0	0	0	0	0	0	0	0	0	0	0	0.0406619	0	0.0455318	0.0276956	0	0	0	0.0280892	0	0	0	0	0	0
chr11:120317111-120338017	NM_001198665	ARHGEF12	0	0	0	0	0	0	0	0	0	0	0.03444	0	0	0	0	0	0	0	0	0	0	0	0	0	0	0	0	0	0	0	0.0288372	0	0	0	0
chr11:120317111-120343836	NM_001198665	ARHGEF12	0	0	0	0	0	0	0	0	0	0	0	0	0	0	0	0	0	0	0	0	0	0	0	0	0	0	0	0.0350255	0	0	0	0	0	0	0
chr11:120328429-120338017	NM_001198665	ARHGEF12	0	0	0	0	0	0	0	0	0	0	0.03444	0	0	0	0	0	0	0	0	0	0	0	0	0	0	0	0	0	0	0	0	0	0	0	0
chr11:120328429-120343836	NM_001198665	ARHGEF12	0	0	0	0.0322992	0	0	0	0	0.0354737	0	0	0	0	0	0	0	0	0	0	0	0	0	0	0	0	0	0	0	0	0	0	0	0	0	0
chr11:120335945-120338017	NM_001198665	ARHGEF12	0	0	0	0	0	0.0577035	0.0354525	0	0	0.0294093	0	0	0	0	0	0	0	0	0	0	0	0	0	0.0303545	0	0	0	0.0525382	0	0	0	0	0	0	0
chr11:120335945-120343836	NM_001198665	ARHGEF12	0	0	0	0	0	0	0	0	0	0	0	0	0	0	0	0	0	0	0	0	0	0	0	0	0.0415434	0	0	0	0	0	0	0	0	0	0
chr11:120339996-120348235	NM_001198665	ARHGEF12	0	0	0	0	0	0	0	0	0.0354737	0	0.03444	0	0	0	0	0	0	0	0	0	0	0	0	0.0303545	0	0	0	0	0.0421339	0	0	0	0.0282427	0	0
chr11:120343758-120348235	NM_001198665	ARHGEF12	0	0	0.0322571	0.0484488	0	0	0.0531788	0.0285086	0.195105	0.117637	0.03444	0.0371654	0.108179	0.0617344	0.176619	0.0512388	0	0	0.0633768	0	0.0507546	0.101655	0.0750437	0.121418	0.193869	0	0.0946056	0.175127	0.0842678	0	0.0288372	0.0341176	0.084728	0	0
chr11:120345268-120348235	NM_001198665	ARHGEF12	0.0576837	0.0373384	0.0645142	0.0968976	0	0.0577035	0	0	0.354737	0.132342	0.13776	0	0.202835	0.154336	0.0588731	0.0512388	0.0486057	0	0	0.052197	0.101509	0.243971	0	0.151773	0.0830867	0.0231303	0.0378422	0.175127	0.0421339	0	0	0.0341176	0.169456	0.0819033	0.0760259
chr11:120346048-120348235	NM_001198665	ARHGEF12	0.0576837	0	0	0	0	0	0.0354525	0	0.106421	0.0441139	0	0	0.0270447	0.0926016	0.117746	0	0	0.0378639	0	0	0	0.0406619	0	0.0455318	0	0	0	0.0525382	0.0421339	0	0	0.0341176	0.0706066	0	0
chr11:120347369-120348235	NM_001198665	ARHGEF12	0	0	0	0.0322992	0	0	0	0	0.0709473	0	0.03444	0.0371654	0.0676116	0	0.0588731	0	0	0	0	0	0	0.0406619	0	0.0303545	0.0692389	0	0	0.0525382	0	0	0.0288372	0.0341176	0.0706066	0.0614275	0
chr11:120524393-120531109	NM_014619	GRIK4	0	0	0	0.0645984	0	0	0	0	0	0	0	0	0	0	0	0	0	0	0	0	0	0	0	0	0	0	0	0	0	0	0	0	0	0	0
chr11:120907213-120930794	NM_001130047	TBCEL	0	0	0	0	0	0.0288517	0	0	0.0532105	0	0	0	0	0	0	0	0	0	0	0	0.0507546	0	0	0.0455318	0	0	0	0	0	0	0.0288372	0	0	0	0
chr11:120916382-120918376	NM_001130047	TBCEL	0	0	0	0	0	0	0	0	0	0	0	0	0	0	0	0	0	0	0	0	0	0	0	0	0.0276956	0	0	0.0350255	0	0	0	0	0	0	0
chr11:120916382-120924441	NM_001130047	TBCEL	0	0	0	0	0	0	0	0	0	0	0	0	0	0	0	0	0	0	0	0	0	0.0406619	0	0.0303545	0	0	0	0	0	0	0.0288372	0	0	0	0
chr11:120916382-120930794	NM_001130047	TBCEL	0.173051	0.0933461	0.0645142	0.129197	0.0560923	0.158685	0.0886313	0	0.283789	0.0441139	0.12054	0.130079	0.162268	0.0463008	0.0784975	0.0512388	0.121514	0.0946597	0.0422512	0.121793	0	0.101655	0.150087	0.0303545	0.0692389	0.0346954	0.0378422	0.210153	0.112357	0.0343866	0.0720931	0.0341176	0.112971	0.0819033	0.152052
chr11:121340715-121367758	NM_003105	SORL1	0	0	0	0	0	0	0	0	0	0	0	0	0	0	0	0	0	0	0	0	0	0	0	0	0	0	0	0.0350255	0	0	0	0	0	0	0
chr11:122646926-122647918	NM_032873	UBASH3B	0	0.0560077	0	0	0	0	0	0	0	0	0	0	0	0	0	0	0	0	0	0	0	0.0406619	0	0	0	0	0.0567634	0	0	0	0	0	0	0	0
chr11:122827203-122828199	NM_024806	JHY	0	0	0	0	0	0	0	0	0	0	0	0	0	0	0	0	0	0	0.0422512	0	0	0	0	0	0	0	0	0	0	0	0	0	0	0	0
chr11:123464789-123465546	NM_020716	GRAMD1B	0	0	0	0	0	0	0	0	0	0	0	0	0	0	0	0	0	0	0	0	0	0	0	0.0303545	0	0	0	0	0	0	0	0	0.042364	0	0
chr11:123464789-123466745	NM_020716	GRAMD1B	0	0	0	0	0	0	0	0	0	0	0	0	0	0	0	0	0	0	0	0	0	0.0406619	0	0	0	0	0	0	0	0	0	0	0	0	0
chr11:124517260-124518071	NM_170601	SIAE	0	0	0	0	0	0	0	0	0	0	0	0	0	0	0	0	0	0	0	0	0	0	0	0	0	0	0	0.0350255	0.0421339	0	0	0	0	0	0
chr11:125848198-125893432	NM_001243597	CDON	0	0	0	0	0	0	0	0	0	0	0	0	0	0	0	0	0	0	0	0	0	0	0	0	0	0	0	0	0.0280892	0	0	0	0	0	0
chr11:12785725-12785981	NM_021961	TEAD1	0	0	0	0.0322992	0.0373949	0	0	0	0	0	0.03444	0	0	0	0	0	0	0	0.0633768	0	0	0	0	0	0	0	0	0	0	0.0343866	0.0432559	0.0341176	0	0.0409516	0
chr11:12883796-12886447	NM_021961	TEAD1	0	0	0	0.0322992	0	0	0	0	0	0	0	0	0	0	0	0	0	0	0	0	0	0	0	0	0	0	0	0	0	0	0	0	0	0	0.038013
chr11:128932174-128936763	NM_001142685	ARHGAP32	0	0	0	0	0.0560923	0	0	0	0	0	0	0	0	0	0	0	0.0486057	0	0	0	0	0	0	0	0	0	0	0	0	0	0	0	0	0	0
chr11:128963515-128994789	NM_001142685	ARHGAP32	0	0	0	0	0	0	0	0	0	0	0	0	0	0	0	0	0	0	0	0	0	0	0	0	0	0	0	0	0	0	0.0288372	0	0	0	0
chr11:128993340-128994789	NM_001142685	ARHGAP32	0	0	0	0	0.0373949	0.0288517	0	0	0.0532105	0	0.03444	0	0	0	0	0	0.121514	0	0	0	0.0761319	0	0.0500292	0	0	0	0	0	0.0280892	0	0.0288372	0.0341176	0.0282427	0	0
chr11:128993340-129034322	NM_001142685	ARHGAP32	0	0	0	0.0322992	0.0373949	0	0	0	0	0	0	0	0	0	0	0	0	0	0	0	0	0	0	0	0	0.0231303	0	0	0.0421339	0	0.0288372	0.0341176	0.0282427	0	0
chr11:129979323-129980556	NM_001142276	APLP2	0	0	0	0	0	0	0	0.0285086	0	0	0	0	0	0	0	0	0	0	0	0	0	0	0	0	0	0	0	0	0	0	0	0	0	0	0
chr11:130130750-130131824	NM_014155	ZBTB44	0.0576837	0.130685	0.129028	0.145346	0.0747898	0.129833	0.0354525	0.0712716	0.78042	0.19116	0.15498	0.148661	0.162268	0.123469	0.274741	0	0.194423	0.0567958	0.126754	0.121793	0.0507546	0.0813238	0.225131	0.242836	0.235412	0.0462606	0.208132	0.175127	0.0983124	0.0343866	0.173023	0.221764	0.0988493	0.0614275	0.133045
chr11:13435076-13443385	NM_032320	BTBD10	0.0865255	0.0560077	0.0483857	0.0968976	0	0	0	0.0427629	0.0709473	0	0.0688799	0.111496	0	0	0	0.0512388	0	0	0.0633768	0.034798	0	0.0406619	0	0	0.0415434	0.0231303	0.0567634	0.0350255	0	0.0515799	0.0720931	0.0511764	0	0.0409516	0
chr11:13435076-13466728	NM_032320	BTBD10	0	0.0373385	0.0322571	0.0322992	0.0560923	0.0577035	0	0	0.106421	0.0294093	0	0	0	0.0617344	0	0	0	0	0	0	0.0507546	0.0813238	0	0	0.0415434	0	0.0378422	0.0525382	0	0	0.0288372	0	0	0	0
chr11:14793482-14810788	NM_000922	PDE3B	0	0.149354	0.0483857	0	0	0	0	0.042763	0.283789	0.0735232	0	0.0371654	0	0.0617344	0.0392487	0.0512388	0	0.0378639	0	0	0	0.264302	0	0.136595	0.152326	0.0925211	0.0378422	0.122589	0	0.0859664	0.187442	0.0511764	0	0.0819033	0
chr11:14852243-14882912	NM_000922	PDE3B	0	0	0	0	0	0	0	0	0	0	0	0	0	0	0	0	0	0	0.0845024	0.052197	0	0.0813238	0	0	0.0276956	0	0	0	0	0	0	0	0	0	0
chr11:14880588-14882912	NM_000922	PDE3B	0	0	0	0	0	0	0	0	0	0	0	0	0	0	0	0	0	0	0	0	0	0	0	0	0.0276956	0	0	0	0	0	0	0	0	0	0
chr11:16036487-16077447	NM_001145819	SOX6	0	0	0	0	0	0	0	0	0	0	0	0	0	0	0	0	0	0	0	0	0	0	0	0	0	0	0	0	0	0	0	0	0	0.0409516	0
chr11:16117541-16133469	NM_001145819	SOX6	0	0	0	0	0	0	0	0	0	0	0	0	0	0	0	0	0	0	0	0	0	0	0	0	0	0	0	0	0.0280892	0	0	0	0	0	0
chr11:16117541-16208501	NM_001145819	SOX6	0	0	0	0	0	0	0	0	0	0	0	0	0	0	0	0	0	0	0	0	0	0	0	0	0	0	0	0	0.0280892	0	0	0	0	0	0
chr11:16205431-16208501	NM_001145819	SOX6	0	0	0	0.0322992	0.0373949	0	0	0	0	0	0	0	0	0	0	0	0	0	0	0	0	0	0	0	0	0	0	0	0	0	0	0	0	0	0
chr11:16339991-16362798	NM_001145819	SOX6	0	0	0	0	0	0	0.0354525	0	0	0	0	0	0	0	0	0	0	0	0	0	0	0	0	0	0	0	0	0	0.0421339	0	0	0	0	0	0
chr11:17121406-17144360	NM_002645	PIK3C2A	0	0	0	0	0	0	0	0	0	0	0	0	0	0	0	0	0	0	0	0	0	0	0	0	0.0276956	0	0	0	0	0	0	0	0	0	0
chr11:17131978-17134213	NM_002645	PIK3C2A	0	0	0	0.0322992	0	0	0	0	0	0	0	0	0	0	0	0	0	0	0	0	0	0	0	0	0	0	0	0	0	0	0	0	0	0	0
chr11:17131978-17136012	NM_002645	PIK3C2A	0	0	0	0	0	0	0	0	0	0	0	0	0	0	0	0	0	0	0	0	0	0	0	0.0303545	0	0	0	0	0	0	0	0	0	0	0
chr11:17153462-17167489	NM_002645	PIK3C2A	0	0.0373385	0	0.0645984	0	0	0	0	0	0.0294093	0	0	0.040567	0	0	0	0	0.0378639	0	0	0	0.0406619	0	0.0910636	0.0553911	0.0231303	0	0.0525382	0	0	0.0432559	0.0341176	0	0.102379	0
chr11:18010143-18029623	NM_012139	SERGEF	0	0	0	0	0	0	0	0	0	0	0	0.0371654	0	0	0	0	0	0	0	0	0	0	0	0	0	0	0	0	0	0	0	0	0	0	0
chr11:18105081-18111057	NM_138421	SAAL1	0	0	0	0.0484488	0	0	0	0	0	0	0	0	0	0	0	0	0	0	0	0	0	0	0	0	0	0	0	0	0	0	0	0	0	0	0
chr11:18303496-18309560	NM_007216	HPS5	0	0	0	0	0	0	0	0	0	0	0	0	0	0	0	0	0	0	0	0	0	0.0406619	0	0	0	0	0	0	0	0	0	0	0	0	0
chr11:18305341-18307006	NM_007216	HPS5	0	0	0	0	0	0.0288517	0.0531788	0	0	0	0	0	0.0270446	0	0	0.0512388	0	0	0	0	0	0	0	0.0303545	0	0	0.0378422	0	0.0280892	0	0	0	0	0.0409516	0
chr11:18305341-18308257	NM_007216	HPS5	0	0	0	0	0.0373949	0	0	0	0	0	0	0	0	0	0	0	0	0	0	0	0	0	0	0	0	0	0	0.0350255	0	0	0	0.0511764	0	0	0
chr11:18305341-18319264	NM_007216	HPS5	0	0	0	0	0	0	0	0	0	0	0	0	0	0	0	0	0	0	0	0	0	0	0	0	0	0	0	0	0.0280892	0	0	0	0	0	0
chr11:18312988-18313566	NM_007216	HPS5	0	0	0.0322571	0.0484488	0.0373949	0	0	0	0.0709473	0.0441139	0	0	0	0.0308672	0	0	0	0	0	0	0	0	0	0.0303545	0.0553911	0	0.0378422	0.0350255	0	0	0	0	0.0282427	0	0.038013
chr11:18312988-18314523	NM_007216	HPS5	0.0865255	0.0560077	0.1129	0.177646	0.0747898	0.201962	0.070905	0.114035	0.195105	0.0441139	0.12054	0.0743307	0.081134	0	0.117746	0	0.0729086	0.0378639	0.0633768	0.052197	0.101509	0.0609928	0.0500292	0.151773	0.110782	0.0462606	0.132448	0.262691	0.126402	0.10316	0.0432559	0.0852939	0.0706066	0.184282	0.0760259
chr11:18536224-18541150	NM_006292	TSG101	0	0	0	0	0	0	0	0	0	0	0.03444	0	0	0	0	0	0	0	0	0	0	0	0	0	0.0276956	0	0	0	0	0	0	0	0	0	0.038013
chr11:20424464-20448411	NM_001145166	PRMT3	0	0	0	0	0	0.0288517	0	0	0	0	0	0	0	0	0	0	0	0	0	0.034798	0	0	0	0	0	0	0	0	0	0	0	0	0	0	0
chr11:20959331-20982106	NM_006157	NELL1	0	0	0	0	0	0	0	0	0	0	0	0	0	0	0	0	0	0	0	0	0	0	0	0	0.0276956	0	0	0	0	0	0	0	0	0	0
chr11:22225349-22249132	NM_001142649	ANO5	0	0	0	0	0	0	0	0	0	0	0	0	0	0	0.0392487	0	0	0	0	0	0	0	0	0	0	0	0	0	0	0	0	0	0	0	0
chr11:22242642-22284589	NM_001142649	ANO5	0	0	0	0	0	0	0	0	0	0	0	0	0	0	0	0	0	0	0	0	0	0	0	0	0	0	0	0	0	0	0.0288372	0	0	0	0
chr11:22247529-22284589	NM_001142649	ANO5	0	0	0	0	0	0	0	0	0.0532105	0	0	0	0	0	0	0	0	0	0	0	0	0	0	0	0	0	0	0	0	0	0	0	0	0	0
chr11:22696395-22707335	NM_001143830	GAS2	0	0	0	0	0	0	0	0	0.0354737	0	0	0	0.040567	0	0	0	0	0	0	0	0.0507546	0	0	0	0	0	0	0	0.0280892	0	0.0432559	0	0	0	0
chr11:22696395-22777499	NM_001143830	GAS2	0	0	0	0	0	0	0	0	0	0	0	0	0	0	0	0	0	0	0	0.052197	0.0507546	0	0	0	0	0	0	0	0	0	0	0	0	0	0
chr11:24927536-25004839	NM_001009909	LUZP2	0.0576837	0	0	0	0	0	0	0	0	0.0441139	0	0	0	0	0	0	0	0	0	0	0	0	0	0	0	0	0	0	0	0	0	0.0852939	0	0.0819033	0
chr11:27393161-27414065	NM_018490	LGR4	0	0	0	0	0	0	0	0	0	0	0	0	0	0	0	0	0	0	0	0	0	0	0	0	0.0276956	0	0	0	0	0	0	0	0	0	0
chr11:2991032-2993473	NM_005969	NAP1L4	0	0	0	0	0	0	0	0	0	0	0	0.0371654	0	0	0	0	0	0	0	0	0	0	0	0	0	0	0.0378422	0	0	0	0.0288372	0	0	0	0
chr11:2997253-3000467	NM_005969	NAP1L4	0	0	0	0	0	0	0	0	0	0	0	0	0	0	0	0	0	0.0567958	0	0	0	0	0	0	0	0	0	0	0	0	0	0	0	0	0
chr11:30516842-30557722	NM_001584	MPPED2	0	0	0	0	0	0.0432776	0	0	0	0	0	0	0	0	0	0	0	0	0	0	0	0	0	0	0	0	0	0	0.0561785	0	0	0	0	0	0
chr11:30557540-30602041	NM_001584	MPPED2	0	0	0	0	0	0	0	0	0	0	0	0	0	0	0	0	0	0	0	0	0	0	0	0	0	0	0	0	0.0561785	0	0	0	0	0	0
chr11:31827949-31832563	NM_001258465	PAX6	0	0	0	0	0	0	0	0	0.0354737	0	0	0	0.0270446	0	0.0392487	0	0	0	0	0	0	0	0	0	0	0	0.0378422	0	0	0	0.0288372	0	0	0	0
chr11:32611092-32617593	NM_006360	EIF3M	0	0	0	0.0322992	0	0	0	0	0	0	0	0	0	0	0	0	0	0	0	0	0	0	0	0	0	0	0	0	0	0	0	0	0	0	0
chr11:32720796-32739693	NM_001008391	CCDC73	0	0	0	0	0	0	0	0	0	0	0	0	0	0	0	0	0	0	0	0.034798	0	0	0	0	0	0	0	0	0	0	0	0	0	0	0
chr11:32948702-32956981	NM_001076786	QSER1	0.144209	0.0933461	0.0806428	0.161496	0.0747898	0.129833	0.0531788	0.0285086	0.283789	0.19116	0.0516599	0	0.121701	0.0926016	0.0981218	0.0512388	0.0729086	0.0946597	0	0.034798	0.0761319	0.304964	0.225131	0.212482	0.0692389	0.0231303	0.0946056	0.297716	0.323026	0	0.158605	0.0682351	0.169456	0	0.171058
chr11:32953288-32956981	NM_001076786	QSER1	0	0	0	0	0	0	0	0	0	0	0	0	0	0	0	0	0	0	0	0	0	0	0	0	0	0	0	0	0	0	0.0288372	0	0	0	0
chr11:33065295-33076271	NM_018393	TCP11L1	0	0	0	0	0	0.0288517	0	0	0	0	0	0	0	0	0	0	0	0	0	0	0	0	0	0	0	0	0	0	0	0	0	0	0	0	0
chr11:33108533-33127610	NM_001326	CSTF3	0	0	0	0	0	0	0	0	0	0	0	0	0	0	0	0	0	0.0378639	0	0	0	0	0	0	0	0	0	0	0	0	0	0	0	0	0
chr11:33113816-33127610	NM_001326	CSTF3	0	0	0	0	0	0	0	0	0	0	0.03444	0	0	0	0	0	0	0	0	0	0	0	0	0	0	0	0	0	0	0	0	0	0	0	0
chr11:33127112-33127610	NM_001326	CSTF3	0	0	0	0	0	0	0	0	0	0	0	0	0.0270446	0	0	0	0	0	0	0	0	0	0	0.0303545	0	0	0.0946056	0	0	0	0	0	0.0282427	0	0
chr11:33307958-33309057	NM_001278163	HIPK3	0.576837	0.4854	0.419342	1.24352	0.747898	0.519331	0.443157	0.52741	1.011	0.441139	0.671579	0.594646	0.189313	0.416707	0.333614	0.256194	0.388846	0.283979	0.71827	0.330581	0.735942	0.42695	0.27516	0.424963	0.429281	0.40478	0.624397	0.490357	0.39325	0.326672	0.749768	0.921175	0.819037	0.696178	0.32311
chr11:33360302-33363232	NM_001278163	HIPK3	0	0	0	0	0	0	0	0.0285086	0	0	0	0	0	0	0	0	0	0	0	0	0	0	0	0	0	0	0	0	0	0	0	0	0	0	0
chr11:33572585-33573787	NM_012194	KIAA1549L	0	0	0	0	0	0	0	0.0285086	0	0	0	0	0.0270446	0	0	0	0	0	0	0	0	0	0	0	0	0	0	0	0	0	0	0	0	0	0
chr11:33604883-33628368	NM_012194	KIAA1549L	0	0.0373385	0	0	0	0	0	0	0	0	0	0	0	0	0	0	0	0	0	0	0	0	0	0	0	0	0	0	0	0	0	0	0	0	0
chr11:33612782-33631512	NM_012194	KIAA1549L	0	0	0	0	0	0	0	0	0	0.0294093	0	0	0	0	0	0	0	0	0	0	0	0	0	0	0	0	0	0	0	0	0	0	0	0	0
chr11:34093272-34098189	NM_203364	CAPRIN1	0	0.130685	0	0.0484488	0	0.0288517	0	0.042763	0.0709473	0.0294093	0.10332	0	0.0540893	0	0	0	0.0486057	0.0378639	0	0.034798	0	0.0406619	0	0.0455318	0.0553911	0.0346954	0.0756845	0.0350255	0.0561785	0.0515799	0.0576745	0	0.042364	0	0
chr11:34101174-34113603	NM_203364	CAPRIN1	0	0	0	0	0	0	0	0.0285086	0	0	0.03444	0	0	0	0	0	0	0	0	0	0	0	0	0	0.0276956	0	0	0	0	0	0	0	0	0	0
chr11:34104371-34111003	NM_203364	CAPRIN1	0	0	0	0	0	0.0288517	0	0.042763	0	0	0	0	0	0	0	0	0	0	0	0	0	0	0	0	0	0	0.0378422	0	0	0	0	0	0	0	0
chr11:34107610-34107960	NM_203364	CAPRIN1	0	0	0	0	0	0	0	0	0	0	0	0	0	0	0	0	0	0	0	0	0	0	0.0500292	0	0	0	0	0	0	0	0	0	0	0.0409516	0
chr11:34107610-34112225	NM_203364	CAPRIN1	0	0	0	0	0	0	0	0	0	0	0	0	0	0	0	0	0	0	0	0	0	0	0	0	0	0	0	0	0	0	0	0	0	0.0409516	0
chr11:34107610-34113603	NM_203364	CAPRIN1	0.0576837	0.0373384	0	0	0	0.0288517	0	0	0.0354737	0	0	0	0.0270447	0	0.0784975	0.0512388	0	0	0	0	0	0	0	0.0455318	0.0276956	0	0	0	0	0	0.0288372	0	0	0	0
chr11:34110941-34112225	NM_203364	CAPRIN1	0	0	0	0	0	0	0	0	0	0	0	0	0	0	0	0	0	0	0	0	0	0	0	0	0	0	0	0	0	0	0.0288372	0	0	0	0
chr11:34110941-34113603	NM_203364	CAPRIN1	0	0	0	0.0322992	0	0	0	0	0.0886842	0	0	0	0.040567	0	0	0	0	0	0	0	0	0	0	0	0.0692389	0	0.0756845	0	0.0280892	0	0	0	0.0282427	0.0409516	0
chr11:34111725-34113603	NM_203364	CAPRIN1	0	0.0373385	0.0322571	0	0.0373949	0.100981	0	0	0.124158	0	0	0.0557481	0.0676116	0	0.0588731	0	0	0.0378639	0.0422512	0	0	0	0.0750437	0.106241	0.138478	0	0	0.0350255	0.0842678	0.0343866	0.0720931	0	0	0.0409516	0
chr11:34470738-34489942	NM_001752	CAT	0	0	0	0	0	0	0	0	0.0354737	0	0	0	0	0	0	0	0	0	0	0	0	0	0	0	0	0	0	0	0	0	0	0	0	0	0
chr11:34952950-34982065	NR_039836	MIR1343	0	0	0	0	0	0	0	0	0	0	0	0	0.0270446	0	0	0	0	0	0	0	0	0	0	0	0	0	0	0	0	0	0	0	0	0	0
chr11:34952950-34991833	NR_039836	MIR1343	0	0	0	0	0	0	0	0	0.0354737	0	0	0	0	0	0	0	0	0	0	0	0	0	0	0	0	0	0	0	0	0	0	0	0	0	0
chr11:34969052-34991833	NM_001135024	PDHX	0	0	0	0.0322992	0	0	0	0	0	0	0	0	0	0	0.0392487	0	0	0	0	0	0	0	0	0	0	0	0.0378422	0	0	0	0	0	0.042364	0	0
chr11:34978930-34999729	NM_001135024	PDHX	0	0	0	0.0484488	0	0	0	0.0570173	0.0886842	0.0441139	0	0	0.0270446	0.0463008	0	0.102478	0	0.0946597	0	0.034798	0.0507546	0.0813238	0	0.136595	0.166173	0.0231303	0.132448	0.0700509	0	0	0.0865117	0	0.042364	0	0
chr11:34978930-35006275	NM_001135024	PDHX	0	0	0	0	0	0	0	0	0	0	0	0	0	0.0463008	0	0	0	0	0	0	0	0.0406619	0	0	0	0	0	0	0	0	0	0	0	0	0
chr11:34978930-35013926	NM_001135024	PDHX	0	0	0	0	0	0	0	0	0	0.0294093	0	0	0	0	0	0	0	0	0	0	0	0	0	0	0	0	0	0	0	0	0	0	0	0	0
chr11:34991685-35006275	NM_001135024	PDHX	0	0	0	0.0322992	0	0	0	0	0	0	0.03444	0	0.0540893	0	0	0	0	0	0	0	0	0	0	0	0	0	0.0567634	0	0	0	0	0	0.0282427	0	0
chr11:35747471-35747711	NM_017583	TRIM44	0	0	0	0	0	0	0	0	0	0	0	0	0	0	0	0	0	0	0	0	0	0	0	0	0	0	0	0	0	0	0	0	0.0282427	0	0
chr11:36103202-36120011	NM_174902	LDLRAD3	0	0	0	0.0968976	0	0	0	0	0	0	0	0	0	0	0	0	0	0	0	0	0	0	0	0	0	0	0	0	0	0	0	0.0341176	0	0	0
chr11:36248634-36248980	NM_174902	LDLRAD3	0.115367	0.0933461	0.0806428	0.823629	0.243067	0.0432776	0.106358	0.0570173	0.177368	0	0.1722	0.0371654	0.108179	0.0463008	0.0588731	0	0.17012	0.0567958	0.0422512	0.052197	0.0507546	0	0	0.0607091	0.0692389	0.0346954	0.113527	0.0875637	0.0702231	0.0859664	0.0720931	0.153529	0.042364	0.143331	0.114039
chr11:36631630-36657667	NM_001276722	C11orf74	0	0	0	0	0	0	0	0	0	0	0	0	0	0	0	0	0	0	0	0	0	0.0406619	0	0	0	0	0	0	0.0421339	0	0	0	0	0	0
chr11:3752620-3752808	NM_016320	NUP98	0	0	0	0	0	0	0	0	0	0	0	0	0	0	0	0	0	0	0	0	0	0	0	0	0	0	0	0	0	0	0	0	0	0	0.038013
chr11:3752620-3774638	NM_016320	NUP98	0	0	0	0	0	0	0	0	0	0	0	0	0	0	0	0	0	0	0	0	0	0	0	0	0	0	0	0	0.0280892	0	0.0288372	0	0	0	0
chr11:3789810-3797251	NM_016320	NUP98	0	0	0	0.0322992	0	0	0	0	0	0	0	0	0	0	0	0	0	0.0567958	0.0422512	0	0	0.0609928	0	0	0	0	0	0	0	0	0	0	0	0	0
chr11:3794861-3797251	NM_016320	NUP98	0	0.0560077	0	0	0	0	0	0	0	0	0	0	0	0	0	0	0	0	0	0	0	0	0	0	0	0	0.0378422	0	0.0280892	0	0	0	0	0	0.038013
chr11:44129232-44135851	NM_001178083	EXT2	0	0	0	0	0	0	0	0	0	0	0	0.0557481	0	0	0	0	0	0	0	0	0	0	0	0	0	0	0	0	0	0	0	0	0	0	0
chr11:44785975-44882020	NM_130783	TSPAN18	0	0	0	0	0	0	0	0	0	0	0	0	0	0	0	0	0	0	0	0	0	0	0	0	0	0.0231303	0	0	0	0	0	0	0	0	0
chr11:45958044-45959863	NM_001101802	PHF21A	0	0	0	0	0	0	0	0	0	0	0	0	0	0	0	0	0	0	0	0	0	0	0	0	0	0	0	0	0	0	0	0	0	0.0409516	0
chr11:46098304-46105853	NM_001101802	PHF21A	0	0	0	0	0.0373949	0	0	0	0	0	0	0	0	0	0	0	0	0	0	0	0	0	0	0	0	0	0	0	0	0	0	0	0	0	0
chr11:46098304-46113774	NM_001101802	PHF21A	0.144209	0.149354	0.290314	0.0645984	0.130882	0.115407	0.0531788	0.128289	0.283789	0.0588186	0.15498	0.167244	0.0676116	0.0926016	0.0981218	0	0.0729086	0.0946597	0.126754	0.034798	0.126886	0.121986	0	0.151773	0.166173	0.0231303	0.151369	0.122589	0.0702231	0.0859664	0.0432559	0.0682351	0.0706066	0.225234	0.0570194
chr11:46098304-46140351	NM_001101802	PHF21A	0	0.0373385	0	0	0	0	0	0	0	0	0	0	0	0	0	0	0	0	0	0	0	0	0	0	0	0	0	0	0	0	0	0	0	0	0
chr11:46105716-46113774	NM_001101802	PHF21A	0	0	0	0.0322992	0	0	0	0	0	0	0	0	0	0	0	0	0	0	0	0	0	0	0	0	0	0	0	0	0	0	0	0	0	0	0
chr11:46515157-46529920	NM_017749	AMBRA1	0	0	0	0	0	0	0.0354525	0	0.0354737	0	0	0	0	0	0	0	0	0	0	0	0	0	0	0	0.0553911	0	0	0	0.0421339	0	0	0	0	0	0
chr11:46515157-46534363	NM_017749	AMBRA1	0	0	0	0	0	0	0	0	0.0354737	0	0	0	0	0	0	0	0	0	0	0	0	0	0	0	0	0	0	0.0350255	0	0	0	0	0	0	0
chr11:46529740-46534363	NM_017749	AMBRA1	0	0	0	0	0	0	0	0	0	0	0	0	0	0	0	0	0	0	0	0	0	0	0	0	0	0	0	0	0	0	0	0.0341176	0	0	0
chr11:46776437-46782334	NM_001008938	CKAP5	0	0	0	0	0	0	0	0	0	0	0	0	0	0	0	0	0	0	0.0422512	0	0	0	0	0	0	0	0	0	0	0	0	0	0	0	0
chr11:46776437-46810323	NR_003056	SNORD67	0	0	0	0	0	0	0	0	0	0	0	0	0	0	0	0	0	0	0	0	0	0	0	0	0	0	0	0	0	0	0	0	0	0	0.038013
chr11:46817143-46842819	NM_001008938	CKAP5	0	0	0	0	0	0	0	0	0.0354737	0	0	0	0	0	0	0	0	0	0	0	0	0	0	0	0	0	0	0	0	0	0	0	0	0	0
chr11:46829580-46842819	NM_001008938	CKAP5	0	0	0	0	0	0	0.0354525	0	0	0	0	0	0	0	0	0	0	0	0	0	0	0	0	0	0	0	0.0378422	0	0	0	0	0	0	0	0
chr11:46910961-46912045	NM_002334	LRP4	0	0	0	0	0.0373949	0	0	0	0	0	0	0	0	0	0	0	0	0	0	0	0	0	0	0	0	0	0	0	0	0	0	0	0	0	0
chr11:47187818-47189802	NM_001242832	ARFGAP2	0	0	0	0	0	0	0	0	0	0	0	0.0371654	0	0	0	0	0	0	0	0	0	0	0	0	0.0276956	0	0	0	0	0	0	0	0	0	0
chr11:47644252-47653263	NM_014342	MTCH2	0	0	0	0	0	0	0	0	0	0	0	0	0	0	0	0	0	0	0	0	0	0	0	0	0.0553911	0	0	0	0	0	0	0	0	0	0
chr11:47647225-47648679	NM_014342	MTCH2	0	0	0.0322571	0.0322992	0	0	0	0	0	0	0	0	0	0	0	0	0	0	0	0	0	0	0	0	0	0	0	0	0	0	0.0432559	0	0	0	0
chr11:47650504-47652639	NM_014342	MTCH2	0	0	0.0322571	0	0	0	0	0	0	0	0	0	0	0	0	0	0	0	0	0	0	0	0	0	0	0	0	0	0	0	0	0	0	0	0
chr11:47752925-47772842	NM_015308	FNBP4	0	0	0	0	0	0	0	0	0	0	0.03444	0	0	0	0	0	0	0	0	0	0	0	0	0	0	0	0	0	0	0	0	0	0	0	0
chr11:47772467-47772842	NM_015308	FNBP4	0	0	0	0	0	0	0	0	0	0	0	0	0	0	0	0	0	0	0	0	0	0	0	0	0	0	0	0	0	0	0	0	0	0	0.038013
chr11:47774467-47776216	NM_015308	FNBP4	0	0	0.0322571	0	0	0	0	0.0570173	0.0354737	0	0.03444	0	0	0	0	0	0	0	0	0	0	0	0	0.0455318	0.0276956	0	0	0.0525382	0	0.0515799	0	0	0	0	0
chr11:58317258-58318705	NM_004811	LPXN	0.0576837	0	0.0322571	0	0	0	0	0	0	0	0	0	0.0270447	0	0.0588731	0	0	0	0.0422512	0	0	0	0	0	0	0	0	0	0	0	0	0	0	0	0
chr11:59426338-59426942	NM_152716	PATL1	0	0	0	0	0	0	0	0	0	0	0	0.0371654	0	0.0308672	0.0392487	0	0	0	0	0.034798	0	0	0	0	0	0	0.0378422	0.0350255	0.0561785	0	0.0432559	0	0	0	0
chr11:61133516-61135470	NM_016464	TMEM138	0.115367	0.0373384	0.0322571	0.161496	0.0560923	0.0865552	0.0354525	0.0712716	0.195105	0.117637	0.10332	0.148661	0.148746	0.0463008	0.176619	0.0512388	0.0486057	0.0378639	0	0.052197	0	0.121986	0.125073	0.136595	0.193869	0.104086	0.132448	0.157615	0.112357	0.137546	0.158605	0.289999	0.155335	0.0819033	0
chr11:61205096-61205585	NM_017841	SDHAF2	0	0	0	0.0968976	0.0560923	0	0	0	0	0	0	0	0.0270446	0	0	0	0	0	0	0	0	0	0	0	0	0	0.0378422	0.0350255	0.0280892	0	0.0576745	0	0	0	0.0570194
chr11:61574135-61578547	NM_013402	FADS1	0	0	0	0	0	0	0	0	0	0	0	0	0	0	0	0	0	0	0	0.034798	0	0	0	0	0	0	0	0	0	0	0	0	0	0	0
chr11:62406454-62407203	NM_001278192	GANAB	0	0	0	0	0	0	0	0	0	0	0	0	0	0	0	0	0.0486057	0	0	0	0	0	0	0	0	0	0	0	0	0	0	0	0	0.0409516	0
chr11:62491058-62491898	NR_037946	HNRNPUL2-BSCL2	0	0	0	0	0	0	0	0	0	0	0	0	0	0	0	0	0	0	0	0	0	0	0	0	0	0	0	0	0.0280892	0	0	0	0	0	0
chr11:62549365-62550297	NM_006473	TAF6L	0	0	0	0	0	0	0	0	0	0	0	0	0	0	0	0	0	0	0	0	0	0	0	0	0	0	0	0	0.0280892	0	0	0	0	0.0409516	0
chr11:62594626-62595103	NM_001244666	STX5	0	0	0	0	0	0	0	0	0	0	0	0.0557481	0	0	0	0	0	0	0	0	0	0.0406619	0	0	0	0	0	0	0	0	0	0	0.0282427	0	0
chr11:63426232-63426724	NM_015459	ATL3	0	0	0	0	0	0	0	0	0	0	0	0	0	0	0	0	0	0	0.0422512	0	0	0	0	0	0	0	0	0	0	0	0	0	0	0	0
chr11:63472322-63488504	NM_001265589	RTN3	0	0	0	0.0322992	0	0	0	0	0	0	0	0	0	0	0	0	0	0	0	0	0	0	0	0	0.0276956	0	0	0	0	0	0	0	0	0	0
chr11:66288740-66291353	NM_024649	BBS1	0	0	0	0.0484488	0	0	0	0	0.0532105	0	0	0	0.0270446	0	0	0	0	0	0	0	0	0	0	0	0	0	0	0	0	0	0	0	0	0	0
chr11:66288740-66294278	NM_024649	BBS1	0	0	0	0	0	0	0	0	0	0	0	0	0	0	0	0	0	0	0	0	0	0	0	0	0	0	0	0.0350255	0	0	0	0	0	0	0
chr11:66436085-66436762	NM_031492	RBM4B	0	0	0	0	0	0	0	0	0	0	0	0	0	0	0	0	0	0	0	0	0	0	0	0	0	0.0231303	0	0	0	0	0	0	0	0	0
chr11:66515849-66526567	NM_024650	C11orf80	0	0	0	0	0	0	0	0	0	0	0	0	0	0	0	0	0	0	0	0	0	0	0	0	0	0	0.0378422	0	0	0	0	0	0	0	0
chr11:66583523-66595835	NM_024650	C11orf80	0	0	0	0	0	0	0	0	0	0	0	0	0	0	0	0	0	0	0	0	0	0	0	0	0	0	0	0.0350255	0	0	0	0	0	0	0
chr11:66589113-66595835	NM_024650	C11orf80	0	0	0	0	0	0.0288517	0	0	0	0	0	0	0	0	0	0	0	0	0	0	0	0	0	0.0303545	0	0	0	0	0	0	0.0288372	0	0	0	0
chr11:67934448-67957619	NM_017635	KMT5B	0	0	0	0	0	0	0	0	0	0	0	0	0	0	0	0	0	0	0	0.052197	0	0	0	0	0.0553911	0	0.0378422	0	0	0	0	0	0	0	0
chr11:67942484-67953395	NM_017635	KMT5B	0	0	0	0.0322992	0	0	0	0	0	0	0.03444	0	0	0	0	0	0	0	0	0	0	0	0	0	0	0.0231303	0	0	0	0	0	0	0	0	0
chr11:67953247-67957619	NM_017635	KMT5B	0	0	0.0322571	0	0	0	0	0	0.0354737	0	0.03444	0	0.040567	0	0	0	0	0	0	0	0	0	0	0	0.0415434	0	0	0	0	0	0	0	0	0.0409516	0
chr11:68272612-68331900	NM_001164160	PPP6R3	0	0	0	0	0	0	0	0	0	0	0.03444	0	0	0	0	0	0	0	0	0	0	0	0	0	0	0	0	0	0	0	0	0	0	0	0
chr11:68334481-68363686	NM_001164160	PPP6R3	0	0.0373385	0	0.0322992	0	0	0	0	0	0	0	0	0	0	0	0	0	0	0	0	0	0	0	0	0	0	0.0567634	0	0.0280892	0	0.0288372	0	0	0	0
chr11:68337215-68343511	NM_001164160	PPP6R3	0	0	0	0	0	0	0	0	0	0	0	0	0	0	0	0	0	0	0	0	0	0	0	0	0	0	0.0378422	0	0	0	0	0	0	0	0
chr11:68337215-68363686	NM_001164160	PPP6R3	0	0	0	0	0	0	0	0	0	0	0	0	0	0	0	0	0	0	0	0	0	0	0	0	0.0276956	0	0	0	0	0	0.0288372	0	0	0	0
chr11:68350510-68363686	NM_001164160	PPP6R3	0	0.0373385	0	0	0	0	0	0	0	0	0	0	0	0	0	0	0	0	0	0	0	0	0	0	0	0	0	0	0	0	0	0	0	0	0
chr11:68527036-68529155	NM_001031847	CPT1A	0	0	0	0	0	0	0	0	0	0	0	0	0	0	0	0	0	0	0	0	0	0	0	0	0	0.0231303	0	0	0	0	0	0	0	0	0
chr11:70176278-70181800	NM_177423	PPFIA1	0	0	0	0	0	0	0	0	0	0	0	0	0	0	0	0	0	0	0	0	0	0	0	0	0	0	0	0	0	0	0.0432559	0	0	0	0
chr11:70200406-70202360	NM_177423	PPFIA1	0	0	0	0.0322992	0	0	0	0	0	0	0	0	0	0	0	0	0	0	0	0	0	0	0	0.0303545	0	0	0	0	0	0	0.0432559	0	0	0.0614275	0
chr11:70266505-70266616	NM_001184740	CTTN	0	0	0	0	0	0	0	0	0	0	0	0	0	0	0	0	0	0	0	0	0	0.0406619	0	0	0	0	0	0	0	0	0	0	0	0	0
chr11:72468811-72470426	NM_006645	STARD10	0	0	0	0	0	0	0	0	0	0	0	0	0	0	0	0	0	0	0	0	0	0	0	0.0303545	0	0	0	0	0	0	0	0	0	0	0
chr11:72578909-72600990	NM_014824	FCHSD2	0	0	0	0	0	0	0.0354525	0	0	0	0	0	0	0	0	0	0.0486057	0	0	0	0	0	0	0	0	0	0	0	0	0	0	0	0	0	0
chr11:72598514-72600990	NM_014824	FCHSD2	0.0576837	0	0	0	0.0373949	0	0.0354525	0	0	0.0294093	0	0	0	0	0	0	0	0	0	0	0	0	0.0500292	0.0303545	0.0276956	0	0	0	0	0	0.0288372	0	0	0	0
chr11:72695132-72700142	NM_014824	FCHSD2	0.0865255	0	0	0	0	0	0.0354525	0.0285086	0.0532105	0.0441139	0.0516599	0	0.0540893	0.0308672	0	0.0512388	0	0	0.0845024	0	0.0507546	0	0	0.0455318	0	0.0346954	0.0378422	0.0525382	0.0421339	0	0	0	0.0564853	0	0
chr11:72695132-72726930	NM_014824	FCHSD2	0	0	0	0	0	0	0	0	0	0	0	0	0	0	0	0	0	0	0	0	0	0	0	0	0	0	0	0.0350255	0.0280892	0	0	0	0	0	0
chr11:73418464-73429763	NM_001243719	RAB6A	0	0.0373385	0.0645142	0.242244	0	0.0577035	0.070905	0.0712716	0.0709473	0.0441139	0.0516599	0	0.121701	0.0617344	0.0981218	0	0	0.0757278	0.0422512	0	0	0.0406619	0	0.121418	0.152326	0.0462606	0.151369	0.105076	0.0842678	0.0859664	0.0865117	0.0852939	0.0564853	0	0.0570194
chr11:73418464-73429935	NM_001243719	RAB6A	0	0	0	0	0	0	0	0	0	0	0	0	0	0	0	0	0	0.0378639	0	0	0	0	0	0	0	0	0	0	0	0	0	0	0	0	0
chr11:73418464-73431944	NM_001243719	RAB6A	0	0.0560077	0.0483857	0.113047	0.0560923	0.0721294	0.124084	0.042763	0.0532105	0.0294093	0.0516599	0.0557481	0.040567	0	0.0784975	0	0.0972114	0.0378639	0.105628	0.121793	0	0.101655	0.0500292	0.151773	0.0969345	0.0462606	0.0756845	0.105076	0.154491	0.0515799	0	0.0511764	0.084728	0.0819033	0
chr11:73843888-73844602	NM_015531	C2CD3	0	0	0	0	0	0	0	0.0285086	0.0354737	0	0	0.0371654	0	0	0	0	0	0	0	0	0	0	0	0	0.0276956	0	0	0	0	0	0	0	0	0	0
chr11:74053505-74054461	NM_173582	PGM2L1	0	0	0	0	0	0	0	0	0	0	0	0	0	0	0	0	0	0	0	0	0	0	0	0	0	0	0	0	0.0280892	0	0	0	0	0	0
chr11:74315736-74331134	NM_006591	POLD3	0	0	0	0	0	0	0	0	0	0	0	0	0	0	0	0	0	0	0	0	0	0	0	0	0.0276956	0	0	0	0	0	0	0	0	0	0
chr11:74500670-74528759	NM_001098638	RNF169	0	0	0	0	0	0.115407	0	0	0.0354737	0	0	0	0.0540893	0	0.0981218	0	0.0729086	0	0.0633768	0	0	0	0.0500292	0.0455318	0	0.0231303	0.0756845	0	0	0.0343866	0.0576745	0	0.0564853	0.0614275	0
chr11:74521228-74528759	NM_001098638	RNF169	0	0	0	0.0322992	0	0	0.0354525	0	0	0	0	0.0371654	0.0270446	0	0.0392487	0	0	0	0	0	0	0	0	0	0	0	0	0.0350255	0	0	0.0288372	0	0	0.0409516	0
chr11:74570202-74574066	NM_001270380	XRRA1	0	0	0.0483857	0	0	0	0.0354525	0	0	0	0	0	0	0	0	0	0	0	0	0	0	0	0	0	0	0	0	0	0.0280892	0	0	0	0	0	0
chr11:75590922-75623083	NM_003369	UVRAG	0	0	0	0	0	0	0	0	0	0	0	0	0	0	0	0	0	0	0	0	0	0	0	0	0	0	0	0	0	0	0	0.0511764	0	0	0
chr11:76169226-76175124	NM_020193	EMSY	0	0	0	0	0	0	0	0	0	0	0.03444	0	0	0	0	0	0	0	0	0	0	0	0	0	0	0	0	0	0	0	0	0	0	0	0
chr11:76174864-76183884	NM_020193	EMSY	0	0	0	0.0484488	0.0373949	0.0577035	0	0	0.0532105	0.0294093	0	0	0	0.0308672	0	0	0.0486057	0	0	0	0	0	0	0.0303545	0.0276956	0	0	0.0350255	0	0	0.0288372	0	0	0.0409516	0
chr11:76207258-76239510	NM_020193	EMSY	0	0	0	0	0	0	0	0	0.0354737	0.0294093	0	0	0.0270446	0.0308672	0	0	0	0	0	0	0	0	0	0	0	0	0	0	0	0	0	0	0	0	0
chr11:76224429-76239510	NM_020193	EMSY	0	0	0	0	0	0.0288517	0.0354525	0	0	0	0	0	0.0270446	0	0	0	0	0	0	0	0	0	0	0	0	0	0	0	0	0	0.0288372	0	0	0.0409516	0
chr11:76670022-76709865	NM_018367	ACER3	0	0	0	0	0.0747898	0.0865552	0.0354525	0	0.0354737	0.0294093	0.0516599	0.0371654	0	0	0.0392487	0.0768582	0	0	0	0	0.0507546	0	0	0	0	0	0	0.0525382	0	0	0	0	0.0706066	0	0
chr11:76869322-76870569	NM_001127179	MYO7A	0	0	0	0	0	0	0	0	0	0	0	0	0	0	0	0	0	0	0	0	0	0	0	0	0	0	0	0	0	0	0	0.0341176	0	0	0
chr11:77043774-77054976	NM_001128620	PAK1	0	0	0	0	0	0	0	0	0	0	0	0	0	0	0	0	0	0	0	0	0	0	0	0	0	0	0	0	0	0.0343866	0	0	0	0	0
chr11:77069942-77103586	NM_001128620	PAK1	0	0	0	0	0	0	0	0	0	0	0	0	0	0	0	0	0	0	0	0	0	0	0	0	0	0	0	0.0350255	0	0	0	0	0	0	0
chr11:77085372-77103586	NM_001128620	PAK1	0	0	0	0	0.0373949	0	0	0	0	0	0	0	0	0	0	0	0	0	0	0	0	0	0	0	0	0	0	0	0	0	0	0	0	0	0
chr11:77090285-77091039	NM_001128620	PAK1	0	0.0373385	0	0	0	0	0	0	0	0	0	0	0	0	0	0	0	0	0	0	0	0	0	0	0	0	0	0	0	0	0	0	0	0	0
chr11:77330650-77336863	NM_001293	CLNS1A	0.0576837	0.112015	0.0483857	0.129197	0.0373949	0.0577035	0.0531788	0.0285086	0.106421	0	0.10332	0	0.0676116	0.0308672	0.0784975	0.0512388	0.0729086	0	0.0845024	0	0	0.121986	0	0.106241	0.0830867	0	0.0378422	0.0525382	0.0421339	0.0343866	0.173023	0.0682351	0.0706066	0.0409516	0.0760259
chr11:77333544-77336863	NM_001293	CLNS1A	0	0	0	0	0	0.0288517	0	0	0	0	0	0	0	0	0	0	0	0	0	0	0	0	0	0	0.0276956	0	0	0	0	0	0	0	0	0	0
chr11:77336007-77336863	NM_001293	CLNS1A	0	0.0373385	0.0322571	0.209945	0.112185	0	0.0886313	0.0285086	0.0709473	0.0294093	0.03444	0.0743307	0.108179	0.0926016	0.0784975	0	0.0729086	0.0378639	0	0.034798	0	0.0609928	0	0.0455318	0.0692389	0.0578257	0.132448	0.0700509	0.0842678	0.10316	0.230698	0	0.0706066	0	0.038013
chr11:77336007-77340944	NM_001293	CLNS1A	0	0	0	0	0	0	0.0354525	0	0	0	0	0	0.0270446	0	0	0	0	0	0	0	0	0	0	0	0	0	0	0	0.0280892	0	0.0288372	0	0	0	0.038013
chr11:77383086-77404656	NM_016578	RSF1	0	0	0	0	0	0	0	0	0	0	0.0516599	0	0	0	0	0	0	0	0	0	0	0	0	0	0	0	0	0	0	0	0.0288372	0	0	0.0409516	0
chr11:77386080-77389198	NM_016578	RSF1	0	0	0	0.0322992	0	0	0	0	0	0	0	0	0	0	0.0392487	0	0	0	0	0	0	0	0.0500292	0	0	0	0	0	0	0	0	0	0	0	0
chr11:77386080-77404656	NM_016578	RSF1	0	0	0	0	0	0	0	0	0	0	0.03444	0	0	0	0.0392487	0	0	0	0	0	0	0	0	0.0303545	0.0276956	0	0.0378422	0	0	0	0	0	0	0	0
chr11:77394754-77402283	NM_016578	RSF1	0	0	0	0.0322992	0	0	0	0	0	0	0	0	0	0.0308672	0	0	0	0	0	0	0	0	0	0	0	0	0	0	0	0	0	0	0	0	0
chr11:77394754-77404656	NM_016578	RSF1	0.0576837	0.0560077	0.0806428	0.080748	0.0747898	0.0577035	0	0	0.0354737	0	0	0.0743307	0.081134	0.0308672	0.0784975	0	0.0486057	0	0.0422512	0	0.0507546	0.121986	0.100058	0.0910636	0.180021	0.0462606	0.132448	0.0875637	0.0983124	0.10316	0.0720931	0	0	0	0
chr11:77394754-77413540	NM_016578	RSF1	0	0	0	0.0322992	0	0	0	0	0	0	0	0	0	0	0	0	0	0.0378639	0	0	0	0	0	0	0	0	0	0	0	0	0	0	0	0	0
chr11:77396149-77404656	NM_016578	RSF1	0	0	0	0.0484488	0	0	0	0	0	0	0	0	0	0	0	0	0	0	0	0	0	0	0	0	0.0276956	0	0	0	0	0	0	0	0	0	0
chr11:77402203-77404656	NM_016578	RSF1	0	0	0	0	0	0	0	0	0	0	0	0	0	0	0	0	0	0	0	0	0	0	0	0	0	0	0	0	0	0	0	0	0.0282427	0	0
chr11:77402203-77413540	NM_016578	RSF1	0	0	0	0	0	0	0	0	0	0	0	0	0.040567	0	0.0392487	0	0	0	0	0	0	0	0	0	0	0	0	0	0	0	0	0	0	0	0
chr11:77404551-77413540	NM_016578	RSF1	0	0	0.0322571	0	0	0	0.0531788	0.0285086	0	0	0	0	0.0270446	0	0.0392487	0	0	0	0	0	0	0	0.0500292	0.0303545	0.0276956	0	0.0378422	0	0	0.0343866	0	0	0.0282427	0	0
chr11:77409531-77413540	NM_016578	RSF1	0	0	0.0645142	0.113047	0.0747898	0.100981	0.106358	0.0712716	0.159632	0	0	0.0371654	0.108179	0.077168	0	0.102478	0	0	0	0.034798	0.101509	0.0609928	0.0750437	0.0910636	0.138478	0.0231303	0.189211	0.227665	0.0421339	0.0343866	0.0720931	0.0341176	0.127092	0	0
chr11:77436589-77475734	NM_016578	RSF1	0	0	0	0	0	0	0	0	0	0	0	0	0	0	0	0	0	0	0	0	0	0	0	0	0.0276956	0	0	0	0	0	0	0	0	0	0.038013
chr11:77451775-77475734	NM_016578	RSF1	0	0	0	0	0	0	0	0	0	0	0	0	0	0	0	0	0	0	0	0	0	0	0	0	0.0276956	0	0	0	0	0	0	0	0	0	0
chr11:77824931-77832220	NR_046948	unkn	0	0	0	0.0322992	0	0	0	0	0	0	0.03444	0	0	0	0	0	0	0	0	0	0	0	0	0	0	0	0	0	0	0	0	0	0	0	0
chr11:78176921-78204241	NM_001243251	NARS2	0	0	0	0.080748	0	0	0	0	0.0709473	0	0	0	0.040567	0.0308672	0	0.0768582	0	0	0	0	0	0	0	0	0.0276956	0	0	0	0.0421339	0	0.0432559	0	0	0	0
chr11:78180292-78204241	NM_001243251	NARS2	0	0	0	0	0	0.0288517	0	0	0.0354737	0	0	0	0	0	0	0	0	0	0	0	0	0	0	0	0.0276956	0	0	0.0350255	0	0	0.0720931	0	0.0282427	0	0
chr11:78412570-78413448	NM_001098816	TENM4	0	0	0	0	0	0	0	0	0.0354737	0	0	0	0	0	0	0	0	0	0	0	0	0	0	0	0	0	0	0	0	0	0	0	0	0	0
chr11:8148205-8161740	NM_001135109	RIC3	0	0	0	0	0	0	0	0	0.0354737	0	0	0	0	0	0	0	0	0	0	0	0.0507546	0	0	0	0	0	0	0	0	0	0	0	0	0	0
chr11:8158924-8161740	NM_001135109	RIC3	0	0	0	0.0645984	0	0.0432776	0.0354525	0	0	0	0	0.0371654	0.0270446	0	0.0588731	0	0.0486057	0	0	0	0	0	0	0.0455318	0.0415434	0	0.0946056	0	0	0	0	0.0341176	0	0.0409516	0.0570194
chr11:82560090-82571159	NM_005040	PRCP	0	0	0	0	0	0	0	0	0	0	0	0	0	0	0	0	0	0	0	0	0	0	0	0	0	0	0	0.0700509	0	0	0	0	0	0	0
chr11:82917099-82947551	NM_182603	ANKRD42	0	0	0	0	0	0	0	0	0	0	0	0	0	0	0	0	0	0	0	0	0	0	0	0	0	0	0	0	0.0280892	0	0	0	0	0	0
chr11:82917099-82959129	NM_182603	ANKRD42	0	0	0	0	0	0	0	0	0	0	0	0	0	0	0	0.0512388	0	0	0	0	0	0	0	0	0	0	0	0	0	0	0	0	0	0	0
chr11:82935896-82959129	NM_182603	ANKRD42	0	0	0	0	0	0	0	0	0	0	0	0	0	0	0	0	0	0	0	0	0	0	0	0	0	0	0	0	0	0	0	0	0	0.0409516	0
chr11:82984689-82989872	NM_021825	CCDC90B	0	0	0	0	0	0	0	0	0	0.0588186	0.0688799	0	0	0	0.0392487	0	0	0	0	0	0	0	0	0.0607091	0.0692389	0.0231303	0.0567634	0.0525382	0.0280892	0.0343866	0	0	0	0	0
chr11:82984689-82991303	NM_021825	CCDC90B	0	0	0	0	0	0.0288517	0.0531788	0	0	0.0294093	0	0	0.040567	0.0308672	0.117746	0	0	0	0	0	0	0	0	0	0	0.0231303	0.0567634	0	0	0	0	0	0.0282427	0	0
chr11:8435041-8486369	NM_030906	STK33	0.0865255	0.0373384	0.0322571	0.0645984	0.0373949	0.0432776	0.106358	0	0.0354737	0	0.12054	0.0557481	0	0	0	0	0.0486057	0	0	0.086995	0	0	0	0	0	0	0	0	0.0421339	0	0.0720931	0.102353	0.042364	0	0.0760259
chr11:8435041-8496363	NM_030906	STK33	0.0576837	0	0	0	0	0	0	0	0	0	0	0	0	0	0	0	0	0	0	0	0	0	0	0	0	0	0	0	0	0	0.0288372	0	0	0	0
chr11:8457040-8486369	NM_030906	STK33	0.0576837	0	0	0.0645984	0.0373949	0	0	0.0285086	0	0	0.10332	0	0	0	0	0	0	0	0	0.034798	0.126886	0	0	0	0	0.0231303	0	0	0	0	0.0288372	0.0511764	0	0.0409516	0
chr11:8462224-8486369	NM_030906	STK33	0	0	0	0	0	0	0	0	0	0	0	0	0	0	0	0	0	0	0	0	0	0	0	0	0	0	0	0	0	0	0	0.0341176	0	0	0
chr11:8474368-8486369	NM_030906	STK33	0	0	0	0	0	0	0	0	0	0	0	0	0	0	0	0	0.0486057	0	0	0	0	0	0	0	0	0	0	0	0	0	0	0	0	0	0
chr11:85685750-85695016	NM_001008660	PICALM	0	0	0	0	0	0	0	0	0	0	0	0	0	0	0	0	0	0	0	0.052197	0	0	0.0500292	0	0	0	0	0	0	0	0	0	0	0	0
chr11:85685750-85742653	NM_001008660	PICALM	0	0	0	0.0322992	0	0.0865552	0	0	0	0	0	0	0	0	0	0	0	0	0	0	0	0	0.0500292	0.0455318	0.0276956	0	0.0378422	0	0	0	0	0	0	0	0.0570194
chr11:85692171-85693046	NM_001008660	PICALM	0	0	0	0	0	0	0	0	0	0	0	0	0	0	0.0588731	0	0	0	0	0	0	0	0	0	0	0	0.0378422	0	0	0	0	0	0	0	0
chr11:85692171-85742653	NM_001008660	PICALM	0	0	0	0	0	0	0	0	0	0	0	0	0	0	0	0	0	0	0	0	0	0	0.0750437	0	0	0	0	0	0	0	0	0	0	0	0
chr11:85701292-85742653	NM_001008660	PICALM	0	0	0.0645142	0	0	0.0577035	0	0.042763	0.124158	0.0441139	0	0.0557481	0	0.0463008	0.0588731	0	0	0	0	0	0	0	0.0500292	0.0455318	0	0	0.0567634	0	0	0	0	0	0.0282427	0	0
chr11:85707868-85712201	NM_001008660	PICALM	0	0	0	0	0	0	0	0	0	0	0	0	0	0	0	0	0	0	0	0	0	0	0	0	0	0	0.0378422	0	0.0280892	0	0	0	0	0	0
chr11:85707868-85714494	NM_001008660	PICALM	0	0.0560077	0	0	0.0373949	0.0288517	0	0.042763	0.0354737	0.0294093	0	0.0557481	0	0	0.0392487	0.0512388	0	0	0.0422512	0	0	0	0.0500292	0	0.0415434	0	0.0378422	0.0525382	0	0	0.0288372	0.0341176	0	0.0409516	0
chr11:85707868-85742653	NM_001008660	PICALM	0.0865255	0.112015	0	0.0322992	0	0.201962	0.14181	0.0285086	0.283789	0.0588186	0.0516599	0.241575	0.0676116	0.077168	0.196244	0	0	0.0946597	0.105628	0.069596	0.0507546	0.0406619	0.100058	0.0455318	0.0415434	0.0346954	0.17029	0.122589	0.0842678	0.10316	0.0432559	0.0511764	0.112971	0.102379	0.0570194
chr11:85711685-85742653	NM_001008660	PICALM	0	0	0	0	0	0	0	0	0	0	0	0	0	0	0	0	0	0	0	0	0	0	0	0	0	0	0	0	0	0	0	0.0341176	0	0	0
chr11:85718584-85742653	NM_001008660	PICALM	0.0576837	0.0373384	0.0322571	0.0484488	0	0.0288517	0.0354525	0.0855259	0.0532105	0.0441139	0	0	0	0.0308672	0.0784975	0.0512388	0	0	0	0.052197	0	0.101655	0.150087	0	0.0830867	0.0231303	0.0567634	0.0700509	0	0	0.0432559	0	0.0564853	0.0409516	0
chr11:85722072-85742653	NM_001008660	PICALM	0	0	0	0	0	0	0.0354525	0	0	0	0	0	0.0270446	0	0.0392487	0	0	0	0	0	0	0.0609928	0	0	0.12463	0	0.0756845	0.0700509	0.0421339	0	0.0576745	0	0.112971	0	0
chr11:85723323-85742653	NM_001008660	PICALM	0	0	0	0	0	0	0	0	0	0	0	0	0	0.0308672	0	0	0	0	0	0	0	0	0	0.0303545	0	0	0	0	0	0	0.0288372	0	0	0	0
chr11:85733409-85742653	NM_001008660	PICALM	0	0.0560077	0.0322571	0.0484488	0	0.0288517	0.0354525	0.042763	0.0532105	0	0	0.0371654	0.0270446	0	0	0	0.0486057	0	0.0422512	0	0	0	0	0.0303545	0.0276956	0	0.0756845	0	0.0561785	0.0515799	0	0	0.0564853	0.0614275	0.038013
chr11:86120302-86126355	NM_001156474	CCDC81	0	0	0	0	0	0	0	0	0	0	0	0	0.0270446	0	0	0	0	0	0	0	0	0	0	0	0	0	0	0	0	0	0	0	0	0	0
chr11:86267594-86270865	NM_001014811	ME3	0	0	0	0	0	0	0	0	0	0	0	0	0	0	0	0	0	0	0	0	0	0	0	0	0	0	0	0	0	0	0.0432559	0	0	0	0
chr11:86778735-86782657	NM_001168724	TMEM135	0	0	0	0.0322992	0	0.0288517	0	0	0	0	0	0	0	0	0	0	0	0	0	0	0	0	0	0.0303545	0	0	0	0	0	0	0.0288372	0	0.0282427	0	0
chr11:86778735-86802437	NM_001168724	TMEM135	0	0.0560077	0	0.0645984	0.0373949	0.0288517	0	0.0712716	0.212842	0.0588186	0.03444	0.0371654	0.135223	0.0463008	0	0	0	0	0.105628	0.034798	0	0	0	0.0758863	0.0692389	0	0.113527	0	0.0421339	0.0687732	0.10093	0.0341176	0	0.0409516	0
chr11:92085261-92088570	NM_001008781	FAT3	0.0865255	0	0.0645142	0.38759	0.0934872	0	0.0354525	0	0.106421	0.0294093	0.15498	0.130079	0	0	0	0	0.437451	0.0757278	0.0633768	0	0.101509	0.0813238	0.0500292	0.0758863	0	0	0	0.0700509	0	0	0	1.3647	0.0706066	0.122855	0.0570194
chr11:9225206-9229179	NM_001243254	DENND5A	0.0576837	0	0	0	0.0373949	0	0	0	0	0	0	0	0	0	0	0	0	0	0	0	0	0	0	0	0	0	0	0	0	0.0343866	0	0	0	0	0
chr11:93429485-93433352	NM_033395	CEP295	0	0	0	0	0	0	0	0	0	0	0	0	0	0	0	0	0	0	0	0	0	0	0	0	0	0	0	0	0	0	0	0	0	0	0.038013
chr11:93480462-93490631	NM_014039	C11orf54	0	0	0	0	0	0	0	0	0	0	0	0.0371654	0	0	0	0	0	0	0	0	0	0	0	0	0	0	0	0	0	0	0	0	0	0	0
chr11:93480462-93493024	NM_014039	C11orf54	0	0.0373385	0	0	0	0	0	0	0	0	0.03444	0	0	0	0	0	0	0	0	0	0	0	0	0	0.0415434	0	0	0	0	0	0	0	0	0	0
chr11:93521166-93527201	NM_004268	MED17	0.115367	0	0	0	0	0	0	0	0.0354737	0	0	0	0	0.0308672	0	0	0	0	0	0	0	0	0	0	0.0415434	0	0	0.0350255	0	0	0	0	0	0	0
chr11:93523739-93527201	NM_004268	MED17	0	0	0	0	0	0.0432776	0	0	0	0	0	0	0	0	0	0	0	0	0	0	0	0	0	0.0303545	0	0	0	0	0	0	0	0	0	0	0
chr11:93523739-93528226	NM_004268	MED17	0	0	0	0	0	0	0	0	0	0	0	0	0	0	0.0392487	0	0	0	0	0	0	0	0	0	0	0	0	0	0	0	0	0	0	0	0
chr11:93523739-93535138	NM_004268	MED17	0	0	0	0	0	0.0432776	0	0	0	0	0	0	0	0	0	0	0	0	0	0	0	0	0	0	0	0	0	0	0	0	0.0288372	0	0	0	0
chr11:94178975-94180604	NM_005590	MRE11	0	0	0	0	0	0	0	0	0	0	0	0	0	0	0	0	0	0	0	0	0	0	0	0	0	0	0	0	0	0	0.0288372	0	0	0	0
chr11:94219089-94224131	NM_005590	MRE11	0	0	0	0	0	0	0	0	0.0354737	0	0	0	0	0	0	0	0	0	0	0	0	0	0	0	0.0276956	0	0.0378422	0	0	0	0	0	0	0	0
chr11:9441957-9446809	NM_006391	IPO7	0	0	0	0	0.0373949	0	0	0	0	0	0	0	0	0	0	0	0	0	0	0	0	0	0	0.0303545	0.0415434	0	0	0	0	0	0	0.0341176	0	0	0
chr11:94528176-94533477	NM_130847	AMOTL1	0	0	0	0	0	0	0	0	0.0532105	0	0.03444	0	0	0	0	0	0	0	0	0	0	0	0	0.0303545	0.0276956	0	0	0	0	0.0343866	0	0	0	0	0
chr11:94554695-94564707	NM_130847	AMOTL1	0	0	0	0	0	0	0	0	0	0	0	0	0	0	0	0	0	0.0378639	0	0	0	0	0	0.0303545	0	0	0	0.0350255	0	0	0	0	0	0	0
chr11:94908661-94911992	NM_144665	SESN3	0	0	0	0	0	0	0	0	0	0	0	0	0	0	0	0	0	0	0	0	0	0	0	0.0303545	0	0	0	0	0	0	0	0	0	0	0
chr11:94917583-94926686	NM_144665	SESN3	0	0	0	0	0	0	0	0	0	0	0	0	0	0	0	0	0	0	0	0	0	0	0	0	0.0276956	0	0	0	0	0	0	0	0	0	0
chr11:95546095-95546753	NM_001243776	CEP57	0	0	0	0	0	0	0	0	0.0354737	0	0	0	0.0270446	0	0	0	0.0486057	0	0	0	0	0	0	0	0	0	0	0	0	0	0.0288372	0	0	0	0.038013
chr11:95825055-95826681	NM_032427	MAML2	0.115367	0.0373384	0	0.145346	0.130882	0	0.0354525	0.0285086	0	0	0.18942	0	0	0	0.0392487	0	0.0972114	0	0	0	0	0	0	0	0	0	0	0	0.238759	0.0515799	0.0432559	0.187647	0	0.143331	0.0760259
chr11:96092156-96117925	NM_024725	CCDC82	0	0	0	0	0	0	0	0	0.0354737	0	0	0	0	0	0	0	0	0	0	0	0	0.0406619	0	0	0.0415434	0	0	0	0	0	0	0	0	0	0
chr11:9829546-9830549	NR_036485	SBF2-AS1	0	0	0	0	0	0.0288517	0	0	0	0	0	0	0	0	0	0	0	0	0	0	0	0	0	0	0	0	0	0	0	0	0	0	0	0	0
chr11:9983503-10011142	NM_030962	SBF2	0	0	0	0	0	0	0	0	0	0	0	0	0	0	0	0	0	0	0	0	0	0.0609928	0	0	0	0	0	0	0	0	0	0	0	0	0
chr11:9983503-10024236	NM_030962	SBF2	0	0	0	0	0	0	0	0	0.0354737	0	0	0	0	0	0	0	0	0	0	0	0	0	0	0	0	0	0	0	0	0	0	0	0	0	0
chr12:100166699-100173750	NM_152788	ANKS1B	0	0	0	0	0	0.0432776	0	0	0	0	0	0	0	0	0.0588731	0	0	0	0	0	0	0	0	0	0	0	0	0	0	0	0	0	0.0282427	0	0
chr12:100166699-100175875	NM_152788	ANKS1B	0.173051	0	0.0645142	0.161496	0	0.577035	0.212715	0.0997802	0.372473	0.161751	0	0.0743307	1.12235	0.0463008	1.29521	0.0512388	0.0486057	0.0757278	0.169005	0.226187	0.126886	0.162648	0.150087	0.394609	0.304651	0.080956	0.889293	0.280204	0.224714	0.0343866	0.0720931	0.153529	0.254184	0	0.038013
chr12:100166699-100200478	NM_152788	ANKS1B	0	0.0373385	0	0.0645984	0	0.0577035	0	0	0.0532105	0	0.03444	0.0371654	0.108179	0.0463008	0.137371	0	0	0	0	0	0	0	0.0500292	0.0455318	0	0.0346954	0.132448	0.0525382	0.0280892	0	0	0.0682351	0.0282427	0	0
chr12:100166699-100206089	NM_152788	ANKS1B	0	0	0	0	0	0.0577035	0	0	0	0	0	0	0.108179	0	0	0	0	0	0	0.034798	0	0	0	0.0303545	0.0276956	0.0231303	0	0	0	0	0	0	0	0	0
chr12:100166699-100219167	NM_152788	ANKS1B	0.0865255	0	0	0	0	0.0721294	0.070905	0	0.0354737	0	0	0.0371654	0.0540893	0	0	0	0	0	0	0	0	0	0	0	0	0	0	0.0525382	0	0	0	0	0.0282427	0	0
chr12:100200181-100219167	NM_152788	ANKS1B	0	0.0373385	0.0322571	0.0322992	0	0.0865552	0	0	0.106421	0.0441139	0	0	0.0270446	0.0463008	0.0784975	0	0	0	0.0422512	0	0	0	0	0.0758863	0	0	0.0946056	0.0700509	0	0	0.0288372	0	0	0	0
chr12:1003727-1006847	NM_001184985	WNK1	0	0	0	0	0	0	0	0	0	0	0	0	0.0270446	0	0	0	0.0486057	0	0	0	0	0	0	0	0	0	0	0	0	0	0	0	0	0	0
chr12:100489444-100502326	NM_015054	UHRF1BP1L	0	0	0	0	0	0	0	0	0	0	0	0	0.0270446	0	0	0	0	0	0	0	0	0	0	0	0	0	0	0	0.0280892	0	0	0	0	0	0
chr12:100491142-100497729	NM_015054	UHRF1BP1L	0	0	0	0	0	0	0	0	0.0354737	0	0	0	0	0	0	0	0	0	0	0	0	0	0	0	0	0	0.0756845	0	0	0	0.0288372	0	0	0	0
chr12:100598717-100599535	NM_022496	ACTR6	0	0	0	0	0	0	0	0	0	0	0	0	0	0	0	0	0	0	0	0	0	0	0	0	0.0553911	0	0	0	0	0	0	0	0	0	0
chr12:100598717-100601564	NM_022496	ACTR6	0	0	0	0	0	0	0	0	0	0	0	0	0.0270446	0	0	0	0	0	0	0	0	0	0	0	0	0	0	0	0	0.0343866	0	0	0	0	0.038013
chr12:100676720-100691953	NM_017988	SCYL2	0	0.0746769	0	0.0484488	0	0.0577035	0.070905	0.042763	0	0	0	0	0	0	0	0.0768582	0	0.0378639	0.0422512	0	0	0	0.100058	0.0303545	0.0276956	0	0.0378422	0.0350255	0.0280892	0	0.0720931	0	0.042364	0.0409516	0.038013
chr12:101316003-101336313	NM_178826	ANO4	0	0	0.0322571	0	0	0	0	0	0	0	0	0.0371654	0	0	0	0	0	0	0	0	0	0	0	0	0	0	0	0	0	0	0	0	0	0	0
chr12:101316003-101381448	NM_178826	ANO4	0	0.0373385	0	0	0	0	0	0	0.0354737	0	0	0	0	0	0	0	0	0	0	0	0	0	0	0	0	0.0231303	0	0	0	0	0	0	0	0	0
chr12:101472970-101493498	NM_178826	ANO4	0	0	0	0	0	0	0	0	0.0532105	0	0	0	0	0	0	0	0	0	0	0	0	0	0	0	0	0	0	0	0	0	0	0	0	0	0
chr12:102107867-102110590	NM_020244	CHPT1	0	0	0.0483857	0	0	0	0	0.0285086	0	0	0	0	0	0	0	0	0	0	0	0	0	0	0	0	0	0	0	0	0	0	0.0432559	0	0	0.0409516	0
chr12:102147149-102153921	NM_024312	GNPTAB	0.0576837	0	0	0	0	0	0	0	0	0	0	0	0	0	0	0	0	0	0	0	0	0	0	0	0	0	0	0	0	0	0	0	0	0	0
chr12:102173929-102183835	NM_024312	GNPTAB	0	0	0	0	0	0	0	0	0	0	0	0	0	0	0	0	0	0	0	0	0	0	0	0	0	0	0.0378422	0	0	0	0	0	0	0	0
chr12:102179789-102190540	NM_024312	GNPTAB	0	0	0	0	0	0	0	0	0.0354737	0	0	0	0	0	0	0	0	0	0	0	0	0	0	0	0	0	0	0	0	0	0	0	0	0	0
chr12:102433645-102439897	NM_016053	WASHC3	0	0	0	0	0	0	0	0	0	0	0	0	0	0	0	0	0	0	0	0	0	0.0609928	0	0	0	0	0	0	0.0280892	0	0	0.0511764	0	0	0
chr12:104200099-104208899	NM_001031701	NT5DC3	0	0	0	0	0	0	0	0	0	0	0	0	0	0	0	0	0	0	0	0	0	0	0	0	0	0.0231303	0	0	0	0	0	0	0	0	0
chr12:104393174-104415269	NM_031302	GLT8D2	0	0	0	0	0	0	0	0	0	0	0	0	0	0	0	0	0	0	0	0	0	0	0	0	0	0	0	0	0	0	0	0.0341176	0	0	0
chr12:104396912-104415269	NM_031302	GLT8D2	0	0	0	0	0	0	0	0	0	0	0	0	0	0	0	0	0	0	0	0	0	0	0	0	0	0	0	0	0	0	0	0	0.0282427	0	0
chr12:104514177-104522295	NM_006166	NFYB	0	0.0373385	0	0	0	0	0	0	0	0	0	0	0	0	0	0	0	0	0	0	0	0	0	0	0	0	0	0	0	0	0	0	0	0	0
chr12:104705067-104721449	NM_001093771	TXNRD1	0	0	0	0	0	0	0	0	0	0	0	0	0	0	0	0	0	0	0	0	0	0	0	0	0	0	0	0	0	0	0	0	0.0282427	0	0
chr12:105238249-105322472	NM_032148	SLC41A2	0	0	0	0	0	0	0	0	0	0	0	0	0	0	0	0	0	0	0	0	0	0	0	0	0	0	0	0	0	0	0.0288372	0	0	0	0
chr12:105238249-105325569	NM_032148	SLC41A2	0	0	0	0	0.0373949	0	0	0	0	0	0	0	0	0	0	0	0	0	0	0	0	0	0	0	0	0	0	0	0	0	0	0	0	0	0
chr12:105321750-105322472	NM_032148	SLC41A2	0	0	0	0	0	0.0288517	0	0	0	0	0	0.0371654	0	0	0	0	0	0	0	0	0	0	0	0	0	0	0	0	0	0	0.0720931	0.0341176	0	0	0
chr12:105321750-105325569	NM_032148	SLC41A2	0	0	0	0	0	0	0	0	0	0	0	0	0	0	0.0392487	0	0	0.0378639	0	0	0	0	0	0	0	0	0	0	0	0	0.0288372	0	0	0	0
chr12:106477641-106500303	NM_014840	NUAK1	0	0	0	0	0	0	0	0	0.0354737	0	0	0	0	0	0	0	0	0	0	0	0	0	0	0	0	0	0	0	0	0	0	0	0	0	0
chr12:107219503-107254190	NM_018157	RIC8B	0	0	0	0	0	0	0	0	0	0	0.0516599	0	0	0	0	0	0	0	0	0	0	0	0	0	0	0	0	0	0	0	0	0	0	0	0
chr12:107236366-107237725	NM_018157	RIC8B	0.0865255	0	0.0483857	0	0	0.0432776	0.0354525	0.0285086	0.0354737	0.0294093	0	0	0.0270447	0	0	0.0512388	0	0	0	0.052197	0	0.0406619	0	0	0	0	0.0378422	0.0350255	0	0	0	0	0.0282427	0	0
chr12:107236366-107254190	NM_018157	RIC8B	0	0	0	0	0	0	0	0	0	0	0	0	0	0.0308672	0	0	0	0	0	0	0	0	0	0	0	0	0	0	0	0	0.0288372	0	0	0	0
chr12:107393328-107393860	NM_004075	CRY1	0	0	0	0	0	0	0	0	0	0	0	0	0	0	0.0392487	0	0	0	0	0	0	0	0	0	0	0	0.0378422	0	0	0	0	0	0	0	0
chr12:108136973-108140201	NM_012406	PRDM4	0.0576837	0	0	0	0.0373949	0	0	0	0	0	0	0	0	0	0	0	0	0	0	0	0	0	0	0	0	0	0	0	0.0421339	0	0	0	0	0	0
chr12:109046047-109048186	NM_001105237	CORO1C	0.201893	0.0933461	0.0483857	0.0645984	0.0934872	0.17311	0.070905	0.128289	0.177368	0.161751	0.15498	0.260158	0.121701	0.138902	0.156995	0	0.0486057	0.132524	0.147879	0.034798	0.0761319	0.304964	0.175102	0.227659	0.221565	0.080956	0.0946056	0.157615	0.294937	0.15474	0.201861	0.221764	0.225941	0.102379	0.038013
chr12:109509416-109511337	NM_032663	USP30	0	0	0	0	0	0	0.0354525	0	0	0	0.0688799	0	0	0	0	0	0	0	0	0	0	0	0	0	0	0	0	0	0.0280892	0	0.0432559	0	0	0	0
chr12:109540643-109541416	NM_080911	UNG	0	0	0	0	0	0	0	0	0.0354737	0	0	0	0	0	0	0	0	0	0	0	0	0	0	0	0	0	0	0	0	0	0	0	0	0	0.038013
chr12:109926376-109945540	NM_001270449	UBE3B	0	0	0	0.0322992	0.0373949	0	0	0	0	0	0	0	0	0	0	0	0	0	0	0	0	0	0	0	0	0	0	0	0	0	0	0	0	0	0
chr12:110376184-110377052	NM_001135213	GIT2	0.0576837	0	0	0	0	0.0288517	0	0	0	0	0	0	0	0	0	0	0	0	0	0	0	0.0406619	0	0	0	0	0	0	0	0	0	0	0	0	0
chr12:110418756-110421499	NM_001135213	GIT2	0	0	0	0	0	0	0	0	0.0354737	0	0	0	0	0	0	0	0	0	0	0	0	0	0	0	0	0	0	0	0	0	0	0	0	0	0
chr12:110456149-110463628	NM_033121	ANKRD13A	0	0	0	0	0	0	0	0	0	0	0	0	0	0	0	0	0	0	0	0	0	0	0	0.0303545	0	0	0	0	0	0	0	0	0	0	0
chr12:110565164-110584853	NM_031473	IFT81	0	0	0	0	0	0	0	0	0	0	0	0	0	0	0	0	0	0	0	0	0	0	0	0.0303545	0	0	0	0	0	0	0	0	0	0	0
chr12:110565164-110600870	NM_031473	IFT81	0	0	0	0	0	0	0	0	0	0	0	0	0	0	0	0	0	0	0	0.034798	0	0	0	0	0	0	0	0	0	0	0	0	0	0	0
chr12:110566754-110570441	NM_031473	IFT81	0	0.0373385	0	0	0	0	0	0	0	0	0	0	0.0270446	0	0	0	0	0	0	0	0	0	0	0	0.0415434	0	0	0.0700509	0.0561785	0	0	0	0	0	0
chr12:110566754-110574665	NM_031473	IFT81	0	0	0	0	0	0.0288517	0	0	0	0	0	0	0.040567	0	0	0	0	0	0	0	0	0	0	0	0	0	0	0	0	0	0	0	0	0	0
chr12:110566754-110581350	NM_031473	IFT81	0.0576837	0	0	0	0	0	0	0	0.0532105	0	0.03444	0	0.0270447	0	0	0	0	0	0	0	0	0	0	0	0	0	0	0	0	0	0.0288372	0	0	0	0
chr12:110566754-110584853	NM_031473	IFT81	0.0865255	0.0560077	0	0	0	0.0432776	0.0354525	0	0.0354737	0.0441139	0	0.0371654	0.0540893	0	0	0.0512388	0	0	0	0	0	0	0.125073	0	0.0276956	0	0	0.0525382	0	0	0.0432559	0	0.084728	0	0
chr12:110566754-110600870	NM_031473	IFT81	0	0	0	0.0322992	0	0	0	0	0.0709473	0	0	0	0	0	0	0	0	0	0	0	0	0	0	0.0303545	0.0276956	0	0	0.0350255	0.0421339	0	0	0	0	0	0
chr12:110819556-110834257	NM_016238	ANAPC7	0	0	0	0	0	0	0	0	0	0	0	0	0	0	0	0	0.0486057	0	0	0	0	0	0	0	0	0	0	0	0	0	0	0	0	0	0
chr12:110825543-110833025	NM_016238	ANAPC7	0	0	0	0	0	0	0	0	0	0	0	0	0.0270446	0	0	0	0	0	0	0	0	0	0	0	0	0	0	0	0	0	0	0	0	0	0
chr12:110826316-110834257	NM_016238	ANAPC7	0	0	0	0	0	0	0	0	0	0.0294093	0	0	0	0	0	0	0	0	0	0	0	0	0	0	0	0	0	0	0	0	0	0	0	0	0
chr12:110893390-110895439	NM_001164373	GPN3	0	0	0	0	0	0.0288517	0	0	0	0	0	0	0	0	0.0392487	0	0	0	0	0	0	0	0	0	0	0	0	0	0	0	0.0288372	0.0341176	0	0	0
chr12:110922882-110925748	NM_013300	FAM216A	0	0.0373385	0	0	0.0373949	0	0	0	0	0	0	0	0	0	0	0	0	0	0	0	0	0	0	0	0	0	0.0378422	0	0.0280892	0	0	0	0	0	0.038013
chr12:111057640-111072584	NM_001082537	TCTN1	0	0	0	0	0	0	0	0	0	0	0	0	0	0	0.0392487	0	0	0	0	0	0	0	0	0	0	0	0	0	0	0	0	0	0	0	0
chr12:111064166-111070364	NM_001082537	TCTN1	0	0	0	0	0	0	0	0	0.0532105	0	0	0	0	0	0	0	0	0	0	0	0	0	0	0	0	0	0	0	0	0	0.0432559	0.0341176	0	0	0
chr12:111923074-111924628	NM_002973	ATXN2	0	0	0	0	0	0	0	0	0	0	0	0	0	0	0	0	0	0.0378639	0	0	0	0	0	0	0	0	0	0	0	0	0	0	0	0.0409516	0
chr12:111947352-111948386	NM_002973	ATXN2	0	0	0	0	0	0	0	0	0	0	0	0	0	0	0	0	0	0	0	0	0	0	0	0.0303545	0	0	0	0.0350255	0.0280892	0	0.0432559	0	0	0	0
chr12:111947352-111993723	NM_002973	ATXN2	0	0	0	0	0	0	0.0354525	0	0	0	0	0	0	0	0	0	0	0	0	0	0	0	0	0	0	0	0	0.0350255	0	0	0	0	0	0	0
chr12:111951160-111957880	NM_002973	ATXN2	0	0	0	0	0	0	0	0	0	0	0	0	0	0	0	0	0	0	0	0	0	0	0	0	0	0	0	0	0	0.0343866	0	0	0	0	0
chr12:111962995-111990781	NM_002973	ATXN2	0	0	0	0	0	0	0	0	0	0	0	0	0	0	0.0392487	0	0	0	0	0	0	0	0	0	0	0	0	0	0	0	0	0	0	0	0
chr12:111990083-111990781	NM_002973	ATXN2	0	0	0	0	0	0	0	0	0	0	0	0	0	0	0	0	0	0	0	0	0	0	0	0	0	0.0231303	0	0	0	0	0	0	0	0	0
chr12:111990083-111993723	NM_002973	ATXN2	0.0576837	0.0933461	0.0322571	0.0484488	0.0373949	0.0577035	0	0	0.0532105	0	0	0.0371654	0.0270447	0	0.0588731	0	0.0486057	0	0.0422512	0.069596	0.0507546	0	0	0.0303545	0.0276956	0.0231303	0.0378422	0.0350255	0.0280893	0	0.0865117	0.0341176	0.042364	0.0614275	0.0570194
chr12:111991961-111993723	NM_002973	ATXN2	0.115367	0.0373384	0	0.0645984	0	0	0	0.0427629	0.0532105	0	0	0	0.081134	0.0463008	0	0	0	0.0567958	0.0422512	0	0	0.0406619	0.0500292	0.0455318	0.0692389	0.0578257	0	0.105076	0.126402	0	0.0432559	0.0682351	0.084728	0.0409516	0
chr12:112096539-112097149	NM_006768	BRAP	0	0.0373385	0	0	0	0	0	0	0	0	0	0	0	0	0	0	0	0	0	0	0	0.0406619	0	0	0	0.0231303	0	0	0	0	0	0	0	0	0
chr12:112103442-112121111	NM_006768	BRAP	0	0	0	0	0	0	0	0	0	0	0	0	0	0	0	0	0	0	0	0	0	0	0	0	0.0415434	0	0	0	0	0	0	0	0	0	0
chr12:112116954-112121111	NM_006768	BRAP	0	0	0	0	0.0373949	0	0	0	0.0886842	0	0	0	0	0	0	0	0	0	0	0	0	0	0	0.0303545	0.0415434	0	0	0.0525382	0	0	0	0.0341176	0	0	0
chr12:112143541-112147488	NM_001136538	ACAD10	0	0	0	0	0	0	0	0	0	0	0	0	0	0.0308672	0	0	0	0	0	0	0	0	0	0	0	0	0	0	0	0	0	0	0	0	0
chr12:112303053-112308984	NM_003668	MAPKAPK5	0	0	0	0	0	0	0	0	0	0	0	0	0	0	0	0	0	0	0	0	0	0	0	0	0	0	0	0	0	0	0	0	0.042364	0	0
chr12:112370389-112381173	NM_001193453	TMEM116	0	0	0	0	0	0.0288517	0	0	0	0	0	0	0	0.0308672	0	0	0	0	0	0	0.0507546	0	0	0	0	0	0	0	0.0421339	0	0	0	0	0	0
chr12:112371689-112376014	NM_001193453	TMEM116	0	0	0	0	0	0	0	0	0	0	0	0	0	0	0.0784975	0	0	0	0	0	0	0	0	0	0	0	0	0	0	0	0	0	0	0	0
chr12:112371689-112381173	NM_001193453	TMEM116	0	0	0	0.080748	0	0.0432776	0	0	0.0709473	0	0.03444	0	0	0	0.0392487	0.0768582	0	0	0	0	0	0	0	0	0	0	0.0378422	0.0350255	0.0421339	0	0.0288372	0	0.042364	0	0
chr12:112513481-112516545	NM_024953	NAA25	0	0	0.0322571	0	0	0	0	0	0.0354737	0	0	0.0371654	0	0	0	0	0	0	0	0	0.0507546	0	0	0	0	0	0.0567634	0	0	0	0	0	0	0	0
chr12:112513481-112518938	NM_024953	NAA25	0	0	0	0	0	0	0	0	0	0	0	0	0	0	0	0	0	0	0	0	0	0	0	0	0	0	0	0	0	0	0.0288372	0	0	0	0
chr12:112583389-112586108	NM_001143906	TRAFD1	0	0	0	0	0	0	0	0	0	0	0	0	0	0	0	0	0	0	0	0	0	0	0	0	0	0.0231303	0	0	0	0	0	0	0	0	0
chr12:112613539-112614506	NM_001109662	HECTD4	0	0	0	0	0	0	0	0	0	0	0	0	0	0	0	0	0	0	0	0	0	0	0	0	0.0276956	0	0	0	0	0	0	0	0	0	0
chr12:112613539-112617201	NM_001109662	HECTD4	0	0	0	0	0	0	0	0	0	0	0	0	0.0270446	0	0	0	0	0	0	0	0	0	0	0	0	0	0	0	0	0	0	0	0.0282427	0	0
chr12:112616734-112617201	NM_001109662	HECTD4	0	0	0	0	0	0	0	0	0	0.0441139	0	0	0.0540893	0	0	0	0	0	0	0	0	0	0	0	0.0276956	0	0.0756845	0	0	0	0	0	0	0	0
chr12:112641439-112642427	NM_001109662	HECTD4	0	0	0	0	0	0	0	0	0	0	0	0	0.0270446	0	0	0	0	0	0	0	0	0.0406619	0	0	0.0276956	0	0	0	0	0	0	0	0	0	0
chr12:112641439-112664562	NM_001109662	HECTD4	0	0	0	0	0	0	0	0	0	0	0	0	0	0	0	0	0	0	0	0	0	0	0	0	0	0	0	0	0	0	0.0288372	0	0	0	0
chr12:112667501-112670889	NM_001109662	HECTD4	0	0	0	0	0	0	0	0	0	0	0	0	0	0	0	0	0	0	0.0422512	0	0	0	0	0	0	0	0	0	0	0	0	0	0	0	0
chr12:112707507-112711599	NM_001109662	HECTD4	0	0	0	0	0	0	0	0	0	0	0	0	0	0	0	0	0	0	0	0	0	0	0	0.0303545	0	0	0	0	0	0	0	0	0	0	0
chr12:112743867-112750951	NM_001109662	HECTD4	0	0	0	0	0	0	0	0	0	0	0.03444	0	0.0270446	0	0	0	0	0	0	0	0	0	0	0.0303545	0	0	0	0	0	0	0	0	0	0	0
chr12:112743867-112757546	NM_001109662	HECTD4	0	0	0	0	0	0	0	0	0	0	0	0.0371654	0	0	0	0	0	0	0	0	0	0	0	0	0	0	0	0	0	0	0	0	0	0	0
chr12:112752260-112757546	NM_001109662	HECTD4	0.0576837	0	0	0	0	0	0	0	0	0	0	0	0	0	0	0	0	0	0	0	0	0	0	0	0	0	0	0	0	0	0	0	0	0	0
chr12:112757028-112757546	NM_001109662	HECTD4	0	0	0	0	0	0	0	0	0	0	0	0	0	0	0	0	0	0	0	0	0	0	0	0	0.0276956	0	0	0	0.0280892	0	0	0	0	0	0
chr12:113266105-113285647	NM_001143854	RPH3A	0	0	0	0	0	0	0	0	0.0354737	0	0	0	0	0.123469	0	0	0	0	0	0	0	0.142317	0	0.0910636	0.12463	0	0.0567634	0.0350255	0	0	0	0	0	0	0
chr12:113319576-113325728	NM_001143854	RPH3A	0	0	0	0	0	0	0	0	0	0	0	0	0	0	0	0	0	0	0	0	0	0.0609928	0	0	0.0276956	0	0	0	0	0	0	0	0	0	0
chr12:1136913-1137738	NM_178039	ERC1	0.0576837	0.0933461	0.0483857	0.0484488	0.0934872	0	0	0	0.0886841	0.0294093	0.0688799	0.167244	0.040567	0.0308672	0	0	0	0	0.0422512	0	0	0	0.0500292	0	0.0553911	0.0231303	0.0946056	0.140102	0.0280893	0.0515799	0.0288372	0	0.042364	0	0.038013
chr12:113705647-113707650	NM_001143819	TPCN1	0	0	0	0.0322992	0.0373949	0	0	0	0	0.0294093	0	0	0	0	0	0	0	0.0378639	0	0	0	0	0	0	0	0	0	0	0	0	0	0.0341176	0	0	0
chr12:116534473-116549317	NM_015335	MED13L	0	0.0560077	0.0322571	0	0	0.0288517	0.070905	0.0285086	0.0709473	0	0.03444	0	0.0270446	0	0	0	0	0	0	0	0	0	0	0.0303545	0	0	0.0378422	0.0700509	0	0	0.0432559	0.0341176	0.0282427	0	0
chr12:117178149-117178899	NM_001109903	RNFT2	0	0	0	0	0	0	0	0	0	0	0	0	0	0	0	0	0	0	0	0	0	0	0	0	0	0	0	0	0.0280892	0	0	0	0	0	0
chr12:117271596-117274087	NM_001109903	RNFT2	0	0	0	0	0	0	0	0	0	0	0	0	0	0	0	0	0	0	0	0	0	0	0	0	0	0	0	0	0	0	0.0288372	0	0	0	0
chr12:117365827-117387511	NM_012174	FBXW8	0	0	0	0.0322992	0	0	0	0	0	0	0.0516599	0	0	0	0	0	0	0	0	0	0	0	0	0	0	0	0	0	0	0	0	0	0	0	0
chr12:117365827-117402659	NM_012174	FBXW8	0	0	0	0	0	0	0	0	0.0354737	0	0	0	0	0	0	0	0	0	0	0	0.0507546	0	0	0	0	0.0231303	0.0378422	0	0	0	0	0	0	0	0
chr12:117402501-117426674	NR_103809	AC127164.1	0	0	0.0322571	0	0	0	0	0	0	0	0	0	0	0	0	0	0	0	0	0	0	0	0	0	0	0	0	0	0	0	0	0	0	0	0
chr12:117423010-117426674	NR_103809	AC127164.1	0	0	0	0	0	0	0	0	0	0	0	0	0	0	0	0	0	0	0	0	0	0	0	0	0	0	0	0	0	0	0	0.0341176	0	0	0
chr12:118456876-118465835	NM_001130112	RFC5	0	0.0373385	0	0	0	0	0	0	0	0	0	0	0	0	0	0	0	0	0	0	0	0	0	0	0	0	0	0	0	0	0	0	0	0	0
chr12:118619175-118619412	NM_016281	TAOK3	0	0	0	0	0	0.0288517	0	0	0.0354737	0	0	0	0	0	0	0	0	0	0	0	0	0.0406619	0	0	0	0	0	0.0875637	0.0280892	0	0	0	0	0	0
chr12:118671478-118681321	NM_016281	TAOK3	0	0	0	0	0	0	0	0	0	0	0	0	0	0	0	0.0512388	0	0	0	0	0	0	0	0	0	0	0	0	0	0	0	0	0	0	0
chr12:119909798-119917006	NM_178499	CCDC60	0	0	0	0	0.0373949	0	0	0	0	0	0	0	0	0	0	0	0	0	0	0	0	0	0	0	0	0	0	0	0	0	0	0	0	0	0
chr12:12022357-12022903	NM_001987	ETV6	0	0	0	0.0484488	0	0	0	0	0	0	0.03444	0	0	0	0	0	0	0	0	0	0	0	0	0	0	0	0	0	0	0	0	0	0	0.0409516	0
chr12:120270574-120288079	NM_001206999	CIT	0	0	0	0	0	0	0	0	0	0	0	0	0	0	0	0	0.0486057	0	0	0	0	0	0	0	0	0	0	0	0	0	0	0	0	0	0
chr12:120592773-120593523	NR_039719	MIR4498	0	0.0373385	0	0.0484488	0.0747898	0	0	0	0.0709473	0	0.0688799	0	0.0270446	0.0308672	0	0	0.0486057	0.0378639	0	0	0	0	0	0	0.0415434	0	0	0	0.0702231	0	0.0576745	0.0341176	0	0	0.038013
chr12:120612964-120614020	NM_006836	GCN1	0	0	0	0	0	0	0	0	0	0	0	0	0.040567	0	0	0	0	0	0	0	0	0	0	0	0	0.0231303	0	0.0350255	0	0	0	0	0.0282427	0	0
chr12:120954369-120954591	NM_032314	COQ5	0	0	0	0	0.0373949	0	0	0	0	0	0	0	0	0	0	0	0	0	0	0	0	0	0	0	0	0	0	0	0	0	0	0	0	0	0
chr12:120992520-121001746	NM_014868	RNF10	0	0	0	0	0	0	0	0	0	0	0	0	0	0	0	0	0	0	0	0	0	0	0	0	0	0	0	0	0	0	0	0	0	0.0409516	0
chr12:120995084-120995485	NM_014868	RNF10	0	0	0.0322571	0	0	0.0288517	0.070905	0	0.0354737	0.0882279	0.03444	0	0.0946563	0.0308672	0.0392487	0.0512388	0	0	0.0422512	0	0	0	0	0	0.0692389	0	0.0756845	0.0525382	0.0842678	0	0.0288372	0	0	0.0409516	0
chr12:120995084-120998689	NM_014868	RNF10	0	0	0	0	0	0	0	0	0	0	0	0	0	0	0	0	0	0	0	0	0	0	0	0	0	0	0	0	0	0.0343866	0.0288372	0	0	0	0
chr12:121220457-121222396	NM_139015	SPPL3	0	0	0.0322571	0.0484488	0	0.129833	0.14181	0.0570173	0.106421	0.0294093	0	0.0557481	0.121701	0.0617344	0.0588731	0.0768582	0.0729086	0.0946597	0.0422512	0.034798	0	0.0813238	0.0500292	0.0607091	0.12463	0	0.132448	0.0875637	0.18258	0.0343866	0.115349	0	0.0988493	0.0614275	0
chr12:121220457-121229360	NM_139015	SPPL3	0.0576837	0	0	0	0	0	0	0	0	0	0.03444	0	0	0	0	0	0	0	0	0	0	0.0406619	0.0500292	0.0303545	0.0276956	0.0231303	0.0378422	0	0	0	0.0288372	0	0.084728	0.0614275	0
chr12:121220457-121248689	NM_139015	SPPL3	0	0	0	0	0	0	0	0	0.0354737	0	0	0	0	0.0308672	0	0	0	0	0	0	0	0	0	0	0	0	0	0	0	0	0	0	0	0	0
chr12:121853961-121855714	NM_001256858	RNF34	0	0	0	0.0645984	0	0	0	0	0	0	0	0	0	0	0	0	0	0	0	0	0	0	0	0	0	0	0	0	0	0	0	0	0	0	0
chr12:122468605-122481959	NM_001024808	BCL7A	0	0	0	0	0	0	0	0	0	0.0294093	0.03444	0	0	0	0	0	0	0	0	0	0	0	0	0	0	0	0	0	0	0	0	0	0	0	0
chr12:122701034-122702944	NM_001278304	DIABLO	0	0	0	0	0	0	0	0	0	0	0	0	0	0	0.0392487	0	0	0	0	0	0	0	0	0	0	0	0	0	0	0	0	0	0	0	0
chr12:122773035-122801402	NM_001247997	CLIP1	0	0	0	0.0484488	0	0	0	0	0	0	0	0	0	0	0	0	0	0	0	0	0	0	0	0	0	0	0.0567634	0	0	0	0	0	0.042364	0	0
chr12:122773035-122803895	NM_001247997	CLIP1	0	0	0	0	0	0	0	0	0	0	0	0	0	0	0	0	0	0	0	0	0	0	0	0	0	0	0	0.0350255	0	0	0	0	0	0	0
chr12:122817533-122826244	NM_001247997	CLIP1	0	0	0	0	0	0	0	0	0	0	0	0	0	0	0	0	0	0	0	0	0	0	0	0.0455318	0	0	0	0	0	0	0	0	0	0	0
chr12:122825299-122826244	NM_001247997	CLIP1	0	0	0	0	0	0.0288517	0	0	0.141895	0	0.03444	0.0371654	0.0676116	0.0308672	0	0	0	0	0	0	0.0507546	0	0	0	0.0553911	0	0	0.0525382	0.0421339	0	0	0	0	0	0
chr12:122837272-122839859	NM_001247997	CLIP1	0	0	0	0	0	0	0	0	0	0	0	0	0	0	0	0	0	0	0	0	0	0	0	0	0	0	0	0	0	0.0343866	0	0	0	0	0
chr12:122861935-122865105	NM_001247997	CLIP1	0	0	0.0322571	0	0	0.0432776	0	0	0	0.0294093	0	0	0	0.0308672	0	0	0	0	0	0	0	0	0	0	0	0	0	0.0350255	0	0	0	0	0.0282427	0	0
chr12:122995655-122999774	NM_023012	RSRC2	0	0	0	0	0	0	0	0	0	0	0.03444	0	0	0	0	0	0	0	0	0	0	0	0	0	0	0	0	0.0350255	0	0	0	0	0	0	0
chr12:12301875-12303972	NM_002336	LRP6	0	0	0	0	0	0	0	0	0	0	0	0	0	0	0	0	0	0	0	0	0	0	0	0	0	0	0	0	0	0	0	0	0	0.0614275	0
chr12:123030722-123032516	NM_014708	KNTC1	0	0	0	0.0322992	0	0	0	0	0	0	0	0	0	0	0	0	0	0	0	0	0	0	0	0	0	0	0	0	0	0	0.0720931	0	0	0.0409516	0
chr12:123030722-123034411	NM_014708	KNTC1	0	0	0	0	0	0	0	0	0	0.0294093	0	0	0	0	0	0	0	0	0	0	0	0	0	0	0	0	0	0	0	0	0	0	0	0	0
chr12:123052807-123061576	NM_014708	KNTC1	0	0	0	0	0	0	0	0	0	0	0	0	0	0	0	0	0	0	0	0	0	0	0	0	0	0	0	0	0	0	0.10093	0	0	0	0
chr12:123062218-123065217	NM_014708	KNTC1	0	0	0	0	0	0	0	0	0	0	0	0	0	0	0	0	0	0.0378639	0	0	0	0	0	0	0	0	0	0	0	0	0.0288372	0	0	0	0
chr12:123078822-123109235	NM_014708	KNTC1	0	0	0	0	0	0	0	0	0	0	0	0	0	0	0	0	0	0	0	0	0	0	0	0	0	0	0.0378422	0	0	0	0	0	0	0	0
chr12:123262037-123265877	NM_201435	CCDC62	0	0	0	0	0	0	0	0	0	0	0	0	0	0	0.0392487	0	0	0	0	0	0	0	0	0	0	0	0	0	0	0	0.0288372	0	0	0	0
chr12:123265710-123273476	NM_201435	CCDC62	0	0	0	0	0	0	0	0	0	0	0	0	0	0	0	0	0	0	0	0	0	0	0	0	0.0415434	0	0	0	0	0	0	0	0.042364	0	0
chr12:123270265-123273476	NM_201435	CCDC62	0	0	0	0	0	0	0	0	0	0	0	0	0	0	0	0	0	0	0	0	0	0.0406619	0	0	0	0	0	0.0350255	0	0	0	0	0	0	0
chr12:123270265-123276668	NM_201435	CCDC62	0	0	0	0	0	0	0	0	0.0354737	0	0	0	0	0	0	0	0	0	0	0	0	0	0	0	0	0	0	0	0	0	0	0	0	0	0
chr12:12332743-12340053	NM_002336	LRP6	0	0	0	0	0	0	0.0354525	0	0.0354737	0	0	0	0	0	0	0	0	0	0	0	0	0	0.0750437	0	0	0.0231303	0	0.0350255	0.0280892	0	0	0	0	0	0
chr12:123651201-123665757	NM_022782	MPHOSPH9	0	0	0	0	0	0	0	0	0	0	0	0	0	0	0	0	0	0	0	0	0	0	0	0	0.0276956	0	0	0	0	0	0	0.0341176	0	0	0
chr12:123678932-123682881	NM_022782	MPHOSPH9	0	0	0	0	0	0	0	0	0.0354737	0	0	0	0	0	0.0392487	0	0	0	0	0	0	0	0	0	0	0	0	0	0.0421339	0	0	0	0	0	0
chr12:123678932-123707674	NM_022782	MPHOSPH9	0	0	0	0	0	0	0	0	0	0	0	0	0	0	0	0	0	0	0	0	0	0	0	0	0	0	0	0	0.0280892	0	0	0	0	0	0
chr12:123678932-123712163	NM_022782	MPHOSPH9	0	0	0	0	0	0	0	0	0	0	0	0	0	0.0308672	0	0	0	0	0	0	0	0	0	0	0	0	0	0	0	0	0	0	0	0	0
chr12:123694602-123707674	NM_022782	MPHOSPH9	0	0	0	0	0	0	0	0	0	0	0	0	0	0	0	0	0	0	0	0	0	0	0	0.0303545	0	0	0	0	0	0	0	0	0	0	0
chr12:123702922-123707674	NM_022782	MPHOSPH9	0	0	0	0	0	0	0	0	0	0	0	0	0.040567	0	0	0	0	0	0	0	0	0	0	0	0	0	0	0	0	0	0	0	0	0	0
chr12:123811972-123815922	NM_001167856	SBNO1	0	0	0	0	0	0	0	0	0	0	0	0	0	0	0	0	0	0	0	0	0	0	0	0	0.0276956	0	0	0	0	0	0	0	0	0	0
chr12:123829804-123834988	NM_001167856	SBNO1	0	0	0	0	0	0	0	0	0	0	0	0	0	0	0	0	0	0	0.0422512	0	0	0	0	0	0	0	0	0.0350255	0	0	0	0	0	0	0
chr12:123832575-123834988	NM_001167856	SBNO1	0	0	0	0	0	0	0	0	0	0	0.03444	0	0	0	0	0	0	0	0	0	0	0	0	0	0	0	0	0	0	0	0	0	0	0	0
chr12:12397195-12397589	NM_002336	LRP6	0	0.0560077	0	0	0.0373949	0	0	0.0285086	0.106421	0	0	0.0743307	0.0946563	0.0463008	0	0	0.0486057	0	0.0845024	0	0	0.0406619	0.0500292	0	0.0415434	0	0.0946056	0.0350255	0.0421339	0.0687732	0.0720931	0	0	0.0614275	0
chr12:123983090-123984083	NM_178314	RILPL1	0	0	0	0.080748	0	0	0.070905	0	0.0886842	0.0441139	0	0	0	0.0463008	0.0588731	0	0	0.0378639	0.0633768	0	0	0	0	0.106241	0.0830867	0.0346954	0.0378422	0.0875637	0	0	0.0432559	0	0	0	0
chr12:124071293-124074996	NM_006815	TMED2	0	0.0560077	0	0.0322992	0	0	0	0	0	0	0.03444	0	0	0	0.0392487	0	0.0486057	0	0	0	0	0	0	0	0.0276956	0.0231303	0	0.0350255	0.0280892	0	0	0.0511764	0	0.0409516	0
chr12:124123810-124137282	NM_001271866	GTF2H3	0	0	0	0.0484488	0	0.0288517	0	0	0	0	0.0516599	0	0	0	0	0	0	0	0	0	0	0.0406619	0.0500292	0	0	0	0.0378422	0	0.0421339	0	0.0288372	0	0	0	0
chr12:124130001-124137282	NM_001271866	GTF2H3	0	0	0	0	0	0	0	0	0	0	0	0	0	0	0	0	0	0	0	0	0	0	0	0	0	0	0	0.0350255	0	0	0.0288372	0	0	0	0
chr12:124158164-124191620	NM_001143850	TCTN2	0	0	0	0	0	0	0	0	0	0	0	0	0	0.0308672	0	0	0	0	0	0	0	0	0	0	0	0	0	0	0	0	0	0	0	0	0
chr12:124172597-124175221	NM_001143850	TCTN2	0	0	0	0	0	0	0	0	0	0	0	0	0	0	0	0	0	0	0	0	0	0	0	0	0	0	0	0	0	0.0343866	0	0	0	0.0409516	0
chr12:124172597-124177270	NM_001143850	TCTN2	0	0	0	0	0	0	0	0	0	0	0	0	0	0	0	0	0	0	0	0	0	0	0	0.0303545	0	0	0	0.0350255	0.0280892	0	0	0	0	0	0
chr12:124824551-124826620	NM_001077261	NCOR2	0	0	0	0	0	0	0	0	0	0	0	0	0	0	0	0	0	0	0	0	0	0	0.0500292	0	0	0	0	0	0	0	0	0	0	0	0
chr12:124904502-124915333	NM_001077261	NCOR2	0	0.0560077	0	0	0	0	0	0	0	0	0	0	0	0	0	0	0	0	0	0	0	0	0	0.0303545	0	0	0	0	0	0	0	0	0	0	0
chr12:124904502-124922542	NM_001077261	NCOR2	0	0	0	0.0322992	0	0	0	0.0285086	0	0	0	0	0	0	0	0	0	0	0	0	0	0	0	0	0	0	0	0	0	0	0	0	0.0282427	0	0.038013
chr12:124950718-124979914	NM_001077261	NCOR2	0	0	0	0	0	0	0.0354525	0	0	0	0	0	0	0	0	0	0	0	0	0	0.0507546	0	0	0	0	0	0	0	0	0	0	0	0	0	0
chr12:12672795-12674397	NM_030640	DUSP16	0	0	0.0645142	0	0	0	0	0	0	0	0	0	0	0	0	0	0.0486057	0	0	0	0	0	0	0	0	0	0	0	0	0	0	0	0.042364	0	0
chr12:12788710-12788908	NM_001310	CREBL2	0	0	0	0	0	0	0	0	0	0	0	0	0	0	0	0	0	0	0	0	0	0	0	0	0	0	0	0	0	0	0	0.0341176	0	0	0
chr12:128899276-128900165	NM_001136103	TMEM132C	0	0	0	0.145346	0.0373949	0	0	0	0	0	0.1722	0	0	0	0	0	0.0972114	0	0	0	0	0	0	0	0	0	0	0	0	0	0	0.170588	0	0	0
chr12:1289705-1299218	NM_178039	ERC1	0	0	0.0322571	0	0	0.0721294	0.0531788	0	0.124158	0.161751	0	0	0	0	0.0588731	0	0	0	0	0	0.101509	0.0406619	0.0750437	0.121418	0.0830867	0	0	0.0700509	0	0	0.0288372	0	0.0706066	0.0409516	0.038013
chr12:129178373-129181960	NM_001136103	TMEM132C	0.0576837	0	0	0	0	0	0	0	0	0	0.03444	0	0	0	0	0	0	0	0	0	0	0	0	0	0	0	0	0	0	0	0	0	0	0	0
chr12:129293332-129299615	NM_145648	SLC15A4	0	0	0	0	0	0	0	0	0	0	0	0	0	0	0.0392487	0	0	0	0	0	0	0	0	0	0	0	0	0	0	0	0.0432559	0	0	0	0
chr12:129299319-129299615	NM_145648	SLC15A4	0	0	0	0	0	0.0577035	0	0.0285086	0.0354737	0.0441139	0	0	0.0540893	0.0463008	0	0	0	0.0378639	0.0633768	0.034798	0	0.0813238	0	0.0455318	0.0415434	0	0.0756845	0.0350255	0.0280892	0	0	0	0.042364	0	0.0570194
chr12:129360458-129383832	NM_144669	GLT1D1	0.0576837	0	0	0	0	0	0	0	0	0	0	0	0	0	0	0	0	0	0	0	0	0	0	0	0	0	0	0	0	0	0	0	0	0	0
chr12:130184354-130185243	NM_133448	TMEM132D	0	0	0	0	0	0	0	0	0	0	0	0	0.040567	0	0	0	0	0	0	0	0	0	0	0	0	0	0	0	0	0	0	0	0	0	0
chr12:133310970-133312098	NM_015114	ANKLE2	0	0	0	0	0	0	0	0	0	0	0	0	0	0	0	0	0	0	0	0	0	0	0	0	0	0	0	0	0	0	0	0	0	0	0.038013
chr12:133768074-133768589	NM_001165883	ZNF268	0	0	0	0	0	0	0	0	0	0	0.03444	0	0.0270446	0	0	0	0	0	0	0	0	0	0	0	0.0553911	0	0	0.0350255	0	0	0	0	0	0	0
chr12:1345934-1399178	NM_178039	ERC1	0	0	0	0	0	0	0	0	0	0	0	0	0	0.0463008	0	0	0	0	0.0422512	0	0	0	0	0	0	0	0	0	0	0	0	0	0	0	0
chr12:1372199-1399178	NM_178039	ERC1	0	0	0.1129	0	0	0.0721294	0	0.042763	0.230579	0.0294093	0	0.0557481	0.0811339	0.108035	0	0	0	0	0.105628	0	0.101509	0.101655	0	0.0607091	0.235412	0.0346954	0	0.0700509	0	0.0343866	0	0	0.0706066	0	0
chr12:1399017-1399178	NM_178039	ERC1	0	0	0.0483857	0	0.0560923	0	0	0	0.0354737	0.0294093	0.03444	0.0371654	0.0946563	0.108035	0.0784975	0	0	0	0.0422512	0	0	0.101655	0.0500292	0.0758863	0.0969345	0	0.0567634	0.122589	0	0.0343866	0	0	0.0282427	0	0
chr12:1399017-1481143	NM_178039	ERC1	0.173051	0	0.0645142	0	0.0560923	0.158685	0.106358	0	0.425684	0.0735232	0.03444	0.0743307	0.040567	0.0926016	0.0392487	0.102478	0	0	0.0845024	0.086995	0.0761319	0.203309	0.100058	0.151773	0.193869	0.0346954	0.0756845	0.315229	0.0280893	0	0.0720931	0	0.042364	0	0.038013
chr12:14576842-14578407	NM_018179	ATF7IP	0	0	0	0	0.0560923	0	0	0.0285086	0	0	0	0	0	0	0	0	0	0	0	0	0.0507546	0.0609928	0.0750437	0	0.0553911	0	0	0.0350255	0.0421339	0.0343866	0	0.0341176	0.0564853	0.0409516	0
chr12:14576842-14591201	NM_018179	ATF7IP	0.0576837	0	0	0	0	0	0	0	0	0	0	0	0	0	0	0	0	0	0	0	0	0	0	0	0	0	0	0	0.0561785	0	0	0	0	0	0
chr12:14599921-14610229	NM_018179	ATF7IP	0	0	0	0	0	0	0	0	0	0	0	0	0	0	0	0	0	0	0	0	0	0	0	0	0	0	0.0378422	0	0	0	0	0	0	0	0
chr12:14609494-14610229	NM_018179	ATF7IP	0	0	0	0	0	0	0.0354525	0	0	0	0	0	0	0	0	0	0	0	0	0	0	0	0	0	0	0	0.0378422	0	0.0280892	0	0	0	0	0	0
chr12:14609494-14619524	NM_018179	ATF7IP	0.0576837	0	0	0	0	0	0	0	0.0354737	0	0	0	0	0	0	0	0	0	0	0.034798	0	0	0	0	0	0	0	0	0.0280893	0	0	0	0.042364	0	0
chr12:14609494-14628902	NM_018179	ATF7IP	0	0	0	0	0	0	0	0	0	0	0	0	0	0	0	0	0	0	0	0	0	0	0	0	0	0	0	0	0	0	0	0	0.0282427	0	0
chr12:1480998-1519619	NM_178039	ERC1	0	0	0	0	0	0	0	0	0.106421	0	0	0	0	0.0308672	0	0	0	0	0	0	0	0	0	0.0303545	0.0276956	0	0	0	0	0	0	0	0	0	0
chr12:1480998-1553916	NM_178039	ERC1	0.0865255	0	0	0.0322992	0	0.0288517	0.0886313	0	0.106421	0	0	0	0.0270447	0.077168	0	0	0	0	0	0	0	0	0	0.0303545	0.0276956	0	0.0378422	0.0525382	0	0	0.0432559	0	0	0	0
chr12:15636907-15657003	NM_002848	PTPRO	0.0576837	0	0	0	0	0.0577035	0	0	0	0.0294093	0	0	0.0676116	0	0.0588731	0	0	0	0	0.052197	0	0	0	0	0.0276956	0	0	0	0.0702231	0	0	0	0.0564853	0	0
chr12:15656841-15679196	NM_002848	PTPRO	0	0	0	0	0	0	0	0	0	0	0	0	0.040567	0	0.0392487	0	0	0	0	0	0	0	0	0	0	0	0	0	0	0	0	0	0	0	0
chr12:15656841-15704605	NM_002848	PTPRO	0	0	0	0	0	0	0	0	0	0	0.03444	0	0.040567	0	0	0	0	0	0	0	0	0	0	0	0	0	0	0	0.0280892	0	0	0	0.0282427	0	0
chr12:15818689-15834236	NM_004447	EPS8	0	0	0	0	0	0	0	0	0	0	0	0	0	0	0	0	0	0	0	0	0	0	0	0	0	0	0	0	0.0280892	0	0	0	0	0	0
chr12:15822320-15823857	NM_004447	EPS8	0	0	0	0	0	0	0	0	0	0	0	0	0	0	0	0	0	0	0	0	0	0	0	0	0	0	0.0378422	0	0	0	0	0	0	0	0
chr12:16109869-16115881	NM_015954	DERA	0	0	0	0	0	0	0	0	0	0	0	0	0	0	0	0.0512388	0	0	0	0	0	0	0	0	0	0	0	0	0	0	0	0	0	0	0
chr12:19407978-19413955	NM_001143821	PLEKHA5	0	0	0	0	0	0	0	0	0	0	0	0	0	0	0	0	0	0	0	0	0	0	0	0	0	0	0.0378422	0	0	0	0	0	0	0	0
chr12:19422703-19440490	NM_001143821	PLEKHA5	0	0	0	0	0	0	0	0	0.0532105	0	0	0	0	0	0	0	0	0	0	0	0	0	0	0	0	0	0	0	0	0	0	0	0	0	0
chr12:19436213-19436679	NM_001143821	PLEKHA5	0	0	0.0322571	0	0	0	0	0	0	0	0	0	0	0	0	0	0	0	0	0	0	0.0406619	0	0	0	0	0.0378422	0	0	0	0	0	0	0	0
chr12:19496256-19501453	NM_001143821	PLEKHA5	0	0	0	0	0	0	0	0	0	0	0	0	0	0	0	0	0	0	0	0	0	0	0	0	0	0	0	0	0	0.0343866	0	0	0	0	0
chr12:19501332-19519043	NM_001143821	PLEKHA5	0	0	0	0	0	0	0	0	0	0	0	0	0	0	0	0	0	0	0	0	0	0	0	0	0	0	0.0567634	0	0	0	0	0	0	0	0
chr12:19511161-19514640	NM_001143821	PLEKHA5	0	0	0	0	0	0	0	0	0	0	0.03444	0	0	0	0	0	0	0	0	0	0	0	0	0	0	0	0.0378422	0	0	0	0	0	0	0	0
chr12:19615443-19626289	NM_001114176	AEBP2	0.0865255	0	0	0	0	0	0	0	0.124158	0	0	0	0	0	0	0	0	0.0378639	0.0633768	0	0.0507546	0	0	0	0	0	0	0.0350255	0.0702231	0	0.115349	0.0341176	0	0	0
chr12:19615443-19653155	NM_001114176	AEBP2	0	0	0	0.0322992	0	0	0	0	0	0	0	0	0	0	0	0	0	0	0	0	0	0	0	0	0	0	0.0378422	0	0	0	0	0	0	0	0
chr12:19615443-19667718	NM_001114176	AEBP2	0	0	0	0.0322992	0	0	0	0	0	0	0	0	0	0	0	0	0	0	0	0	0	0	0	0	0	0	0	0	0	0	0	0	0	0	0
chr12:19626181-19646920	NM_001114176	AEBP2	0	0	0	0	0	0	0	0	0	0	0	0	0	0	0	0	0	0	0	0	0	0	0	0	0	0	0	0	0	0	0.0720931	0	0	0	0
chr12:19626181-19653155	NM_001114176	AEBP2	0	0	0	0	0	0	0	0	0	0	0	0	0	0	0	0	0	0	0	0	0	0	0.0500292	0	0.0276956	0	0	0	0	0	0	0	0	0	0
chr12:19626181-19667718	NM_001114176	AEBP2	0	0	0	0	0	0	0	0	0	0	0	0	0	0	0	0	0	0	0	0	0	0	0	0	0	0	0	0	0	0	0	0	0	0.0614275	0
chr12:21445097-21459922	NM_021094	SLCO1A2	0	0	0	0	0	0	0	0	0	0	0	0	0	0	0	0	0	0	0	0.052197	0	0	0	0	0	0	0	0	0	0	0	0	0	0	0
chr12:22401939-22440227	NM_003034	ST8SIA1	0	0	0	0	0	0	0	0	0	0	0	0	0	0	0	0	0	0	0	0	0	0	0	0	0	0.0231303	0	0	0	0	0	0	0	0	0
chr12:22622642-22659753	NM_014802	C2CD5	0	0	0.0322571	0	0	0	0	0	0	0	0	0.0371654	0.0270446	0	0	0	0	0	0	0	0	0	0	0.0455318	0	0	0	0	0.0280892	0	0	0	0	0	0
chr12:22635490-22659753	NM_014802	C2CD5	0	0	0	0	0	0	0	0	0	0	0	0	0	0	0	0	0.0486057	0	0	0	0	0	0	0	0	0	0	0	0	0	0	0	0	0	0
chr12:22637630-22659753	NM_014802	C2CD5	0	0	0.0322571	0	0	0.0432776	0	0	0	0	0	0.0371654	0	0	0	0	0	0	0	0	0	0	0	0.0455318	0	0	0	0	0	0.0343866	0	0	0	0.0409516	0
chr12:22646156-22659753	NM_014802	C2CD5	0	0	0	0	0	0	0	0	0	0	0	0	0	0	0	0	0	0	0	0	0	0	0	0	0	0	0	0.0350255	0	0	0	0	0	0	0
chr12:22796696-22826594	NM_001039481	ETNK1	0	0.0373385	0	0.0484488	0	0	0	0	0	0	0	0	0	0	0	0	0	0	0	0	0	0	0	0	0	0	0	0	0.0842678	0	0	0	0.0282427	0	0
chr12:23998916-24048958	NM_006940	SOX5	0	0	0	0	0	0	0	0	0	0	0	0	0	0	0	0	0	0	0	0	0	0	0	0	0	0	0	0	0.0280892	0	0	0	0	0	0
chr12:24985656-24989530	NM_001178094	BCAT1	0	0	0	0	0	0	0	0	0	0	0	0	0.0270446	0	0	0	0	0	0.0845024	0	0	0	0	0	0	0	0	0	0	0	0	0	0	0	0
chr12:25297298-25314131	NM_001082972	CASC1	0	0	0	0	0	0	0	0	0	0	0	0	0	0	0	0	0	0	0	0	0	0	0	0.0303545	0.0276956	0	0	0	0.0280892	0	0	0	0	0	0
chr12:2613601-2622150	NM_000719	CACNA1C	0	0	0.0483857	0	0	0	0	0	0.0354737	0	0	0	0	0	0	0	0	0	0	0	0	0	0	0	0.0276956	0	0	0.0350255	0	0	0	0	0	0	0
chr12:26147969-26220646	NM_001164748	RASSF8	0	0	0	0	0	0	0	0	0	0	0	0	0	0	0	0	0	0	0	0	0	0	0	0	0	0	0	0	0.0280892	0	0	0	0	0	0
chr12:26208168-26220646	NM_001164748	RASSF8	0	0	0	0.0322992	0	0	0	0	0.0354737	0	0	0	0.0540893	0.0308672	0.0588731	0	0	0	0	0	0	0.0609928	0	0	0	0	0.0567634	0.0525382	0.0702231	0	0	0	0.0564853	0	0
chr12:26208211-26220646	NM_001164748	RASSF8	0	0	0	0	0	0.0288517	0	0	0.0709473	0.0294093	0	0	0	0	0.0392487	0	0.0729086	0	0	0	0	0.0406619	0	0.0303545	0.0276956	0	0	0.0350255	0.0280892	0	0.0288372	0	0	0	0
chr12:26217430-26220646	NM_001164748	RASSF8	0	0	0	0	0	0.0288517	0	0	0	0	0	0	0	0	0	0	0	0	0	0	0	0	0	0	0	0	0	0	0.0280892	0	0	0	0	0	0
chr12:26834806-26869175	NM_002223	ITPR2	0	0	0	0	0.0373949	0	0	0	0	0	0	0	0	0	0	0	0	0	0	0	0	0	0	0	0	0	0	0	0	0	0	0	0	0	0
chr12:27075548-27081838	NM_018164	INTS13	0	0	0	0.0322992	0	0	0	0	0	0	0	0	0	0	0	0	0	0	0	0	0	0	0	0	0	0	0	0	0	0	0.0288372	0	0	0	0
chr12:27143382-27152609	NM_016551	TM7SF3	0	0	0	0	0.0373949	0	0	0	0	0	0	0	0	0	0	0	0	0	0	0	0	0	0	0	0	0	0	0	0	0	0	0	0	0	0
chr12:27143382-27156323	NM_016551	TM7SF3	0	0	0	0	0	0	0	0	0	0	0	0	0	0	0	0	0	0.0378639	0	0	0	0	0	0	0	0	0	0	0	0	0.0288372	0	0	0	0
chr12:27149674-27152609	NM_016551	TM7SF3	0	0	0	0	0	0	0	0	0	0	0	0	0	0	0	0.0512388	0	0	0	0	0	0	0	0	0	0.0231303	0	0	0	0	0	0	0	0	0
chr12:27867712-27877119	NM_001190864	MRPS35	0.115367	0.130685	0.0483857	0.0968976	0.0747898	0.0865552	0.124084	0.0855259	0.124158	0.0882279	0.03444	0.0557481	0.0270447	0.0617344	0.0784975	0	0.0729086	0	0.0845024	0	0.0761319	0.0406619	0	0.0910636	0.180021	0.0231303	0	0.140102	0.0561785	0.206319	0.0576745	0	0.0988493	0.0819033	0.038013
chr12:28378727-28412375	NM_018318	CCDC91	0.0865255	0	0.0645142	0	0	0.0721294	0	0	0.124158	0.0441139	0.0516599	0	0.0270447	0	0	0	0	0	0	0	0	0.0406619	0.0500292	0	0.138478	0.0231303	0	0.0350255	0.0561785	0.0343866	0	0.0852939	0.0706066	0	0
chr12:28378727-28460682	NM_018318	CCDC91	0	0	0	0	0	0	0	0	0	0	0	0	0	0	0	0	0	0	0	0	0	0	0	0	0	0	0	0	0	0	0	0	0	0.0614275	0
chr12:28408513-28412375	NM_018318	CCDC91	0	0	0	0	0	0	0	0	0.0354737	0	0	0	0	0	0	0	0	0	0	0	0	0	0.0500292	0	0	0	0	0	0	0	0	0	0	0	0
chr12:28408513-28460682	NM_018318	CCDC91	0.0865255	0.0373384	0	0	0	0.0577035	0	0	0.0532105	0	0	0	0	0	0	0	0	0	0	0	0	0	0	0	0.0276956	0.0231303	0	0.0350255	0	0	0	0	0	0	0
chr12:28457558-28544344	NM_018318	CCDC91	0	0	0	0	0	0	0	0	0	0	0	0	0	0	0	0	0	0.0378639	0	0	0	0	0	0	0	0	0	0	0	0	0	0	0	0	0
chr12:28458581-28460682	NM_018318	CCDC91	0.31726	0.168023	0.1129	0.0484488	0.0934872	0.158685	0.0531788	0.128289	1.02874	0.367616	0.03444	0.222992	0.135223	0.154336	0.156995	0.0512388	0.0729086	0.0946597	0.253507	0.069596	0.101509	0.345626	0.175102	0.379432	0.415434	0.0346954	0.529791	0.280204	0.140446	0.0515799	0.0576745	0.0682351	0.141213	0.0819033	0.190065
chr12:28458581-28544344	NM_018318	CCDC91	0.0865255	0	0	0.0322992	0.0373949	0.0577035	0.0886313	0	0.195105	0.0294093	0	0	0	0	0	0.0768582	0	0	0.0845024	0	0.0761319	0.0406619	0.100058	0.0455318	0.0692389	0	0.0756845	0.0700509	0.0561785	0.0687732	0.0576745	0	0.042364	0	0
chr12:2929251-2930958	NM_018463	ITFG2	0	0.0373385	0	0	0	0	0.0354525	0	0.0886842	0	0	0.0371654	0	0	0	0	0	0	0	0	0	0.0609928	0	0	0	0	0	0	0	0.0343866	0.0288372	0.0341176	0	0	0
chr12:3018694-3031568	NM_001160408	TULP3	0	0	0	0	0	0	0	0	0	0	0.03444	0	0	0	0	0	0	0	0	0	0	0	0	0	0	0	0	0	0	0	0	0	0	0	0
chr12:30822116-30837391	NM_001190995	IPO8	0	0	0	0	0	0	0	0	0	0	0	0	0	0	0	0.0512388	0	0	0	0	0	0	0	0.0303545	0	0	0	0	0	0	0	0	0	0	0
chr12:30866718-30877385	NM_001002259	CAPRIN2	0	0	0	0	0	0	0	0	0	0	0	0	0	0	0	0	0.0486057	0	0	0	0	0	0	0	0.0276956	0	0	0	0	0	0	0	0	0	0
chr12:31545200-31545630	NM_144973	DENND5B	0	0	0	0	0	0	0	0	0	0	0	0	0.0270446	0	0.0392487	0	0	0	0	0	0	0	0.0500292	0	0	0	0	0.0525382	0	0	0	0	0	0	0
chr12:31566369-31579358	NM_144973	DENND5B	0	0	0	0	0	0	0	0	0.0532105	0	0	0	0	0	0	0	0	0	0	0	0	0	0	0	0.0276956	0	0	0	0	0	0	0	0	0	0
chr12:31576530-31577621	NM_144973	DENND5B	0	0	0	0	0	0	0	0	0	0	0	0	0.0270446	0	0	0	0	0	0	0	0	0	0	0	0	0	0	0	0	0	0.0288372	0	0	0	0.038013
chr12:31576530-31586182	NM_144973	DENND5B	0	0	0	0	0	0	0	0	0.0354737	0	0	0	0	0	0	0	0	0	0	0	0	0	0	0	0	0	0	0	0	0	0	0	0	0	0
chr12:31576530-31600703	NM_144973	DENND5B	0	0	0	0	0	0	0	0	0	0	0	0	0	0	0	0	0	0	0	0	0	0	0	0	0	0	0	0.0350255	0	0	0	0	0	0	0
chr12:31586088-31595859	NM_144973	DENND5B	0	0	0	0.0322992	0	0	0	0	0	0	0	0	0	0	0	0	0	0	0	0	0	0	0	0	0	0	0	0	0	0	0	0	0	0	0
chr12:31586088-31600703	NM_144973	DENND5B	0	0	0	0	0	0	0	0	0.0354737	0	0	0	0.0270446	0	0	0	0	0	0	0	0	0	0	0	0	0	0	0	0	0	0	0	0.042364	0	0
chr12:31595708-31600703	NM_144973	DENND5B	0	0.0373385	0.0322571	0.0484488	0	0.0577035	0	0.0285086	0.124158	0.0735232	0	0	0.0540893	0.077168	0.117746	0	0	0	0.0422512	0	0	0.0609928	0	0.0455318	0.0969345	0	0.0756845	0.0700509	0.0421339	0	0	0	0.0706066	0.0409516	0
chr12:31595708-31613315	NM_144973	DENND5B	0	0	0	0	0	0	0	0	0.0354737	0	0	0	0	0	0	0	0	0	0	0	0	0	0	0	0	0	0	0	0	0	0	0	0	0	0
chr12:31595708-31648853	NM_144973	DENND5B	0	0	0	0	0	0	0	0	0	0	0	0	0	0	0	0	0	0	0	0	0	0	0	0	0	0	0	0	0.0280892	0	0	0	0	0	0
chr12:31604873-31648853	NM_144973	DENND5B	0	0	0	0	0	0	0	0	0	0	0	0	0	0	0	0.0512388	0	0	0	0	0	0	0	0	0.0415434	0	0	0	0.0280892	0	0.0288372	0	0	0	0
chr12:31648743-31652605	NM_144973	DENND5B	0	0	0	0	0	0	0	0	0	0	0	0	0	0	0	0	0	0	0	0	0	0	0	0	0	0	0	0	0	0	0	0	0.0282427	0	0
chr12:31854796-31862359	NM_001113402	AMN1	0	0	0	0	0	0	0	0	0	0	0	0	0	0	0	0	0	0	0	0	0	0	0	0	0.0276956	0	0	0	0	0	0	0	0	0	0
chr12:32133811-32140256	NM_018169	KIAA1551	0	0	0.0322571	0	0	0	0	0	0	0	0	0	0	0	0	0	0	0	0	0	0	0	0	0	0	0	0	0	0	0	0	0	0	0	0
chr12:32480394-32481489	NM_001003398	BICD1	0	0.0373385	0.0483857	0	0.0373949	0	0.070905	0	0.0354737	0.0882279	0.0688799	0	0.121701	0	0.0588731	0.0512388	0.0486057	0	0	0.034798	0	0.0813238	0.0500292	0.0910636	0.0415434	0.0231303	0.0756845	0.0525382	0.0561785	0.0687732	0.0288372	0	0.084728	0	0.038013
chr12:32729199-32764217	NM_139241	FGD4	0.0576837	0	0	0	0	0	0	0	0.0354737	0	0	0	0	0	0.0588731	0	0	0	0	0	0	0.0406619	0.0500292	0	0	0	0.0756845	0.0350255	0.0702231	0	0	0.0511764	0.112971	0	0.038013
chr12:32734893-32764217	NM_139241	FGD4	0.0576837	0	0	0.0322992	0	0	0	0	0	0	0	0	0	0	0	0	0	0	0	0	0	0	0	0	0	0	0	0	0.0842678	0	0	0	0.0282427	0	0
chr12:32734893-32778713	NM_139241	FGD4	0	0	0	0	0	0	0	0	0	0	0	0	0	0	0	0	0	0	0	0	0	0	0	0	0	0	0	0	0.0280892	0	0	0	0	0	0
chr12:32734893-32786623	NM_139241	FGD4	0	0.0373385	0	0	0	0	0	0	0	0	0	0	0	0	0	0	0	0	0	0	0	0	0	0	0	0	0	0	0.0280892	0	0	0	0	0	0
chr12:32751430-32754357	NM_139241	FGD4	0	0	0	0.0484488	0	0	0	0	0	0	0	0	0	0	0	0	0	0	0	0	0.0507546	0.0406619	0.0500292	0	0	0	0	0	0.0280892	0	0	0.0341176	0	0	0
chr12:32751430-32764217	NM_139241	FGD4	0.201893	0.0746769	0	0.0968976	0.0560923	0.115407	0.070905	0.0285086	0.230579	0.147046	0.0860999	0.0557481	0.0676116	0.0926016	0.0588731	0.230575	0.145817	0	0	0	0.126886	0.182979	0	0.106241	0.0553911	0.0346954	0.0946056	0.0700509	0.491562	0	0.0720931	0.0682351	0.155335	0.0409516	0.133045
chr12:32751430-32778713	NM_139241	FGD4	0	0	0	0	0	0.0288517	0	0	0	0	0.03444	0	0	0	0	0	0	0	0	0	0	0	0	0	0	0	0	0	0	0	0	0	0	0	0.038013
chr12:32760890-32764217	NM_139241	FGD4	0.0865255	0	0.0322571	0	0.0560923	0	0.0354525	0	0.195105	0.117637	0.0516599	0.0371654	0.121701	0.077168	0	0	0	0	0	0	0	0.0609928	0.100058	0.0910636	0.0553911	0	0.0756845	0.105076	0.0842678	0	0	0.0682351	0.21182	0	0.0570194
chr12:32772631-32786623	NM_139241	FGD4	0.115367	0	0	0	0	0.0288517	0	0	0	0	0	0	0	0	0	0	0	0	0	0	0	0	0	0	0	0	0	0	0	0	0	0	0.0282427	0	0
chr12:32861086-32871697	NM_001278463	DNM1L	0	0	0	0	0	0	0	0	0	0	0	0	0	0	0	0	0	0	0	0	0	0	0	0	0	0	0	0	0.0421339	0	0.0288372	0	0	0	0
chr12:32871576-32875567	NM_001278463	DNM1L	0	0	0	0	0	0	0	0	0	0	0	0	0	0	0	0	0	0	0	0	0	0.0406619	0	0	0	0	0	0	0	0	0	0	0	0	0
chr12:3931038-3973123	NM_020367	PARP11	0	0	0	0	0	0	0.0531788	0	0	0	0	0	0	0	0	0	0	0	0	0	0	0	0	0	0	0	0	0	0	0	0	0	0	0	0
chr12:39750633-39757015	NM_001173463	KIF21A	0	0	0	0	0	0	0	0	0	0	0	0	0	0	0	0	0	0	0	0	0	0	0	0.0303545	0	0	0	0	0	0	0	0	0	0	0
chr12:401924-427627	NM_001042603	KDM5A	0	0	0	0	0	0	0	0	0	0	0	0	0	0	0	0	0	0	0	0	0	0.0406619	0	0	0	0	0	0	0	0	0	0	0	0	0
chr12:40422102-40442012	NM_052885	SLC2A13	0	0.0373385	0.0322571	0	0	0	0	0	0	0	0	0	0	0	0	0	0	0.0378639	0.0422512	0	0	0	0	0	0	0	0	0	0	0	0.0432559	0	0	0	0
chr12:41302158-41318454	NM_001256063	CNTN1	0	0	0	0	0	0	0	0	0	0	0	0	0.040567	0	0	0	0	0	0	0	0	0	0	0	0	0	0	0	0.0842678	0	0	0	0	0	0
chr12:41302158-41353036	NM_001256063	CNTN1	0	0	0	0	0	0	0	0	0	0	0	0	0	0	0	0	0	0.0378639	0	0	0	0	0	0	0	0	0	0	0	0	0	0	0	0	0
chr12:41312440-41337972	NM_001256063	CNTN1	0	0	0	0	0	0	0	0	0	0	0	0	0.0270446	0	0	0	0	0	0.0422512	0	0	0	0	0	0	0	0	0	0	0	0	0	0	0	0
chr12:41333136-41410718	NM_001256063	CNTN1	0	0	0	0	0	0	0	0	0	0	0	0	0.0270446	0	0	0	0	0	0	0	0	0	0	0	0	0	0	0	0	0	0	0	0	0	0
chr12:41374710-41423021	NM_001843	CNTN1	0	0	0	0	0	0	0	0	0	0	0	0	0	0	0	0	0	0	0	0	0	0	0	0	0	0	0	0	0.0280892	0	0	0	0	0	0
chr12:41408029-41423021	NM_001843	CNTN1	0	0	0	0	0	0	0	0	0	0	0	0	0.040567	0	0	0	0	0	0	0	0.0507546	0	0	0	0	0	0	0	0.0280892	0	0	0	0	0	0
chr12:42604156-42604482	NM_001190977	YAF2	0.115367	0	0.241928	0	0.0747898	0	0	0.0285086	0.141895	0.147046	0.10332	0.0557481	0.108179	0.185203	0.137371	0.0768582	0	0.0567958	0.0633768	0.034798	0	0.0406619	0	0.0910636	0.235412	0.0693908	0.132448	0.175127	0.0421339	0.0859664	0.187442	0.0682351	0.112971	0.0409516	0
chr12:42604156-42606286	NM_001190977	YAF2	0	0	0	0	0	0	0	0	0	0	0	0	0	0	0	0	0	0	0	0	0	0	0	0	0	0.0231303	0	0	0	0	0.0432559	0	0	0	0
chr12:42711141-42717906	NM_033114	ZCRB1	0	0	0	0	0	0	0	0	0	0.0294093	0	0	0	0	0	0	0	0	0	0	0	0	0	0	0	0	0.0567634	0	0.0280892	0	0	0	0	0	0
chr12:42745686-42792796	NM_201438	PPHLN1	0	0.0560077	0	0.0645984	0	0	0	0	0	0	0	0	0	0	0.0392487	0	0	0	0	0	0	0	0	0	0	0	0.0378422	0	0	0	0.0576745	0.0511764	0.0564853	0	0
chr12:42768664-42792796	NM_201438	PPHLN1	0	0	0	0	0	0	0	0	0	0	0	0	0	0	0	0	0	0	0	0	0	0	0	0	0	0	0	0	0	0	0	0	0	0	0.038013
chr12:44136259-44142412	NM_001098614	PUS7L	0	0	0	0	0	0	0	0	0	0	0	0	0	0	0	0	0	0	0	0	0	0.0406619	0	0	0.0276956	0	0	0	0	0	0	0	0	0	0
chr12:45097508-45108524	NM_001145109	NELL2	0	0	0	0	0	0	0	0	0	0	0	0	0	0	0	0	0	0	0	0	0	0	0	0	0	0	0	0	0	0	0.0576745	0.0341176	0	0	0
chr12:45168529-45173805	NM_001145109	NELL2	0	0	0	0	0	0	0	0	0	0	0	0	0	0	0	0	0	0	0	0	0	0	0	0	0.0415434	0	0	0	0	0	0	0	0	0	0
chr12:459786-461490	NM_001042603	KDM5A	0	0	0	0	0	0	0	0	0	0.0294093	0	0	0	0	0	0	0	0	0	0	0	0	0	0	0	0	0	0	0	0	0	0	0	0	0
chr12:459786-463400	NM_001042603	KDM5A	0	0	0.0483857	0	0	0	0	0	0	0	0	0	0.0270446	0	0	0	0	0	0	0	0	0	0	0	0	0	0	0	0	0	0	0	0	0.0409516	0
chr12:459786-465703	NM_001042603	KDM5A	0	0	0	0	0	0	0	0	0	0	0	0	0	0	0	0	0	0.0378639	0	0	0	0	0	0	0	0	0	0	0	0	0	0	0	0	0
chr12:4609303-4628046	NM_020374	C12orf4	0	0	0	0	0	0	0	0	0	0	0	0	0	0	0	0	0	0	0	0	0	0	0	0	0.0276956	0	0	0	0.0280892	0	0	0	0	0	0
chr12:46205200-46215270	NM_152641	ARID2	0	0	0	0	0	0.0288517	0	0	0	0	0	0	0	0	0	0	0	0	0	0	0	0	0	0	0	0	0	0	0	0	0	0	0	0	0
chr12:46230371-46233279	NM_152641	ARID2	0.0576837	0	0	0.0322992	0	0.0432776	0	0	0	0.0294093	0.03444	0	0	0.0308672	0.0588731	0	0	0	0	0	0.0507546	0.0609928	0.0500292	0.0455318	0	0	0	0.0525382	0	0	0	0.0341176	0.0282427	0	0
chr12:46230371-46254732	NM_152641	ARID2	0	0	0	0	0	0	0	0	0	0	0	0	0	0	0	0	0	0	0	0	0.0507546	0	0	0	0	0	0	0	0	0	0	0	0	0	0
chr12:46230371-46287504	NM_152641	ARID2	0.0576837	0	0	0	0	0	0	0	0	0	0	0	0	0	0	0	0	0	0	0	0	0	0	0	0	0	0	0	0	0	0	0	0	0	0
chr12:46319924-46322642	NM_004719	SCAF11	0	0	0.0483857	0.080748	0.14958	0.0577035	0.0354525	0.0285086	0	0.0294093	0.0516599	0.0557481	0.0270446	0	0.0392487	0	0	0	0	0	0	0.0406619	0	0.0910636	0.0276956	0.0231303	0	0.0700509	0.0280892	0.10316	0.0865117	0	0.084728	0.0614275	0.0760259
chr12:46339031-46357971	NM_004719	SCAF11	0	0	0	0	0	0	0	0	0	0	0	0	0	0	0	0	0.0486057	0	0	0	0	0	0	0	0	0	0	0	0	0	0	0	0	0	0
chr12:4634419-4645385	NM_020374	C12orf4	0.0576837	0	0	0	0	0	0	0	0	0	0	0	0	0	0	0	0	0	0	0	0	0	0	0	0	0	0	0	0	0	0	0	0	0	0
chr12:46591502-46592526	NM_001278389	SLC38A1	0	0	0	0	0	0	0	0	0	0	0	0	0.0270446	0	0	0	0	0	0	0	0	0	0	0	0	0	0	0	0	0	0	0	0	0	0
chr12:46622935-46637097	NM_001278389	SLC38A1	0	0.0746769	0.0806428	0.080748	0.112185	0.173111	0.177263	0.0855259	0.301526	0.0735232	0.03444	0.0371654	0.135223	0.200637	0.215868	0.128097	0	0	0.0422512	0	0.152264	0.121986	0.0750437	0.106241	0.207717	0.150347	0.208132	0.210153	0.168536	0	0.230698	0.153529	0	0.307137	0
chr12:46633461-46637097	NM_001278389	SLC38A1	0	0.149354	0.0483857	0.0322992	0	0.100981	0	0.0855259	0.0532105	0	0.03444	0.0929134	0.0946563	0.0617344	0.137371	0	0	0	0	0	0.0507546	0	0	0.0303545	0.180021	0.0346954	0.113527	0.105076	0.0280892	0	0.0720931	0.0682351	0	0	0
chr12:46633461-46648719	NM_001278389	SLC38A1	0	0	0	0	0	0	0	0	0	0	0	0	0	0	0	0	0	0	0	0	0	0	0	0	0.0276956	0	0	0	0	0	0.0288372	0	0	0	0
chr12:48457492-48495299	NM_001267595	SENP1	0	0	0	0	0	0	0	0	0	0	0	0	0	0	0	0	0	0	0	0	0	0	0	0	0	0	0	0	0	0	0.0288372	0	0	0	0
chr12:48477373-48491907	NM_001267595	SENP1	0	0	0	0.0484488	0.0373949	0	0	0	0.0709473	0	0.03444	0	0.0270446	0	0	0	0	0	0	0	0	0	0	0	0	0	0	0	0	0	0.0288372	0	0	0	0
chr12:49883247-49884514	NM_023071	SPATS2	0	0	0	0	0	0	0	0	0	0	0	0	0	0	0	0	0	0	0	0	0	0.0406619	0.0500292	0.0303545	0.0415434	0	0.0756845	0.0350255	0	0	0	0	0.0282427	0	0
chr12:49888523-49893988	NM_023071	SPATS2	0	0	0	0	0	0	0	0	0	0	0	0.0371654	0	0	0	0	0	0	0	0	0	0	0	0	0	0	0	0	0	0	0	0	0	0.0409516	0
chr12:50059614-50062337	NM_175736	FMNL3	0	0	0	0	0	0	0	0	0	0	0	0	0	0.0308672	0	0	0	0.0378639	0	0	0	0	0	0	0	0	0	0	0	0	0	0	0	0	0
chr12:50385780-50386438	NM_001126103	RACGAP1	0	0	0	0	0.0373949	0.0288517	0.0531788	0	0	0	0	0	0.0270446	0	0	0	0	0	0	0	0	0	0	0	0	0	0	0	0	0	0	0	0	0	0
chr12:50488219-50490755	NM_003076	SMARCD1	0	0.0373385	0	0	0	0	0	0	0	0	0	0	0	0.0308672	0	0	0	0	0	0	0	0	0	0	0.0276956	0	0	0	0.0561785	0	0	0	0	0	0
chr12:50821544-50822873	NM_001170804	LARP4	0	0	0	0.0484488	0	0	0	0	0	0	0	0	0	0	0	0	0	0	0	0	0	0	0	0.0303545	0	0	0	0	0	0	0	0	0	0	0
chr12:50821544-50824353	NM_001170804	LARP4	0.115367	0	0	0.0322992	0	0	0	0	0	0	0	0.0557481	0	0	0	0	0	0	0	0	0	0	0	0	0	0	0	0	0	0	0.0720931	0	0	0	0
chr12:50821544-50831621	NM_001170804	LARP4	0	0	0	0	0	0	0	0	0	0	0	0.0371654	0	0	0	0	0	0	0	0	0	0.0406619	0	0	0	0	0	0	0	0	0.0432559	0	0	0	0
chr12:50821544-50855130	NM_001170804	LARP4	0	0	0	0	0	0	0	0	0	0	0	0	0	0	0	0	0	0	0	0	0	0	0	0	0	0	0	0	0	0	0.0288372	0	0	0	0.0570194
chr12:51079615-51090958	NM_173602	DIP2B	0	0	0	0	0	0	0	0	0	0	0.03444	0	0	0	0	0	0	0	0	0	0	0	0	0	0	0	0	0	0	0	0	0	0	0	0
chr12:51173922-51189792	NM_005171	ATF1	0	0	0.0322571	0	0	0	0	0	0	0	0	0	0	0	0	0	0	0	0	0	0	0	0	0	0	0	0	0	0	0	0	0	0	0	0
chr12:51173922-51203372	NM_005171	ATF1	0	0	0	0	0	0	0	0	0	0	0	0	0	0	0	0	0.0972114	0	0	0	0	0	0	0	0	0	0	0	0	0	0	0	0	0	0
chr12:51207792-51208222	NM_005171	ATF1	0	0.0373385	0	0	0	0	0	0	0	0	0	0	0	0	0	0	0	0	0	0	0	0	0	0.0303545	0	0	0	0	0	0	0	0	0	0	0
chr12:51402258-51404549	NM_001174126	SLC11A2	0	0	0	0.0322992	0	0	0	0	0	0	0	0	0	0	0	0	0	0	0	0	0	0	0	0	0	0	0	0	0	0	0	0	0	0	0
chr12:51449617-51450285	NM_001243689	LETMD1	0	0.0373385	0	0	0	0	0	0	0	0.0294093	0	0	0	0.0308672	0	0	0	0	0	0	0	0	0	0	0	0	0	0	0.0280892	0	0.0288372	0	0	0	0
chr12:514676-527802	NM_001130147	CCDC77	0	0	0	0	0	0	0	0	0	0	0	0	0	0	0	0	0.0486057	0	0	0	0	0	0	0	0	0	0	0	0	0	0.0288372	0	0	0	0
chr12:51467605-51467865	NR_045072	CSRNP2	0	0	0.0483857	0	0	0.0577035	0	0	0.0709473	0	0	0	0.0676116	0	0.0588731	0	0	0	0	0	0	0	0	0	0.0415434	0.0231303	0.0378422	0.0525382	0.0561785	0	0	0	0.042364	0	0
chr12:51497452-51497986	NM_001173452	TFCP2	0	0	0	0	0	0	0	0	0	0	0	0	0	0	0	0	0	0	0	0	0	0	0	0	0.0553911	0	0	0	0	0	0.0432559	0	0	0	0
chr12:52077957-52081003	NM_001177984	SCN8A	0	0	0.0322571	0	0	0	0	0	0	0	0.03444	0	0	0	0.0392487	0	0	0	0	0	0	0	0	0	0	0	0	0	0	0	0	0.0341176	0	0	0
chr12:52077957-52082633	NM_001177984	SCN8A	0	0	0	0	0	0	0.0354525	0	0	0	0	0	0	0	0	0	0	0	0	0	0	0	0	0	0	0	0	0	0.0280892	0	0	0	0	0	0
chr12:52077957-52082880	NM_001177984	SCN8A	0	0	0.0322571	0	0	0	0	0	0	0	0	0	0	0	0	0	0	0	0	0	0	0	0	0	0	0	0	0	0	0	0	0	0	0	0
chr12:52077957-52100499	NM_001177984	SCN8A	0	0	0	0	0	0	0	0	0	0	0	0.0371654	0	0	0	0	0	0	0	0	0	0	0	0	0	0	0	0	0	0	0	0	0	0	0
chr12:52139686-52145377	NM_001177984	SCN8A	0	0	0	0	0	0	0.0354525	0	0.0354737	0.0441139	0.0516599	0	0.0270446	0	0.0588731	0	0.0486057	0	0	0.034798	0	0	0	0.0455318	0.0276956	0.0346954	0	0.0525382	0.0280892	0	0.0576745	0	0.0282427	0	0
chr12:52380601-52385777	NM_004302	ACVR1B	0	0.0373385	0	0	0	0.0288517	0	0	0	0	0	0	0	0	0.0392487	0	0	0.0378639	0	0	0	0	0	0	0	0	0	0	0	0	0	0	0	0	0
chr12:53670403-53671011	NM_012291	ESPL1	0	0	0	0	0	0	0	0	0	0	0	0	0	0	0	0	0	0	0	0.034798	0	0	0	0	0	0	0	0	0	0	0	0	0	0	0
chr12:53775442-53803345	NM_001251825	SP1	0	0	0	0	0	0	0	0	0	0	0	0	0	0	0	0	0	0	0	0	0	0	0	0	0	0	0	0	0	0	0	0.0341176	0	0	0
chr12:537934-547720	NM_001130147	CCDC77	0	0	0	0	0	0	0	0	0.0354737	0	0	0	0	0	0	0	0	0	0	0	0	0	0	0	0	0	0	0	0	0	0	0	0	0	0
chr12:541031-547720	NM_001130147	CCDC77	0	0	0	0	0	0	0	0	0	0	0	0	0	0	0	0	0	0	0	0	0	0	0	0	0.0276956	0	0	0	0	0	0	0	0	0	0
chr12:56563312-56563992	NM_001130420	SMARCC2	0	0	0	0	0	0	0	0	0	0.0294093	0.03444	0.0371654	0	0	0	0	0	0	0	0	0	0	0	0	0	0	0	0	0	0	0.0288372	0	0	0	0
chr12:56826809-56828015	NM_003920	TIMELESS	0	0	0	0	0	0	0	0	0	0	0	0	0	0	0	0	0	0	0	0	0	0	0	0	0	0	0	0	0.0280892	0	0.0288372	0	0	0	0
chr12:5684999-5687684	NM_001278596	ANO2	0	0	0	0	0	0	0	0	0	0	0	0	0	0	0	0	0	0	0	0	0.0507546	0	0	0	0	0	0	0	0	0	0	0	0	0	0
chr12:5708649-5724463	NM_001278596	ANO2	0	0	0	0	0	0.0288517	0.0354525	0	0	0	0	0	0	0	0	0.0512388	0	0	0	0	0.0507546	0	0	0	0	0	0	0	0	0	0	0	0.0282427	0	0
chr12:5721821-5724463	NM_001278596	ANO2	0	0	0	0	0	0	0	0	0	0	0	0	0	0	0	0	0	0	0	0	0	0	0	0	0	0	0	0	0.0421339	0	0	0	0	0	0
chr12:57674140-57697000	NM_014925	R3HDM2	0	0	0	0	0	0	0	0	0	0	0	0	0	0	0	0.0512388	0	0	0	0	0	0	0	0	0	0	0	0	0	0	0	0	0	0	0
chr12:57682639-57690334	NM_014925	R3HDM2	0	0	0.0322571	0	0	0	0	0	0	0	0	0	0	0	0	0	0	0	0	0	0	0	0	0	0	0	0	0	0	0	0	0	0	0	0
chr12:57682791-57690334	NM_014925	R3HDM2	0	0	0	0	0	0	0	0	0	0	0	0	0	0.0308672	0	0	0	0	0	0	0	0.0406619	0	0	0.0415434	0	0	0	0	0	0.0288372	0.0341176	0	0	0
chr12:57861115-57862007	NM_001160045	GLI1	0	0	0	0	0	0	0	0	0	0	0	0.0371654	0	0	0	0	0	0	0	0	0	0	0	0	0	0	0	0	0	0	0	0	0	0	0
chr12:58340777-58347472	NM_033276	ATP23	0	0	0	0	0	0	0.0354525	0	0.0532105	0	0	0.0371654	0	0	0	0	0	0	0	0	0	0	0	0	0.0553911	0	0	0	0.0421339	0	0	0	0.0282427	0	0
chr12:5841685-5853483	NM_001278596	ANO2	0	0	0	0	0	0	0	0	0	0	0	0	0	0	0	0.0768582	0	0	0	0	0	0	0	0	0	0	0	0	0.0280892	0	0	0	0	0	0
chr12:5841685-5860136	NM_001278596	ANO2	0	0	0	0	0	0	0	0	0	0	0	0.0371654	0	0	0	0	0	0	0	0	0	0	0	0	0	0	0	0	0.0561785	0	0	0	0.042364	0	0
chr12:5841685-5916534	NM_001278596	ANO2	0	0	0	0	0	0.0577035	0.0886313	0	0	0	0	0	0	0	0	0.0512388	0	0	0	0.069596	0.126887	0	0	0	0	0	0	0	0.126402	0	0	0	0.141213	0	0
chr12:5848482-5860136	NM_001278596	ANO2	0	0	0	0	0	0.0288517	0	0	0	0	0	0	0	0	0	0	0	0	0	0	0	0	0.0500292	0	0	0	0	0	0.0280892	0	0	0	0	0	0
chr12:5848482-5941769	NM_001278596	ANO2	0	0	0	0	0	0	0	0	0	0	0	0	0	0	0	0	0	0	0	0	0	0	0	0	0	0	0	0	0.0561785	0	0	0	0	0	0
chr12:5853322-5941769	NM_001278596	ANO2	0	0	0	0	0	0	0	0	0	0	0	0	0	0	0	0	0	0	0	0	0	0	0	0	0	0	0	0	0.0280892	0	0	0	0	0	0
chr12:5860001-5941769	NM_001278596	ANO2	0.0865255	0	0	0	0	0	0.0354525	0	0	0	0	0	0	0	0	0.0512388	0	0	0	0	0.0507546	0	0	0	0	0	0	0	0.0280893	0	0	0	0	0	0
chr12:5908672-5941769	NM_001278596	ANO2	0.346102	0	0	0	0	0.0865552	0.106358	0	0	0	0	0	0	0	0	0.102478	0	0	0	0	0.126886	0	0	0	0	0	0	0	0.449428	0	0	0	0.127092	0	0.038013
chr12:5915217-5941769	NM_001278596	ANO2	0.115367	0	0	0	0	0.0432776	0.0354525	0	0	0	0	0	0	0	0	0.0512388	0	0	0	0	0.101509	0	0	0	0	0	0	0	0.0983124	0	0	0	0	0	0
chr12:5936934-5941769	NM_001278596	ANO2	0.144209	0	0	0	0	0.0432776	0.0531788	0	0	0	0	0	0	0	0	0.0512388	0	0	0	0	0.101509	0	0	0	0	0	0	0	0.0702231	0	0	0	0.0564853	0	0
chr12:60098552-60098799	NM_001270622	SLC16A7	0	0	0	0	0	0	0	0	0.0354737	0	0	0	0	0	0	0	0	0	0	0	0	0	0	0	0.0276956	0	0	0	0	0	0	0	0	0	0
chr12:62147402-62148805	NM_178539	FAM19A2	0	0	0	0	0	0	0	0	0.0354737	0	0	0	0	0	0	0	0	0	0	0	0	0	0	0	0.0276956	0	0	0	0	0	0	0	0	0	0
chr12:62892698-62895478	NM_001278469	MON2	0	0	0	0	0	0	0	0	0	0	0	0	0	0	0	0	0	0	0	0	0	0.0406619	0	0	0	0	0	0	0	0	0	0	0	0	0
chr12:64878082-64879797	NM_013254	TBK1	0	0	0	0	0	0.0288517	0	0	0	0	0	0	0	0	0	0	0	0	0	0	0	0	0	0.0303545	0	0.0231303	0.0378422	0	0	0	0	0	0	0	0
chr12:65258447-65260683	NM_015279	TBC1D30	0	0	0	0.0645984	0	0	0	0.0285086	0	0.0294093	0.03444	0	0.0540893	0	0	0	0	0	0	0	0	0	0	0	0.0276956	0	0.0378422	0	0	0	0	0	0	0	0
chr12:65604705-65612399	NM_001167614	LEMD3	0	0	0	0	0	0	0	0	0	0	0	0	0	0	0	0	0	0	0	0	0	0	0	0.0303545	0	0	0	0	0	0	0	0	0	0	0
chr12:66597490-66605377	NM_001142523	IRAK3	0	0	0	0	0	0	0	0	0	0	0	0	0	0	0	0	0	0.0378639	0	0	0	0	0	0	0	0	0	0	0	0.0343866	0	0	0	0	0
chr12:66597490-66611015	NM_001142523	IRAK3	0	0	0	0	0	0	0	0	0	0	0	0	0	0	0	0	0	0	0	0	0	0	0	0	0	0	0	0	0	0.0515799	0	0	0	0	0
chr12:66597490-66622150	NM_001142523	IRAK3	0	0.0746769	0	0	0	0	0	0.0570173	0	0	0	0	0	0	0	0	0	0.0567958	0.0422512	0	0	0	0	0	0	0.0231303	0	0	0	0.0515799	0	0	0	0	0
chr12:66603235-66622150	NM_001142523	IRAK3	0	0	0	0	0	0	0	0	0	0	0	0	0	0	0	0	0	0	0	0	0	0	0	0	0	0.0231303	0	0	0	0	0	0	0	0	0
chr12:66620502-66622150	NM_001142523	IRAK3	0	0	0	0	0	0	0	0.0285086	0	0	0	0	0	0	0	0	0	0	0	0	0	0	0	0	0	0	0	0	0	0	0	0	0	0	0
chr12:66909398-66935730	NM_001178074	GRIP1	0	0	0	0	0	0	0	0	0	0	0	0	0	0	0	0	0	0	0	0	0	0	0	0	0	0	0	0	0	0	0	0	0.0282427	0	0
chr12:66923610-66935730	NM_001178074	GRIP1	0	0	0	0	0	0	0	0	0	0	0	0	0	0	0	0	0	0	0	0.034798	0	0	0	0	0	0	0	0	0	0	0	0	0	0	0
chr12:6696549-6697588	NM_001273	CHD4	0	0	0	0	0	0	0	0	0	0	0	0	0	0	0	0	0.0486057	0	0	0	0	0	0	0	0	0	0	0	0	0	0	0	0	0	0
chr12:69109406-69119576	NM_020401	NUP107	0	0	0	0	0	0	0	0	0.0354737	0	0	0	0	0	0	0	0	0	0	0	0	0	0	0	0	0	0	0	0	0	0	0	0	0	0
chr12:69109406-69125499	NM_020401	NUP107	0	0	0	0	0	0	0	0	0	0	0	0	0.0270446	0	0	0	0	0	0	0	0	0	0	0	0	0	0	0	0	0	0	0	0	0	0
chr12:69126416-69129124	NM_020401	NUP107	0	0.0373385	0	0	0	0	0	0	0	0	0	0	0	0	0	0	0	0	0	0	0	0	0	0	0	0	0	0	0	0	0	0	0	0	0
chr12:69210591-69218431	NM_001145339	MDM2	0	0.0933461	0	0	0	0	0	0	0	0	0	0	0	0	0	0	0	0	0	0	0	0	0	0	0	0	0	0.0525382	0	0.0343866	0	0	0	0	0
chr12:69222550-69230529	NM_001145339	MDM2	0	0.0373385	0	0	0	0	0	0	0	0	0	0	0	0	0	0	0	0	0	0	0	0	0	0	0	0	0	0	0	0	0	0.0341176	0	0	0
chr12:69644908-69656342	NM_007007	CPSF6	0.0576837	0.0933461	0.0322571	0.0484488	0.0560923	0.0432776	0.14181	0.0570173	0.106421	0.0441139	0	0	0.0946563	0	0.0392487	0.0512388	0	0.0567958	0	0	0.0761319	0.121986	0.125073	0.0303545	0.152326	0	0.132448	0.0525382	0.112357	0	0.461396	0.0511764	0.0988493	0.286662	0.038013
chr12:69650476-69656342	NM_007007	CPSF6	0	0	0	0	0	0.0288517	0	0	0	0	0	0	0	0	0	0	0	0	0	0	0	0	0	0	0	0	0	0	0	0	0	0	0	0	0
chr12:69983264-69985939	NM_006431	CCT2	0.0865255	0.0373384	0.0322571	0.0968976	0	0.0577035	0.0531788	0.0570173	0.141895	0.0294093	0.0688799	0	0.040567	0	0.0784975	0	0.0729086	0.0378639	0	0.104394	0	0.162648	0	0.0303545	0.110782	0.0925211	0.0756845	0	0	0	0.144186	0.0341176	0.0564853	0.0614275	0
chr12:69983264-69987393	NM_006431	CCT2	0	0	0	0	0	0.0865552	0.0531788	0	0.0886842	0.0294093	0.0688799	0	0.040567	0	0.0784975	0	0	0	0	0	0	0	0.0500292	0.0303545	0.110782	0	0	0.0525382	0.0421339	0	0	0.0341176	0.042364	0.102379	0.038013
chr12:70149163-70150443	NM_022456	RAB3IP	0	0	0	0	0	0	0	0	0	0	0	0.0371654	0	0	0	0	0	0	0	0	0	0	0	0	0	0	0	0	0	0	0	0	0	0	0
chr12:70193988-70195501	NM_022456	RAB3IP	0.144209	0.0373384	0.306442	0.355291	0	0.0721294	0.248168	0.0427629	0.195105	0.352911	0.0688799	0.27874	0.135223	0.21607	0.156995	0.0512388	0.0729086	0.113592	0.126754	0.034798	0.0507546	0.22364	0.125073	0.546382	0.0553911	0.0925211	0.132448	0.105076	0.0702231	0.0687732	0.0865117	0.153529	0.042364	0.122855	0.038013
chr12:70671911-70704797	NM_014515	CNOT2	0	0	0.0645142	0	0.0373949	0	0	0	0	0	0.03444	0.0371654	0	0	0	0	0.0486057	0	0.0633768	0	0	0	0	0.0455318	0.0553911	0	0	0.0525382	0	0.0343866	0	0	0.042364	0	0
chr12:70671911-70713144	NM_014515	CNOT2	0	0	0	0.0484488	0	0	0	0	0	0	0	0	0	0	0	0	0	0	0	0	0	0	0	0.0455318	0	0	0	0	0.0421339	0	0	0	0	0	0
chr12:70671911-70724249	NM_014515	CNOT2	0	0	0	0	0	0	0	0	0	0	0	0	0	0	0.0392487	0	0	0	0	0	0	0	0	0	0	0	0	0	0	0	0	0	0	0	0
chr12:71050483-71056385	NM_130846	PTPRR	0.0865255	0	0	0.0484488	0	0	0	0	0	0	0	0.0371654	0.0270447	0	0	0	0	0	0	0	0	0	0	0.0758863	0	0	0	0	0	0	0	0	0	0	0
chr12:71077906-71095103	NM_130846	PTPRR	0	0	0	0	0	0	0.0354525	0	0	0	0.03444	0	0	0	0	0	0	0	0	0	0.0507546	0	0	0.0455318	0.0276956	0	0	0	0	0	0	0	0.0282427	0	0
chr12:72020039-72022817	NM_144982	ZFC3H1	0	0	0.0483857	0	0	0	0	0	0	0	0	0	0	0	0	0	0	0	0	0	0	0	0	0	0	0	0	0	0	0	0	0.0341176	0	0	0
chr12:72163579-72167802	NM_014999	RAB21	0	0	0	0	0	0	0	0	0	0	0	0	0	0	0	0	0	0	0	0	0	0	0	0.0455318	0	0	0	0	0.0280892	0	0	0	0	0	0
chr12:72955944-72969322	NM_013381	TRHDE	0	0.0560077	0.0322571	0	0	0	0	0	0	0	0	0	0	0	0	0	0	0	0	0	0	0	0	0	0	0.0231303	0	0	0	0	0.0288372	0	0	0.0409516	0
chr12:72956632-72969322	NM_013381	TRHDE	0	0.0373385	0.0483857	0	0	0	0	0	0	0	0	0	0	0	0	0	0	0	0	0	0	0	0	0	0	0	0	0	0	0	0.0288372	0	0	0.0409516	0
chr12:75676030-75720307	NM_032606	CAPS2	0	0	0	0	0	0.0288517	0	0	0	0	0	0	0.0270446	0	0	0	0	0	0	0	0.101509	0.0406619	0	0.0455318	0	0	0	0	0	0	0	0	0	0	0
chr12:77191213-77216311	NM_015336	ZDHHC17	0	0.0373385	0	0	0	0	0	0	0	0	0	0	0	0	0	0	0	0	0	0	0	0	0	0	0	0	0	0	0	0	0	0	0.0282427	0	0
chr12:77239488-77243250	NM_015336	ZDHHC17	0	0	0	0	0	0	0	0	0	0	0	0	0	0	0	0	0	0	0	0	0	0	0	0	0.0276956	0	0	0	0	0	0	0	0	0	0
chr12:79679566-79693331	NM_001135805	SYT1	0.0576837	0	0.0322571	0.0322992	0	0	0	0.0427629	0	0	0	0	0	0	0	0	0	0.0378639	0	0.086995	0.0507546	0	0	0	0	0.0231303	0	0	0.0280893	0	0.0432559	0	0.0282427	0.0614275	0
chr12:80187642-80215970	NM_001143886	PPP1R12A	0	0	0.0322571	0.0322992	0	0	0	0	0	0	0	0	0.040567	0	0.0392487	0	0	0	0	0	0	0	0	0	0.0415434	0.0231303	0	0	0.0421339	0.0343866	0.0288372	0	0.0282427	0	0
chr12:83250788-83251359	NM_152588	TMTC2	0	0	0.0645142	0	0	0	0	0.0285086	0.106421	0.117637	0	0	0.0540893	0.0617344	0.0392487	0	0	0	0	0	0	0.0609928	0	0.0910636	0.235412	0.0346954	0.0567634	0.0525382	0	0	0	0	0.042364	0.0409516	0
chr12:83250788-83324324	NM_152588	TMTC2	0	0	0	0	0	0	0	0	0	0	0	0	0	0	0	0	0	0	0	0	0	0	0	0.0303545	0.0276956	0	0.0378422	0	0	0	0	0	0.0282427	0	0
chr12:83289596-83290425	NM_152588	TMTC2	0	0	0	0	0	0	0	0	0	0	0	0	0.0270446	0	0	0	0	0	0	0	0	0.0406619	0	0	0.0276956	0	0	0.0350255	0	0	0	0	0.042364	0	0
chr12:83358802-83360776	NM_152588	TMTC2	0	0	0	0	0	0	0	0	0	0	0	0	0	0	0	0	0	0	0	0	0	0	0	0	0.0692389	0	0	0	0	0	0	0	0	0	0
chr12:83358802-83379825	NM_152588	TMTC2	0	0	0	0	0	0	0	0	0.0354737	0.102932	0	0	0	0	0	0.0768582	0	0	0	0	0	0	0.0500292	0	0	0.0231303	0.0378422	0	0	0	0	0	0.042364	0.0409516	0
chr12:83424576-83455610	NM_152588	TMTC2	0	0	0	0	0	0	0	0	0	0	0	0	0	0	0	0	0	0	0	0	0	0	0	0	0	0	0.0378422	0	0	0	0	0	0	0	0
chr12:85266380-85277819	NM_001146335	SLC6A15	0	0	0	0	0	0	0	0	0	0	0	0	0	0	0	0	0	0	0	0	0	0	0	0	0.0415434	0	0	0	0	0	0	0	0	0	0
chr12:88482808-88524995	NM_025114	CEP290	0	0	0	0	0	0	0	0	0.0354737	0	0	0	0	0	0	0	0	0	0	0	0	0	0	0	0	0	0	0	0	0	0.0288372	0	0	0	0
chr12:88504978-88524995	NM_025114	CEP290	0	0	0	0	0.0373949	0.0288517	0	0	0	0	0	0	0	0	0	0	0.0486057	0	0	0.052197	0	0	0	0.0303545	0.0553911	0	0.0567634	0	0	0	0.0288372	0	0	0	0
chr12:88542064-88570096	NM_181783	TMTC3	0	0	0	0.0322992	0	0	0	0	0	0	0	0	0	0	0	0	0	0	0	0	0	0	0	0.0303545	0	0	0	0	0	0	0	0	0.0282427	0	0
chr12:8866406-8866637	NM_020734	RIMKLB	0	0	0	0	0	0	0	0	0.0354737	0	0	0	0.0270446	0	0	0	0	0	0	0	0	0	0	0	0.0553911	0	0	0	0	0	0	0	0	0	0
chr12:8866406-8906689	NM_020734	RIMKLB	0	0	0	0	0	0	0	0	0	0	0	0	0	0	0	0	0	0	0	0	0	0	0	0	0.0276956	0	0	0	0	0	0	0	0	0	0
chr12:88898935-88939642	NM_000899	KITLG	0	0	0	0.0322992	0	0	0.070905	0	0	0	0	0	0.0270446	0	0	0	0	0	0	0	0	0	0	0	0	0	0.0946056	0.0700509	0	0	0	0	0.112971	0.0614275	0
chr12:88909310-88939642	NM_000899	KITLG	0	0	0	0	0	0	0	0	0	0	0	0	0	0	0	0	0	0	0.0422512	0	0	0	0	0	0	0	0	0	0	0	0	0	0.0282427	0	0
chr12:89853414-89866052	NM_001199777	POC1B	0	0	0	0	0	0.0288517	0	0.042763	0	0	0	0	0.0270446	0	0	0	0	0	0.0633768	0	0	0	0	0	0	0	0	0.0350255	0	0	0.0288372	0	0	0	0
chr12:89860546-89866052	NM_001199777	POC1B	0	0	0.0483857	0	0.0747898	0	0	0.0285086	0	0	0	0	0.040567	0	0.156995	0	0	0	0	0	0	0	0	0	0	0	0	0.0875637	0	0	0.115349	0	0	0	0
chr12:89885712-89891119	NM_001199777	POC1B	0	0	0	0	0	0	0	0	0	0	0	0	0	0	0	0	0	0	0	0	0	0	0	0	0	0	0	0	0	0	0	0	0.0282427	0	0
chr12:89996819-89998123	NM_001001323	ATP2B1	0	0	0	0	0	0	0	0	0	0	0.03444	0	0.040567	0	0	0	0	0	0	0	0	0	0	0	0	0	0	0	0	0	0	0	0.0282427	0	0
chr12:90003713-90029028	NM_001001323	ATP2B1	0	0	0	0.0322992	0	0	0.0354525	0	0	0	0	0	0	0	0	0	0.0972114	0	0	0	0	0	0.100058	0	0	0	0	0	0.0561785	0	0	0	0.042364	0	0.038013
chr12:90010578-90029028	NM_001001323	ATP2B1	0	0	0	0	0	0	0	0	0.0709473	0	0	0	0.0270446	0	0	0	0	0	0	0	0	0	0	0	0	0	0	0	0	0.0343866	0	0	0	0	0
chr12:90013775-90029028	NM_001001323	ATP2B1	0.0865255	0	0.0322571	0	0	0.0432776	0.0354525	0.0285086	0	0	0.0688799	0.0743307	0.081134	0	0.0784975	0	0	0	0	0	0	0	0	0	0.0276956	0	0.0378422	0.0350255	0.126402	0	0.0288372	0.0511764	0.0282427	0	0
chr12:90021454-90029028	NM_001001323	ATP2B1	0	0	0	0	0	0	0	0	0	0	0	0	0	0	0	0	0	0	0	0	0	0	0	0	0	0	0	0	0.0421339	0	0	0	0	0	0
chr12:922807-939326	NM_001184985	WNK1	0	0	0	0	0	0	0	0.0285086	0	0	0	0	0	0	0	0	0	0	0	0	0	0	0	0	0	0	0	0	0	0	0	0	0	0	0
chr12:93181642-93196510	NM_003566	EEA1	0	0	0	0	0	0	0	0	0	0	0	0	0	0	0	0	0.0486057	0	0	0	0	0	0	0	0	0	0	0	0	0	0	0	0	0	0
chr12:93192667-93192862	NM_003566	EEA1	0	0	0	0	0	0	0	0	0	0	0	0	0	0	0	0	0	0	0	0	0	0	0	0.0303545	0.0276956	0	0	0	0	0	0	0	0.0282427	0	0
chr12:93192667-93196510	NM_003566	EEA1	0	0	0	0	0	0	0	0	0	0	0	0	0	0	0	0	0	0	0	0	0	0	0	0	0.0276956	0	0	0	0	0	0.0288372	0	0	0	0
chr12:93192667-93202932	NM_003566	EEA1	0	0	0	0	0	0	0	0.0285086	0	0	0	0	0	0	0	0	0	0	0	0	0	0	0	0	0	0.0231303	0.0756845	0	0	0	0.0288372	0	0	0	0
chr12:93192667-93205210	NM_003566	EEA1	0	0	0.0322571	0	0	0	0	0	0	0	0	0	0	0	0	0	0	0	0	0	0	0	0	0	0	0	0	0	0	0	0	0	0	0	0
chr12:93219941-93246801	NM_003566	EEA1	0	0	0	0	0	0	0	0	0	0.0294093	0	0	0	0	0	0	0	0	0	0	0	0	0	0	0	0	0	0	0	0	0	0	0	0	0
chr12:93221687-93246801	NM_003566	EEA1	0	0	0	0	0	0	0	0	0	0	0	0	0	0	0	0	0	0	0	0	0	0	0	0.0758863	0	0	0	0	0	0	0	0	0.042364	0	0
chr12:93226287-93246801	NM_003566	EEA1	0	0	0	0	0	0	0	0	0	0	0	0	0	0	0	0	0	0	0	0	0	0	0	0	0	0	0	0	0	0	0	0	0	0	0.0570194
chr12:93244886-93246801	NM_003566	EEA1	0	0	0	0	0	0	0	0	0.0354737	0	0	0	0	0	0	0	0	0	0	0	0	0	0	0	0	0	0.0378422	0	0	0	0	0	0.0282427	0	0
chr12:94562928-94580249	NM_005761	PLXNC1	0	0.112015	0	0.0322992	0.0373949	0	0	0.0285086	0	0.0294093	0.03444	0.0929134	0.121701	0	0.176619	0	0	0.0946597	0	0	0	0	0	0.0303545	0.0276956	0.0693909	0.113527	0.0350255	0.0280892	0	0.201861	0	0	0.102379	0
chr12:94603365-94621011	NM_005761	PLXNC1	0	0	0	0	0	0	0	0	0.0532105	0	0	0	0.040567	0	0	0	0	0	0	0	0	0	0	0	0	0	0	0	0	0	0	0	0	0	0
chr12:94613791-94621011	NM_005761	PLXNC1	0	0	0	0	0	0	0	0	0	0	0	0	0	0	0	0	0	0	0	0	0	0	0	0	0	0	0	0	0	0	0.0432559	0	0	0	0
chr12:94769661-94797038	NM_001042399	CEP83	0	0	0	0	0	0	0	0	0	0	0	0.0371654	0	0	0.0588731	0	0	0	0	0	0	0	0	0.0455318	0.0276956	0	0	0	0	0	0	0	0	0	0
chr12:94794625-94806367	NM_001042399	CEP83	0	0	0	0	0	0	0	0	0.0354737	0	0	0	0	0	0	0	0	0	0	0	0	0	0	0	0	0	0	0	0	0	0	0	0	0	0
chr12:94972169-94976314	NM_020698	TMCC3	0	0	0	0	0	0	0	0.0285086	0	0	0	0	0	0	0	0	0	0	0	0	0	0	0	0	0	0	0	0	0	0	0	0	0	0	0
chr12:95531297-95535315	NM_018351	FGD6	0	0	0	0	0	0	0	0	0	0	0	0	0	0	0	0	0	0	0	0	0	0	0	0	0	0	0	0	0	0	0.0576745	0	0	0	0
chr12:95602618-95605043	NM_018351	FGD6	0.0576837	0	0	0.193795	0.0373949	0	0.0354525	0	0.124158	0	0.03444	0	0	0	0.0392487	0	0	0.0567958	0.0422512	0.034798	0.0507546	0.101655	0.125073	0	0.0692389	0.0346954	0	0	0.0561785	0	0	0.0852939	0.0988493	0	0
chr12:95650925-95690034	NM_017599	VEZT	0	0	0	0	0	0	0	0	0.0354737	0	0	0	0	0	0	0	0	0	0	0	0	0	0	0.0303545	0	0	0.0378422	0	0	0	0	0	0	0	0
chr12:95681439-95690034	NM_017599	VEZT	0	0	0	0	0	0	0	0	0	0	0	0	0	0	0	0	0	0	0	0	0	0	0	0	0	0	0	0	0.0280892	0	0	0	0	0	0
chr12:95688047-95690034	NM_017599	VEZT	0	0	0	0	0	0.0288517	0	0	0.0354737	0	0	0	0	0	0	0	0	0	0	0	0	0	0	0	0	0	0	0	0	0.0343866	0	0	0	0.0409516	0
chr12:95887831-95889874	NM_006838	METAP2	0	0.0373385	0	0	0	0	0	0	0	0	0	0	0	0	0	0	0	0	0	0	0	0	0	0	0	0	0	0	0	0	0	0	0	0	0
chr12:96674585-96728643	NM_001170464	CDK17	0	0	0	0	0	0	0	0	0	0	0	0	0	0	0	0	0	0	0	0	0	0	0	0.0303545	0	0	0	0	0	0	0	0	0	0	0
chr12:96692646-96694138	NM_001170464	CDK17	0	0	0	0	0	0	0	0.0285086	0	0	0	0.0371654	0.040567	0	0	0	0	0	0	0	0	0.0406619	0	0	0	0	0	0	0	0	0	0	0	0	0
chr12:96717725-96728643	NM_001170464	CDK17	0	0	0.0322571	0	0	0	0	0	0.0532105	0.0735232	0	0	0.0811339	0.0463008	0	0	0.0486057	0	0	0	0	0	0	0.0303545	0.0553911	0	0.0378422	0.0875637	0	0	0.0576745	0	0	0	0.038013
chr12:97303529-97306595	NM_001135176	NEDD1	0	0	0	0	0	0	0	0	0	0	0	0	0	0	0	0	0	0	0	0	0	0	0	0	0.0276956	0	0	0	0	0	0	0	0	0	0
chr12:97303529-97313903	NM_001135176	NEDD1	0	0	0	0	0	0	0	0	0	0	0	0	0	0	0.0392487	0	0	0	0	0	0	0	0	0	0	0	0.0567634	0	0	0	0	0	0	0	0
chr12:97856929-97954825	NR_031653	MIR1251	0	0	0	0	0.0373949	0	0	0	0	0	0.0688799	0	0	0	0	0	0	0	0	0	0	0	0	0	0	0	0	0	0	0	0	0.0511764	0	0	0
chr12:97886238-97889834	NR_024037	RMST	0	0	0	0	0	0	0	0	0.0532105	0	0.03444	0	0.040567	0	0	0	0	0	0	0	0	0	0	0	0	0	0	0	0	0	0	0	0	0	0
chr12:97886238-97924637	NR_024037	RMST	0	0	0	0.436039	0.224369	0.144259	0	0	0.0886842	0	0.740459	0	0.378625	0.077168	0.0981218	0	0.121514	0	0	0	0	0.0609928	0	0	0.0830867	0	0.208132	0.140102	0	0	0	0.597058	0	0	0
chr12:97886238-97954476	NR_024037	RMST	0	0	0	0.0322992	0	0	0	0	0.0354737	0	0.03444	0	0	0	0	0	0	0	0	0	0	0	0	0	0	0	0	0	0	0	0	0.13647	0	0	0
chr12:97886238-97954825	NR_024037	RMST	0.576837	0	0.0806428	11.9991	4.31911	0.764571	0.0886313	0.242323	1.70274	1.14696	16.1007	0	2.48811	1.57423	0.647604	0.0512388	5.44384	0	0.126754	0.034798	0.0761319	0.711583	0.350204	1.07759	1.86945	0	3.84099	1.40102	0.0983124	0	0	12.6406	0.169456	0.511896	0.038013
chr12:97924432-97924637	NR_024037	RMST	0	0	0	0	0	0	0	0	0	0	0.03444	0	0	0	0	0	0	0	0	0	0	0	0	0	0	0	0	0	0	0	0	0	0	0	0
chr12:97924432-97954825	NR_024037	RMST	0	0	0	0	0	0	0	0	0	0	0.03444	0	0	0	0	0	0	0	0	0	0	0	0	0	0	0	0	0	0	0	0	0	0	0	0
[truncated: 6,461 more rows]

## Sheet: Metadata validation data set
Sample name	Group	Total reads	Avg read length	Avg read quality	% N	% GC
MB_V1	G3	34671840	100.2	35.2	0.0003	0.4467
MB_V2	SHH	53564093	100.2	36.05	0.0003	0.4558
MB_V3	SHH	62001844	100.16	35.62	0.0001	0.4786
MB_V4	WNT	61921063	100.08	35.93	0.0012	0.4434
MB_V5	WNT	53483231	100.2	36.05	0.0001	0.449
MB_V6	G4	69319904	100.1	35.72	0.0001	0.438
MB_V7	G3	56413474	99.84	34.13	0.0038	0.4458
MB_V8	SHH	70154191	99.95	35.47	0.0018	0.433
MB_V9	G4	56379863	100.2	36.18	0.0001	0.4292
MB_V10	G4	68005732	100.21	34.98	0.002	0.4859
MB_V11	WNT	58072078	100.07	34.63	0.0012	0.4745
MB_V12	SHH	53813534	100.02	35.4	0.002	0.4416
MB_V13	G4	73951778	99.99	35.77	0.0013	0.4385
MB_V14	G4	64793684	99.99	34.98	0.0013	0.4953
MB_V15	G4	50957062	100	35.56	0.0013	0.444
MB_V16	G3	39032911	100.14	35.84	0.0013	0.4328
MB_V17	WNT	41147434	100.17	36.39	0.0013	0.4396
MB_V18	SHH	52820766	100.01	35.72	0.0011	0.4567
MB_V19	SHH	47335934	99.93	33.93	0.0014	0.4805
MB_V20	G3	57474580	100.15	35.72	0.0011	0.4359
MB_V21	G3	39405304	99.98	34.21	0.0014	0.4658
MB_V22	G4	49186103	100.13	34.3	0.0003	0.4507
MB_V23	G3	39976683	99.95	34.59	0.0002	0.4549
MB_V24	G4	65888015	100.11	34.88	0.0002	0.4361
MB_V25	G4	72213711	100.12	35.64	0.0015	0.4269
MB_V26	SHH	86466734	100.05	34.84	0.0001	0.5031
MB_V27	G4	52850992	100.13	35.47	0.0001	0.4446
MB_V28	G4	57101306	99.97	34.63	0.0006	0.4316
MB_V29	G3	71201605	99.64	34.86	0.0006	0.4394
MB_V30	SHH	58162231	99.75	35.35	0.0001	0.4691
MB_V31	SHH	69354765	100.09	35.93	0.0001	0.4335
MB_V32	WNT	58620814	100.15	35.74	0.0001	0.4317
MB_V33	G3	70814869	100.16	35.85	0.0001	0.4192
MB_V34	SHH	48838082	100.17	36.14	0.0001	0.4348
MB_V35	G3	52613627	99.96	35.41	0.0018	0.4464
