# Supplementary material for: Circular RNA profiling distinguishes medulloblastoma groups and shows aberrant RMST overexpression in WNT medulloblastoma
Source: Acta Neuropathol. 2021 Apr 17;141(6):975–8. doi: 10.1007/s00401-021-02306-2 (PMC8113310; doi:10.1007/s00401-021-02306-2)
Supplement: Supplementary file 9 — Supplementary file9 (XLSX 3395 KB) [file 401_2021_2306_MOESM9_ESM.xlsx]

## Sheet: subtype-specific circRNAs
Coordinates	Strand	Gene symbol	Refseq Id	Biomarker description	circRNA name	Hallmark	SHH.INF_vs_SHH.CHL.AD	Healthy_vs_SHH.CHL.AD	G3.II_vs_SHH.CHL.AD	G3.III_vs_SHH.CHL.AD	G3.IV_vs_SHH.CHL.AD	G3.V_vs_SHH.CHL.AD	G4.VI_vs_SHH.CHL.AD	G4.VII_vs_SHH.CHL.AD	G4.VIII_vs_SHH.CHL.AD	WNT_vs_SHH.CHL.AD	Healthy_vs_SHH.INF	G3.II_vs_SHH.INF	G3.III_vs_SHH.INF	G3.IV_vs_SHH.INF	G3.V_vs_SHH.INF	G4.VI_vs_SHH.INF	G4.VII_vs_SHH.INF	G4.VIII_vs_SHH.INF	WNT_vs_SHH.INF	G3.II_vs_Healthy	G3.III_vs_Healthy	G3.IV_vs_Healthy	G3.V_vs_Healthy	G4.VI_vs_Healthy	G4.VII_vs_Healthy	G4.VIII_vs_Healthy	WNT_vs_Healthy	G3.III_vs_G3.II	G3.IV_vs_G3.II	G3.V_vs_G3.II	G4.VI_vs_G3.II	G4.VII_vs_G3.II	G4.VIII_vs_G3.II	WNT_vs_G3.II	G3.IV_vs_G3.III	G3.V_vs_G3.III	G4.VI_vs_G3.III	G4.VII_vs_G3.III	G4.VIII_vs_G3.III	WNT_vs_G3.III	G3.V_vs_G3.IV	G4.VI_vs_G3.IV	G4.VII_vs_G3.IV
chr1:100127874-100133322	-	PALMD	NM_017734	palmdelphin_	unknown	none	1	0.998895	0.999668	0.17841	0.993961	1	1	1	1	1	0.971953	0.993862	0.0187073	0.938951	1	1	1	1	1	1	0.255984	1	0.999907	0.999995	0.998613	0.985169	0.992458	0.313611	0.999999	0.999968	0.999998	0.999755	0.996507	0.99809	0.574207	0.480798	0.822459	0.0724841	0.0320164	0.0538018	0.999214	0.99994	0.991627
chr1:100335955-100343384	-	AGL	NM_000642	amylo-alpha-1__6-glucosidase__4-alpha-glucanotransferase_	hsa_circ_0013290	MYOGENESIS	1	0.0148866	1	1	1	1	1	1	0.996379	1	3.30063e-05	1	1	1	1	1	1	0.974916	1	0.000521289	0.00544672	0.00103723	0.167829	0.597109	0.000411004	0.0114019	0.00127122	1	1	1	1	1	0.979205	1	1	1	1	1	0.993194	1	1	1	1
chr1:100889777-100908552	-	CDC14A	NM_033313	cell_division_cycle_14A_	hsa_circ_0000097	none	1	1.25604e-10	1	1	1	1	1	1	1	0.999959	0	1	1	1	1	1	1	1	0.999744	0	0	0	5.63024e-06	0.000804731	0	0	0	1	1	1	1	1	1	0.999928	1	1	1	1	1	0.999921	1	1	1
chr1:101372407-101387397	+	SLC30A7	NM_001144884	solute_carrier_family_30_member_7_	hsa_circ_0000098	none	1	1.10336e-06	0.999992	0.999966	1	1	0.999999	1	1	1	0	1	1	0.999999	1	0.999946	1	1	1	0	5.62431e-09	2.90089e-09	0.000328224	0.0898039	1.18479e-11	0	2.54708e-10	1	0.999982	1	0.999838	0.999999	0.999999	0.999999	0.999935	0.999999	0.999678	0.999992	0.999989	0.999993	1	0.999998	1
chr1:101379218-101387397	-	SLC30A7	NM_001144884	solute_carrier_family_30_member_7_	hsa_circ_0013353	none	1	1.99555e-08	1	1	0.997357	0.999989	1	1	0.99995	1	0	1	1	0.992308	0.999996	1	1	0.999919	1	0	1.36532e-09	4.80529e-09	0.000268104	0.00611375	0	0	0	1	0.999173	1	1	1	0.999999	1	0.995408	0.999985	1	0.999999	0.999896	1	1	0.999977	0.999678
chr1:10155518-10165802	-	UBE4B	NM_001105562	ubiquitination_factor_E4B_	hsa_circ_0005199	none	1	8.06048e-07	1	1	0.997592	0.947572	1	1	1	0.999897	0	1	1	0.971227	0.876192	1	1	1	0.997866	5.36309e-10	8.39082e-08	4.20482e-07	0.0611219	0.027438	9.95204e-11	0	2.42137e-08	1	0.989011	0.908215	1	1	1	0.999373	0.995805	0.934805	1	1	1	0.999804	0.999378	0.999979	0.986585
chr1:10209241-10221344	-	UBE4B	NM_001105562	ubiquitination_factor_E4B_	hsa_circ_0009701	none	0.999998	0.00043432	0.999985	0.999851	1	1	0.999999	1	1	1	1.63039e-09	1	0.999998	1	0.999999	1	0.998238	0.99856	1	1.71058e-07	3.39397e-06	2.3014e-06	0.0283564	0.093115	4.72478e-06	8.86065e-07	6.35814e-07	1	1	0.999991	1	0.996977	0.997511	1	0.999988	0.999926	1	0.992762	0.993782	0.999993	1	1	0.999961
chr1:10292307-10338186	-	KIF1B	NM_183416	kinesin_family_member_1B_	unknown	MITOTIC_SPINDLE	1	1.41255e-05	1	0.999998	1	1	1	1	1	0.99936	5.07676e-11	1	0.999998	1	1	1	1	1	0.996181	2.77115e-08	1.64208e-05	9.45543e-08	0.00251799	0.0791526	5.65275e-08	1.20025e-08	2.274e-06	0.999992	1	1	1	0.999999	0.999998	0.996469	0.999994	1	1	1	1	1	1	1	0.999999
chr1:10327437-10328321	-	KIF1B	NM_183416	kinesin_family_member_1B_	hsa_circ_0002002	MITOTIC_SPINDLE	1	0	1	1	1	1	1	1	0.999983	1	0	1	1	1	1	1	1	0.999985	1	0	0	0	7.84078e-09	3.01784e-05	0	0	0	1	1	1	1	1	0.999859	1	1	1	1	1	0.999964	1	1	1	1
chr1:10351139-10357304	-	KIF1B	NM_183416	kinesin_family_member_1B_	unknown	MITOTIC_SPINDLE	1	0.127004	1	1	0.895685	1	1	0.999919	0.816314	1	0.00276142	1	1	0.663426	1	1	0.999724	0.394775	1	0.0383741	0.134625	0.901711	0.616281	0.802873	0.108957	0.845724	0.0137154	1	0.875718	1	1	0.999994	0.739977	1	0.941094	1	1	0.999998	0.877808	1	0.993394	0.99421	0.981653
chr1:10405902-10408791	-	KIF1B	NM_015074	kinesin_family_member_1B_	unknown	MITOTIC_SPINDLE	1	5.67077e-08	1	1	1	1	1	1	1	1	0	1	1	1	1	1	0.999999	1	1	0	4.44966e-09	8.06459e-11	6.20507e-05	0.00946591	0	0	0	1	1	1	1	0.999998	1	1	1	1	1	1	1	1	1	1	1
chr1:10407818-10408791	+	KIF1B	NM_015074	kinesin_family_member_1B_	hsa_circ_0009711	MITOTIC_SPINDLE	0.999998	7.69166e-07	1	0.998986	0.960159	1	0.999767	0.978622	0.9022	1	0	1	0.99991	0.960679	1	0.999981	0.980978	0.831628	0.99998	2.75642e-09	6.01821e-06	3.76536e-06	0.000957778	0.181787	2.02348e-07	2.20863e-07	4.99388e-10	0.999824	0.968336	1	0.999959	0.985072	0.890012	1	0.999993	0.999998	1	1	0.999904	0.996071	0.999326	1	1
chr1:104108056-104118162	-	unkn	NR_024438	NaN	hsa_circ_0000099	none	1	0	1	1	1	1	1	1	1	1	0	1	1	1	1	1	1	1	1	0	0	0	5.35539e-07	0.0006887	0	0	0	1	1	1	1	0.999999	1	1	1	1	1	1	1	1	1	1	1
chr1:10423340-10425706	-	KIF1B	NM_015074	kinesin_family_member_1B_	hsa_circ_0009716	MITOTIC_SPINDLE	1	0.000211489	0.999999	1	1	1	1	1	1	0.999995	3.55828e-09	0.999998	1	1	1	1	1	1	0.999977	1.3273e-07	3.10086e-05	7.52133e-07	0.0295119	0.104755	1.05374e-07	1.44693e-07	8.30531e-08	1	1	0.999979	1	1	0.999951	1	1	1	1	1	1	0.999998	0.999996	1	1
chr1:10463127-10464336	-	PGD	NM_002631	phosphogluconate_dehydrogenase_	unknown	XENOBIOTIC_METABOLISM	0.99842	0.00537294	0.999275	0.999674	1	1	1	0.999998	1	0.999275	9.84664e-09	1	1	0.976139	0.998285	0.998956	0.999967	0.890578	1	1.6246e-06	5.64746e-05	0.000438596	0.161945	0.714586	5.91883e-06	5.76287e-05	1.6246e-06	1	0.991037	0.998902	0.999183	0.999992	0.962031	1	0.996622	0.999326	0.999383	0.999998	0.986795	1	1	1	0.999892
chr1:10500403-10502498	-	CENPS	NM_199294	centromere_protein_S_	hsa_circ_0006905	none	1	0.000172335	0.999815	1	0.999714	0.999993	0.999992	0.999257	0.999964	0.999749	7.4603e-09	0.998659	1	0.998191	0.999991	0.999993	0.993482	0.999659	0.998147	3.43063e-05	3.33294e-05	0.000103765	0.059643	0.4637	2.81237e-05	1.96283e-06	3.88602e-05	0.99965	1	1	1	1	1	1	0.999478	0.99999	0.999991	0.998593	0.999924	0.999527	1	1	1
chr1:107866903-107867544	+	NTNG1	NM_001113226	netrin_G1_	hsa_circ_0002286	APICAL_SURFACE	1	0.0189398	1	1	1	1	1	1	0.999961	1	2.27197e-05	1	1	1	1	1	1	0.998391	1	0.000615925	0.00619295	0.00121237	0.178067	0.636883	0.000368414	0.00276181	0.000646793	1	1	1	1	1	0.999415	1	1	1	1	1	0.999845	1	1	1	1
chr1:108690900-108703915	+	SLC25A24	NM_213651	solute_carrier_family_25_member_24_	hsa_circ_0004270	none	1	1.40261e-06	0.999988	1	1	1	1	1	0.999982	1	0	0.999995	1	1	1	1	1	0.999989	1	0	9.56857e-08	2.42636e-09	0.000244319	0.0257614	1.55908e-10	0	1.80116e-10	0.999997	0.999996	1	1	0.999979	1	1	1	1	1	1	0.999995	1	1	1	1
chr1:108697604-108728576	+	SLC25A24	NM_213651	solute_carrier_family_25_member_24_	unknown	none	1	0.000795877	0.999993	1	0.999997	1	1	0.999977	1	1	4.99788e-07	1	0.999999	1	1	1	1	1	0.999997	9.14385e-05	0.00018836	0.000172783	0.0313977	0.287882	6.06144e-05	1.89444e-06	7.25116e-06	0.999986	1	0.999999	1	1	0.999997	0.999953	0.999995	1	1	0.999954	1	1	1	1	1
chr1:109544845-109547337	+	WDR47	NM_001142550	WD_repeat_domain_47_	unknown	none	0.999982	0.0197585	0.999869	0.999644	0.999901	0.999965	0.999997	1	0.998809	0.99999	1.15002e-06	1	0.999999	1	1	1	1	0.999989	1	2.86873e-05	0.000301717	6.98495e-05	0.0401909	0.323218	0.000127799	1.50482e-06	6.61537e-05	1	1	1	1	0.999983	1	1	1	1	1	0.999923	1	1	1	1	0.99999
chr1:11130956-11137005	+	EXOSC10	NM_001001998	exosome_component_10_	hsa_circ_0009759	UNFOLDED_PROTEIN_RESPONSE	0.999906	0.00441878	0.999914	0.999955	0.996382	0.999284	0.999927	0.986164	0.982904	0.98798	2.99761e-08	1	1	0.999973	0.999996	1	0.999221	0.998677	0.999443	3.03192e-06	8.78165e-05	1.23194e-06	0.00625219	0.12851	7.04571e-08	1.32391e-08	1.90647e-07	1	0.999998	0.999999	1	0.999914	0.999871	0.999934	1	1	1	0.999982	0.999975	0.999985	1	1	1
chr1:111690263-111690675	-	CEPT1	NM_001007794	choline/ethanolamine_phosphotransferase_1_	hsa_circ_0013496	none	1	0.0443878	1	1	1	1	1	1	1	1	0.000138194	1	1	1	1	1	1	0.99998	1	0.00279774	0.0195949	0.00497336	0.296573	0.735133	0.00167106	0.00396341	0.00279774	1	1	1	1	1	0.999996	1	1	1	1	1	0.999999	1	1	1	1
chr1:11184554-11193254	+	MTOR	NM_004958	mechanistic_target_of_rapamycin_kinase_	hsa_circ_0006576	SPERMATOGENESIS	1	0.000374479	1	1	0.999979	0.999983	0.992341	0.980516	0.999984	1	3.10337e-08	1	1	0.999918	0.99998	0.990035	0.876964	0.999899	1	8.75043e-06	0.000205782	0.000110877	0.101149	0.901329	0.000631609	4.77724e-06	1.10691e-05	1	0.999999	0.999999	0.995722	0.981152	1	1	1	0.999999	0.996472	0.992499	1	1	1	0.999301	0.999502
chr1:113119607-113159517	+	ST7L	NM_017744	suppression_of_tumorigenicity_7_like_	unknown	none	0.99481	0.999986	0.999969	0.998846	0.999979	0.999879	0.999989	0.926867	0.999862	1	0.999778	0.999988	1	0.999989	1	1	0.0340735	0.999996	0.985562	1	0.99999	1	1	1	0.234533	1	0.999987	0.999999	1	1	1	0.311829	1	0.99997	0.999999	1	1	0.274994	1	0.998372	1	1	0.373237
chr1:113124613-113140708	-	ST7L	NM_017744	suppression_of_tumorigenicity_7_like_	unknown	none	1	7.60852e-05	1	1	1	0.999985	0.993039	0.999994	0.998898	1	1.02554e-09	1	1	1	0.999941	0.98706	0.999818	0.974635	1	5.28878e-07	1.32811e-05	2.99779e-06	0.0434136	0.783646	1.50886e-06	2.65898e-06	6.28772e-07	1	1	0.999993	0.993594	0.999997	0.998023	1	1	0.999979	0.991845	0.999988	0.99785	1	0.999999	0.996602	1
chr1:113140592-113159517	+	ST7L	NM_017744	suppression_of_tumorigenicity_7_like_	hsa_circ_0013524	none	0.999124	0.99566	0.985611	0.992797	0.987899	0.999118	0.999909	0.983471	0.999628	0.985611	0.229196	0.999959	0.999992	0.999973	1	1	0.999942	1	0.999959	0.182455	0.385207	0.230106	0.846283	0.977556	0.14721	0.384414	0.182455	1	1	1	1	1	0.99995	1	1	1	1	1	0.999988	1	1	1	1
chr1:113196219-113202401	-	CAPZA1	NM_006135	capping_actin_protein_of_muscle_Z-line_subunit_alpha_1_	hsa_circ_0000109	none	1	2.42181e-08	1	1	1	1	1	1	1	1	0	1	1	1	1	1	0.999993	0.999801	1	0	3.3853e-10	0	8.89155e-06	0.00315347	0	0	0	1	1	1	1	0.999953	0.999508	1	1	1	1	0.999994	0.99993	1	1	1	0.999973
chr1:114128008-114137182	-	MAGI3	NM_001142782	membrane_associated_guanylate_kinase__WW_and_PDZ_domain_containing_3_	unknown	none	0.614726	0.990757	0.789008	0.773159	0.994371	0.944942	0.990915	0.746545	0.78383	0.664605	0.000728425	1	1	0.988158	1	1	1	1	1	0.0142687	0.0351093	0.238941	0.377559	0.795714	0.00800998	0.00663453	0.00610519	1	0.998451	1	1	1	1	1	0.995931	1	1	1	1	1	0.99972	0.99998	0.997074
chr1:114214355-114216087	-	MAGI3	NM_001142782	membrane_associated_guanylate_kinase__WW_and_PDZ_domain_containing_3_	hsa_circ_0006583	none	1	2.05831e-09	1	1	1	1	1	0.999999	1	1	0	1	1	1	1	1	0.999222	0.999499	1	0	0	0	2.41091e-06	0.00358262	0	0	0	1	1	1	1	0.999986	0.999995	1	1	1	1	0.999728	0.999842	1	1	1	0.999336
chr1:114246702-114249344	-	PHTF1	NM_006608	putative_homeodomain_transcription_factor_1_	unknown	none	1	0.0221823	0.999999	1	1	1	0.989895	0.979927	0.999951	0.999999	4.8644e-06	1	0.999788	0.999988	1	0.951794	0.526474	0.956314	1	0.000149356	0.0232057	0.00256111	0.105927	0.999027	0.0925837	0.00379999	0.000149356	0.999758	0.999981	1	0.950717	0.674004	0.975965	1	1	0.999993	0.996344	0.995433	1	0.999758	1	0.989412	0.957277
chr1:114248511-114254735	+	PHTF1	NM_006608	putative_homeodomain_transcription_factor_1_	unknown	none	1	0.427429	1	0.981844	0.997867	1	1	1	1	1	0.0290903	1	0.894899	0.974019	1	1	1	1	1	0.130092	0.994015	0.86216	0.79924	0.967515	0.101864	0.066143	0.130092	0.944884	0.990168	1	1	1	1	1	0.999999	0.996699	0.999669	0.936743	0.922263	0.944884	0.999746	0.999982	0.987977
chr1:114280731-114281421	+	PHTF1	NM_006608	putative_homeodomain_transcription_factor_1_	hsa_circ_0003198	none	1	0.497403	0.999889	1	1	1	1	0.56334	1	0.988914	0.0454528	0.997709	1	1	1	1	0.0972735	1	0.888527	0.685435	0.375062	0.221771	0.840716	0.976441	1	0.201206	0.962417	0.999788	0.9995	0.99999	0.999999	0.766315	0.999972	0.999963	1	1	1	0.451581	1	0.981194	1	1	0.302583
chr1:115005725-115007010	-	TRIM33	NM_015906	tripartite_motif_containing_33_	hsa_circ_0004127	TGF_BETA_SIGNALING	0.998691	2.13279e-08	0.996074	0.997772	0.999998	0.998524	1	1	1	0.999707	0	1	1	0.999992	1	1	0.989586	0.997527	1	0	0	0	5.89105e-07	0.00187642	0	0	0	1	0.999872	1	1	0.98151	0.993722	1	0.999941	1	1	0.99221	0.997653	1	0.99993	1	0.999993
chr1:115267841-115280693	+	CSDE1	NM_001007553	cold_shock_domain_containing_E1_	hsa_circ_0013652	none	0.99958	0.0503167	0.999949	0.999919	1	1	0.999999	1	1	0.999963	2.38026e-06	1	1	0.999967	0.997439	1	0.994401	0.985446	1	0.000197978	0.00180066	0.00190176	0.545881	0.482371	0.00216168	0.00115854	0.000220172	1	0.999999	0.999185	1	0.999519	0.998681	1	0.999997	0.998979	1	0.999513	0.998877	1	0.999977	1	1
chr1:115418689-115489941	-	SYCP1	NM_001282541	synaptonemal_complex_protein_1_	unknown	SPERMATOGENESIS	1	1	1	1	1	1	1	0.314031	1	1	1	1	1	1	1	1	0.021242	1	1	1	1	1	1	1	0.0377757	1	1	1	1	1	1	0.0874113	1	1	1	1	1	0.216767	1	1	1	1	0.114568
chr1:115428155-115489941	-	SYCP1	NM_001282541	synaptonemal_complex_protein_1_	unknown	SPERMATOGENESIS	1	1	1	1	1	1	1	0.848268	1	1	1	1	1	1	1	1	0.381301	1	1	1	1	1	1	1	0.466575	1	1	1	1	1	1	0.610054	1	1	1	1	1	0.780287	1	1	1	1	0.660016
chr1:115466069-115489941	+	SYCP1	NM_001282541	synaptonemal_complex_protein_1_	unknown	SPERMATOGENESIS	1	1	1	1	1	1	1	0.848268	1	1	1	1	1	1	1	1	0.381301	1	1	1	1	1	1	1	0.466575	1	1	1	1	1	1	0.610054	1	1	1	1	1	0.780287	1	1	1	1	0.660016
chr1:115520177-115524133	-	SYCP1	NM_001282541	synaptonemal_complex_protein_1_	unknown	SPERMATOGENESIS	1	1	1	1	1	1	1	0.848268	1	1	1	1	1	1	1	1	0.381301	1	1	1	1	1	1	1	0.466575	1	1	1	1	1	1	0.610054	1	1	1	1	1	0.780287	1	1	1	1	0.660016
chr1:11561046-11562954	-	DISP3	NM_020780	dispatched_RND_transporter_family_member_3_	unknown	none	1	0.949842	1	1	1	1	1	1	0.997982	1	0.592536	1	1	1	1	1	1	0.958631	1	0.807989	0.916878	0.844006	0.993277	0.99949	0.773619	0.999879	0.807989	1	1	1	1	1	0.987646	1	1	1	1	1	0.996132	1	1	1	1
chr1:1158623-1159348	+	SDF4	NM_016176	stromal_cell_derived_factor_4_	hsa_circ_0000002	none	0.0995291	0.829889	0.314817	0.223591	0.216706	0.412496	0.764066	0.530987	0.0469217	0.126162	4.89666e-08	0.999999	1	1	0.999997	1	0.996279	0.999912	1	2.59556e-05	7.85005e-05	1.66508e-05	0.00777772	0.143952	9.55074e-05	5.12432e-08	2.35624e-06	0.999994	1	0.999912	0.999994	0.999993	0.99803	0.999977	1	1	1	0.99797	1	1	0.999998	1	0.999404
chr1:11771907-11775265	-	DRAXIN	NM_198545	dorsal_inhibitory_axon_guidance_protein_	unknown	none	1	5.16168e-06	1	1	1	1	0.9975	0.999802	1	1	0	1	1	1	1	0.995922	0.997075	0.999998	1	7.13004e-09	6.57254e-07	2.60524e-08	0.0042863	0.446401	1.25598e-07	2.2528e-09	2.13834e-08	1	1	1	0.996157	0.99873	0.999999	1	1	1	0.997044	0.999616	1	1	1	0.996394	0.99907
chr1:117944807-117948267	-	MAN1A2	NM_006699	mannosidase_alpha_class_1A_member_2_	hsa_circ_0000116	none	0.929106	0.999999	0.994759	0.86606	1	0.860162	0.894801	0.998618	0.999419	0.58041	0.906981	0.999996	0.999978	0.926945	0.999183	0.997966	0.999715	0.997494	0.990341	0.998779	0.871764	1	0.895648	0.931215	0.999891	0.999982	0.438355	0.998974	0.997885	0.994596	0.992426	1	1	0.958829	0.87518	0.999999	0.999948	0.993825	0.982568	1	0.884732	0.919572	0.999685
chr1:117944807-117963271	-	MAN1A2	NM_006699	mannosidase_alpha_class_1A_member_2_	hsa_circ_0000118	none	0.978377	7.16296e-06	0.99897	0.989064	0.999957	0.999671	0.999973	0.999915	0.988674	0.757072	0	0.999999	1	0.99977	1	1	0.999658	1	0.994339	1.05225e-11	2.47273e-09	1.42519e-09	7.72622e-05	0.011183	1.01481e-11	0	0	0.999998	1	1	1	1	1	0.976936	0.999881	1	1	0.999862	1	0.999858	1	1	1
chr1:117944807-117984947	+	MAN1A2	NM_006699	mannosidase_alpha_class_1A_member_2_	hsa_circ_0000119	none	0.884025	1.39959e-07	0.990071	0.993574	0.999757	0.967079	0.999993	1	0.985688	0.655269	0	0.999991	0.999999	0.995823	1	1	0.876153	0.999976	0.999444	0	0	0	3.14207e-07	0.00256356	0	0	0	1	0.999997	0.999965	1	0.997217	1	0.989991	0.999997	0.999988	1	0.998651	1	0.997518	0.998756	1	0.999997
chr1:117944807-118009049	-	MAN1A2	NM_006699	mannosidase_alpha_class_1A_member_2_	hsa_circ_0000120	none	0.99913	8.58388e-05	0.999999	1	1	0.999913	0.999997	1	0.998131	0.998263	0	0.999989	0.99995	0.999986	1	1	0.874584	1	1	3.5949e-08	4.84288e-06	1.41872e-07	0.000698813	0.044712	9.37498e-07	3.19629e-11	2.0516e-09	1	1	0.999999	1	0.997264	0.999937	0.999938	1	0.999994	1	0.999869	0.999815	0.999816	0.999999	1	0.998556
chr1:118003110-118045592	-	MAN1A2	NM_006699	mannosidase_alpha_class_1A_member_2_	hsa_circ_0002059	none	1	4.31239e-07	1	1	1	1	1	1	0.999979	1	0	1	1	1	1	1	1	0.999211	1	1.89854e-10	4.20347e-08	1.06004e-09	0.000248788	0.0214928	0	1.69673e-10	1.89854e-10	1	1	1	1	1	0.999826	1	1	1	1	1	0.999955	1	1	1	1
chr1:118424444-118463047	+	GDAP2	NM_017686	ganglioside_induced_differentiation_associated_protein_2_	hsa_circ_0013751	none	0.999961	0.172094	0.999935	0.999972	1	0.999998	1	1	1	0.999935	0.000132126	1	1	0.999995	1	1	0.999998	0.999058	1	0.00184868	0.0143311	0.0195219	0.259248	0.701634	0.00602722	0.00917452	0.00184868	1	0.999988	1	1	0.999995	0.99924	1	0.999996	1	1	0.999999	0.999796	1	1	1	1
chr1:118449127-118461358	+	GDAP2	NM_017686	ganglioside_induced_differentiation_associated_protein_2_	hsa_circ_0008449	none	0.999982	1.22617e-06	0.999989	0.999766	0.999572	0.999978	0.999998	0.999876	0.999748	0.999881	0	1	1	0.999999	1	1	1	1	1	0	3.05204e-09	0	4.91458e-05	0.00822911	0	0	0	1	1	1	1	1	1	1	1	1	1	1	1	1	1	1	1
chr1:118454615-118461358	+	GDAP2	NM_017686	ganglioside_induced_differentiation_associated_protein_2_	hsa_circ_0006188	none	1	3.95395e-09	1	1	1	1	1	1	1	1	0	1	1	1	1	1	1	1	1	0	5.69123e-11	0	7.99942e-06	0.00176096	0	0	0	1	1	1	1	1	1	1	1	1	1	1	1	1	1	1	1
chr1:1192371-1192690	+	UBE2J2	NM_058167	ubiquitin_conjugating_enzyme_E2_J2_	hsa_circ_0008063	none	1	0.00738769	1	1	1	1	1	1	1	1	1.35202e-06	1	1	1	1	1	1	1	1	8.26057e-05	0.000830056	0.00010798	0.0674852	0.408728	2.75279e-05	8.28481e-06	7.07321e-05	1	1	1	1	1	1	1	1	1	1	1	1	1	1	1	1
chr1:12061457-12062160	-	MFN2	NM_001127660	mitofusin_2_	hsa_circ_0006470	OXIDATIVE_PHOSPHORYLATION	0.999953	1.62508e-05	1	1	0.999984	0.999997	1	1	1	0.999998	0	1	1	1	1	1	0.994806	0.994044	1	5.11207e-09	6.38539e-07	5.97719e-09	0.00048784	0.0316883	2.80105e-08	4.06206e-09	2.92507e-09	1	1	1	1	0.999942	0.999952	1	1	1	1	0.999995	0.999996	1	1	1	0.998928
chr1:12335881-12338095	-	VPS13D	NM_015378	vacuolar_protein_sorting_13_homolog_D_	hsa_circ_0009964	none	0.999994	0.000101855	0.999998	1	0.868149	0.995075	1	0.999997	0.999945	0.969287	3.49627e-08	1	1	0.851405	0.999214	1	1	1	0.980629	4.13569e-06	4.65441e-05	0.00416084	0.189314	0.154142	1.8229e-06	1.04023e-06	0.000376857	1	0.925296	0.999435	1	1	1	0.992508	0.907827	0.998174	1	1	0.999998	0.985203	1	0.996772	0.915224
chr1:13933667-13937011	-	PDPN	NM_006474	podoplanin_	hsa_circ_0010027	INFLAMMATORY_RESPONSE	0.75031	0.999999	0.839137	0.90236	0.857599	0.981677	0.997486	0.82292	0.796003	0.839137	0.0513302	1	1	1	1	1	1	1	1	0.18968	0.395007	0.238261	0.851497	0.978582	0.153586	0.105537	0.18968	1	1	1	1	1	1	1	1	1	1	1	1	1	1	1	1
chr1:14057494-14068652	+	PRDM2	NM_001135610	PR/SET_domain_2_	hsa_circ_0005986	UV_RESPONSE_DN	0.999998	2.75868e-05	1	0.999315	0.999999	0.99993	0.999994	0.999948	0.999591	0.999339	0	1	0.999959	1	0.999999	1	1	0.999987	0.999963	1.66728e-08	6.75799e-08	2.44101e-08	0.000332622	0.0254308	6.80173e-10	0	6.71882e-10	0.999854	1	0.999993	1	0.999998	0.999933	0.999861	0.999993	1	1	1	1	1	1	1	1
chr1:14099572-14109326	-	PRDM2	NM_001135610	PR/SET_domain_2_	unknown	UV_RESPONSE_DN	0.508464	0.286457	0.708425	0.727985	0.537902	0.825505	0.999997	0.854516	0.565535	0.370099	0.999882	1	1	1	1	0.843044	0.999959	1.0635e-06	0.999963	0.999817	0.999998	1	1	0.717188	0.989157	4.55335e-07	1	1	1	0.999999	0.890154	0.999999	9.6823e-05	0.99992	1	1	0.876514	0.999993	0.000749759	0.999999	1	0.815247	0.999694
chr1:144994590-145021167	+	PDE4DIP	NM_001198834	phosphodiesterase_4D_interacting_protein_	hsa_circ_0008390	MYOGENESIS	1	3.06526e-07	1	1	1	1	1	1	1	1	0	1	1	1	1	1	1	1	1	3.92839e-11	2.56296e-08	4.48756e-10	0.000163991	0.0168478	0	0	6.31286e-11	1	1	1	1	1	1	1	1	1	1	1	1	1	1	1	1
chr1:145594038-145595220	+	POLR3C	NM_006468	RNA_polymerase_III_subunit_C_	hsa_circ_0003693	DNA_REPAIR	1	0.000568889	1	1	1	1	1	1	0.999997	1	1.11201e-08	1	1	1	0.999999	1	0.999985	0.997845	1	1.41977e-06	5.0637e-05	3.9774e-06	0.0508939	0.204345	5.4565e-06	5.4086e-06	7.0326e-06	1	1	0.999999	1	0.99999	0.999081	1	1	0.999999	1	0.999997	0.999752	1	0.999999	1	0.999993
chr1:145646114-145663367	-	RNF115	NM_014455	ring_finger_protein_115_	unknown	none	1	0.0148958	0.999997	1	0.999994	1	0.999997	0.999999	0.954584	1	8.55057e-06	0.999593	1	0.999459	1	0.999983	0.999998	0.538872	1	0.00409303	0.00128502	0.00844724	0.0839413	0.874636	3.99637e-05	0.0563349	0.000174852	0.998495	1	0.999916	1	0.994437	0.987678	0.999194	0.998147	1	0.999875	1	0.723053	1	0.999882	1	0.993737
chr1:146724277-146731572	-	CHD1L	NM_001256336	chromodomain_helicase_DNA_binding_protein_1_like_	hsa_circ_0004220	none	1	9.40569e-07	1	0.999875	1	0.999988	0.999999	1	0.999908	0.999131	0	1	0.99991	1	0.999997	1	0.999997	0.999885	0.940433	7.8167e-11	2.91182e-09	1.107e-09	4.77408e-05	0.00808666	3.6004e-10	0	7.95802e-08	0.999993	1	1	1	0.999993	0.999997	0.961627	0.999964	1	1	0.997749	1	0.858771	0.999998	1	1
chr1:146747016-146757164	-	CHD1L	NM_001256336	chromodomain_helicase_DNA_binding_protein_1_like_	hsa_circ_0013953	none	0.955945	0.853233	0.999796	0.747997	0.836497	0.936307	0.999755	0.901201	0.857842	0.999997	0.00131757	0.999461	0.996923	0.999845	0.999888	1	0.999999	0.999984	0.988548	0.10965	0.00445825	0.00307642	0.152895	0.843988	0.00277246	0.000895584	0.226516	0.935636	0.976919	0.993677	1	0.993604	0.985079	1	1	1	0.999998	0.999968	0.999985	0.832018	1	1	1
chr1:147120047-147131890	+	ACP6	NM_016361	acid_phosphatase_6__lysophosphatidic_	unknown	none	0.781121	0.0565352	0.978298	0.917519	0.878122	0.985142	0.998018	0.998465	0.992696	0.983608	4.99724e-09	0.999951	1	1	1	1	0.985695	0.995608	0.999871	9.27724e-06	3.64063e-05	2.70478e-06	0.0129469	0.186684	3.1217e-05	3.72229e-06	1.19123e-05	0.999996	0.999991	1	1	0.999995	1	1	1	1	1	0.9986	0.999711	0.99999	1	1	0.996748
chr1:149931602-149936274	+	OTUD7B	NM_020205	OTU_deubiquitinase_7B_	unknown	none	0.894247	1	0.93874	0.966251	0.999927	0.994912	0.999399	0.999202	0.999999	0.93874	0.411687	1	1	0.991748	1	1	0.99731	0.85867	1	0.671195	0.837038	0.998461	0.983204	0.998552	0.984941	0.999932	0.671195	1	0.997134	1	1	0.999267	0.948444	1	0.998982	1	1	0.999783	0.981417	1	0.999938	0.999996	1
chr1:150064030-150082742	-	VPS45	NM_001279353	vacuolar_protein_sorting_45_homolog_	unknown	PROTEIN_SECRETION	1	0.0423056	1	1	1	1	1	1	0.999993	1	0.000124983	1	1	1	1	1	1	0.999717	1	0.00259472	0.0185142	0.00463677	0.289498	0.729095	0.00154273	0.00640086	0.00259472	1	1	1	1	1	0.99994	1	1	1	1	1	0.999985	1	1	1	1
chr1:150202905-150204264	+	ANP32E	NM_001136479	acidic_nuclear_phosphoprotein_32_family_member_E_	hsa_circ_0004300	E2F_TARGETS	0.999976	0.0812488	0.994345	0.999654	0.980977	0.99851	0.999841	0.999996	0.996659	0.999996	2.39273e-05	0.999632	1	0.99582	0.999948	0.999997	1	0.999891	1	5.38438e-05	0.00223515	4.44343e-05	0.0461112	0.344366	0.000536974	1.41744e-05	0.000950817	1	1	1	1	0.999688	1	0.999764	0.999997	1	1	0.999999	1	0.999999	1	1	0.996875
chr1:150418701-150418877	-	RPRD2	NM_015203	regulation_of_nuclear_pre-mRNA_domain_containing_2_	hsa_circ_0007363	none	1	0.00343977	1	1	1	1	1	1	1	1	3.54264e-06	1	1	1	1	1	1	1	1	5.94352e-05	0.00100234	0.000135232	0.0741818	0.426051	0.000108423	8.33986e-06	5.94352e-05	1	1	1	1	1	1	1	1	1	1	1	1	1	1	1	1
chr1:150464886-150469384	-	TARS2	NM_001271895	threonyl-tRNA_synthetase_2__mitochondrial_	hsa_circ_0003952	none	1	7.00191e-06	0.999737	1	1	1	1	0.999998	0.999974	0.997033	0	0.994811	1	1	1	1	0.999935	0.999004	0.959272	6.01483e-07	3.03128e-06	1.41271e-07	0.000687497	0.0385171	4.04095e-08	1.50291e-08	2.16615e-06	0.999991	0.999971	0.999406	0.999958	0.999999	1	1	1	0.999999	1	1	1	0.999615	0.999999	1	1
chr1:150997086-150998149	+	PRUNE1	NM_021222	prune_exopolyphosphatase_1_	hsa_circ_0006760	none	0.995259	1.29071e-06	0.999997	1	0.998086	0.999928	1	0.999744	1	0.998503	0	0.999867	0.997999	1	1	0.999198	0.4083	0.914228	1	4.3654e-12	6.50501e-08	0	3.69709e-05	0.0670792	2.14929e-08	0	0	1	0.999973	1	0.999986	0.935151	0.999874	0.999986	0.999335	0.999985	1	0.997123	1	0.99952	1	0.999404	0.681103
chr1:150997086-150999803	-	PRUNE1	NM_021222	prune_exopolyphosphatase_1_	hsa_circ_0000126	none	1	0.000109359	1	1	1	1	0.999999	1	1	1	2.29076e-10	0.999977	1	1	1	0.999942	1	1	1	8.45808e-07	3.59494e-06	1.84134e-07	0.00351719	0.366521	1.12453e-07	8.28067e-09	2.88956e-07	0.999985	0.999963	0.999999	1	1	0.999996	1	1	1	0.999922	1	1	1	1	0.999903	1
chr1:151060665-151090615	-	GABPB2	NM_144618	GA_binding_protein_transcription_factor_subunit_beta_2_	unknown	none	1	0.638285	0.998631	0.999806	0.999964	0.999772	0.999921	0.998496	1	0.999035	0.0551726	0.995074	0.999701	0.999953	0.999809	0.999502	0.9938	1	0.996702	0.0169842	0.100838	0.069578	0.434749	0.999996	0.0117241	0.105343	0.0195135	1	1	1	0.985758	1	0.99773	1	1	1	0.992643	1	0.999855	1	1	0.995723	1
chr1:151139409-151139890	+	SCNM1	NM_001204848	sodium_channel_modifier_1_	hsa_circ_0000128	none	0.798547	0.00659817	0.819195	0.724769	0.867672	0.977594	0.979925	0.990548	0.760614	0.762503	0	1	0.999976	1	1	1	0.999307	1	1	1.21672e-08	1.97459e-07	6.06876e-08	0.00165191	0.0294112	1.9141e-07	4.83115e-10	6.78073e-09	0.999999	1	1	1	0.999023	1	1	0.999998	1	1	0.990198	0.999999	1	1	1	0.999703
chr1:151395872-151403317	+	POGZ	NM_207171	pogo_transposable_element_derived_with_ZNF_domain_	hsa_circ_0008701	none	1	0.998956	1	1	0.991811	1	1	1	0.994224	1	0.973218	1	1	0.922338	1	1	1	0.907098	1	0.992837	0.997927	0.999999	0.999913	0.999995	0.990654	1	0.992837	1	0.966967	1	1	1	0.968694	1	0.986292	1	1	1	0.989336	1	0.998901	0.999914	0.960475
chr1:151395872-151414681	+	POGZ	NM_207171	pogo_transposable_element_derived_with_ZNF_domain_	hsa_circ_0014174	none	0.999987	0.991982	1	1	1	1	1	1	0.998154	1	0.998581	0.999859	0.99997	0.999907	0.999999	1	0.999801	0.999949	0.999859	0.956589	0.985189	0.967045	0.999195	0.99995	0.945699	1	0.956589	1	1	1	1	1	0.988595	1	1	1	1	1	0.996451	1	1	1	1
chr1:151400298-151414681	+	POGZ	NM_207171	pogo_transposable_element_derived_with_ZNF_domain_	hsa_circ_0002520	none	0.999138	1	0.999997	0.985898	0.976937	0.999996	1	1	0.997544	0.972845	0.996491	0.999998	0.999925	0.999772	0.987474	0.999998	0.999946	0.305847	0.999658	0.999999	0.968827	0.934861	0.99991	1	1	0.916924	0.916336	0.998334	0.9963	0.998852	1	1	0.811743	0.995119	1	0.946717	0.999798	0.994617	0.367183	1	0.930388	0.999749	0.988215
chr1:151611363-151611595	-	SNX27	NM_030918	sorting_nexin_family_member_27_	hsa_circ_0000130	none	0.999862	0.12798	0.999871	0.999996	0.999941	0.99952	0.999985	0.999367	0.999008	0.999582	3.78436e-05	1	1	1	0.95205	1	1	1	1	0.000816652	0.013653	0.00188932	0.951758	0.517134	0.000253357	7.97043e-05	0.000522745	1	1	0.958382	1	1	1	1	1	0.985782	1	1	1	1	0.967677	1	1
chr1:151611363-151641111	+	SNX27	NM_030918	sorting_nexin_family_member_27_	hsa_circ_0000131	none	0.999999	1.58071e-05	1	1	1	1	1	1	1	1	0	1	1	0.999995	1	1	1	1	1	4.48259e-09	4.48674e-07	1.10435e-07	0.00104066	0.0486365	4.90315e-09	4.10027e-10	1.36102e-08	1	0.999999	1	1	1	1	1	1	1	1	1	1	1	1	1	1
chr1:151630710-151641111	-	SNX27	NM_030918	sorting_nexin_family_member_27_	hsa_circ_0002394	none	0.999961	7.54648e-07	0.999973	0.999741	0.999792	1	1	0.999982	0.999999	1	0	1	1	1	0.999993	0.999991	1	1	1	0	1.65706e-09	0	0.000430058	0.0443201	0	0	0	1	1	0.999994	0.99999	1	1	1	1	0.999933	0.999939	1	0.999994	0.999995	0.999955	0.999958	1
chr1:152305058-152313686	-	FLG-AS1	NR_103779	FLG_antisense_RNA_1_	unknown	none	0.999961	0.93307	0.99993	0.999923	1	1	1	0.999973	0.999445	1	0.107769	1	1	0.982006	0.999973	0.999975	0.889462	0.667984	0.991393	0.245504	0.41593	0.966485	0.996227	0.999966	0.987053	0.997624	0.911901	1	0.986449	0.999949	0.999956	0.929201	0.789351	0.99348	0.991209	0.999935	0.999941	0.958132	0.874698	0.995824	1	1	1
chr1:153637695-153641033	+	ILF2	NM_001267809	interleukin_enhancer_binding_factor_2_	hsa_circ_0000133	MYC_TARGETS_V1	1	0.00188155	0.999374	0.997326	1	0.976282	1	1	1	1	7.18644e-08	0.999189	0.996433	1	0.87798	1	0.999999	1	1	3.42826e-07	5.38317e-06	1.31821e-05	0.709548	0.354373	1.4959e-05	8.25744e-07	9.48171e-06	1	0.999961	0.677763	0.999997	0.993016	0.999605	0.999625	0.99955	0.63484	0.999973	0.983826	0.997815	0.997946	0.893696	1	0.999998
chr1:153784206-153785928	+	GATAD2B	NM_020699	GATA_zinc_finger_domain_containing_2B_	unknown	none	1	1.0073e-05	0.999281	0.999677	0.999412	1	0.999997	1	1	1	0	0.999574	0.999906	0.999715	1	1	0.999999	1	1	9.83422e-11	2.97749e-08	6.90985e-10	0.00125039	0.0189963	5.7265e-09	4.23325e-11	2.5619e-09	1	1	0.999992	1	0.995208	0.999916	0.999965	1	0.999996	1	0.998456	0.999979	0.99999	0.999993	1	0.996425
chr1:154207066-154207767	+	UBAP2L	NM_001127320	ubiquitin_associated_protein_2_like_	unknown	none	1	0.00824267	1	1	1	0.94519	1	0.999985	0.968728	1	2.37097e-05	1	0.999643	1	0.941999	0.999999	0.999999	0.906914	0.999928	0.000371174	0.000626126	0.00176508	0.947288	0.383621	0.00148593	0.0201185	8.35647e-05	0.999988	1	0.932032	1	0.999989	0.925107	1	0.999793	0.823816	1	0.996532	0.773981	1	0.968762	0.999999	1
chr1:154223516-154224129	+	UBAP2L	NM_001127320	ubiquitin_associated_protein_2_like_	hsa_circ_0004717	none	0.985498	1.00833e-06	0.9995	0.99647	0.994883	0.999995	0.999982	0.999996	1	0.978758	0	0.999998	1	1	1	0.980415	0.997944	0.976794	1	0	5.30245e-10	0	6.09718e-05	0.131731	0	0	0	1	1	1	0.995129	0.999999	0.999871	0.999973	1	1	0.987448	0.999837	0.998057	1	1	0.986155	0.999711
chr1:154223516-154229910	-	UBAP2L	NM_001127320	ubiquitin_associated_protein_2_like_	hsa_circ_0014391	none	1	0.947699	1	1	0.999999	1	0.0342691	0.977725	1	0.998062	0.58319	1	1	0.999978	1	0.0144445	0.796801	1	0.972003	0.801808	0.913607	0.984039	0.992927	0.128736	1	0.703308	0.999972	1	0.999994	1	0.0198899	0.910933	1	0.990187	0.999998	1	0.0279474	0.962714	1	0.996507	1	0.0417965	0.996155
chr1:155340294-155340774	+	ASH1L	NM_018489	ASH1_like_histone_lysine_methyltransferase_	hsa_circ_0007608	none	0.999902	2.53238e-09	1	0.999982	0.999995	1	1	1	0.999995	1	0	0.999787	1	1	0.999976	1	0.999222	1	0.999999	0	0	0	9.55008e-06	0.000761536	0	0	0	0.999983	0.999996	1	1	1	0.999995	1	1	0.999991	1	0.999943	1	1	0.999998	1	0.999982
chr1:155348071-155349907	-	ASH1L	NM_018489	ASH1_like_histone_lysine_methyltransferase_	unknown	none	1	0.517646	0.999999	1	0.99993	1	1	0.999999	0.999419	1	0.051343	0.999977	1	0.998754	1	1	0.999972	0.98511	1	0.473882	0.395049	0.744131	0.851519	0.978587	0.41488	0.684787	0.189711	0.999998	1	1	1	1	0.999994	0.999994	0.99987	1	1	0.999998	0.998847	1	0.999993	1	1
chr1:155348071-155385714	+	ASH1L	NM_018489	ASH1_like_histone_lysine_methyltransferase_	hsa_circ_0002897	none	1	0.114839	1	1	1	1	1	0.999791	1	1	0.00109051	1	1	1	1	1	0.995253	1	1	0.0128881	0.0608487	0.020487	0.468083	0.849058	0.118957	0.00412236	0.0128881	1	1	1	1	0.998663	1	1	1	1	1	0.999595	1	1	1	1	0.99902
chr1:155365249-155429689	+	POU5F1P4	NR_034180	POU_class_5_homeobox_1_pseudogene_4_	hsa_circ_0014584	none	0.999881	0.00262653	0.999988	0.99973	0.999152	1	1	0.999998	0.999997	1	2.65408e-05	1	1	1	0.999992	1	1	1	0.99886	0.000526691	0.014858	0.00439218	0.0634972	0.397858	0.000166578	5.86895e-05	4.01601e-05	1	0.999999	0.999999	1	1	1	0.999922	1	0.999964	0.999997	0.999998	0.999998	0.998883	0.999905	0.999994	0.999985
chr1:155385534-155429689	-	POU5F1P4	NR_034180	POU_class_5_homeobox_1_pseudogene_4_	hsa_circ_0014586	none	0.939946	0.985558	0.993849	1	0.998563	0.99538	0.999459	0.991588	0.98049	0.979687	0.0119018	0.999999	0.989674	0.999971	1	1	1	1	1	0.164685	0.841555	0.302827	0.651344	0.926195	0.122534	0.0574785	0.0947735	0.999747	1	1	1	1	1	1	0.999981	0.999539	0.99996	0.999587	0.998347	0.998003	0.999999	1	1
chr1:155408117-155408859	+	ASH1L	NM_018489	ASH1_like_histone_lysine_methyltransferase_	hsa_circ_0000137	none	1	0	1	1	1	1	1	1	1	1	0	1	1	1	1	1	1	1	1	0	0	0	2.1961e-08	0.000164758	0	0	0	1	1	1	1	1	0.999998	1	1	1	1	1	0.999997	1	1	1	1
chr1:155408117-155429689	-	ASH1L	NM_018489	ASH1_like_histone_lysine_methyltransferase_	hsa_circ_0003247	none	1	0.000373768	1	1	1	0.999995	1	1	1	1	5.35475e-09	1	1	1	0.999999	1	1	1	1	9.77249e-07	1.52473e-05	1.74402e-06	0.00375976	0.174138	3.31072e-07	2.13668e-07	6.08799e-07	1	1	0.999999	1	1	1	1	1	1	1	1	0.999999	1	1	1	1
chr1:155644800-155649303	+	YY1AP1	NM_001198899	YY1_associated_protein_1_	hsa_circ_0003608	none	1	0.00123406	0.999994	1	0.986648	0.999853	0.999989	0.910309	0.551714	0.999982	3.88527e-07	0.99833	1	0.951293	0.99989	0.999995	0.675425	0.125989	0.99998	1.04547e-06	0.00145124	0.0076584	0.246179	0.681525	0.0116492	0.0656715	0.000213752	0.997894	0.692348	0.990341	0.999218	0.342943	0.0518625	0.977665	0.998935	0.999998	1	0.977566	0.716101	1	1	1	0.999999
chr1:155646338-155649303	+	YY1AP1	NM_001198899	YY1_associated_protein_1_	hsa_circ_0014606	none	1	0.620814	1	0.986607	0.999995	0.99999	0.999644	0.950036	0.0720408	0.942531	0.269321	1	0.987644	1	0.999053	0.999928	0.901871	0.00269092	0.893767	0.38353	0.999404	0.737592	0.577699	1	0.999266	0.863421	0.999782	0.981442	0.999999	0.99988	0.999786	0.905469	0.0117928	0.895892	0.999184	0.937514	1	1	0.628782	1	0.997949	0.999991	0.992191
chr1:155691307-155695810	-	DAP3	NM_001199849	death_associated_protein_3_	hsa_circ_0014613	APOPTOSIS	1	5.8313e-08	1	1	0.999992	1	1	1	1	1	0	1	1	0.99983	1	1	1	1	0.999999	0	4.59034e-09	1.43696e-09	6.32592e-05	0.00957592	0	0	2.32294e-11	1	0.999949	1	1	1	1	1	0.999984	1	1	1	1	1	0.999999	1	0.999935
chr1:155695172-155695810	-	DAP3	NM_001199849	death_associated_protein_3_	hsa_circ_0014614	APOPTOSIS	1	8.16406e-07	1	1	1	1	1	1	1	1	0	1	1	1	1	0.999999	0.999964	0.99999	1	5.34421e-10	2.91507e-08	1.03469e-09	0.000198683	0.0574837	5.47354e-10	0	6.01376e-10	1	1	1	1	1	1	1	1	1	0.999999	0.999995	0.999999	1	1	1	0.999998
chr1:155823066-155823597	+	unkn	NM_001037533	NaN	hsa_circ_0000139	none	0.816678	7.0524e-06	0.926693	0.924009	0.999981	0.995785	0.99906	0.999966	0.999988	0.999813	0	1	1	0.946157	1	1	0.915077	0.826729	0.971926	0	2.68698e-10	1.85884e-09	2.47296e-05	0.00439697	4.7079e-11	0	1.31404e-10	1	0.990665	1	1	0.986221	0.96748	0.99659	0.988534	1	1	0.984696	0.969062	0.995155	0.999889	0.999976	1
chr1:155891165-155891709	+	KHDC4	NM_014949	KH_domain_containing_4__pre-mRNA_splicing_factor_	hsa_circ_0008998	none	0.999737	1.03565e-05	0.999994	0.999894	0.999804	0.99999	1	1	0.999992	0.999758	0	1	1	1	1	0.999817	0.98775	1	1	1.13803e-09	4.83352e-08	1.2558e-09	0.000271018	0.144323	1.23932e-08	0	2.38969e-10	1	1	1	0.999969	0.999595	1	1	1	1	0.999839	0.997895	1	1	1	0.999799	0.995188
chr1:155896466-155896947	+	KHDC4	NM_014949	KH_domain_containing_4__pre-mRNA_splicing_factor_	hsa_circ_0008339	none	0.999973	0.217346	1	1	1	1	1	0.997568	1	0.999991	0.000280159	0.999997	0.999959	1	1	1	0.603618	0.999807	0.94268	0.0175549	0.124861	0.0190532	0.5593	0.924935	0.44934	0.0109287	0.191664	1	1	1	1	0.948339	1	0.998832	1	1	1	0.994616	1	0.999975	1	1	0.931032
chr1:155984751-155988159	+	SSR2	NM_003145	signal_sequence_receptor_subunit_2_	hsa_circ_0006897	none	1	0.00145404	1	1	1	1	1	1	1	1	2.06436e-07	1	0.999998	0.999994	1	1	1	1	1	8.78099e-06	8.76731e-05	7.56716e-06	0.0208857	0.23662	5.82673e-06	9.96664e-07	5.38402e-05	1	1	1	1	1	1	0.999998	1	1	1	1	1	0.999949	1	1	1
chr1:156303337-156304709	+	CCT3	NM_001008800	chaperonin_containing_TCP1_subunit_3_	hsa_circ_0004680	MYC_TARGETS_V1	1	3.20359e-09	1	1	1	1	1	1	1	1	0	1	1	1	1	1	1	1	1	0	7.85272e-11	0	8.37315e-06	0.0024029	0	0	0	1	1	1	1	1	1	1	1	1	1	1	1	1	1	1	1
chr1:15860731-15863309	-	DNAJC16	NM_015291	DnaJ_heat_shock_protein_family_(Hsp40)_member_C16_	hsa_circ_0000018	none	1	6.98286e-09	1	0.999999	0.999999	1	1	0.999827	0.986621	1	0	1	0.999858	0.999753	1	1	0.985331	0.722292	0.999933	0	3.85192e-09	0	3.16909e-05	0.00278416	0	0	0	0.999999	0.999999	1	1	0.999668	0.962536	1	1	1	1	1	0.999605	1	1	1	1
chr1:15953163-15970145	-	DDI2	NM_032341	DNA_damage_inducible_1_homolog_2_	hsa_circ_0010048	none	0.995866	1	1	1	1	1	1	1	1	1	0.935378	0.971757	0.991782	0.979504	0.999659	0.999981	0.963266	0.944905	0.971757	1	1	1	1	1	1	1	1	1	1	1	1	1	1	1	1	1	1	1	1	1	1	1	1
chr1:15964801-15970145	+	DDI2	NM_032341	DNA_damage_inducible_1_homolog_2_	hsa_circ_0000019	none	0.997533	1.40058e-07	1	1	1	0.99978	0.999979	1	1	0.995753	0	0.994931	0.999932	0.999747	1	1	0.982467	0.927041	1	0	2.34548e-09	0	5.15799e-06	0.00206194	0	0	0	1	1	0.999859	0.999991	1	1	0.993048	1	0.999993	0.999999	1	0.999993	0.999756	0.999988	0.999999	1
chr1:15964801-15978390	-	DDI2	NM_032341	DNA_damage_inducible_1_homolog_2_	hsa_circ_0000020	none	1	0.521459	0.999993	1	1	0.999998	1	1	1	0.999989	0.0148415	0.992139	0.999992	0.99986	0.999736	1	0.999999	0.999464	1	0.563952	0.499201	0.395551	0.983196	0.912342	0.153421	0.218482	0.036431	0.999999	1	1	0.999967	0.999934	1	0.980566	1	1	1	1	1	0.999816	1	0.999998	1
chr1:160293220-160302347	+	COPA	NM_001098398	coatomer_protein_complex_subunit_alpha_	hsa_circ_0008661	EPITHELIAL_MESENCHYMAL_TRANSITION	0.999999	3.94605e-05	0.999965	1	0.999871	0.999998	0.999999	1	0.999996	0.999997	0	1	1	0.999997	1	1	0.999999	1	1	4.27068e-09	1.38953e-06	9.1442e-09	0.00091991	0.0361082	2.61106e-08	4.2314e-10	9.30869e-09	1	1	1	1	0.999917	1	1	1	1	1	1	1	1	1	1	0.999678
chr1:16044387-16047883	-	PLEKHM2	NM_015164	pleckstrin_homology_and_RUN_domain_containing_M2_	hsa_circ_0000021	none	1	8.49993e-08	0.999997	0.999999	0.999998	1	1	1	0.999996	1	0	1	1	1	1	1	0.999999	1	1	0	7.41349e-10	0	2.09542e-05	0.00490637	0	0	0	1	1	1	1	0.999994	1	1	1	1	1	0.999998	1	1	1	1	0.999996
chr1:161748033-161753886	-	ATF6	NM_007348	activating_transcription_factor_6_	hsa_circ_0003039	UNFOLDED_PROTEIN_RESPONSE	0.795201	0.0865198	0.945083	0.990973	0.990062	0.986116	0.98867	0.90168	0.714009	0.981153	1.71428e-08	1	0.999987	0.999856	1	1	1	1	0.99995	8.16413e-06	0.000512111	8.34671e-05	0.019621	0.135889	1.89361e-06	6.8784e-08	2.42124e-05	1	1	1	0.999999	1	0.999975	1	1	1	0.999994	1	0.999725	1	0.999999	0.999984	0.999994
chr1:161816238-161833102	-	ATF6	NM_007348	activating_transcription_factor_6_	hsa_circ_0008857	UNFOLDED_PROTEIN_RESPONSE	0.99762	1.01579e-09	1	0.999934	0.999965	0.999795	1	0.999997	1	0.999583	0	0.997809	1	1	1	1	0.999941	0.999396	1	0	0	0	1.50356e-07	0.000584057	0	0	0	0.999988	0.999996	0.999938	1	1	1	0.999828	1	1	1	1	0.999999	1	1	1	1
chr1:161816238-161882170	-	ATF6	NM_007348	activating_transcription_factor_6_	unknown	UNFOLDED_PROTEIN_RESPONSE	1	4.49323e-05	0.999972	0.999988	1	0.968573	1	1	0.999996	0.999972	0	0.999999	1	1	0.818321	1	0.99983	0.987257	0.999999	5.54607e-09	5.34428e-07	5.98181e-08	0.261784	0.0515406	1.28125e-07	1.30251e-07	5.54607e-09	1	1	0.753941	1	0.997773	0.96614	1	1	0.81168	1	0.99931	0.98837	1	0.848871	1	0.999898
chr1:16199310-16203173	-	SPEN	NM_015001	spen_family_transcriptional_repressor_	hsa_circ_0002237	none	0.999929	0.000171033	0.999337	0.999703	0.999999	0.999971	1	0.999891	0.999905	0.999337	8.35088e-12	1	1	1	1	0.999998	1	1	1	9.65855e-09	8.4427e-07	2.98165e-07	0.00151293	0.214363	8.02395e-09	1.49597e-09	9.65855e-09	1	0.999994	1	0.999981	1	1	1	0.999998	1	0.999986	1	1	1	1	1	1
chr1:16237595-16242774	-	SPEN	NM_015001	spen_family_transcriptional_repressor_	hsa_circ_0010113	none	0.999415	0.177971	0.995963	0.998089	0.996655	1	0.99998	0.999779	0.999953	0.999529	4.6536e-05	0.999999	1	1	1	1	1	1	1	0.000334713	0.00386821	0.000685114	0.335368	0.560731	0.000798877	0.000598204	0.000976639	1	1	0.999998	1	0.999999	0.999974	1	1	0.999999	1	1	0.999994	1	0.999999	1	1
chr1:16528276-16529069	+	ARHGEF19	NM_153213	Rho_guanine_nucleotide_exchange_factor_19_	hsa_circ_0003567	none	1	1	1	1	1	1	1	0.334029	1	1	1	1	1	1	1	1	0.0246676	1	1	1	1	1	1	1	0.0431534	1	1	1	1	1	1	0.0973221	1	1	1	1	1	0.23391	1	1	1	1	0.126432
chr1:167734819-167742605	-	MPZL1	NM_001146191	myelin_protein_zero_like_1_	hsa_circ_0015107	APICAL_JUNCTION	1	0.00101262	1	1	1	1	1	1	1	1	2.32631e-08	1	1	1	1	1	1	1	1	2.08274e-06	6.90385e-05	5.71776e-06	0.0183574	0.327849	1.80056e-06	2.66289e-07	2.08274e-06	1	1	1	1	1	1	1	1	1	1	1	1	1	1	1	1
chr1:167734819-167745403	-	MPZL1	NM_001146191	myelin_protein_zero_like_1_	hsa_circ_0000153	APICAL_JUNCTION	0.961527	0.992397	0.998798	0.866137	0.80993	0.972659	0.996018	0.92222	0.872156	0.787326	0.0275198	0.999986	0.99981	0.999436	0.999994	1	1	0.999987	0.999163	0.338551	0.0701139	0.0245185	0.493616	0.861984	0.0406127	0.0161105	0.0156586	0.9949	0.989202	0.999679	0.999978	0.99949	0.997683	0.98602	1	1	1	1	1	1	1	1	0.999999
chr1:167921037-167944253	-	DCAF6	NM_001017977	DDB1_and_CUL4_associated_factor_6_	hsa_circ_0000154	none	1	6.58195e-08	1	1	1	1	1	1	1	1	0	1	1	1	1	1	1	0.999993	1	0	4.12326e-09	0	1.68716e-05	0.00429657	0	0	0	1	1	1	1	1	0.999998	1	1	1	1	1	1	1	1	1	1
chr1:168032858-168037701	-	DCAF6	NM_001017977	DDB1_and_CUL4_associated_factor_6_	hsa_circ_0007277	none	1	0.310799	1	0.988524	1	0.363907	1	1	1	1	0.0121524	1	0.927159	1	0.177582	1	1	1	1	0.0717044	0.961117	0.0988987	0.998742	0.945044	0.0534572	0.0769417	0.0717044	0.963311	1	0.238836	1	1	1	1	0.969413	0.869326	0.99981	0.957561	0.986864	0.963311	0.256766	1	1
chr1:168073714-168074132	+	GPR161	NM_001267612	G_protein-coupled_receptor_161_	hsa_circ_0015136	none	1	3.19224e-09	0.999814	1	1	0.999999	1	0.993281	0.999947	1	0	0.999982	0.999999	0.999998	1	1	0.992845	0.999999	1	0	1.16798e-10	0	4.88372e-05	0.00279166	0	0	0	0.999647	0.999177	1	0.999999	0.999998	1	0.999972	1	0.999999	1	0.988107	0.999889	1	0.999998	1	0.975125
chr1:169199955-169256646	+	NME7	NM_013330	NME/NM23_family_member_7_	hsa_circ_0015154	none	0.999687	0.00883445	0.999993	1	0.996955	0.99999	1	0.999945	1	0.999995	6.71326e-08	1	0.998629	0.514255	1	1	1	0.999572	1	1.97704e-05	0.00370869	0.0302578	0.0286464	0.4553	5.00093e-06	1.419e-05	2.1756e-05	0.99996	0.824849	1	1	1	0.999999	1	0.996769	0.99997	1	0.999748	1	0.999971	0.969714	0.999852	0.724443
chr1:171492359-171496983	-	PRRC2C	NM_015172	proline_rich_coiled-coil_2C_	hsa_circ_0003644	none	1	0.000288303	0.999996	1	1	1	1	1	1	0.999998	5.12969e-08	1	0.999998	0.999893	0.999984	0.999999	1	0.999818	0.997811	2.06261e-05	3.46332e-05	1.31485e-06	0.00599402	0.125707	8.02403e-07	4.33221e-08	1.74057e-07	0.999922	0.998946	0.999837	0.999989	0.999975	0.998394	0.992109	1	1	1	1	1	1	1	1	1
chr1:171537385-171544267	-	PRRC2C	NM_015172	proline_rich_coiled-coil_2C_	hsa_circ_0004412	none	1	2.07602e-05	1	0.999969	0.996191	1	0.999999	1	0.948091	0.999663	0	0.999999	0.99989	0.975475	1	0.999995	0.999967	0.523901	0.997417	6.69478e-09	1.65396e-07	5.8482e-10	0.00126645	0.229521	1.00645e-07	9.34884e-06	6.30497e-10	1	0.999427	1	0.99994	0.999104	0.521704	0.999993	0.999999	1	0.999628	0.994585	0.514527	1	0.999989	0.996106	0.884657
chr1:172356272-172357949	-	DNM3	NM_001136127	dynamin_3_	unknown	none	1	0.00021944	1	1	1	1	1	1	1	1	4.48733e-09	0.999999	1	1	1	1	0.999999	1	0.999999	2.0084e-07	1.02918e-05	6.21796e-07	0.00640462	0.130137	7.43901e-08	2.52802e-08	2.0084e-07	1	1	1	1	1	1	1	1	1	1	1	1	1	1	1	1
chr1:172520651-172526934	-	SUCO	NM_014283	SUN_domain_containing_ossification_factor_	hsa_circ_0000160	none	1	6.58576e-08	1	1	1	1	1	1	1	1	0	1	1	1	1	1	1	0.999933	1	0	6.73349e-09	0	4.83197e-05	0.00904143	0	0	0	1	1	1	1	1	0.999999	1	1	1	1	1	1	1	1	1	1
chr1:172520651-172548407	-	SUCO	NM_014283	SUN_domain_containing_ossification_factor_	hsa_circ_0015260	none	0.999957	9.81375e-07	0.999982	1	1	1	0.999984	1	1	1	0	1	0.998217	0.999769	0.999994	0.998243	0.99666	0.976169	1	0	2.87065e-07	2.89113e-09	0.000490894	0.128151	4.03006e-10	8.05453e-11	5.36762e-11	0.999283	0.999931	0.999997	0.998619	0.999078	0.993332	1	1	1	0.999998	1	1	0.999973	1	0.999972	1
chr1:172520651-172560211	-	SUCO	NM_014283	SUN_domain_containing_ossification_factor_	hsa_circ_0015261	none	0.959754	0.563386	0.94483	0.999986	1	0.990439	0.909999	0.999998	1	0.984014	0.000104759	1	0.999406	0.615072	1	0.402618	0.981476	0.488872	1	0.000964559	0.126276	0.517165	0.163113	0.999996	0.0470715	0.254273	0.00284018	0.998035	0.641958	1	0.378545	0.973763	0.564791	1	0.997812	0.999719	0.738735	1	0.998227	0.999885	0.94256	0.941427	0.998611
chr1:172525008-172526934	-	SUCO	NM_014283	SUN_domain_containing_ossification_factor_	hsa_circ_0015262	none	1	1.64677e-08	1	1	1	1	0.999998	1	0.999727	1	0	0.999999	1	1	1	0.99998	1	0.968155	1	0	1.26403e-10	0	8.64843e-06	0.0225491	0	0	0	0.999987	1	0.999999	1	1	0.999667	0.999998	0.999999	1	0.999925	0.999999	0.984177	1	1	0.999997	1
chr1:172525008-172539870	-	SUCO	NM_014283	SUN_domain_containing_ossification_factor_	unknown	none	0.999987	0.000770057	0.995139	0.997683	0.999752	0.999744	1	0.999701	0.999999	0.999222	2.42996e-09	0.999537	0.999897	1	0.999997	0.999999	1	1	0.999993	2.5958e-08	1.91067e-06	4.01083e-07	0.00244022	0.3416	5.02764e-08	7.16077e-08	7.99324e-08	1	1	1	0.999827	0.999999	0.999074	1	1	1	0.999871	1	0.99975	1	1	0.999987	1
chr1:1735857-1749314	-	GNB1	NM_001282538	G_protein_subunit_beta_1_	hsa_circ_0009353	none	1	0.00149958	1	0.999924	0.953923	0.999993	0.999999	0.991507	0.9997	1	2.65983e-07	1	0.998585	0.762241	0.999952	0.999998	0.919864	0.99488	1	2.9416e-05	1.94862e-05	0.023058	0.00916097	0.156608	0.00204779	0.000117206	1.35948e-05	0.99898	0.90225	0.999945	0.999997	0.979367	0.999383	1	0.53688	1	1	0.71505	0.897924	0.999838	0.885212	0.98218	0.999998
chr1:1735857-1756938	+	GNB1	NM_001282538	G_protein_subunit_beta_1_	hsa_circ_0006869	none	1	0.739485	1	1	1	1	1	0.991382	1	1	0.173887	1	1	1	1	1	0.896724	1	1	0.41001	0.636783	0.472155	0.94273	0.993734	0.996154	0.28153	0.41001	1	1	1	1	0.960222	1	1	1	1	1	0.9849	1	1	1	1	0.968911
chr1:1737913-1749314	+	GNB1	NM_001282538	G_protein_subunit_beta_1_	hsa_circ_0009357	none	1	0.00200146	1	1	1	1	1	1	1	0.992278	1.07353e-06	1	1	1	1	1	1	1	0.973363	2.71124e-05	0.000538974	0.000196326	0.0542109	0.37067	3.75138e-05	3.42843e-06	0.00495822	1	1	1	1	1	1	0.96614	1	1	1	1	1	0.986705	1	1	1
chr1:1747194-1756938	+	GNB1	NM_001282538	G_protein_subunit_beta_1_	hsa_circ_0000008	none	0.999999	1.26233e-06	1	1	1	1	1	1	0.999995	0.999502	0	1	1	0.999941	1	1	1	1	0.999968	1.85006e-10	7.61224e-08	6.76823e-09	0.000110328	0.026904	0	0	0	1	0.999999	1	1	1	1	0.999908	1	1	1	1	1	0.999801	0.999996	1	0.999992
chr1:1747194-1770677	-	GNB1	NM_001282538	G_protein_subunit_beta_1_	hsa_circ_0008702	none	1	0.000697842	1	1	1	1	1	1	1	1	4.92695e-08	1	1	1	1	1	0.999989	1	0.999998	6.38856e-06	0.000168165	1.03629e-05	0.0388577	0.25224	3.54798e-07	2.20894e-07	1.1473e-06	1	1	1	1	0.999996	1	0.999999	1	1	1	0.999999	1	1	1	1	1
chr1:176012321-176105683	+	COP1	NM_001001740	COP1__E3_ubiquitin_ligase_	unknown	none	1	0.000810711	1	1	1	1	1	1	1	1	6.61271e-08	1	1	0.999993	1	1	1	1	1	7.4437e-06	0.000192356	0.000112063	0.0317473	0.289395	1.13626e-05	2.60159e-06	7.4437e-06	1	0.999998	1	1	1	1	1	0.999999	1	1	1	1	1	1	1	1
chr1:176050287-176105683	+	COP1	NM_001001740	COP1__E3_ubiquitin_ligase_	hsa_circ_0003572	none	1	8.31316e-07	1	1	1	1	1	1	1	1	0	1	0.999953	1	1	1	1	0.999811	1	1.92764e-10	5.83371e-07	3.55512e-09	0.000773175	0.0216384	1.1837e-10	1.33195e-10	1.1911e-10	0.999957	1	1	1	1	0.999892	1	1	1	1	0.999998	1	0.999897	1	1	1
chr1:176085759-176105683	-	COP1	NM_001001740	COP1__E3_ubiquitin_ligase_	hsa_circ_0015373	none	1	2.54512e-09	1	1	0.999999	0.999998	1	0.999998	1	1	0	1	1	0.999306	0.999908	1	0.998672	0.999965	1	0	0	0	4.80797e-05	0.00322328	0	0	0	1	0.999952	0.999982	1	0.999922	1	1	0.999814	0.999928	1	0.999731	0.999992	1	1	1	1
chr1:176118141-176153828	+	COP1	NM_001001740	COP1__E3_ubiquitin_ligase_	hsa_circ_0004436	none	0.999748	2.64158e-10	0.994616	0.997424	0.999999	0.999713	0.999984	0.993752	0.992181	0.994616	0	0.999985	0.999997	1	1	0.996779	0.999978	0.999961	0.999985	0	0	0	5.6354e-08	0.00688835	0	0	0	1	0.999639	1	0.986978	1	1	1	0.999881	1	0.989785	1	1	1	0.999994	0.999449	0.999544
chr1:176132004-176153828	+	COP1	NM_001001740	COP1__E3_ubiquitin_ligase_	hsa_circ_0009064	none	0.999988	3.01308e-05	0.99997	0.999972	0.999999	0.999978	0.999998	1	0.999995	0.999966	0	1	1	1	1	1	0.999996	1	1	3.07334e-09	2.62578e-07	2.76137e-08	0.000476107	0.0312503	1.05315e-08	2.23907e-10	2.9475e-09	1	1	1	1	0.999989	1	1	1	1	1	0.999991	1	1	1	1	1
chr1:176563659-176564731	-	PAPPA2	NM_021936	pappalysin_2_	hsa_circ_0015382	none	1	1	0.09886	1	1	0.851253	1	0.999623	1	1	1	0.00222982	0.999994	1	0.706034	1	0.992007	1	1	0.0047191	0.999996	1	0.727944	1	0.994873	1	1	0.157344	0.0216344	0.999973	0.795299	0.130562	0.0128552	0.0147577	0.999998	0.93786	1	1	1	0.999998	0.781547	1	0.998279
chr1:179012849-179023773	-	FAM20B	NM_014864	FAM20B__glycosaminoglycan_xylosylkinase_	hsa_circ_0005977	none	1	0.948405	1	0.999999	0.999988	0.999949	1	0.999979	1	0.999884	0.377079	0.999993	1	0.999997	0.999984	1	0.999992	1	0.999898	0.893046	0.669299	0.411864	0.821528	0.999984	0.296616	0.586482	0.258469	0.999951	0.999362	0.999525	1	0.998797	1	0.996298	1	1	0.999995	1	1	1	1	0.99998	1
chr1:17907047-17914974	-	ARHGEF10L	NM_018125	Rho_guanine_nucleotide_exchange_factor_10_like_	hsa_circ_0005562	none	1	4.9923e-06	0.999978	1	0.999999	0.999999	1	1	1	1	0	0.999994	1	1	1	1	1	1	1	2.21581e-10	1.83405e-07	2.70641e-09	0.000263353	0.0222151	9.00791e-10	0	1.21032e-09	1	1	1	1	0.999988	0.999999	1	1	1	1	1	1	1	1	1	1
chr1:179089324-179091002	+	ABL2	NM_001136000	ABL_proto-oncogene_2__non-receptor_tyrosine_kinase_	hsa_circ_0015430	none	1	0	1	1	1	1	0.972512	1	0.999997	1	0	1	0.999999	0.999998	1	0.982915	1	1	1	0	0	0	4.44545e-09	0.00312481	0	0	0	0.999999	0.999998	1	0.987889	1	1	1	1	1	0.968355	1	0.999994	1	1	0.962663	1
chr1:179100445-179102509	+	ABL2	NM_001136000	ABL_proto-oncogene_2__non-receptor_tyrosine_kinase_	hsa_circ_0004996	none	1	6.54209e-07	1	1	1	1	1	1	0.998862	1	0	1	1	1	1	1	0.999995	0.94953	1	3.80603e-10	2.97709e-08	4.56346e-10	0.00021578	0.0461465	4.78983e-10	2.69349e-09	8.02743e-11	1	1	1	1	1	0.992447	1	1	1	1	0.999997	0.990121	1	1	1	0.999967
chr1:179306971-179310445	-	SOAT1	NM_001252511	sterol_O-acyltransferase_1_	hsa_circ_0015438	none	1	0.940677	1	1	1	1	1	1	0.997489	1	0.554295	1	1	1	1	1	1	0.95083	1	0.782139	0.902984	0.821595	0.991755	0.999358	0.744893	0.999847	0.782139	1	1	1	1	1	0.984976	1	1	1	1	1	0.995221	1	1	1	1
chr1:179306971-179312078	-	SOAT1	NM_001252511	sterol_O-acyltransferase_1_	hsa_circ_0007700	none	0.999028	0.990417	1	1	1	1	1	0.999992	0.8542	1	0.999997	0.992134	0.997968	0.99449	0.999929	0.999996	0.999999	0.968215	0.992134	0.949489	0.982444	0.96145	0.999017	0.999938	0.999503	0.999229	0.949489	1	1	1	1	0.999939	0.598193	1	1	1	1	0.999983	0.78315	1	1	1	0.999956
chr1:179955303-179966310	+	CEP350	NM_014810	centrosomal_protein_350_	unknown	none	0.989809	0.0467947	0.974269	0.999984	1	0.99617	1	1	0.999999	0.990742	2.37539e-07	1	0.999986	0.969463	1	0.999999	0.960381	0.994989	1	5.51869e-06	0.00251704	0.004214	0.0208757	0.602983	0.00112525	0.000105612	1.32572e-05	0.999679	0.942121	1	0.999986	0.931454	0.983999	1	0.999979	0.999954	1	0.999985	1	0.999974	0.994944	1	1
chr1:179955303-179975702	-	CEP350	NM_014810	centrosomal_protein_350_	unknown	none	0.57775	0.995182	0.792842	0.995008	1	1	0.942932	0.524467	0.808165	0.686762	0.000879792	1	0.995746	0.157523	0.793932	0.999999	1	0.999999	1	0.0204446	0.414376	0.996426	0.99997	0.605621	0.00260092	0.0118081	0.0100269	0.999693	0.428896	0.892941	0.999995	0.999994	1	1	0.955638	0.995741	0.999053	0.986207	0.999897	0.997786	1	0.884689	0.164898
chr1:179959641-179966310	+	CEP350	NM_014810	centrosomal_protein_350_	unknown	none	0.987796	0.0860928	0.998138	1	0.999907	0.999247	0.999923	1	1	0.999038	8.79092e-07	1	0.997846	0.999986	1	1	0.827589	0.984671	1	0.000118009	0.0174917	0.000807945	0.0591667	0.385528	0.00931308	0.000537572	0.000165721	0.999855	1	1	1	0.968067	0.999276	1	0.999999	0.999911	0.999993	0.999997	1	0.999949	0.999999	1	0.996851
chr1:179961196-179966310	-	CEP350	NM_014810	centrosomal_protein_350_	unknown	none	0.987112	0.938992	1	1	0.999347	0.97372	0.999966	0.999991	1	0.999963	0.0121837	0.750171	0.981133	1	0.451106	1	0.99911	0.983433	0.999869	0.934395	0.88435	0.194439	1	0.94512	0.306041	0.391536	0.286839	1	0.971028	0.984439	0.999554	0.996938	0.999665	0.993927	0.999207	0.961828	0.99997	0.999992	1	0.999961	0.671654	1	0.999999
chr1:179972308-179975702	-	CEP350	NM_014810	centrosomal_protein_350_	hsa_circ_0003942	none	0.93114	0.184395	0.97616	0.879031	0.987663	1	1	0.89334	0.918516	0.826479	9.72856e-07	1	0.999988	1	0.951933	0.999911	1	1	0.999976	9.83415e-05	0.000172693	0.000319423	0.762873	0.829975	9.5465e-06	4.93445e-06	8.06909e-06	0.999974	1	0.976716	0.99997	0.999999	1	0.999958	0.999921	0.901594	0.998967	1	0.999999	1	0.985553	0.999987	0.999995
chr1:179972308-179993717	-	CEP350	NM_014810	centrosomal_protein_350_	hsa_circ_0015475	none	1	0.999993	1	1	0.999999	0.999999	1	1	0.999948	0.999982	0.985664	1	1	0.998455	1	1	0.999986	0.965329	0.999999	0.995733	0.999606	1	0.999349	0.99996	0.999987	1	0.963098	1	0.999393	1	1	0.999995	0.988355	1	0.999945	1	1	1	0.998531	1	0.999789	0.999985	1
chr1:180366650-180382606	-	ACBD6	NM_032360	acyl-CoA_binding_domain_containing_6_	hsa_circ_0009175	none	0.383002	0.000634993	0.813623	0.984266	0.87445	0.797333	0.952779	0.459948	0.69525	0.464469	0	0.999889	0.990477	0.999637	1	1	1	0.999977	1	2.05696e-10	4.01899e-07	1.88458e-09	2.45291e-05	0.00540159	0	0	0	0.999991	1	0.999952	0.999997	0.999906	1	0.999864	0.999999	0.998119	0.99982	0.992724	0.999895	0.991839	0.999883	0.999992	0.999706
chr1:180366650-180399397	-	ACBD6	NM_032360	acyl-CoA_binding_domain_containing_6_	hsa_circ_0000164	none	0.932437	0.697101	1	0.958541	0.999974	0.99352	1	0.997546	0.998567	0.954075	0.000174998	0.920603	1	0.994355	1	0.999998	0.99993	0.999411	1	0.178821	0.0134033	0.0968314	0.25179	0.933806	0.0134566	0.00999809	0.00277313	0.968477	1	0.997371	1	0.99927	0.999671	0.959351	0.996973	1	0.999994	0.999923	0.999652	1	0.999798	1	0.999998
chr1:180953812-180962561	+	STX6	NM_005819	syntaxin_6_	hsa_circ_0007905	none	0.62944	0.00169943	0.404785	0.392064	0.598797	0.890469	0.983289	0.632149	0.566666	0.692839	0	0.999696	0.997836	0.999999	1	1	1	1	1	0	2.05809e-09	5.05544e-10	0.000130446	0.0167354	2.24809e-12	0	3.22938e-10	1	1	1	1	0.999994	0.999996	0.999984	0.999988	1	1	0.999812	0.999848	0.999678	1	1	1
chr1:180953812-180974599	+	STX6	NM_005819	syntaxin_6_	hsa_circ_0006796	none	0.962854	0.000319638	0.756066	0.789601	0.91763	0.67668	0.999486	0.991662	0.919181	0.769292	0	0.998053	0.998133	0.999997	0.969193	1	1	1	0.998559	0	6.46059e-09	1.33052e-09	5.70783e-06	0.0287508	1.61768e-09	0	0	1	1	0.999678	1	0.995624	0.999975	1	0.999997	0.999939	1	0.995769	0.999943	1	0.996794	1	0.999959
chr1:181546901-181549912	-	CACNA1E	NM_000721	calcium_voltage-gated_channel_subunit_alpha1_E_	hsa_circ_0015537	none	1	1.39686e-09	1	1	1	1	1	1	1	1	0	1	1	1	1	1	1	1	1	0	0	0	3.53563e-06	0.00199261	0	0	0	1	1	1	1	1	1	1	1	1	1	1	1	1	1	1	1
chr1:185143503-185144245	-	SWT1	NM_001105518	SWT1__RNA_endoribonuclease_homolog_	unknown	none	0.844735	0.976921	0.922114	0.883674	0.832784	0.99999	0.996763	0.998507	0.900412	0.962047	0.0024031	1	1	1	0.999841	1	0.995374	1	1	0.0274643	0.0492797	0.0157009	0.917151	0.829155	0.183356	0.01052	0.0496701	1	1	0.999943	1	0.999301	1	1	1	0.999544	1	0.996106	1	0.999997	0.999339	1	0.991337
chr1:185171785-185191168	-	SWT1	NM_001105518	SWT1__RNA_endoribonuclease_homolog_	unknown	none	1	0.00749675	1	1	1	1	1	1	1	1	3.97796e-06	1	1	1	1	1	0.999996	1	1	0.000186772	0.00245858	0.00039651	0.115249	0.513706	0.000481107	3.06862e-05	0.000186772	1	1	1	1	0.999999	1	1	1	1	1	1	1	1	1	1	0.999999
chr1:185183638-185200840	+	SWT1	NM_001105518	SWT1__RNA_endoribonuclease_homolog_	hsa_circ_0004689	none	1	1.9334e-08	1	1	1	1	1	1	1	1	0	1	1	1	1	1	0.999999	0.999853	1	0	1.04833e-09	0	5.6854e-05	0.00466041	0	0	0	1	1	1	1	1	0.999994	1	1	1	1	1	1	1	1	1	1
chr1:186310159-186313222	+	TPR	NM_003292	translocated_promoter_region__nuclear_basket_protein_	unknown	none	0.873704	0.996944	0.864259	0.751218	0.668591	0.93744	0.989401	0.927091	0.569911	0.637415	0.997368	1	0.999868	0.999602	0.999996	1	1	0.998596	0.999407	0.995423	0.966353	0.930198	0.997854	0.999855	0.99953	0.852742	0.910606	0.999998	0.999995	1	1	1	0.999987	0.999993	1	1	1	0.999897	1	1	1	1	0.999741
chr1:186359842-186360923	-	MIR548F1	NR_031642	microRNA_548f-1_	hsa_circ_0007538	none	1	0	1	1	1	1	0.999994	1	1	1	0	1	1	1	1	0.999974	1	0.999999	1	0	0	0	1.17545e-07	0.00175064	0	0	0	1	1	1	0.999998	1	1	1	1	1	0.99995	0.999999	0.999998	0.999999	1	0.999987	1
chr1:186415557-186418615	-	PDC	NM_022576	phosducin_	unknown	none	1	1	1	1	0.827114	1	1	1	0.984178	1	1	0.999999	1	0.405888	1	1	1	0.810476	1	1	1	0.478889	1	1	1	0.863479	1	1	0.798563	1	1	1	0.987972	1	0.760233	1	1	1	0.972126	1	0.959413	0.995104	0.565429
chr1:190195211-190234185	-	BRINP3	NM_199051	BMP/retinoic_acid_inducible_neural_specific_3_	unknown	none	1	0.559391	1	1	0.84085	1	1	1	1	1	0.0654833	1	1	0.430252	1	1	1	1	1	0.222289	0.437304	0.999999	0.872299	0.982508	0.182679	0.128725	0.222289	1	0.626517	1	1	1	1	1	0.777473	1	1	1	1	1	0.963578	0.995698	0.588912
chr1:190195211-190250880	+	BRINP3	NM_199051	BMP/retinoic_acid_inducible_neural_specific_3_	unknown	none	1	0.00203932	1	1	0.884807	1	1	1	1	1	3.4925e-07	1	1	0.520945	1	1	1	1	1	2.78551e-05	0.00172241	0.069568	0.0548076	0.372504	1.29351e-05	6.33504e-06	2.78551e-05	1	0.705326	1	1	1	1	1	0.943928	1	1	1	1	1	0.975922	0.997359	0.671516
chr1:190203501-190250880	+	BRINP3	NM_199051	BMP/retinoic_acid_inducible_neural_specific_3_	unknown	none	1	1	1	1	0.0925396	1	1	0.999995	1	1	1	1	1	0.00271826	1	1	0.999853	1	1	1	1	0.00533367	1	1	0.999912	1	1	1	0.0151798	1	1	0.999964	1	1	0.0528576	1	1	0.99999	1	1	0.373507	0.770612	0.054975
chr1:190233994-190250880	+	BRINP3	NM_199051	BMP/retinoic_acid_inducible_neural_specific_3_	unknown	none	1	0.0616059	1	0.999999	0.995963	1	1	1	1	1	0.000276782	1	0.999983	0.955899	1	1	1	1	1	0.00469779	0.110039	0.242225	0.348791	0.775826	0.00289711	0.00126273	0.00469779	0.999994	0.982437	1	1	1	1	1	0.999954	1	1	0.999992	0.99999	0.999994	0.999494	0.999963	0.978725
chr1:192990226-192998787	+	UCHL5	NM_001199261	ubiquitin_C-terminal_hydrolase_L5_	unknown	MTORC1_SIGNALING	0.98609	0.634047	0.993048	0.996638	0.994208	0.999618	0.999962	0.999997	0.989966	0.993048	0.000521378	1	1	1	1	1	0.997998	1	1	0.0075054	0.0409086	0.0124275	0.401339	0.810992	0.0603221	0.00218374	0.0075054	1	1	1	1	0.999462	1	1	1	1	1	0.999842	1	1	1	1	0.99961
chr1:193038163-193046180	-	TROVE2	NM_001173524	TROVE_domain_family_member_2_	unknown	none	1	0.0142088	1	1	1	1	1	0.999985	0.996101	1	4.53787e-05	1	1	1	1	1	0.999994	0.985258	1	0.00149272	0.00515928	0.00150905	0.163664	0.591307	0.00324382	0.0110981	0.000485882	1	1	1	1	1	0.997641	1	1	1	1	0.999971	0.992691	1	1	1	0.99999
chr1:193044949-193046180	-	TROVE2	NM_001173524	TROVE_domain_family_member_2_	unknown	none	0.999999	8.05226e-06	0.999998	1	0.999994	1	1	1	1	0.999993	0	1	0.999999	1	1	1	0.999961	0.999992	1	1.07732e-09	9.99382e-07	3.24675e-09	0.000442197	0.0299561	5.74516e-09	4.83615e-10	7.52132e-10	0.999997	1	1	1	0.999947	0.999986	1	0.999992	1	1	1	1	0.99999	1	1	0.999893
chr1:193110979-193121574	-	CDC73	NM_024529	cell_division_cycle_73_	unknown	none	1	7.5021e-07	1	1	1	1	1	1	1	1	0	1	1	1	1	1	1	1	1	4.80628e-10	7.75054e-08	2.20334e-09	0.000361595	0.0266855	8.24767e-11	0	1.93587e-09	1	1	1	1	1	1	1	1	1	1	1	1	1	1	1	1
chr1:193172924-193205486	-	CDC73	NM_024529	cell_division_cycle_73_	hsa_circ_0015749	none	0.999995	0.999642	0.999982	1	0.999985	0.999999	1	0.938242	1	1	0.7822	1	0.999463	0.967157	1	1	0.231469	0.999997	0.99988	0.859987	0.999977	1	0.995876	0.999704	0.995896	0.976649	0.998285	0.999204	0.972934	1	1	0.364235	0.999989	0.999787	1	0.999975	0.999998	0.967182	0.999998	1	0.999142	0.999934	0.992855
chr1:19519926-19523759	+	UBR4	NM_020765	ubiquitin_protein_ligase_E3_component_n-recognin_4_	unknown	none	1	8.14078e-08	1	1	1	1	1	1	1	1	0	1	1	1	1	1	1	1	1	0	6.65289e-09	6.02352e-11	7.9632e-05	0.0109879	0	0	0	1	1	1	1	1	1	1	1	1	1	1	1	1	1	1	1
chr1:197611840-197627499	+	DENND1B	NM_001195215	DENN_domain_containing_1B_	hsa_circ_0006324	none	1	2.20643e-07	1	1	1	1	1	1	1	1	0	0.998576	0.999953	0.999893	1	1	1	0.999999	0.999995	5.22629e-10	4.62786e-08	1.08472e-09	5.29975e-05	0.00861115	0	0	3.35912e-11	1	1	0.99999	0.999999	0.999728	0.99999	1	1	0.999999	1	0.999991	1	1	0.999999	1	0.999984
chr1:197611840-197684204	+	DENND1B	NM_001195215	DENN_domain_containing_1B_	hsa_circ_0006709	none	0.999977	0.999991	0.99999	0.999996	0.999992	1	1	0.999988	0.999992	0.930943	0.900163	1	1	1	1	1	1	1	0.198219	0.967617	0.989314	0.975652	0.999965	0.999967	0.959149	0.953307	0.962102	1	1	1	1	1	1	0.391574	1	1	1	1	1	0.587754	1	1	1
chr1:198201682-198233365	-	NEK7	NM_133494	NIMA_related_kinase_7_	hsa_circ_0002528	UV_RESPONSE_DN	0.954935	0.447527	0.871181	0.996055	0.99764	0.986521	0.998225	0.976235	0.834277	0.997616	3.37917e-05	0.999981	1	0.999999	1	1	1	0.999952	0.999996	0.000150165	0.0160942	0.00679017	0.106144	0.496473	0.000619392	2.39272e-05	0.00428572	0.999953	0.999227	1	1	0.999988	1	0.99866	1	0.999999	1	1	0.999921	1	0.999985	0.999999	1
chr1:200729966-200730226	-	CAMSAP2	NM_203459	calmodulin_regulated_spectrin_associated_protein_family_member_2_	hsa_circ_0015837	none	1	1.04072e-07	0.999999	0.999997	1	0.997547	1	1	0.973888	0.999848	0	1	1	1	0.969013	1	0.998864	0.453543	0.961061	0	7.55334e-10	0	0.004057	0.00376826	0	2.35334e-09	1.94809e-09	1	1	0.966159	1	0.998684	0.60294	0.96956	1	0.965817	1	0.99868	0.717805	0.976874	0.987242	1	0.999952
chr1:200729966-200784772	-	CAMSAP2	NM_203459	calmodulin_regulated_spectrin_associated_protein_family_member_2_	hsa_circ_0015839	none	1	0	1	1	1	1	1	0.999986	0.999373	1	0	1	1	1	1	1	0.99656	0.946095	0.99998	0	0	0	3.55279e-08	9.87718e-05	0	0	0	1	1	1	1	0.996953	0.965444	0.999956	1	1	1	0.999351	0.990804	0.999994	1	1	0.999924
chr1:200729966-200801973	+	CAMSAP2	NM_203459	calmodulin_regulated_spectrin_associated_protein_family_member_2_	hsa_circ_0015840	none	0.999971	0.00100053	0.988471	1	1	1	0.994735	0.999966	0.999403	0.999919	2.88127e-06	0.998589	0.999934	0.999799	0.999998	0.999299	1	1	1	0.00277631	0.000244368	2.52998e-05	0.0360021	0.933191	9.43774e-05	8.74056e-05	0.000258194	0.980475	0.961768	0.998511	0.999998	0.999742	0.99999	0.999937	1	1	0.993814	0.999932	0.998817	0.999844	1	0.992516	0.99983
chr1:201821231-201828122	-	IPO9	NM_018085	importin_9_	unknown	none	1	0	1	1	1	1	1	1	1	1	0	1	1	0.999993	0.999998	0.999998	0.999952	1	0.999783	0	0	0	1.09558e-06	0.00119376	0	0	0	1	1	1	0.999999	0.999997	1	0.999981	0.999998	0.999999	0.999998	0.999993	1	0.999966	1	1	1
chr1:201823722-201826322	-	IPO9	NM_018085	importin_9_	hsa_circ_0003008	none	1	0.000317087	1	0.995788	1	1	1	1	1	1	1.26316e-08	1	0.968378	1	1	1	1	1	1	1.9829e-06	0.00572829	5.45788e-06	0.0179668	0.219776	8.12325e-07	1.80969e-07	1.9829e-06	0.985212	1	1	1	1	1	1	0.987878	0.999339	0.999941	0.982647	0.977908	0.985212	1	1	1
chr1:201826223-201828122	+	IPO9	NM_018085	importin_9_	unknown	none	0.997657	0.0299752	0.999996	0.998876	0.998007	1	0.999989	0.999917	0.999754	0.999203	2.70445e-07	0.999978	1	1	0.993071	1	1	1	1	0.000166748	0.000329825	3.60703e-05	0.449314	0.330223	3.54469e-05	7.43094e-06	2.6645e-05	0.999989	0.999974	0.99978	1	1	1	0.999997	1	0.995198	1	1	1	1	0.993279	1	0.999999
chr1:20230759-20231480	-	OTUD3	NM_015207	OTU_deubiquitinase_3_	unknown	none	1	0.0266815	1	1	1	1	1	0.99884	1	1	3.73826e-05	1	1	1	1	1	0.970505	1	1	0.000307677	0.0165341	0.0018496	0.138695	0.55387	0.0306407	0.000484294	0.000307677	0.999997	1	1	1	0.942819	0.999985	1	1	1	1	0.999438	1	0.999997	1	1	0.991642
chr1:202742245-202746222	+	KDM5B	NM_006618	lysine_demethylase_5B_	hsa_circ_0003126	none	1	0.000501967	1	0.999989	0.999978	1	1	1	1	1	2.43249e-08	1	0.999904	0.999709	1	1	0.999987	1	1	2.31695e-06	9.18202e-06	5.4474e-07	0.0290164	0.125826	1.00102e-05	1.03866e-07	1.17176e-05	0.99999	0.999975	1	1	0.999984	1	0.999999	1	0.999994	1	0.99637	0.999999	0.999078	0.999992	1	0.991897
chr1:203676136-203677232	-	ATP2B4	NM_001001396	ATPase_plasma_membrane_Ca2+_transporting_4_	hsa_circ_0007167	ESTROGEN_RESPONSE_LATE	0.999452	1.82412e-07	0.999746	0.999462	1	0.999946	0.999995	0.999999	0.998231	0.999625	0	1	1	0.999987	1	1	0.999993	1	1	0	1.72689e-10	0	9.84375e-06	0.00308253	0	0	0	1	0.999996	1	1	0.999998	1	1	0.999977	1	1	0.999987	1	1	0.999999	1	1
chr1:205388357-205389702	+	LEMD1	NM_001001552	LEM_domain_containing_1_	unknown	none	1	0.969091	1	0.995215	0.997333	1	1	0.997453	0.656763	1	0.69096	1	0.964761	0.968672	1	1	0.959979	0.123739	1	0.958468	1	1	0.996226	0.999732	0.999998	0.994739	0.868051	0.996828	0.998363	1	1	0.998344	0.497174	1	1	0.999241	0.999932	1	0.997691	0.983379	0.999677	0.999977	1
chr1:206589248-206603572	-	SRGAP2	NM_001170637	SLIT-ROBO_Rho_GTPase_activating_protein_2_	unknown	none	0.999999	0.70798	1	0.999998	0.961429	1	1	1	1	0.999995	0.0350055	1	1	0.440857	1	1	1	1	1	0.240827	0.267356	0.999961	0.768374	0.960152	0.130128	0.0826337	0.105058	1	0.768026	1	1	1	1	1	0.716371	1	1	1	1	1	0.947915	0.993382	0.627193
chr1:207930358-207940540	-	CD46	NM_002389	CD46_molecule_	unknown	COMPLEMENT	0.999974	4.7449e-06	0.999988	0.999002	1	1	0.99999	0.999225	1	0.999439	0	1	0.999993	1	1	1	0.999998	0.999971	0.999999	2.66974e-10	7.28703e-09	4.4862e-09	0.000633973	0.0113641	0	4.05149e-11	0	0.999998	1	1	1	1	0.999994	1	0.999904	0.999991	1	1	0.998596	1	1	1	0.999947
chr1:208266130-208270228	+	PLXNA2	NM_025179	plexin_A2_	unknown	none	1	0.000537989	1	1	1	1	1	1	1	1	8.21847e-08	1	1	1	1	1	1	1	1	4.167e-06	0.000120748	1.10217e-05	0.0247964	0.257167	4.67735e-06	4.15977e-07	4.167e-06	1	1	1	1	1	1	1	1	1	1	1	1	1	1	1	1
chr1:208383624-208391347	+	PLXNA2	NM_025179	plexin_A2_	hsa_circ_0002472	none	1	0.00101153	1	1	0.694146	0.99999	0.995281	0.878648	0.999302	1	4.08385e-07	1	1	0.389316	0.999999	0.996649	0.655278	0.998721	1	1.01967e-05	0.000247426	0.119789	0.150826	0.929354	0.0131433	9.58108e-05	1.01967e-05	1	0.41881	0.999977	0.992851	0.666679	0.995298	1	0.60265	0.999987	0.99445	0.820318	0.998623	1	0.996025	1	0.99999
chr1:210186977-210194599	-	SYT14	NM_001146261	synaptotagmin_14_	hsa_circ_0016334	none	0.99993	7.90805e-07	0.999502	0.999996	1	1	1	0.999916	0.999929	0.999995	0	1	1	1	0.999882	1	1	1	0.933484	0	7.25589e-09	2.58693e-10	0.000746226	0.0167259	0	0	8.41694e-09	1	0.999993	0.999438	1	1	1	0.916287	1	0.999981	1	1	1	0.994101	0.999996	1	1
chr1:21076215-21100103	+	HP1BP3	NM_016287	heterochromatin_protein_1_binding_protein_3_	hsa_circ_0000023	none	1	0.000176541	1	1	1	1	1	1	1	1	4.99471e-09	1	1	0.999999	1	1	0.999999	1	0.999999	2.46534e-07	5.34037e-05	5.64516e-07	0.00498318	0.169175	1.57464e-06	1.85009e-07	2.07597e-07	1	1	1	1	0.999925	0.99999	1	0.999999	1	1	1	1	0.999999	1	1	0.99986
chr1:21083658-21100103	-	HP1BP3	NM_016287	heterochromatin_protein_1_binding_protein_3_	hsa_circ_0000024	none	1	5.43622e-06	1	1	1	1	1	1	1	1	0	1	1	1	1	1	0.999988	0.999996	1	1.93671e-09	1.27891e-06	6.1699e-09	0.00206773	0.0601572	1.17802e-08	1.28709e-09	3.76273e-09	0.999999	1	1	1	0.999918	0.999962	1	0.999998	1	1	1	1	1	1	1	0.999882
chr1:21083658-21103243	+	HP1BP3	NM_016287	heterochromatin_protein_1_binding_protein_3_	hsa_circ_0004493	none	0.999946	0.00348188	0.999992	1	1	1	1	0.952291	0.294489	0.999985	2.38971e-08	1	0.999935	0.996286	0.999992	0.99998	0.19039	0.000708846	1	4.53896e-06	0.000879496	0.000315594	0.0825374	0.570216	0.0210065	0.487624	3.75031e-06	0.999992	0.999407	0.999998	0.999992	0.44317	0.010927	1	1	1	1	0.911045	0.179052	0.999984	1	1	0.938761
chr1:21091869-21100103	+	HP1BP3	NM_016287	heterochromatin_protein_1_binding_protein_3_	hsa_circ_0002238	none	1	1.47736e-05	1	1	1	1	1	0.960511	0.99997	1	0	1	1	1	1	0.999999	0.629622	0.99667	1	3.83893e-08	5.78951e-07	8.06538e-08	0.00673119	0.170704	1.86462e-05	4.75381e-08	8.82718e-09	1	1	1	1	0.883501	0.999894	1	1	0.999995	0.999996	0.814319	0.997624	1	1	1	0.862769
chr1:21091869-21103243	+	HP1BP3	NM_016287	heterochromatin_protein_1_binding_protein_3_	unknown	none	0.999765	0.0397359	0.999897	0.999836	0.999966	0.999111	0.999999	0.993994	0.999693	0.999595	1.85087e-06	1	1	0.855312	0.999998	0.999228	0.368544	0.597946	1	0.000103285	0.00103975	0.041859	0.0306455	0.923934	0.097998	0.0167936	5.98178e-05	1	0.932773	0.999999	0.9994	0.598212	0.804841	1	0.949812	1	0.999167	0.70533	0.86943	1	0.961494	1	0.999985
chr1:21097422-21100103	-	HP1BP3	NM_016287	heterochromatin_protein_1_binding_protein_3_	hsa_circ_0005782	none	0.99913	1.23479e-05	0.999903	0.99996	0.999776	0.999968	1	0.999997	0.999998	0.99945	0	1	1	1	1	0.999946	0.999995	0.999977	1	5.2168e-10	8.35051e-08	1.50503e-09	0.000230816	0.110242	5.45782e-10	2.37861e-11	1.92533e-10	1	1	1	0.999986	1	1	1	1	1	0.99999	1	1	1	1	0.999971	1
chr1:21097422-21103243	+	HP1BP3	NM_016287	heterochromatin_protein_1_binding_protein_3_	unknown	none	1	1	0.998991	1	0.991791	1	1	0.999997	0.916621	1	0.999996	0.983856	1	0.922186	1	1	0.999905	0.492398	1	0.999637	1	0.992868	1	1	1	0.839176	0.999999	0.998151	1	0.999895	0.999993	0.99999	0.999324	0.994614	0.986259	1	1	0.999994	0.868973	1	0.998898	0.999914	0.999195
chr1:211092981-211093411	+	KCNH1	NM_002238	potassium_voltage-gated_channel_subfamily_H_member_1_	hsa_circ_0006123	MYOGENESIS	1	0.375525	0.982532	1	1	1	1	0.999945	1	1	0.0738067	0.972416	1	0.999999	1	1	0.999997	0.999996	0.999998	0.927409	0.261582	0.135851	0.763645	0.958968	0.418036	0.0489092	0.101712	0.970982	0.944813	0.997619	0.999814	0.999557	0.89417	0.931488	1	1	1	0.999892	1	1	1	1	0.99973
chr1:211192205-211192598	+	KCNH1	NM_002238	potassium_voltage-gated_channel_subfamily_H_member_1_	unknown	MYOGENESIS	1	0.804515	0.765842	1	1	1	1	0.99941	1	1	0.540201	0.5521	1	0.999998	1	1	0.99983	0.999994	0.999998	1	0.716644	0.564692	0.961734	0.996172	0.976572	0.3691	0.5035	0.681192	0.546286	0.942482	0.992882	0.960376	0.384137	0.494638	1	1	1	0.998878	1	1	1	1	0.997372
chr1:211526580-211527809	-	TRAF5	NM_004619	TNF_receptor_associated_factor_5_	hsa_circ_0007234	none	0.999746	7.38004e-05	0.999881	0.999991	0.999963	0.99998	1	0.999988	0.999985	0.999907	0	1	1	1	1	1	1	1	1	6.4776e-09	1.02471e-06	3.37287e-08	0.00091764	0.0750601	5.11795e-09	7.59147e-10	7.14568e-09	1	1	1	1	1	1	1	1	1	1	1	1	1	1	1	1
chr1:21167348-21191755	+	EIF4G3	NM_003760	eukaryotic_translation_initiation_factor_4_gamma_3_	hsa_circ_0010458	ALLOGRAFT_REJECTION	1	0.00628657	1	1	0.999862	1	1	1	1	1	2.84363e-06	1	1	0.99768	1	1	1	1	1	0.000143935	0.00200631	0.00650041	0.104451	0.493151	7.27013e-05	2.27992e-05	0.000143935	1	0.999248	1	1	1	1	1	0.999746	1	1	1	1	1	0.999986	0.999999	0.999054
chr1:211952259-211966532	+	LPGAT1	NM_014873	lysophosphatidylglycerol_acyltransferase_1_	hsa_circ_0002274	none	1	3.17681e-07	1	1	1	1	1	1	0.999995	1	0	1	1	0.999992	1	1	1	0.999016	1	5.94873e-11	5.77458e-08	3.43204e-09	0.000116714	0.0110146	1.50722e-11	2.00919e-11	0	1	0.999999	1	1	1	0.999897	1	1	1	1	1	1	0.999999	1	1	1
chr1:212218001-212220759	-	DTL	NM_016448	denticleless_E3_ubiquitin_protein_ligase_homolog_	hsa_circ_0000179	none	0.46264	1	0.837849	0.45744	0.778783	0.983998	0.999473	0.6299	0.476762	0.78245	0.0100346	0.999974	0.999988	1	1	0.999999	1	1	0.999999	0.21381	0.0586494	0.17839	0.878907	0.994153	0.0634103	0.0199369	0.159173	0.998385	1	1	1	0.999999	0.999934	1	0.999789	0.999922	0.999929	0.999971	0.999999	0.999499	1	1	1
chr1:21231375-21268823	+	EIF4G3	NM_003760	eukaryotic_translation_initiation_factor_4_gamma_3_	unknown	ALLOGRAFT_REJECTION	1	1.82221e-08	0.999986	0.999999	0.999814	0.999991	0.99895	1	0.99965	1	0	0.994449	1	0.978045	0.999628	0.999394	0.999999	0.941433	0.999967	0	9.51712e-09	0	2.97654e-06	0.0799229	0	0	0	0.995639	1	1	0.983531	0.999964	1	0.999999	0.98546	0.999183	0.99992	0.999987	0.973753	0.99989	1	0.971122	0.999437
chr1:21267983-21268823	+	EIF4G3	NM_003760	eukaryotic_translation_initiation_factor_4_gamma_3_	hsa_circ_0010474	ALLOGRAFT_REJECTION	0.999051	1	0.999571	0.99921	0.999651	0.999982	0.999998	0.998047	1	0.999571	0.999837	1	0.683974	1	1	1	0.386804	0.936149	1	0.999968	0.946327	0.999978	1	1	0.842061	0.999669	0.999968	0.803808	1	1	1	0.615266	0.979746	1	0.828217	0.981337	0.997715	1	0.999146	0.803808	1	1	0.664919
chr1:21295966-21307720	-	EIF4G3	NM_003760	eukaryotic_translation_initiation_factor_4_gamma_3_	hsa_circ_0000025	ALLOGRAFT_REJECTION	0.999571	0.999881	1	0.989261	0.996513	1	0.998945	0.999317	0.999854	0.339822	1	0.999874	0.999907	0.999999	0.999325	0.99999	1	1	0.00140509	0.999984	0.999793	0.999993	0.999708	0.999981	1	1	0.00427508	0.992068	0.997957	0.999999	0.999578	0.999773	0.999978	0.0539584	1	0.990161	1	0.999993	0.999866	0.00768576	0.996321	1	1
chr1:21295966-21329301	+	EIF4G3	NM_003760	eukaryotic_translation_initiation_factor_4_gamma_3_	hsa_circ_0005604	ALLOGRAFT_REJECTION	0.999997	0.999973	0.934206	0.996622	0.741869	1	0.954618	0.992304	0.99979	0.883668	0.921758	0.267788	0.814946	0.0871496	0.999996	0.825469	0.568952	0.999999	0.176351	0.976855	0.999939	0.790082	1	0.985678	0.999701	0.813389	0.937869	0.999998	0.999975	0.99513	0.999942	0.999989	0.193128	1	0.99806	0.999866	0.999243	1	0.691237	0.99996	0.958373	1	0.993054
chr1:213037066-213046160	-	FLVCR1	NM_014053	feline_leukemia_virus_subgroup_C_cellular_receptor_1_	unknown	none	0.109516	0.530966	0.19132	0.15598	0.0975644	0.734174	0.952079	0.122493	0.0961687	0.0998145	2.92345e-09	1	0.999995	0.999986	1	1	1	1	0.999998	5.6806e-07	4.40996e-06	2.33137e-07	0.0140599	0.231851	9.4287e-08	1.65971e-08	1.13579e-07	0.999999	0.999997	1	1	1	1	1	1	1	1	1	1	1	0.999999	0.999999	1
chr1:213037066-213058738	-	FLVCR1	NM_014053	feline_leukemia_virus_subgroup_C_cellular_receptor_1_	hsa_circ_0000182	none	0.997809	6.46779e-05	0.957196	0.946028	0.976015	1	0.999999	0.965192	0.975757	0.986809	0	0.999653	0.998894	0.99995	0.999994	1	0.999854	0.999974	0.999997	1.50575e-11	7.21101e-09	5.89744e-10	0.00343444	0.0471433	0	0	2.43689e-10	1	1	0.998753	0.999999	1	1	1	1	0.997194	0.999995	1	0.999999	0.999998	0.999427	1	1
chr1:21306826-21307720	+	EIF4G3	NM_003760	eukaryotic_translation_initiation_factor_4_gamma_3_	hsa_circ_0010484	ALLOGRAFT_REJECTION	0.99904	0.206358	0.992756	0.999868	0.993961	0.999599	0.99996	0.991617	0.989555	0.992756	5.42754e-05	0.999998	1	0.999999	1	1	0.999997	0.999994	0.999998	0.000320805	0.0128381	0.000658413	0.140833	0.557271	0.000169169	5.69399e-05	0.000320805	1	1	1	1	1	1	1	1	1	1	0.999999	0.999999	1	1	1	1
chr1:213139063-213139687	-	VASH2	NM_001136474	vasohibin_2_	hsa_circ_0016419	none	1	2.4099e-07	1	1	1	1	0.999381	0.999998	1	1	0	1	1	1	1	0.998754	0.999931	0.999993	1	1.0051e-10	2.21049e-08	4.69937e-10	0.000167532	0.157293	3.48658e-10	0	4.44091e-11	1	1	1	0.999338	0.999996	1	1	1	1	0.999261	0.999996	1	1	1	0.999088	0.999988
chr1:213246211-213277911	-	RPS6KC1	NM_001136138	ribosomal_protein_S6_kinase_C1_	hsa_circ_0007433	none	0.999977	0.000830623	0.999816	0.999998	0.999851	1	1	0.999916	0.999943	0.999816	2.23807e-09	1	1	1	1	1	1	1	1	1.77341e-07	2.60235e-05	5.52454e-07	0.0161375	0.238822	9.74009e-08	2.43246e-08	1.77341e-07	1	1	1	1	1	1	1	1	1	1	1	1	1	1	1	1
chr1:213251037-213290752	+	RPS6KC1	NM_001136138	ribosomal_protein_S6_kinase_C1_	hsa_circ_0004849	none	0.999551	1.23026e-07	0.999029	1	0.999997	0.999972	0.999936	0.999255	0.999705	0.999614	0	1	0.99995	1	1	1	1	1	1	0	4.01143e-09	0	8.94843e-06	0.00150193	0	0	0	0.999828	0.999997	1	1	1	1	1	1	0.999997	0.999987	0.999884	0.999971	0.999952	1	0.999999	0.999999
chr1:213251037-213303232	+	RPS6KC1	NM_001136138	ribosomal_protein_S6_kinase_C1_	hsa_circ_0005841	none	0.999784	0.0236062	1	1	0.999801	0.99999	1	1	0.999626	0.999755	6.17669e-07	0.999443	0.999999	1	1	0.999921	0.999746	1	1	0.000690338	0.00276669	7.13969e-05	0.0565959	0.804835	0.000271377	3.86697e-06	3.01575e-05	1	0.999664	0.999993	1	1	0.999137	0.999544	0.999999	1	0.999998	1	0.999997	0.999998	1	0.999897	0.999844
chr1:213290658-213303232	+	RPS6KC1	NM_001136138	ribosomal_protein_S6_kinase_C1_	hsa_circ_0005522	none	0.970875	0.868574	0.998879	0.992372	0.987213	0.99906	0.999903	0.99901	0.978541	0.984807	0.00236952	0.999996	1	1	1	1	0.999986	1	1	0.0745925	0.0913981	0.034376	0.543655	0.885068	0.0617067	0.00801094	0.0226008	1	0.999999	1	1	1	0.999998	0.999999	1	1	1	0.999999	1	1	1	1	0.999998
chr1:213341200-213349835	-	RPS6KC1	NM_001136138	ribosomal_protein_S6_kinase_C1_	hsa_circ_0005314	none	0.996627	0.042928	0.999995	1	0.999636	0.99903	0.999899	0.982075	0.999997	0.984381	4.70221e-07	0.999959	0.985169	1	1	1	0.999998	0.999764	0.999998	0.000287297	0.0260136	0.000148541	0.0316775	0.289094	3.22474e-06	6.28423e-05	7.40505e-06	0.999943	1	0.999977	0.999999	0.99824	1	0.998616	0.998175	0.997488	0.999754	0.948804	0.999951	0.955584	1	1	0.99999
chr1:21377358-21415706	+	EIF4G3	NM_003760	eukaryotic_translation_initiation_factor_4_gamma_3_	hsa_circ_0005075	ALLOGRAFT_REJECTION	0.999937	0.00406623	1	0.999999	0.99993	0.999997	0.999936	1	0.999986	1	3.01293e-08	0.998773	1	1	1	0.995594	0.996011	1	1	9.56034e-05	0.000195942	7.19606e-06	0.0204091	0.855262	6.7265e-05	5.79262e-07	1.50909e-05	0.999986	0.999281	0.999985	0.999928	1	0.999749	0.999997	1	1	0.998558	0.999945	1	1	1	0.995343	0.998012
chr1:21377358-21437876	+	EIF4G3	NM_003760	eukaryotic_translation_initiation_factor_4_gamma_3_	hsa_circ_0000026	ALLOGRAFT_REJECTION	1	9.12995e-09	1	1	1	1	1	1	1	1	0	1	1	1	1	1	1	1	1	0	2.35833e-10	0	8.61688e-06	0.00366192	0	0	0	1	1	1	1	1	1	1	1	1	1	1	1	1	1	1	1
chr1:214169811-214185058	+	PROX1	NM_001270616	prospero_homeobox_1_	unknown	none	1	0.754364	1	1	1	1	1	1	1	1	0.188147	1	1	1	1	1	1	1	0.999995	0.429882	0.654642	0.492114	0.947351	0.994352	0.378228	0.299515	0.723759	1	1	1	1	1	1	0.999999	1	1	1	1	1	1	1	1	1
chr1:215342541-215345526	-	KCNK2	NM_001017424	potassium_two_pore_domain_channel_subfamily_K_member_2_	hsa_circ_0008788	none	1	3.39313e-06	1	1	1	1	1	0.999993	1	1	0	1	1	1	1	1	0.998865	0.999997	1	8.53337e-10	1.54952e-07	9.14797e-09	0.00106697	0.0379852	2.17172e-08	5.40723e-10	8.53337e-10	1	1	1	1	0.99749	0.999955	1	1	1	1	0.999604	0.999997	1	1	1	0.9998
chr1:215749243-215752480	+	KCTD3	NM_016121	potassium_channel_tetramerization_domain_containing_3_	hsa_circ_0000184	none	0.999989	1.06661e-05	1	1	1	1	1	1	1	0.999021	9.27924e-10	1	0.999966	0.99263	0.9999	0.999995	0.999244	1	0.999985	7.23605e-08	1.36325e-06	1.11965e-08	0.00084298	0.043215	3.74145e-09	4.43077e-09	1.96323e-06	1	0.999863	0.999997	1	0.999999	1	0.999692	1	1	1	1	1	0.997882	1	1	1
chr1:215759837-215768813	-	KCTD3	NM_016121	potassium_channel_tetramerization_domain_containing_3_	hsa_circ_0005521	none	0.907947	0.00893953	0.978813	0.936209	0.999953	0.964252	0.999969	0.978749	0.864841	0.978611	3.8604e-10	1	1	0.992088	0.999999	1	1	1	1	3.61722e-07	3.22902e-06	2.6554e-05	0.00151207	0.190913	1.56458e-07	3.181e-09	3.5845e-07	0.999999	0.999678	0.999991	1	1	0.999996	1	0.994684	1	1	0.999998	1	0.999999	0.996638	1	0.999706
chr1:216243442-216270555	+	USH2A	NM_206933	usherin_	unknown	none	1	1	0.863513	1	0.0806701	1	1	1	0.999951	1	1	0.440665	1	0.00209355	1	1	1	0.998312	1	0.52025	1	0.00419592	1	1	1	0.999017	1	0.803071	0.731413	0.971967	0.997	0.611569	0.94217	0.650929	0.0450567	1	1	1	0.999899	1	0.347645	0.751381	0.00895753
chr1:216348593-216380773	+	USH2A	NM_007123	usherin_	unknown	none	1	1	0.517636	0.999032	0.0177061	1	1	1	0.999967	0.999997	1	0.0893564	0.991264	0.000134308	1	1	1	0.998828	0.999914	0.130803	0.993503	0.000331457	1	1	1	0.999322	0.999947	0.947832	0.733375	0.83151	0.971626	0.193824	0.526192	0.551998	0.113012	0.999863	0.999989	0.995514	0.999998	0.999991	0.149627	0.538689	0.000897802
chr1:216495224-216500996	+	USH2A	NM_007123	usherin_	unknown	none	1	1	0.999976	0.679284	0.000267694	0.782903	1	1	1	1	1	0.999441	0.289018	1.38865e-07	0.605292	1	1	1	0.999998	0.999648	0.342646	5.32138e-07	0.630716	1	1	1	0.999999	0.823357	6.03234e-05	0.902504	1	0.999799	0.999929	1	0.108029	1	0.980839	0.411716	0.418836	0.66514	0.707619	0.149522	2.4e-06
chr1:216737560-216741440	+	ESRRG	NM_001243515	estrogen_related_receptor_gamma_	unknown	none	1	0.431098	1	0.938507	1	0.950471	0.949172	0.995939	0.84379	1	0.0298127	1	0.738365	1	0.882092	0.915853	0.941961	0.325112	1	0.132253	0.999681	0.172257	1	1	0.826828	0.998442	0.132253	0.84333	1	0.912859	0.929197	0.979463	0.579292	1	0.863997	1	0.999979	0.999866	1	0.84333	0.919874	0.932547	0.984232
chr1:216824314-216850833	+	ESRRG	NM_001243515	estrogen_related_receptor_gamma_	unknown	none	1	0.0861186	1	0.999257	1	1	0.999951	0.999985	0.999357	1	0.000339756	1	0.985631	1	1	0.999787	0.998318	0.964286	1	0.00330572	0.398	0.0250622	0.312705	0.99018	0.0438725	0.0675246	0.0073584	0.985205	0.999997	1	0.999624	0.998026	0.973693	1	0.999607	0.999339	1	0.999999	1	0.996451	1	0.999984	0.999998
chr1:22027990-22030111	+	USP48	NM_032236	ubiquitin_specific_peptidase_48_	unknown	none	0.999999	0.000135649	1	1	0.999878	0.999994	0.999999	0.999995	1	1	1.48577e-10	1	1	0.999999	1	1	1	1	1	9.3566e-08	7.52704e-06	4.91575e-08	0.00180695	0.066037	1.64472e-08	6.28715e-09	1.20734e-07	1	0.999999	1	1	1	1	1	0.999998	1	1	1	1	1	1	1	1
chr1:220355598-220356273	+	RAB3GAP2	NM_012414	RAB3_GTPase_activating_non-catalytic_protein_subunit_2_	hsa_circ_0016508	none	1	0.0183209	0.999993	1	1	0.99983	1	0.997865	0.99998	1	3.71908e-05	0.999965	1	1	0.999712	1	0.981808	0.999828	1	0.00654475	0.00693703	0.00280394	0.641177	0.623127	0.0242674	0.00216862	0.0017811	0.999986	0.999999	0.999999	1	0.999987	1	1	1	0.999768	1	0.996069	0.999958	1	0.999933	1	0.998179
chr1:220386228-220387321	+	RAB3GAP2	NM_012414	RAB3_GTPase_activating_non-catalytic_protein_subunit_2_	hsa_circ_0002924	none	1	0.0394157	1	1	1	1	1	1	1	1	0.00017966	1	1	1	1	1	1	1	1	0.00422583	0.0138042	0.00354589	0.255052	0.759949	0.00165104	0.000444902	0.00175953	1	1	1	1	1	1	1	1	1	1	1	1	1	1	1	1
chr1:22041881-22048257	+	USP48	NM_032236	ubiquitin_specific_peptidase_48_	hsa_circ_0000028	none	0.999998	0.000146603	1	0.999999	1	0.999999	0.999993	0.999593	0.999987	0.999997	1.44792e-10	1	1	1	1	1	0.999989	1	1	1.29926e-07	3.97759e-06	3.44106e-07	0.00255329	0.0492206	3.47903e-09	2.52693e-09	5.6841e-08	1	1	1	1	0.999974	1	1	1	1	1	1	1	1	1	1	0.999991
chr1:22041881-22050588	+	USP48	NM_032236	ubiquitin_specific_peptidase_48_	unknown	none	0.920156	0.0494724	0.834639	0.85414	0.976196	0.96945	0.995471	0.980895	0.99162	0.990894	2.49297e-08	0.999993	0.999977	1	0.999999	1	1	0.999984	0.999999	5.30854e-07	1.33124e-05	1.46746e-05	0.00740287	0.140318	4.01382e-06	2.52363e-06	1.48884e-05	1	0.999988	1	1	0.999877	0.998239	0.999591	0.999964	1	1	0.999775	0.998049	0.999393	0.999998	1	1
chr1:22047528-22048257	-	USP48	NM_032236	ubiquitin_specific_peptidase_48_	hsa_circ_0004808	none	1	8.32277e-05	1	0.999999	0.999999	1	1	1	1	1	8.89564e-10	1	0.999997	0.999991	1	1	1	1	1	1.50468e-07	2.24745e-06	1.07124e-07	0.0091752	0.0818974	2.78384e-08	2.35364e-08	4.68652e-07	1	1	1	1	1	1	1	1	1	1	1	0.999995	0.999987	1	1	1
chr1:22073559-22084276	+	USP48	NM_001032730	ubiquitin_specific_peptidase_48_	hsa_circ_0010539	none	0.999905	0.615162	0.999999	0.999983	0.998759	0.999998	1	1	0.999998	0.999959	0.00608206	0.950564	1	0.680679	1	1	0.998237	0.904764	1	0.605235	0.14727	0.951114	0.640267	0.92244	0.2422	0.479143	0.044216	0.993142	0.99997	0.999552	0.999969	0.999994	1	0.981587	0.91116	1	1	0.999863	0.988987	1	0.989494	0.998981	0.99403
chr1:220752695-220792097	-	MARK1	NM_018650	microtubule_affinity_regulating_kinase_1_	hsa_circ_0016521	none	1	0.000305996	1	1	0.999998	1	1	1	0.999097	1	2.17636e-08	1	1	0.999996	1	1	1	0.991175	1	9.90918e-06	0.000135986	4.54241e-05	0.0175787	0.37349	1.99995e-06	1.85321e-05	1.88655e-06	1	1	1	1	1	0.999916	0.999999	1	1	1	1	0.999797	1	1	1	1
chr1:222897433-222898897	+	BROX	NM_144695	BRO1_domain_and_CAAX_motif_containing_	hsa_circ_0003413	none	0.999998	1.79986e-05	0.999998	0.999752	0.999548	0.999976	1	0.999994	0.999995	0.999993	0	1	0.999996	0.999987	1	1	1	1	1	3.24939e-09	6.52181e-08	1.79684e-09	0.000325481	0.0795299	7.80446e-10	5.79525e-11	2.42437e-09	0.999999	0.999999	1	1	1	1	1	1	1	0.999999	1	0.999999	1	1	0.999998	0.999999
chr1:223991875-223994649	+	TP53BP2	NM_001031685	tumor_protein_p53_binding_protein_2_	hsa_circ_0003914	none	0.998602	0.122238	0.817902	1	0.994242	1	0.992116	0.999955	0.992601	1	1.05849e-05	0.96035	0.991762	1	0.993451	0.999802	0.652589	0.179728	0.991863	2.86872e-06	0.0905604	0.000234287	0.743404	0.183076	0.0909885	0.251694	0.0126528	0.668911	0.999212	0.823819	1	0.1451	0.0230752	0.59761	0.979501	1	0.986016	0.999988	0.994459	1	0.983746	0.999987	0.671581
chr1:224377278-224378021	+	DEGS1	NM_003676	delta_4-desaturase__sphingolipid_1_	unknown	ALLOGRAFT_REJECTION	1	0.000414957	0.99999	1	0.999995	1	0.999999	0.99862	0.998782	0.999986	2.18193e-09	1	1	1	1	0.999926	0.826545	0.798309	1	1.79168e-07	1.55557e-05	6.4351e-07	0.0259297	0.485656	0.000127567	3.41202e-05	1.63617e-07	1	1	0.999996	0.999758	0.835286	0.819898	1	1	1	0.999923	0.955714	0.954526	1	0.999998	0.999815	0.878108
chr1:224553580-224559125	-	CNIH4	NM_001277197	cornichon_family_AMPA_receptor_auxiliary_protein_4_	hsa_circ_0000190	none	0.997458	8.22477e-08	0.999402	0.997723	0.998506	0.999422	0.999942	0.999579	0.999337	0.996357	0	1	1	1	1	1	1	1	1	0	0	0	2.41391e-06	0.00127919	0	0	0	1	1	1	1	1	1	1	1	1	1	1	1	1	1	1	1
chr1:224592131-224612356	+	WDR26	NM_001115113	WD_repeat_domain_26_	hsa_circ_0006962	none	1	0.0983498	0.999526	1	0.999926	1	1	1	0.990441	1	0.00186182	0.998701	1	0.999893	1	1	1	0.948958	1	0.158834	0.0505016	0.142366	0.435862	0.831505	0.0171387	0.216507	0.00999078	0.999116	1	0.999953	0.999997	0.999835	0.999999	0.997331	0.999863	1	1	1	0.982732	1	0.999993	1	0.999991
chr1:225140371-225156576	-	DNAH14	NM_144989	dynein_axonemal_heavy_chain_14_	hsa_circ_0016599	none	1	0.99999	0.963225	0.497583	1	0.999987	1	1	0.999944	1	0.990323	0.540628	0.0765341	1	0.999504	1	0.999814	0.977731	1	0.987111	0.47168	0.99965	1	0.999965	1	1	0.993957	0.980292	0.843725	0.999995	0.993013	0.958489	0.995822	0.667117	0.243897	0.973504	0.859885	0.384423	0.57031	0.133311	0.999914	1	0.999998
chr1:225140371-225161855	-	DNAH14	NM_144989	dynein_axonemal_heavy_chain_14_	hsa_circ_0016600	none	0.999999	0.170489	1	0.875627	0.668604	0.629123	1	0.840968	1	1	0.000357053	0.998825	0.307977	0.0680556	0.251009	1	0.12971	0.994456	0.999937	0.0609812	0.993311	0.998971	1	0.900518	0.942494	0.0331112	0.0330431	0.864093	0.578111	0.623377	1	0.790372	1	1	1	0.999104	0.996537	1	0.849989	0.770772	0.999878	0.987325	0.999996
chr1:225140371-225195246	-	DNAH14	NM_144989	dynein_axonemal_heavy_chain_14_	hsa_circ_0016601	none	1	0.0632101	1	0.999915	0.4901	0.999999	1	1	1	1	0.000126661	0.999984	0.99567	0.0569839	0.999974	1	0.9997	1	1	0.0132165	0.211378	0.99565	0.638799	0.640055	0.0146369	0.000633037	0.000937138	0.999992	0.362953	1	1	1	0.999991	0.999692	0.844106	1	0.99995	0.999999	0.997084	0.988195	0.959199	0.907468	0.412506
chr1:225140371-225211567	-	DNAH14	NM_144989	dynein_axonemal_heavy_chain_14_	unknown	none	0.963782	0.988732	0.999373	1	1	0.998766	0.99987	1	0.973122	1	0.0226203	0.999953	0.989862	0.901295	1	1	0.766467	1	0.868893	0.345432	0.905166	0.937145	0.774763	0.961727	0.943141	0.0536911	0.921704	0.999978	0.998635	1	1	0.993615	0.999976	0.998046	1	0.999836	0.999986	1	0.993176	1	0.998448	0.999876	1
chr1:225190484-225284941	-	DNAH14	NM_001145154	dynein_axonemal_heavy_chain_14_	unknown	none	1	0.798899	1	0.976941	0.999851	1	1	0.999864	0.999996	1	0.23867	1	0.873348	0.997509	1	1	0.996759	0.999824	1	0.494698	1	0.972656	0.960214	0.995987	0.943039	0.77755	0.494698	0.932045	0.999189	1	1	0.999107	0.999963	1	0.99978	0.995677	0.999556	0.999471	0.993574	0.932045	0.999985	0.999999	1
chr1:225226395-225284941	-	DNAH14	NM_001373	dynein_axonemal_heavy_chain_14_	hsa_circ_0016616	none	0.999994	1	1	1	0.877459	1	1	1	0.999984	1	1	0.999939	0.999987	0.861764	1	1	0.999913	1	0.999939	1	1	0.783819	1	1	1	0.999999	1	1	0.691423	1	1	1	0.999864	1	0.824493	1	1	1	0.999965	1	0.973964	0.997106	0.65682
chr1:225266908-225284941	-	DNAH14	NM_001373	dynein_axonemal_heavy_chain_14_	unknown	none	1	0.0362257	0.999801	1	0.999708	0.974667	1	0.999794	0.999989	0.999981	0.000249271	0.999631	1	0.999472	0.96557	1	0.999565	0.999992	0.999985	0.0373555	0.0554429	0.0639371	0.981759	0.709514	0.0254247	0.00548609	0.0205657	1	1	0.998942	0.999999	1	1	1	1	0.994941	1	1	1	1	0.999362	0.999998	1
chr1:225270250-225332330	-	DNAH14	NM_001373	dynein_axonemal_heavy_chain_14_	unknown	none	1	0.99988	0.99991	0.999131	1	0.999911	0.999992	0.997796	0.997205	0.999998	0.982169	0.999724	0.99767	1	0.999918	0.999996	0.988044	0.981147	0.999998	0.846263	0.815234	0.987434	0.979893	0.998215	0.589521	0.508591	0.948962	1	0.999997	1	1	1	1	1	0.999873	1	1	1	1	0.999988	0.999993	1	0.999515
chr1:225372992-225394922	-	DNAH14	NM_001373	dynein_axonemal_heavy_chain_14_	unknown	none	0.974228	0.697072	0.997088	0.999955	0.990706	0.998565	0.999847	0.999214	0.996533	1	0.000508842	1	0.999946	1	1	1	0.999986	1	0.856425	0.0171296	0.16852	0.0136507	0.360066	0.783815	0.0216724	0.00647944	0.377818	1	1	1	1	1	1	0.982799	0.999991	0.999998	1	1	1	0.999718	1	1	0.999999
chr1:225600155-225603034	+	LBR	NM_002296	lamin_B_receptor_	hsa_circ_0016650	G2M_CHECKPOINT	0.999903	2.11236e-09	0.999914	0.998432	0.999911	0.999999	0.999984	0.999909	1	0.999039	0	1	0.999996	1	1	1	1	0.999996	1	0	0	0	1.02036e-06	0.000313422	0	0	0	1	1	1	1	1	0.999997	1	1	1	1	0.999999	0.999554	1	1	1	1
chr1:227192694-227204751	+	CDC42BPA	NM_003607	CDC42_binding_protein_kinase_alpha_	hsa_circ_0016733	MITOTIC_SPINDLE	1	0.000949636	1	1	1	0.999974	1	1	1	0.999999	2.93992e-08	1	1	1	0.999477	1	1	1	1	2.26755e-06	0.000105013	1.55749e-05	0.167717	0.304144	1.86172e-06	2.137e-07	1.1315e-06	1	1	0.99921	1	1	1	1	1	0.999762	1	1	1	1	0.999869	1	1
chr1:227327276-227335260	+	CDC42BPA	NM_003607	CDC42_binding_protein_kinase_alpha_	hsa_circ_0003659	MITOTIC_SPINDLE	1	9.57951e-06	0.999997	0.999999	1	1	1	1	1	0.999997	0	1	1	0.999982	1	1	1	0.999991	1	1.21848e-09	1.56738e-07	8.18939e-08	0.000554169	0.034079	1.05073e-09	7.44644e-10	1.21848e-09	1	0.999942	1	1	1	0.999965	1	0.999982	1	1	1	0.999991	1	0.999999	1	0.999999
chr1:227381486-227400920	+	CDC42BPA	NM_003607	CDC42_binding_protein_kinase_alpha_	hsa_circ_0005322	MITOTIC_SPINDLE	0.999988	0.0815233	1	1	1	1	1	0.999994	1	1	2.99859e-05	0.998627	0.999983	0.995374	1	1	1	1	0.999968	0.0134502	0.0373838	0.0344709	0.201885	0.640639	0.000492132	0.000545699	0.00553519	1	1	0.999994	1	0.999492	0.999981	1	1	1	1	0.999992	1	1	0.999969	0.999998	0.998059
chr1:227381486-227441856	-	CDC42BPA	NM_003607	CDC42_binding_protein_kinase_alpha_	hsa_circ_0016754	MITOTIC_SPINDLE	1	0	1	1	0.999999	1	1	1	1	1	0	1	1	0.99998	1	1	1	1	1	0	0	0	1.46095e-07	0.000210184	0	0	0	1	0.999994	1	1	1	1	1	0.999998	1	1	1	1	1	1	1	1
chr1:229596357-229599423	+	NUP133	NM_018230	nucleoporin_133_	unknown	none	1	0.966922	0.999287	0.999969	1	1	1	0.999995	1	1	0.678275	0.988025	0.999642	1	1	1	0.999849	1	1	0.999963	0.999775	0.888961	0.995912	0.999707	0.99205	0.781786	0.860807	1	0.997052	0.999927	0.999995	0.999998	0.99302	0.996098	0.999892	0.999996	1	1	0.999773	0.999862	1	1	0.999974
chr1:230798886-230800333	-	COG2	NM_001145036	component_of_oligomeric_golgi_complex_2_	hsa_circ_0016866	PROTEIN_SECRETION	1	1.85425e-08	1	1	1	1	1	1	1	1	0	1	1	0.999999	1	1	1	0.999997	0.999999	0	9.43259e-10	0	1.80255e-05	0.00979862	0	0	0	1	1	1	1	1	1	1	1	1	1	1	1	1	1	1	1
chr1:230798886-230807386	+	COG2	NM_001145036	component_of_oligomeric_golgi_complex_2_	hsa_circ_0016867	PROTEIN_SECRETION	1	1.29488e-07	1	1	1	1	1	1	1	1	0	1	1	0.999999	1	1	1	1	0.999999	0	2.38057e-09	0	8.42772e-05	0.00750438	0	0	0	1	1	1	1	1	1	1	1	1	1	1	1	1	1	1	1
chr1:230798886-230810870	-	COG2	NM_001145036	component_of_oligomeric_golgi_complex_2_	hsa_circ_0016868	PROTEIN_SECRETION	0.999989	3.54873e-07	0.999998	1	0.999992	1	0.999999	1	1	0.999999	0	1	0.999435	0.968147	1	1	0.998936	0.997466	1	0	8.53131e-08	1.36253e-08	8.87653e-05	0.00549207	3.15437e-11	0	0	0.999863	0.9906	1	1	0.999838	0.999643	1	1	1	0.99999	1	1	0.999936	0.99994	0.999812	0.999994
chr1:231079551-231097049	+	TTC13	NM_001122835	tetratricopeptide_repeat_domain_13_	hsa_circ_0004531	none	0.999479	0.0546294	0.997037	0.999999	0.997553	0.999853	0.999986	0.999354	0.995641	0.998839	2.57281e-06	1	1	1	1	1	1	0.999999	1	3.82233e-05	0.00556811	8.92552e-05	0.0622542	0.394377	4.56336e-05	5.05663e-06	6.43525e-05	0.999971	1	1	1	1	1	1	0.999977	0.999999	1	0.999999	0.999951	0.999996	1	1	1
chr1:231090078-231097049	+	TTC13	NM_001122835	tetratricopeptide_repeat_domain_13_	hsa_circ_0000195	none	0.999988	1.54341e-06	0.999998	1	1	1	1	1	1	0.999961	0	1	1	0.999999	1	1	0.999992	0.999998	1	4.47129e-11	4.58832e-08	1.93072e-09	0.000263783	0.0318362	1.17192e-10	0	0	1	1	1	1	1	1	1	1	1	1	1	1	1	1	1	1
chr1:231506307-231509845	+	EGLN1	NM_022051	egl-9_family_hypoxia_inducible_factor_1_	hsa_circ_0000196	none	0.999997	2.50592e-07	0.999992	1	0.999939	1	1	1	1	0.999999	0	1	1	1	1	1	1	1	1	0	8.83467e-09	0	3.99296e-05	0.0111488	0	0	0	1	1	1	1	1	0.999999	1	0.999997	1	1	1	1	1	1	1	0.999999
chr1:231672958-231678357	+	TSNAX	NM_005999	translin_associated_factor_X_	hsa_circ_0004834	none	1	0.00231313	0.999998	0.999981	0.999991	0.999998	0.999999	1	0.999985	1	1.15079e-07	1	0.999995	0.999998	1	0.999984	1	0.999995	1	3.62034e-06	5.06571e-05	6.12387e-06	0.015354	0.654644	5.9829e-06	2.14912e-07	1.98625e-05	1	1	1	0.999906	1	1	0.999999	1	1	0.999741	0.999996	1	0.999984	1	0.999824	0.999999
chr1:231837700-231906816	-	DISC1	NM_001164554	DISC1_scaffold_protein_	unknown	none	1	1	1	0.999996	0.939866	0.999389	1	1	0.982808	1	1	0.999997	0.999954	0.67547	0.997918	1	1	0.799667	1	0.999998	0.999967	0.734924	0.998211	1	1	0.854937	1	1	0.957217	0.999932	1	0.999999	0.991862	0.999999	0.994938	0.999996	1	0.999979	0.999698	0.999983	1	0.998945	0.796891
chr1:231885671-231906816	+	DISC1	NM_001164551	DISC1_scaffold_protein_	unknown	none	0.999993	1	0.999997	1	0.209149	1	1	1	0.999814	0.999997	0.999999	1	0.999966	0.00199108	1	1	0.999975	0.831338	1	1	1	0.0110665	1	1	1	0.975949	1	0.999988	0.0118853	1	1	0.999994	0.936086	1	0.150882	1	1	1	0.999779	0.999988	0.342819	0.747641	0.0337147
chr1:23189529-23191705	-	MIR4253	NR_036214	microRNA_4253_	hsa_circ_0002720	none	1	0.158176	1	1	1	0.990441	1	0.997291	1	0.871467	0.00228275	1	1	1	0.972662	1	0.957933	1	0.457444	0.0220026	0.0896524	0.0805299	0.997445	0.883441	0.337278	0.00775988	0.930938	1	1	0.981183	1	0.985701	1	0.66568	1	0.987594	1	0.995048	1	0.813489	0.995722	1	0.999233
chr1:231930987-231954263	-	unkn	NR_002227	NaN	hsa_circ_0007848	none	1	0.999963	1	0.962075	0.201845	1	1	1	0.999409	1	0.971299	0.999989	0.62965	0.00428377	1	1	1	0.896732	1	0.999956	0.99318	0.137146	0.999944	0.99999	0.990836	1	0.99535	0.933541	0.0698832	1	1	0.999997	0.998873	0.999999	0.938334	0.979332	0.995843	0.744416	0.999232	0.792956	0.443673	0.785131	0.016759
chr1:231954074-231954263	-	unkn	NR_002227	NaN	unknown	none	0.999999	1	1	0.108693	0.999829	0.99996	1	0.998948	0.998656	0.999105	0.999966	1	0.00193652	0.94392	0.999999	0.999996	0.999793	0.999641	0.999854	1	0.012641	0.998272	0.999862	1	0.986348	0.979629	0.98946	0.0196439	0.997356	0.999969	1	0.997697	0.996676	0.998185	0.204906	0.109156	0.867166	0.00110442	0.000634199	0.00155899	0.985606	1	0.757374
chr1:232551239-232568217	+	SIPA1L2	NM_020808	signal_induced_proliferation_associated_1_like_2_	hsa_circ_0016909	none	1	0.913053	1	1	1	1	1	1	1	0.607689	0.460397	1	1	1	1	1	1	1	0.138853	0.71191	0.862436	0.759446	0.986755	0.998899	0.668242	0.592761	0.998584	1	1	1	1	1	1	0.308194	1	1	1	1	1	0.502638	1	1	1
chr1:232596632-232607274	+	SIPA1L2	NM_020808	signal_induced_proliferation_associated_1_like_2_	unknown	none	0.999908	0.017514	1	1	0.998643	1	1	1	1	0.0011097	0.000697775	0.999111	1	0.999999	0.999994	1	0.998765	0.997921	2.02539e-05	0.000666745	0.0266548	0.0464128	0.183114	0.61746	0.000366172	0.000131775	0.943433	0.999998	0.993515	1	1	1	1	2.39857e-05	0.999989	1	1	0.999997	0.999996	0.00151602	0.999844	0.999989	0.992022
chr1:232649602-232651354	+	SIPA1L2	NM_020808	signal_induced_proliferation_associated_1_like_2_	unknown	none	1	0.872087	1	0.998653	0.994003	1	1	1	1	0.00553892	0.709269	1	0.999673	0.996013	1	1	0.999992	1	6.96882e-05	0.750252	0.999842	0.999939	0.978291	0.998048	0.574019	0.619799	0.040336	0.998719	0.991652	1	1	1	1	0.000428759	1	0.999805	0.999984	0.993899	0.997517	0.0466278	0.99922	0.999941	0.969855
chr1:233190013-233193036	+	PCNX2	NM_014801	pecanex_homolog_2_	hsa_circ_0007041	none	1	0	1	1	1	1	1	1	1	1	0	1	1	1	1	1	1	0.999999	1	0	0	0	3.81648e-09	1.86563e-05	0	0	0	1	1	1	1	1	1	1	1	1	1	1	1	1	1	1	1
chr1:233313547-233344435	+	PCNX2	NM_014801	pecanex_homolog_2_	hsa_circ_0001958	none	0.999383	0.967911	0.99719	0.998687	0.99768	0.999861	0.999987	0.999957	0.995862	0.99719	0.0912954	1	1	1	1	1	1	1	1	0.149213	0.337775	0.19205	0.818628	0.971824	0.333361	0.0783367	0.149213	1	1	1	1	0.999995	1	1	1	1	1	0.999999	1	1	1	1	0.999997
chr1:233334684-233372726	-	PCNX2	NM_014801	pecanex_homolog_2_	hsa_circ_0000198	none	1	6.47422e-11	1	1	1	1	1	1	1	1	0	1	1	1	1	1	1	1	1	0	0	0	9.0722e-07	0.000686175	0	0	0	1	1	1	1	1	1	1	1	1	1	1	1	1	1	1	1
chr1:233334684-233388534	+	PCNX2	NM_014801	pecanex_homolog_2_	hsa_circ_0006881	none	1	0.000251421	1	1	1	1	1	1	1	0.999969	8.42301e-09	1	1	1	1	1	1	1	0.999292	1.43387e-06	5.10439e-05	4.01481e-06	0.0155787	0.20479	5.78866e-07	1.25917e-07	2.9936e-05	1	1	1	1	1	1	0.999801	1	1	1	1	1	0.99994	1	1	1
chr1:233353644-233363117	+	PCNX2	NM_014801	pecanex_homolog_2_	hsa_circ_0003314	none	0.980817	1.44476e-06	0.980626	0.934703	0.838411	0.978211	0.999753	0.920892	0.888672	0.994067	0	1	0.999962	0.998694	0.999986	1	0.999981	0.999904	1	0	0	0	2.57065e-06	0.00324135	0	0	0	0.999999	0.999921	0.999999	1	1	0.999999	1	1	1	1	1	1	0.999951	1	1	1
chr1:23356961-23370979	-	MIR3115	NR_036057	microRNA_3115_	unknown	none	0.996185	0.990687	0.997132	0.999999	0.995827	0.999995	1	0.999882	1	0.999127	0.0980292	1	0.999976	1	1	0.999207	0.999999	0.882028	1	0.252809	0.844117	0.262323	0.9581	1	0.440866	0.963805	0.341924	0.999977	1	1	0.999147	0.999999	0.94292	1	0.999942	1	0.999989	1	0.999902	0.999998	1	0.998809	0.999996
chr1:23356961-23377013	-	MIR3115	NR_036057	microRNA_3115_	hsa_circ_0009061	none	0.99951	4.76315e-08	0.993801	0.998508	0.999999	0.999981	0.999999	0.999003	0.999998	0.999999	0	0.999993	1	0.999999	1	1	1	0.999994	0.999998	0	0	0	4.98164e-06	0.00209531	0	0	0	1	0.999627	1	1	1	0.998806	0.999459	0.999967	1	1	1	0.999906	0.999953	1	1	0.999991
chr1:23356961-23385660	-	MIR3115	NR_036057	microRNA_3115_	hsa_circ_0007822	none	0.979338	0.000222784	0.959676	0.999799	0.999991	0.999644	0.999873	0.94393	1	0.978538	0	1	0.999998	0.999169	1	1	0.999999	0.941015	1	5.36484e-10	1.35879e-06	2.3026e-07	0.000897744	0.0346408	5.79001e-11	2.99655e-08	1.13e-09	0.99992	0.995919	1	1	1	0.917627	1	1	1	1	0.999812	0.999912	0.99999	0.999999	0.999999	0.992474
chr1:23370919-23385660	-	KDM1A	NM_001009999	lysine_demethylase_1A_	hsa_circ_0008831	none	0.985395	0.993802	1	0.996453	1	0.999595	0.99996	0.991533	0.997297	1	0.0613736	0.891455	1	0.986442	1	1	1	1	0.736309	0.976468	0.425739	0.908476	0.86687	0.98151	0.174466	0.208956	0.996878	0.981824	1	0.998631	0.999898	0.94586	0.975565	1	0.998226	1	1	1	1	0.939936	0.999887	0.999992	0.993987
chr1:23376879-23385660	-	KDM1A	NM_001009999	lysine_demethylase_1A_	hsa_circ_0003889	none	0.999942	4.40854e-05	0.99995	0.999996	1	0.999974	1	0.999988	0.999949	0.999404	0	1	1	1	1	1	1	1	1	4.4001e-09	6.98036e-07	8.1258e-08	0.000600219	0.063299	2.37093e-09	1.6648e-10	1.44066e-09	1	1	1	1	1	1	1	1	1	1	1	1	1	0.999999	1	1
chr1:23380253-23384058	-	KDM1A	NM_001009999	lysine_demethylase_1A_	hsa_circ_0010811	none	0.999551	0.616516	0.999998	1	1	1	1	1	0.999999	0.999998	0.653311	0.999999	0.999042	0.997311	0.999969	0.999998	0.999578	0.999984	0.999999	0.634437	0.497457	0.329525	0.897782	0.986945	0.360577	0.435116	0.630541	0.999996	0.999989	1	1	1	1	1	1	1	1	1	0.999999	0.999996	1	1	1
chr1:23381561-23395644	-	KDM1A	NM_001009999	lysine_demethylase_1A_	hsa_circ_0003685	none	1	0.0392049	1	1	0.999999	1	1	1	0.875359	0.99998	0.000288876	1	1	1	1	1	1	0.557659	0.999983	0.00230351	0.0563883	0.0205809	0.278581	0.719503	0.00265443	0.335379	0.0231215	0.999999	0.999995	1	1	1	0.638801	0.999868	1	1	1	1	0.962277	1	1	1	1
chr1:23397717-23398690	-	KDM1A	NM_001009999	lysine_demethylase_1A_	hsa_circ_0010835	none	1	7.19322e-08	1	1	1	1	1	1	1	1	0	1	1	1	1	1	1	1	1	0	3.09049e-09	1.77791e-11	9.86588e-05	0.0101968	0	0	0	1	1	1	1	1	1	1	1	1	1	1	1	1	1	1	1
chr1:235316020-235318427	+	RBM34	NM_015014	RNA_binding_motif_protein_34_	hsa_circ_0017041	none	1	0.00206353	1	0.999995	1	1	1	1	1	1	4.78188e-08	1	1	1	1	1	1	1	1	6.85548e-06	6.36638e-05	3.63644e-05	0.0175683	0.217358	2.33181e-06	8.99621e-07	1.38136e-05	1	1	1	1	1	1	1	0.999999	1	1	1	1	0.999999	1	1	1
chr1:235357327-235377341	+	ARID4B	NM_001206794	AT-rich_interaction_domain_4B_	unknown	TGF_BETA_SIGNALING	0.997937	0.963281	0.999046	0.999568	1	0.920516	1	1	0.999732	0.999046	0.0526988	1	1	0.998515	0.391235	0.99863	0.81537	1	1	0.192978	0.399426	0.759059	0.999798	1	0.977058	0.174451	0.192978	1	0.999528	0.470662	0.998926	0.920743	1	1	0.999843	0.555616	0.999186	0.967348	1	1	0.80921	0.999995	0.999877
chr1:235377083-235403766	+	ARID4B	NM_001206794	AT-rich_interaction_domain_4B_	unknown	TGF_BETA_SIGNALING	1	0.97132	1	0.999999	1	0.00997924	0.999993	0.999998	0.923537	1	0.359121	1	1	0.999461	0.000519896	0.999717	0.990782	0.218711	0.999999	0.767042	0.751837	0.977658	0.0370625	1	0.990815	1	0.850401	1	0.999993	0.00195331	0.999943	0.999695	0.608245	1	0.99982	0.00239931	0.999706	0.997948	0.611632	0.999999	0.00673327	1	1
chr1:235600636-235606226	-	TBCE	NM_001079515	tubulin_folding_cofactor_E_	unknown	none	0.950436	0.00157385	0.974345	0.989145	0.968005	0.993879	0.999263	0.999815	1	0.96805	0	1	1	1	1	1	0.998561	0.93375	1	1.86264e-08	1.6985e-06	4.40343e-08	0.00116001	0.0516754	1.90117e-07	3.03288e-07	1.4787e-08	1	1	1	1	0.999664	0.980169	1	1	1	1	0.999943	0.995171	1	1	1	0.999328
chr1:235956802-235964397	+	LYST	NM_000081	lysosomal_trafficking_regulator_	hsa_circ_0004550	none	0.745873	0.362021	0.835839	0.900111	0.957629	0.981147	0.997403	0.897247	0.999914	0.999908	7.85925e-07	1	1	0.999998	1	1	1	0.826761	0.916308	5.27275e-05	0.000912063	0.000548989	0.0707571	0.41733	6.31809e-05	0.00300103	0.00851658	1	0.999999	1	1	1	0.933954	0.966633	1	1	1	1	0.975424	0.986917	1	1	1
chr1:235993525-235996967	+	LYST	NR_102436	lysosomal_trafficking_regulator_	hsa_circ_0005899	none	1	8.87831e-05	1	1	1	1	1	1	1	1	2.06156e-10	1	1	1	1	1	0.999651	1	1	1.04666e-07	4.38025e-06	5.43716e-07	0.00884904	0.0839206	6.02521e-07	9.08814e-09	3.75732e-07	1	1	1	1	0.999944	1	1	1	1	1	0.999946	1	1	1	1	0.999995
chr1:236332005-236341936	-	GPR137B	NM_003272	G_protein-coupled_receptor_137B_	unknown	none	1	0.00944461	1	1	1	1	1	1	1	1	6.20141e-06	1	1	1	1	1	1	1	1	0.00026333	0.00321168	0.00054721	0.130976	0.54125	0.000137377	6.3248e-05	0.00026333	1	1	1	1	1	1	1	1	1	1	1	1	1	1	1	1
chr1:236332005-236347206	-	GPR137B	NM_003272	G_protein-coupled_receptor_137B_	unknown	none	0.999997	6.73495e-08	0.999958	0.999998	1	0.999996	0.999337	0.999999	0.999984	1	0	1	1	1	1	0.990268	0.987805	1	0.999998	0	4.65761e-10	0	9.09699e-06	0.108477	0	0	0	1	0.999997	1	0.98426	0.981551	1	0.999952	1	1	0.992055	0.997701	1	0.999999	1	0.996838	0.999746
chr1:236969443-236979843	-	MTR	NM_000254	5-methyltetrahydrofolate-homocysteine_methyltransferase_	hsa_circ_0004039	none	0.971287	1.35476e-09	0.996157	0.989883	0.997369	0.995416	0.999464	0.992619	1	0.995561	0	1	1	1	1	1	1	0.95258	1	0	0	0	4.30123e-08	9.38899e-05	0	0	0	1	1	1	1	1	0.997824	1	1	1	1	1	0.993153	1	1	1	1
chr1:236987418-236990196	+	MTR	NM_000254	5-methyltetrahydrofolate-homocysteine_methyltransferase_	hsa_circ_0007875	none	1	2.79847e-05	1	1	1	1	1	1	1	1	1.25658e-10	1	1	1	1	1	1	1	1	6.99615e-08	4.3284e-06	2.28163e-07	0.00391297	0.100342	2.47673e-08	4.30572e-09	2.7883e-07	1	1	1	1	1	1	1	1	1	1	1	1	1	1	1	1
chr1:237023132-237026854	-	MTR	NM_000254	5-methyltetrahydrofolate-homocysteine_methyltransferase_	hsa_circ_0003929	none	0.772804	0.992854	0.855654	0.913506	0.872653	1	0.997882	0.990666	0.815632	0.999812	0.00309347	1	1	1	0.989925	1	0.998658	1	0.952851	0.027361	0.104813	0.0409776	0.9935	0.896379	0.158653	0.0100548	0.482084	1	1	0.993288	1	0.999646	1	0.982535	1	0.995716	1	0.999898	1	0.993522	0.99399	1	0.999744
chr1:240286478-240351562	+	FMN2	NM_020066	formin_2_	hsa_circ_0004529	none	1	0.980283	0.999586	1	0.836022	1	0.999827	0.999992	0.999851	0.994373	0.765913	0.992538	1	0.421501	1	0.999643	0.999751	0.995405	0.933684	0.999985	0.965222	0.999476	0.997765	1	0.997784	0.999655	1	0.999226	0.98456	0.999959	1	1	1	1	0.77139	1	0.999792	0.999983	0.999696	0.990195	0.962131	1	0.908939
chr1:240341220-240351562	-	FMN2	NM_020066	formin_2_	hsa_circ_0002413	none	1	0.339784	1	1	0.988884	1	1	1	0.938544	0.999671	0.0151954	1	1	0.900213	1	1	1	0.563739	0.993725	0.0628875	0.147417	0.904077	0.830747	0.982863	0.0851531	0.937958	0.548596	1	0.931345	1	1	1	0.714687	0.995291	0.948888	1	1	1	0.805272	0.995922	0.999732	0.999995	0.968614
chr1:240341220-240374535	-	FMN2	NM_020066	formin_2_	hsa_circ_0017181	none	0.99956	1	0.999998	1	1	1	1	0.998789	0.782998	1	0.999883	0.999999	0.99906	0.99736	0.99997	0.999999	1	0.880201	0.996175	1	1	1	1	1	0.999517	0.589871	0.999999	0.999996	0.999989	1	1	0.999987	0.83617	0.999985	1	1	1	0.997735	0.692165	1	1	1	0.994836
chr1:240370098-240374535	-	FMN2	NM_020066	formin_2_	hsa_circ_0005180	none	1	1	1	0.168502	1	1	1	1	1	1	1	1	0.0168543	1	1	1	1	1	1	1	0.0254541	1	1	1	1	1	1	0.0494798	1	1	1	1	1	1	0.0625258	0.466575	0.813952	0.0404565	0.0291409	0.0494798	1	1	1
chr1:240370098-240421332	-	FMN2	NM_020066	formin_2_	unknown	none	0.882334	0.971026	0.931077	0.961648	0.940374	0.994089	0.999291	0.922669	1	0.931077	0.999999	1	1	1	1	1	1	0.221273	1	1	1	1	1	1	1	0.538482	1	1	1	1	1	1	0.461968	1	1	1	1	1	0.676422	1	1	1	1
chr1:240370098-240458183	-	FMN2	NM_020066	formin_2_	hsa_circ_0017184	none	0.997651	0.99977	0.999975	1	1	1	0.999907	0.999959	0.946789	1	1	0.999999	0.995228	0.987661	0.999816	1	0.999999	0.999465	0.982738	1	0.999526	0.998745	0.999982	1	1	0.995899	0.998225	0.999951	0.999881	0.999998	1	1	0.994102	0.999838	1	1	0.999888	0.999919	0.913231	1	1	0.99986	0.999797
chr1:240421244-240497529	-	FMN2	NM_020066	formin_2_	hsa_circ_0002549	none	1	0.146435	1	1	1	1	1	1	0.988937	1	0.00290976	1	1	1	1	1	1	0.902186	1	0.0193197	0.0816337	0.0297555	0.521977	0.875414	0.0356663	0.353975	0.0193197	1	1	1	1	1	0.945336	1	1	1	1	1	0.980153	1	1	1	1
chr1:240421244-240519208	-	FMN2	NM_020066	formin_2_	hsa_circ_0004061	none	1	0.492017	1	1	1	1	1	1	0.982802	0.999999	0.0138397	1	1	1	1	1	0.999223	0.550122	0.998312	0.0892977	0.167638	0.156803	0.883896	0.931542	0.319174	0.93537	0.432881	1	1	1	1	0.999897	0.800265	0.999722	1	1	1	0.999695	0.838776	0.999345	1	1	0.999988
chr1:240492375-240519208	-	FMN2	NM_020066	formin_2_	hsa_circ_0002636	none	1	0.177973	1	1	1	1	1	1	0.948744	1	0.00301859	1	1	1	1	1	1	0.607802	1	0.0268857	0.103509	0.0403233	0.568104	0.895364	0.0403011	0.687408	0.0268857	1	1	1	1	1	0.811044	1	1	1	1	1	0.916181	1	1	1	1
chr1:241094016-241100006	-	RGS7	NM_002924	regulator_of_G_protein_signaling_7_	hsa_circ_0007091	none	1	8.78617e-06	1	1	1	1	1	1	1	1	0	1	1	1	1	1	1	1	1	4.28708e-09	7.54778e-07	7.50626e-09	0.000995016	0.0844704	7.98429e-10	2.8614e-11	1.89386e-09	1	1	1	1	1	1	1	1	1	1	1	1	1	1	1	1
chr1:24140679-24147083	+	HMGCL	NM_000191	3-hydroxymethyl-3-methylglutaryl-CoA_lyase_	hsa_circ_0003757	FATTY_ACID_METABOLISM	1	3.48953e-05	1	1	1	1	1	0.999971	1	1	1.4683e-09	1	1	1	1	1	0.999996	1	1	9.44548e-08	2.37219e-05	4.91946e-07	0.00450685	0.108172	8.24024e-07	4.53605e-08	3.16393e-07	1	1	1	1	0.999797	0.999998	1	1	1	1	1	1	1	1	1	0.999972
chr1:243327585-243388623	+	CEP170	NM_001042404	centrosomal_protein_170_	hsa_circ_0017227	none	1	0.759631	0.999995	1	1	1	0.999996	0.99996	1	0.999995	0.147567	0.999974	1	1	1	0.99998	0.996904	1	0.999974	0.13172	0.642552	0.382568	0.801014	0.999982	0.873719	0.272192	0.13172	0.999993	0.999999	1	0.99959	0.965784	0.999971	1	1	1	0.999994	0.999885	1	0.999993	1	0.999973	0.998647
chr1:243433393-243471479	-	SDCCAG8	NM_006642	serologically_defined_colon_cancer_antigen_8_	unknown	KRAS_SIGNALING_UP	1	0.841374	0.999993	1	1	1	1	1	0.99312	1	0.301223	0.999835	1	1	1	1	0.999999	0.894348	1	0.920391	0.764171	0.624091	0.971163	0.997271	0.763411	0.998593	0.565341	0.999987	0.999968	0.999999	1	1	0.999807	0.999956	1	1	1	1	0.98739	1	1	1	1
chr1:243433406-243471479	-	SDCCAG8	NM_006642	serologically_defined_colon_cancer_antigen_8_	unknown	KRAS_SIGNALING_UP	1	0.939595	1	1	1	1	1	1	0.997648	1	0.550056	1	1	1	1	1	1	0.953288	1	0.779181	0.901358	0.819014	0.99157	0.999342	0.741624	0.999811	0.779181	1	1	1	1	1	0.985826	1	1	1	1	1	0.995513	1	1	1	1
chr1:243456392-243471479	-	SDCCAG8	NM_006642	serologically_defined_colon_cancer_antigen_8_	hsa_circ_0007442	KRAS_SIGNALING_UP	0.999188	0.364597	0.999634	0.999838	0.999702	0.999985	0.999999	0.999998	0.999444	0.999634	0.000342606	1	1	1	1	1	0.999993	1	1	0.00550352	0.0325056	0.00932264	0.36598	0.787903	0.0148104	0.00151903	0.00550352	1	1	1	1	0.999998	1	1	1	1	1	1	1	1	1	1	0.999999
chr1:243456392-243507633	+	SDCCAG8	NM_006642	serologically_defined_colon_cancer_antigen_8_	unknown	KRAS_SIGNALING_UP	1	0.197151	1	1	1	1	1	1	0.999992	1	0.00386119	1	1	1	1	1	1	0.999689	1	0.0320493	0.117316	0.0473793	0.593273	0.905346	0.0224824	0.0825566	0.0320493	1	1	1	1	1	0.999934	1	1	1	1	1	0.999983	1	1	1	1
chr1:243579003-243589860	+	SDCCAG8	NM_006642	serologically_defined_colon_cancer_antigen_8_	hsa_circ_0017241	KRAS_SIGNALING_UP	1	0.0632491	0.999436	1	1	0.813013	1	0.991446	0.624096	1	0.000395284	0.994215	1	0.999998	0.675663	1	0.92307	0.125772	1	0.0996911	0.0507305	0.0333508	0.999993	0.89484	0.189986	0.865909	0.0053238	0.999876	0.999991	0.965852	1	1	0.900533	0.997438	1	0.843896	1	0.996008	0.637895	1	0.876651	1	0.998733
chr1:243708811-243736350	-	AKT3	NM_181690	AKT_serine/threonine_kinase_3_	hsa_circ_0000199	APICAL_JUNCTION	1	1.24678e-06	1	1	1	1	1	1	1	1	0	0.999999	1	1	1	1	0.999999	0.99995	1	7.01525e-10	8.90138e-08	5.91052e-10	0.000536141	0.0203376	1.35251e-10	0	1.22028e-10	1	1	1	1	1	1	1	1	1	1	1	1	1	1	1	1
chr1:243776972-243801044	-	AKT3	NM_181690	AKT_serine/threonine_kinase_3_	hsa_circ_0006696	APICAL_JUNCTION	1	1.92549e-05	1	1	1	1	1	1	1	1	0	0.999999	1	1	1	1	1	1	1	5.88141e-08	2.76529e-06	2.59864e-08	0.00441654	0.0740579	6.27685e-09	1.84682e-09	1.16699e-08	1	0.999997	1	1	1	1	1	1	1	1	1	1	1	1	1	1
chr1:243776972-243828185	+	AKT3	NM_181690	AKT_serine/threonine_kinase_3_	hsa_circ_0017250	APICAL_JUNCTION	1	0.0644408	1	1	0.999999	1	1	1	1	1	0.000177329	1	1	0.999999	1	1	1	1	1	0.00184277	0.0229944	0.00160479	0.1978	0.869537	0.00201219	0.00056021	0.00232664	1	1	1	1	1	1	1	1	1	1	1	1	1	1	0.999999	1
chr1:243776972-243859018	+	AKT3	NM_181690	AKT_serine/threonine_kinase_3_	hsa_circ_0017251	APICAL_JUNCTION	1	1.34637e-05	1	1	1	1	1	1	0.999637	1	0	1	1	1	1	1	0.999997	0.945997	1	1.53245e-08	5.269e-07	2.15967e-08	0.00299625	0.0502014	1.62743e-08	1.17607e-07	8.08167e-09	1	1	1	1	1	0.993093	1	1	1	1	0.999998	0.989524	1	1	1	0.999997
chr1:243800912-243859018	-	AKT3	NM_181690	AKT_serine/threonine_kinase_3_	unknown	APICAL_JUNCTION	1	0.082505	1	0.999999	0.999998	1	0.998138	1	0.999983	1	0.000298559	0.999983	0.999999	0.999996	1	0.994286	1	0.997219	1	0.0236283	0.00931941	0.00199537	0.214365	0.999374	0.00392541	0.0232489	0.00415766	0.999504	0.998854	0.999975	0.999412	0.999999	1	0.999989	1	1	0.985838	0.999998	0.992257	1	1	0.983059	0.999994
chr1:243858892-243859018	+	AKT3	NM_181690	AKT_serine/threonine_kinase_3_	unknown	APICAL_JUNCTION	0.999999	0.997679	0.821936	0.999998	1	0.990494	1	1	1	0.999994	0.680846	0.133296	1	1	0.897342	1	1	0.998902	1	0.985853	0.90388	0.967453	0.999976	0.999367	0.870263	0.995015	0.783775	0.412605	0.512663	1	0.972019	0.296843	0.629598	0.229819	1	0.924033	1	1	0.999635	1	0.968452	1	1
chr1:244715623-244724447	-	CATSPERE	NM_001130957	catsper_channel_auxiliary_subunit_epsilon_	hsa_circ_0006080	none	1	0.00200462	1	0.999288	1	1	0.591415	0.999927	0.979844	0.998561	1.64042e-06	1	0.999535	1	1	0.566894	0.999978	0.937473	0.998226	2.71739e-05	0.0157607	6.47217e-05	0.0542608	1	0.000323341	0.00212752	0.00202186	0.997184	1	1	0.513835	0.999505	0.909914	0.992525	0.997741	0.999901	0.85873	1	1	1	1	0.525636	0.999641
chr1:245165422-245180628	-	EFCAB2	NM_032328	EF-hand_calcium_binding_domain_2_	hsa_circ_0008294	none	1	0.0914203	0.806326	1	0.999999	0.902936	1	1	0.966198	1	0.00377774	0.631389	1	0.996757	0.909479	0.999998	0.999471	0.932019	0.999525	0.890534	0.0635388	0.0028446	0.999945	0.686432	0.00214502	0.345495	0.00332609	0.796055	0.306265	1	0.976294	0.342586	0.999843	0.374068	0.999986	0.910661	1	1	0.967927	1	0.678888	1	1
chr1:245165422-245222760	+	EFCAB2	NM_032328	EF-hand_calcium_binding_domain_2_	hsa_circ_0002426	none	0.999994	0.0316077	1	1	0.999991	0.999997	1	1	0.999997	0.999924	4.31359e-06	0.999881	1	1	1	1	0.999945	1	1	0.00185737	0.00608407	0.000303055	0.0822243	0.445505	0.000830075	3.58243e-05	7.72931e-05	1	0.999916	0.99999	0.999999	1	0.999953	0.999327	1	1	1	1	1	0.999997	1	1	0.99996
chr1:246490502-246498776	+	SMYD3	NM_022743	SET_and_MYND_domain_containing_3_	hsa_circ_0017306	none	0.999936	7.17648e-05	1	0.996042	0.999948	0.999543	0.999955	0.999731	0.999528	0.991871	0	0.999989	0.999929	1	0.999998	1	1	1	0.999673	8.28224e-08	7.80252e-08	2.89053e-08	0.00036307	0.0267481	1.44068e-09	1.105e-10	4.85117e-10	0.997191	0.999992	0.999834	0.999989	0.99991	0.999791	0.992004	0.999993	1	1	0.999999	0.999999	1	1	1	1
chr1:246754813-246755243	-	CNST	NM_001139459	consortin__connexin_sorting_protein_	hsa_circ_0017310	none	1	0.000247473	0.999999	1	1	1	1	0.999856	0.999771	1	1.12859e-09	1	0.999962	0.999985	0.999908	1	0.952239	0.922223	1	1.62448e-07	0.000122008	6.76698e-06	0.0483851	0.253167	2.23913e-05	6.97586e-06	4.28666e-07	0.99991	0.999958	0.999817	1	0.964796	0.948047	1	1	1	1	0.999991	0.999982	0.999997	1	1	0.999854
chr1:246890193-246903603	-	SCCPDH	NM_016002	saccharopine_dehydrogenase_(putative)_	unknown	none	0.938408	2.53188e-08	0.971838	0.958265	0.96218	0.993469	1	0.988484	0.938543	0.993164	0	1	1	1	1	0.999997	1	1	1	0	0	0	2.94827e-07	0.00229468	0	0	0	1	1	1	0.999998	1	1	1	1	1	0.999987	0.999999	1	0.999996	1	0.999995	1
chr1:247322307-247323115	-	ZNF124	NM_001243740	zinc_finger_protein_124_	hsa_circ_0017348	none	0.999735	0.0198412	0.999999	0.99998	0.999201	1	1	0.999905	0.999906	1	3.86948e-07	0.999999	1	1	0.999999	1	1	1	0.999945	0.000130639	0.000757721	2.95595e-05	0.149009	0.599174	1.62615e-05	5.03996e-06	0.000265343	1	0.999978	1	1	1	1	1	1	1	1	1	1	0.999999	0.999987	0.999998	1
chr1:24840803-24841057	-	RCAN3	NM_001251979	RCAN_family_member_3_	hsa_circ_0003553	none	1	0.218272	0.999999	1	1	1	0.980265	0.471536	0.392373	0.999877	0.0227664	0.996857	0.999237	0.999999	0.999976	0.988008	0.174155	0.0949366	0.999991	0.00879473	0.0459824	0.0569549	0.420248	1	0.999995	0.999998	0.295651	1	0.999997	1	0.922147	0.059946	0.0328891	0.974558	0.999999	1	0.936129	0.165432	0.115628	0.990267	1	0.973459	0.2263
chr1:25553932-25554726	+	SYF2	NM_015484	SYF2_pre-mRNA_splicing_factor_	unknown	none	1	0.12415	0.999993	0.999995	1	1	0.999998	0.999992	0.999914	0.999919	0.000265696	1	1	1	0.999999	1	1	0.953856	0.99999	0.00179636	0.0126969	0.00742696	0.580839	0.578734	0.00105261	0.0654157	0.000900479	1	1	0.999989	1	1	0.940378	1	1	0.99999	1	1	0.97376	1	1	1	1
chr1:25666964-25678184	+	TMEM50A	NM_014313	transmembrane_protein_50A_	hsa_circ_0007054	ANDROGEN_RESPONSE	1	0	1	1	1	1	1	1	1	1	0	1	1	1	1	1	1	1	1	0	0	0	3.91584e-07	0.000572684	0	0	0	1	1	1	1	1	1	1	1	1	1	1	1	1	1	1	1
chr1:25775298-25783322	-	MACO1	NM_001282564	macoilin_1_	hsa_circ_0010937	none	0.993625	0.00023168	0.988409	0.999738	0.997183	0.999314	1	0.999629	0.988314	0.99638	0	1	1	1	1	1	1	1	1	2.17492e-09	1.27739e-06	2.08662e-08	0.000731907	0.088085	7.27304e-09	5.35543e-11	5.40706e-09	0.999999	1	1	1	0.99999	1	1	1	1	1	1	1	1	1	1	1
chr1:26584087-26586293	-	CEP85	NM_001281517	centrosomal_protein_85_	hsa_circ_0000033	none	0.576474	7.40075e-06	0.703042	0.655254	0.730705	0.999845	0.998587	0.624394	0.903777	0.588751	0	1	1	1	0.999255	1	1	0.99969	1	0	0	0	0.000102217	0.00389366	0	0	0	1	1	0.999548	1	1	0.999939	1	1	0.997848	1	1	0.999082	1	0.999598	1	1
chr1:26772806-26774151	+	DHDDS	NM_001243564	dehydrodolichyl_diphosphate_synthase_subunit_	hsa_circ_0000034	none	1	0.00779596	0.999997	0.999975	0.998679	1	0.999997	1	0.999997	1	1.05211e-06	1	0.999995	0.92508	1	1	0.999636	0.995765	0.999764	2.09904e-05	0.000213607	0.0185835	0.0458268	0.23993	0.0004537	0.000336033	0.000796537	1	0.899037	1	1	0.99781	0.988547	0.998376	0.900029	1	1	0.996015	0.985371	0.996816	0.994313	0.996648	0.999725
chr1:26784281-26786635	-	DHDDS	NM_001243564	dehydrodolichyl_diphosphate_synthase_subunit_	hsa_circ_0007537	none	1	0.00114931	1	1	1	1	1	1	0.999999	1	1.63737e-07	1	1	1	1	1	1	0.999978	1	4.79014e-05	0.000286157	6.29682e-05	0.0824903	0.486974	2.57044e-05	1.40928e-05	2.27415e-05	1	1	1	1	1	1	1	1	1	1	1	0.999997	1	1	1	1
chr1:27056141-27059283	-	ARID1A	NM_006015	AT-rich_interaction_domain_1A_	hsa_circ_0008494	none	1	0.00299937	0.999992	0.999999	0.990972	1	0.982695	0.998479	0.490749	1	5.26798e-07	0.999588	0.999963	0.894424	1	0.964624	0.962703	0.0409783	0.999991	0.000562136	0.00480229	0.0159862	0.093809	0.990882	0.00192946	0.202302	0.000231708	1	0.999619	1	0.996319	0.999995	0.534212	1	0.999753	1	0.996425	0.999995	0.70032	1	0.99967	0.999942	1
chr1:27269150-27269556	-	NUDC	NM_006600	nuclear_distribution_C__dynein_complex_regulator_	hsa_circ_0005087	none	0.898879	0.000945618	0.926926	0.90574	0.685101	0.942263	0.999996	0.998352	1	0.999073	0	1	1	0.999353	0.999994	0.960955	0.999156	0.372092	0.998877	2.41134e-09	9.81352e-08	4.27494e-10	0.000160367	0.614163	2.78866e-08	2.2893e-06	9.8901e-08	1	0.999915	0.999998	0.962358	0.999513	0.578102	0.999326	1	1	0.945863	0.998077	0.614888	0.997586	1	0.871987	0.950312
chr1:28116072-28120143	-	STX12	NM_177424	syntaxin_12_	hsa_circ_0008126	PROTEIN_SECRETION	1	0.000452618	1	1	1	1	1	1	1	1	1.4101e-08	1	1	1	1	1	1	1	1	2.22376e-06	0.000108528	5.59966e-06	0.0170609	0.311268	1.23914e-06	2.16249e-07	2.38888e-06	1	1	1	1	1	1	1	1	1	1	1	1	1	1	1	1
chr1:28337457-28343750	+	EYA3	NR_104214	EYA_transcriptional_coactivator_and_phosphatase_3_	hsa_circ_0011115	none	1	3.43781e-05	1	1	0.99999	1	1	1	1	1	2.10633e-10	1	1	0.999806	1	1	1	1	1	9.25537e-08	5.44916e-06	4.41708e-06	0.00446403	0.107625	3.3162e-08	5.89801e-09	9.25537e-08	1	0.999942	1	1	1	1	1	0.999982	1	1	1	1	1	0.999999	1	0.999926
chr1:28362054-28374937	+	EYA3	NR_104214	EYA_transcriptional_coactivator_and_phosphatase_3_	hsa_circ_0008057	none	1	9.85327e-06	1	1	1	1	1	1	1	0.999765	0	1	1	1	1	1	1	0.999996	0.995496	1.70434e-08	1.34968e-06	5.95619e-08	0.00199253	0.069673	5.65945e-09	5.53245e-09	8.92742e-07	1	1	1	1	1	0.999999	0.998624	1	1	1	1	1	0.999557	1	1	1
chr1:28362054-28384605	+	EYA3	NR_104214	EYA_transcriptional_coactivator_and_phosphatase_3_	hsa_circ_0007895	none	0.999991	0.000827633	0.999967	1	0.999854	0.999708	1	1	0.999993	0.999984	3.15616e-09	1	0.999998	1	0.999995	0.99997	0.998765	0.940789	1	3.37931e-07	0.000130243	5.5431e-07	0.00246705	0.468226	6.91801e-06	1.27324e-05	4.2711e-07	0.999988	1	1	0.999931	0.99836	0.956439	1	0.999931	0.999835	1	1	0.999913	0.999995	1	0.999837	0.995761
chr1:28800065-28800663	-	PHACTR4	NM_023923	phosphatase_and_actin_regulator_4_	hsa_circ_0002909	none	0.999993	1	0.996785	1	1	0.910867	1	0.045346	1	0.998851	0.999773	0.999669	0.999985	1	0.946707	1	0.00335496	0.999819	0.999963	0.97027	1	0.999996	0.822909	1	0.000918353	1	0.987762	0.994291	0.999742	0.997501	0.999975	0.125683	0.973736	1	0.999999	0.891217	1	0.0216119	1	0.9979	0.952864	1	0.0243746
chr1:28800065-28807116	-	PHACTR4	NM_023923	phosphatase_and_actin_regulator_4_	hsa_circ_0011137	none	0.837849	0.975489	0.999931	0.999997	0.844392	1	0.592059	1	0.968358	0.82471	0.999948	0.964015	0.971848	1	0.994424	0.074112	0.188732	0.999992	1	0.999584	0.999311	0.999769	0.999759	0.135399	0.575129	1	0.999667	1	0.965751	1	0.294287	0.979073	0.999162	0.956862	0.968172	1	0.383793	0.997697	0.998773	0.961855	0.990885	0.0769292	0.319276
chr1:28802618-28807116	+	PHACTR4	NM_023923	phosphatase_and_actin_regulator_4_	unknown	none	1	0.00475067	1	1	1	1	1	1	1	1	1.67457e-06	1	1	1	1	1	1	0.999999	1	9.52984e-05	0.00145279	0.000210798	0.0891865	0.461312	0.000156469	5.74619e-05	9.52984e-05	1	1	1	1	1	1	1	1	1	1	1	1	1	1	1	1
chr1:29068914-29070498	-	YTHDF2	NM_001173128	YTH_N6-methyladenosine_RNA_binding_protein_2_	hsa_circ_0000039	none	1	2.56153e-06	0.999999	0.999998	0.999894	0.999882	0.999989	0.999973	0.99994	0.999724	0	0.999998	0.999874	0.994894	0.999049	0.999945	0.997347	0.993532	0.998227	2.57828e-08	3.25168e-08	2.02882e-10	5.19896e-05	0.00851234	0	0	1.65931e-07	0.997804	0.97643	0.994753	0.999556	0.983775	0.971649	0.999999	1	1	1	1	1	0.972691	1	1	1
chr1:29313942-29323831	-	EPB41	NM_001166005	erythrocyte_membrane_protein_band_4.1_	hsa_circ_0011168	MITOTIC_SPINDLE	0.999999	0.223577	1	1	1	0.999972	0.999998	1	0.999419	1	0.00072846	1	1	1	1	1	1	0.823491	1	0.012141	0.0858273	0.0347088	0.236847	0.679362	0.01036	0.248391	0.00977249	1	1	0.999999	1	1	0.9515	1	1	0.999996	1	1	0.993731	1	0.999992	0.999999	1
chr1:29319841-29344954	+	EPB41	NM_001166005	erythrocyte_membrane_protein_band_4.1_	hsa_circ_0000041	MITOTIC_SPINDLE	0.147227	0.999781	0.582929	0.357375	0.13835	0.573527	0.861702	0.285731	0.269306	0.449041	0.073312	0.999492	1	0.999994	1	1	1	1	0.999992	0.692664	0.431893	0.1139	0.735051	0.951487	0.274765	0.233014	0.51318	0.999925	0.992807	0.9998	0.999987	0.999982	0.999989	1	1	1	1	1	1	0.999999	1	1	0.999966
chr1:29362337-29365938	-	EPB41	NM_001166005	erythrocyte_membrane_protein_band_4.1_	hsa_circ_0000042	MITOTIC_SPINDLE	1	1.648e-09	0.999422	0.999991	1	0.997984	1	0.999999	0.993158	1	0	0.999818	1	0.999991	0.969936	1	0.995327	0.638651	0.999693	0	0	0	0.000283162	0.000765636	0	0	0	1	0.995043	0.883875	1	0.927922	0.423092	0.978752	0.999898	0.961532	1	0.994635	0.808457	0.999142	0.99764	1	0.999999
chr1:29362337-29391670	-	EPB41	NM_001166005	erythrocyte_membrane_protein_band_4.1_	hsa_circ_0011174	MITOTIC_SPINDLE	0.605925	0.998844	0.857473	0.743573	0.972633	0.934737	0.988844	0.794247	0.999545	0.62808	0.00251303	1	1	0.999204	1	1	1	0.763745	1	0.0579546	0.0611845	0.229898	0.469058	0.849567	0.0298182	0.500485	0.0129857	0.999998	0.999998	1	1	1	0.97819	0.999994	0.999413	1	1	1	0.91849	1	0.999966	0.999998	0.999977
chr1:29481207-29481422	+	SRSF4	NM_005626	serine_and_arginine_rich_splicing_factor_4_	hsa_circ_0006602	none	0.999222	8.33423e-09	0.999805	0.999747	0.999693	0.999996	0.999956	0.999979	1	0.999894	0	1	1	1	1	1	0.74492	0.94748	1	0	0	0	2.06626e-06	0.000470261	0	0	0	1	1	1	1	0.904761	0.989155	1	1	1	1	0.936836	0.992595	1	1	1	0.901342
chr1:31465236-31468067	+	PUM1	NM_001020658	pumilio_RNA_binding_family_member_1_	hsa_circ_0000043	none	1	0.0076091	1	1	0.999992	0.999993	0.99997	1	0.999962	1	6.22903e-07	1	1	0.992519	1	0.999997	1	0.999998	0.99987	6.72468e-05	0.00204226	0.00384711	0.0274618	0.180283	2.15379e-05	1.23653e-06	0.000465062	1	0.998979	0.999999	0.999994	1	0.999996	0.999994	0.999963	0.999995	0.999977	1	0.999969	1	0.997948	0.998448	0.996976
chr1:31465236-31479949	+	PUM1	NM_001020658	pumilio_RNA_binding_family_member_1_	hsa_circ_0000044	none	1	0.00014732	0.999987	0.99999	1	0.999995	1	1	1	0.993694	1.16041e-09	0.997316	0.999993	1	0.999882	1	1	1	0.846443	1.12182e-05	2.21677e-06	3.97862e-07	0.0511001	0.229178	4.31431e-08	1.59678e-08	0.000172566	0.986944	0.996463	1	1	0.993594	0.997206	0.999896	1	0.998366	0.999997	1	0.999999	0.831855	0.999677	1	1
chr1:31810021-31811895	-	ZCCHC17	NM_001282566	zinc_finger_CCHC-type_containing_17_	hsa_circ_0009057	none	1	0.576808	1	1	1	0.995909	1	0.999999	0.998837	1	0.045301	0.999999	0.999999	1	0.978145	1	0.999572	0.937894	1	0.360014	0.62043	0.155012	0.999992	0.997359	0.510764	0.811196	0.165369	1	0.999992	0.997061	1	1	0.998946	0.999999	0.999994	0.998606	1	1	0.999839	1	0.97536	0.999999	0.999405
chr1:31810021-31821821	-	ZCCHC17	NM_001282566	zinc_finger_CCHC-type_containing_17_	hsa_circ_0007249	none	1	1.01248e-06	1	1	0.999984	1	1	1	1	1	0	1	1	0.999683	1	1	1	1	1	7.52562e-10	1.07977e-07	6.29124e-08	0.000442313	0.0299606	7.94043e-10	0	7.52562e-10	1	0.999904	1	1	1	1	1	0.999969	1	1	1	1	1	0.999998	1	0.999999
chr1:32495898-32498935	-	KHDRBS1	NM_001271878	KH_RNA_binding_domain_containing__signal_transduction_associated_1_	hsa_circ_0007777	none	0.772355	0.265874	0.902554	0.949234	0.782883	0.994566	0.999796	0.81532	0.921267	0.904954	3.45992e-07	1	1	1	1	1	1	0.999999	1	5.01805e-05	0.000965353	2.64197e-05	0.0853832	0.522288	9.82621e-06	1.42358e-05	5.19364e-05	1	1	1	1	1	1	1	1	1	1	1	1	1	1	1	1
chr1:32495898-32504220	-	KHDRBS1	NM_001271878	KH_RNA_binding_domain_containing__signal_transduction_associated_1_	hsa_circ_0003446	none	1	0.00111945	1	1	0.99994	1	0.454605	0.999717	0.997129	1	1.17788e-07	1	1	0.998912	1	0.333879	0.993787	0.945399	1	4.02575e-05	0.000277702	0.000601685	0.0384909	1	0.000237583	0.000239247	1.17823e-05	1	0.999996	1	0.461188	0.999948	0.998413	1	0.999887	1	0.423741	0.999454	0.99456	1	0.999994	0.6245	1
chr1:32495898-32510991	+	KHDRBS1	NM_001271878	KH_RNA_binding_domain_containing__signal_transduction_associated_1_	hsa_circ_0004289	none	0.999862	0.0114178	1	1	0.999887	1	0.999998	0.999995	1	1	1.66468e-07	0.999994	0.995529	0.826617	0.999999	0.999071	1	0.999987	0.999225	8.95723e-05	0.0092937	0.012597	0.118918	0.846372	1.60964e-05	1.27779e-05	0.000292726	0.999982	0.989749	1	0.99994	1	1	1	0.999996	1	1	0.999596	0.999965	1	0.999952	1	0.955326
chr1:32502510-32504220	-	KHDRBS1	NM_001271878	KH_RNA_binding_domain_containing__signal_transduction_associated_1_	hsa_circ_0007231	none	0.984157	0	0.98094	0.99031	0.99531	0.998774	0.999871	0.99967	1	0.994402	0	1	1	1	1	1	0.999986	0.913703	1	0	0	0	5.29899e-10	5.24102e-06	0	0	0	1	1	1	1	0.999935	0.933338	1	1	1	1	0.999982	0.975163	1	1	1	0.999999
chr1:32560384-32566163	-	TMEM39B	NM_018056	transmembrane_protein_39B_	hsa_circ_0003601	none	1	0.0017869	0.999994	0.999998	0.999995	1	1	0.999993	1	1	7.57156e-08	0.999999	1	0.999999	1	1	0.999998	1	1	1.81964e-06	6.18991e-05	5.03136e-06	0.0173023	0.215726	7.42545e-07	2.83142e-06	6.42101e-06	1	1	1	1	1	0.999927	1	1	1	1	1	0.999982	1	1	1	1
chr1:33058531-33059355	+	ZBTB8A	NM_001040441	zinc_finger_and_BTB_domain_containing_8A_	hsa_circ_0011422	none	1	0.00166822	0.999976	0.999999	1	1	0.999999	0.99981	0.991464	0.999964	6.56311e-08	0.99999	1	1	1	1	0.970939	0.712915	0.999981	1.06547e-06	7.03961e-05	9.47573e-06	0.0244934	0.149357	0.000352262	0.000860887	9.35078e-07	1	1	1	1	0.902977	0.601542	1	1	1	1	0.98066	0.859087	1	1	1	0.978836
chr1:33097427-33099711	+	ZBTB8OS	NM_178547	zinc_finger_and_BTB_domain_containing_8_opposite_strand_	unknown	none	0.999987	0.248882	0.999924	0.999967	0.99917	0.999997	1	0.999909	0.999995	1	0.000520184	1	1	0.805874	1	1	1	1	0.999973	0.00381744	0.0247423	0.554621	0.327137	0.759728	0.00232398	0.00243048	0.0364927	1	0.825033	1	1	1	1	0.999851	0.910956	1	1	1	1	0.999955	0.989463	0.998977	0.800433
chr1:33097427-33100393	+	ZBTB8OS	NM_178547	zinc_finger_and_BTB_domain_containing_8_opposite_strand_	unknown	none	0.999961	0.00442527	0.999983	1	0.999957	0.999987	1	0.999991	1	0.999999	4.32059e-08	1	1	1	1	0.999991	1	0.997441	0.966221	5.22663e-06	0.000444022	9.66055e-06	0.0171045	0.574368	2.91293e-06	1.86543e-05	0.000619329	1	1	1	0.999993	1	0.999377	0.987676	1	1	1	1	0.999999	0.999738	1	0.999987	1
chr1:33413822-33415375	-	RNF19B	NM_001127361	ring_finger_protein_19B_	hsa_circ_0000048	TNFA_SIGNALING_VIA_NFKB	0.999998	0	0.999999	0.999999	1	1	1	1	1	0.999991	0	1	1	1	1	1	1	1	1	0	0	0	9.33679e-08	0.000107574	0	0	0	1	1	1	1	1	1	1	1	1	1	1	1	1	1	1	1
chr1:33760537-33760906	+	ZNF362	NM_152493	zinc_finger_protein_362_	hsa_circ_0009027	none	1	0.00129091	1	1	1	1	1	1	1	1	1.21343e-07	1	1	1	1	1	1	1	1	1.09264e-05	0.000267783	3.14783e-05	0.0419656	0.359446	8.22695e-06	2.03425e-06	1.1404e-05	1	1	1	1	1	1	1	1	1	1	1	1	1	1	1	1
chr1:35824525-35827390	-	ZMYM4	NM_005095	zinc_finger_MYM-type_containing_4_	hsa_circ_0011536	none	1	4.95846e-10	1	1	1	1	1	0.999982	0.99966	1	0	1	1	1	1	1	0.999112	0.986462	1	0	0	0	3.01243e-06	0.00399124	0	0	0	1	1	1	0.999999	0.999047	0.990393	1	1	1	1	0.999973	0.999446	1	1	1	0.999992
chr1:35824525-35836228	-	ZMYM4	NM_005095	zinc_finger_MYM-type_containing_4_	hsa_circ_0011537	none	0.190675	0.497266	0.179574	0.291704	0.600781	0.999147	1	0.99991	0.132561	0.179574	0.999777	0.999999	1	0.999973	0.987584	0.988904	0.175608	0.999998	0.999999	0.996936	0.999159	1	0.999514	0.998778	0.614385	0.99373	0.996936	1	0.999216	0.969404	0.975932	0.19962	1	1	0.999735	0.979443	0.980879	0.384598	1	1	0.999601	0.998872	0.761039
chr1:35846859-35847359	-	ZMYM4	NM_005095	zinc_finger_MYM-type_containing_4_	hsa_circ_0002043	none	1	0.0116692	1	1	1	1	1	0.999802	1	1	4.86328e-06	1	1	0.999998	1	1	0.986693	1	1	0.000767935	0.00244106	0.0018484	0.0751633	0.4285	0.00530485	1.71949e-05	6.14539e-05	1	1	0.999999	1	0.99987	0.999988	0.999927	1	1	1	0.998175	1	1	0.999998	1	0.999962
chr1:35846859-35854683	+	ZMYM4	NM_005095	zinc_finger_MYM-type_containing_4_	hsa_circ_0000051	none	0.999979	7.48014e-10	0.999998	0.999998	0.999968	1	1	0.999996	1	0.999999	0	1	1	1	1	1	1	1	1	0	0	0	6.82473e-07	0.000449959	0	0	0	1	1	1	1	1	1	1	1	1	1	1	1	1	1	1	1
chr1:35846859-35855699	-	ZMYM4	NM_005095	zinc_finger_MYM-type_containing_4_	hsa_circ_0011542	none	0.999852	1.01319e-08	1	0.9999	1	1	1	0.999474	0.999924	0.999999	0	0.999993	1	0.999995	1	1	1	1	1	0	0	0	5.89034e-06	0.0029742	0	0	0	0.999995	1	1	1	0.999932	0.999998	1	0.999996	1	1	1	1	1	1	1	0.999952
chr1:35846859-35871069	-	ZMYM4	NM_005095	zinc_finger_MYM-type_containing_4_	hsa_circ_0011546	none	1	0.883788	0.999999	1	0.958658	0.991849	1	0.995072	0.999803	1	0.51429	1	1	0.838563	0.987271	1	0.972009	0.998945	1	0.915543	0.821259	1	1	0.998312	0.999737	0.976766	0.878725	0.999999	0.983281	0.998318	1	0.999491	0.999999	1	0.935945	0.98939	1	0.991174	0.9996	1	1	0.99936	0.999994
chr1:35846859-35873760	-	ZMYM4	NM_005095	zinc_finger_MYM-type_containing_4_	hsa_circ_0011547	none	0.999734	0.00529146	0.999883	0.999949	0.999905	0.999995	1	0.999861	0.99982	0.999883	2.63305e-08	1	1	1	1	1	1	1	1	3.56897e-06	0.000106597	9.51936e-06	0.023197	0.249011	1.502e-06	3.49614e-07	3.56897e-06	1	1	1	1	1	1	1	1	1	1	1	1	1	1	1	1
chr1:35857812-35865177	-	ZMYM4	NM_005095	zinc_finger_MYM-type_containing_4_	unknown	none	1	0.834145	0.999999	1	0.999652	0.867281	0.992345	0.791016	0.39557	0.991818	0.417457	1	0.999947	0.998964	0.796902	0.991807	0.406554	0.0489542	0.962275	0.856512	0.476731	0.99042	0.999969	1	1	0.995741	0.999741	0.999357	0.999996	0.917799	0.997868	0.815559	0.321533	0.998635	0.984604	0.686304	0.968779	0.439591	0.118371	0.902302	0.982692	0.999823	0.979938
chr1:35862152-35865177	-	ZMYM4	NM_005095	zinc_finger_MYM-type_containing_4_	unknown	none	1	0.998813	1	1	0.979519	1	1	1	0.951275	1	0.970281	1	1	0.844679	1	1	1	0.618813	1	0.991953	0.997651	0.999964	0.9999	0.999994	0.989523	0.999552	0.991953	1	0.926792	1	1	1	0.818238	1	0.967038	1	1	1	0.920017	1	0.996922	0.999739	0.914082
chr1:35879572-35881315	-	ZMYM4	NM_005095	zinc_finger_MYM-type_containing_4_	hsa_circ_0004709	none	0.999997	1.33182e-10	0.999974	0.999987	1	1	0.999937	0.988949	1	1	0	1	1	1	0.999984	0.999998	0.994805	1	0.99993	0	8.32446e-11	0	5.43249e-07	0.00753906	0	0	0	1	0.999998	0.999933	1	0.999817	0.999993	0.999738	0.999999	0.999956	1	0.999955	0.999998	0.999908	1	0.999985	0.991049
chr1:35936463-35944813	+	KIAA0319L	NM_024874	KIAA0319_like_	hsa_circ_0011571	none	1	0.102557	1	0.97824	0.999654	0.999979	0.999983	1	1	0.999207	0.000417479	1	0.809444	0.983258	0.999984	0.999894	0.999987	0.999972	0.964403	0.00412691	0.795531	0.206896	0.140183	0.98793	0.0185187	0.0101555	0.190244	0.845545	0.986151	0.999998	0.999819	0.999969	0.999945	0.973483	0.99993	0.9032	1	0.978374	0.97396	0.999964	0.985473	1	0.999903
chr1:35940405-35944813	-	KIAA0319L	NM_024874	KIAA0319_like_	hsa_circ_0011572	none	0.970516	1	0.932067	0.999995	1	0.999933	0.240981	1	0.999977	0.992728	0.684867	0.999999	0.653261	0.830769	1	0.0249934	0.5981	0.9949	1	0.64284	0.999984	1	0.999645	0.170873	1	0.998879	0.921111	0.582945	0.761923	0.999996	0.0207382	0.555308	0.977818	0.999993	0.999998	0.995041	0.36467	1	0.984397	0.843187	0.999651	0.210768	1
chr1:36297027-36301594	-	AGO4	NM_017629	argonaute_4__RISC_catalytic_component_	unknown	none	0.998157	0.0104737	0.989593	1	0.991285	0.999394	0.999939	0.997562	0.999969	0.997875	3.4095e-08	0.999998	0.997939	0.999999	1	1	1	0.999997	1	8.78678e-07	0.00289395	2.52395e-06	0.0125316	0.183645	1.11009e-06	2.35332e-06	2.64318e-06	0.988092	1	1	1	1	0.999575	1	0.990273	0.999487	0.999955	0.997386	0.999978	0.997774	1	1	1
chr1:36432555-36439112	-	AGO3	NM_024852	argonaute_3__RISC_catalytic_component_	hsa_circ_0002828	none	0.999999	0.990503	0.999916	0.999964	0.999932	0.999997	1	0.999984	0.999976	0.999916	0.505445	0.999999	1	0.999999	1	0.999998	1	1	0.999999	0.500698	0.714397	0.561968	0.961256	0.999999	0.552729	0.465693	0.500698	1	1	1	0.999963	1	1	1	1	1	0.999972	1	1	1	1	0.999965	1
chr1:39835701-39838268	-	MACF1	NM_012090	microtubule-actin_crosslinking_factor_1_	unknown	none	1	0	1	1	1	1	1	1	0.973312	1	0	1	1	1	1	1	0.999998	0.733853	1	0	0	0	2.36141e-07	0.000287603	0	0	0	1	1	1	1	1	0.886844	1	1	1	1	1	0.95437	1	1	1	1
chr1:39904945-39905172	-	MACF1	NM_012090	microtubule-actin_crosslinking_factor_1_	hsa_circ_0011843	none	1	0.0012954	1	1	1	1	1	1	1	1	2.69317e-07	1	1	1	1	1	0.999999	1	1	1.05114e-05	0.000220823	3.41693e-05	0.0532795	0.299485	4.17175e-05	2.78286e-06	8.84442e-06	1	1	1	1	0.99999	1	1	1	1	1	0.999994	1	1	1	1	0.999998
chr1:40319641-40323089	+	TRIT1	NM_017646	tRNA_isopentenyltransferase_1_	hsa_circ_0000057	none	1	8.7019e-06	1	1	1	1	0.999999	1	1	1	0	1	1	1	0.999999	0.999994	1	0.999999	1	2.76451e-08	1.00367e-06	3.62882e-08	0.00472404	0.172939	5.90931e-09	1.82657e-09	9.22834e-09	1	1	1	1	1	1	1	1	1	0.999999	1	1	1	1	0.999998	1
chr1:40654726-40661436	-	RLF	NM_012421	rearranged_L-myc_fusion_	hsa_circ_0011889	none	0.999998	0.0126979	0.998712	1	1	0.482854	1	1	0.999998	1	0.000119832	0.99985	0.999996	0.999987	0.458152	1	1	1	1	0.0192229	0.00452726	0.000828854	1	0.577378	0.000847543	0.000711934	0.0018973	0.997653	0.994858	0.777024	0.999991	0.999624	0.999956	0.999878	1	0.430633	1	1	0.999995	1	0.367038	1	1
chr1:40654726-40668286	-	RLF	NM_012421	rearranged_L-myc_fusion_	hsa_circ_0006373	none	0.999999	2.74333e-07	0.999961	0.999999	1	1	0.999999	1	1	0.999977	0	1	1	1	1	1	1	1	1	0	2.82e-09	1.29128e-10	3.76316e-05	0.00477853	0	0	0	1	0.999997	1	1	1	0.999983	1	1	1	1	1	1	1	1	1	1
chr1:40654726-40688382	+	RLF	NM_012421	rearranged_L-myc_fusion_	unknown	none	0.982417	0.00503618	0.974282	0.998864	0.978177	0.99825	0.998023	0.999998	0.982028	0.974282	1.15762e-09	1	1	1	1	0.871606	0.995941	1	1	1.16692e-07	2.99055e-05	3.71128e-07	0.00497599	0.965203	5.20811e-06	1.59384e-08	1.16692e-07	1	1	1	0.848117	0.992861	1	1	1	1	0.937283	0.999973	1	1	1	0.854285	0.994638
chr1:40656443-40668286	-	RLF	NM_012421	rearranged_L-myc_fusion_	hsa_circ_0007302	none	0.999975	0.00409306	0.985068	0.997902	0.998347	1	0.999905	0.996547	0.984948	0.998292	4.39347e-08	0.997314	0.999956	0.99998	1	0.999999	0.999885	0.996918	0.999979	1.39795e-07	1.66726e-05	1.76365e-06	0.0351045	0.119165	1.8182e-07	1.30473e-08	6.62775e-07	1	1	0.999951	1	1	1	1	1	0.999997	1	1	1	1	0.999999	1	1
chr1:40733457-40737707	-	ZMPSTE24	NM_005857	zinc_metallopeptidase_STE24_	hsa_circ_0008985	none	0.977007	0.000195197	0.80501	0.87871	0.95126	0.975904	0.999924	0.989085	0.937971	0.90826	0	0.998169	0.999569	0.999999	0.999987	1	1	0.999999	0.999968	0	9.28374e-09	1.32213e-09	9.79232e-05	0.036536	5.63291e-10	0	9.02899e-11	1	0.999999	1	1	0.998941	0.999986	1	1	1	1	0.999682	0.999997	1	1	1	0.999999
chr1:41474465-41475926	-	CTPS1	NM_001905	CTP_synthase_1_	hsa_circ_0008296	none	0.998441	0.991867	0.99326	0.957483	0.934303	0.999999	0.999189	0.91514	0.899581	0.99167	1	1	0.99916	0.997628	0.991407	0.999999	0.995305	0.992361	0.999999	1	0.99998	0.999943	0.97734	1	0.999886	0.999813	1	0.999995	0.999988	0.979124	1	0.999978	0.999966	1	1	0.928	1	1	1	0.999997	0.907124	1	1
chr1:41536266-41541123	-	SCMH1	NM_001172222	Scm_polycomb_group_protein_homolog_1_	hsa_circ_0000061	none	0.0764139	0.285624	0.126911	0.364084	0.945677	0.896678	0.976985	0.999988	0.996991	0.127858	9.19098e-12	1	1	0.668501	0.999967	0.999999	0.0298875	0.0873678	1	2.44164e-08	7.22047e-06	0.000232188	0.0170583	0.201932	0.00557065	0.000320966	2.48682e-08	1	0.772734	0.999952	0.999998	0.0908689	0.216335	1	0.967974	1	1	0.398898	0.649423	1	0.999954	0.999995	0.987615
chr1:41578954-41608784	+	SCMH1	NM_001172222	Scm_polycomb_group_protein_homolog_1_	hsa_circ_0000063	none	0.998956	1.10588e-09	0.999917	0.999894	0.997579	0.999995	0.999977	0.999626	0.999875	0.999715	0	1	1	1	1	1	1	1	1	0	0	0	4.62472e-07	0.000213369	0	0	0	1	0.999999	1	1	1	1	1	1	1	1	1	1	1	1	1	1
chr1:42730785-42744343	+	FOXJ3	NM_001198851	forkhead_box_J3_	hsa_circ_0006848	none	0.784852	5.26761e-06	0.922274	0.914679	0.959478	0.991872	0.996497	0.961739	0.992316	0.927579	0	1	1	1	1	1	0.999992	0.996263	1	0	1.31596e-10	0	1.35564e-05	0.00231272	0	0	0	1	1	1	1	1	0.999926	1	1	1	1	0.999999	0.999699	1	1	1	1
chr1:42730785-42776781	-	FOXJ3	NM_001198851	forkhead_box_J3_	hsa_circ_0004416	none	0.999999	6.97991e-11	0.999998	0.999996	0.999993	1	1	1	1	1	0	1	1	1	1	1	1	1	0.999999	0	0	0	6.87769e-07	0.000739891	0	0	0	1	1	1	1	1	1	0.999998	1	1	1	1	1	0.999998	1	1	1
chr1:43663223-43665174	-	CFAP57	NM_001167965	cilia_and_flagella_associated_protein_57_	hsa_circ_0012006	none	0.00100522	0.00858257	0.00396163	0.0127295	0.00543676	0.131345	0.460449	0.0180371	0.0108268	0.153967	0.99962	1	1	1	1	1	0.999231	0.999487	0.763741	0.999924	0.999982	0.999948	0.999999	1	1	1	0.989104	1	1	1	1	0.999802	0.999889	0.886593	1	1	1	0.999944	0.999972	0.948617	1	1	0.999858
chr1:44386075-44387310	-	ST3GAL3	NM_001270459	ST3_beta-galactoside_alpha-2_3-sialyltransferase_3_	hsa_circ_0007205	none	1	9.47389e-09	1	0.999999	0.999969	1	1	1	1	0.999981	0	1	1	0.999987	1	1	1	0.999988	0.999994	0	0	0	3.2868e-05	0.00274884	0	0	0	1	1	0.999999	1	1	0.99994	1	1	0.999996	1	0.999999	0.999908	1	0.999954	1	0.999954
chr1:44750506-44785416	+	ERI3	NM_024066	ERI1_exoribonuclease_family_member_3_	hsa_circ_0005716	none	1	0.259963	1	1	1	1	1	1	1	0.999846	0.00568576	0.999986	1	1	0.999999	1	1	1	0.994012	0.14445	0.0728529	0.0257418	0.863302	0.865412	0.0420688	0.0279871	0.373354	0.99988	0.999713	1	1	1	1	0.999997	1	0.99998	1	1	0.999999	0.993434	0.999971	1	0.999999
chr1:44750506-44804994	+	ERI3	NM_024066	ERI1_exoribonuclease_family_member_3_	hsa_circ_0007437	none	0.958719	0.00626183	0.99934	0.961744	0.982038	0.994106	0.999293	0.995133	0.996598	0.999885	6.40312e-10	0.999929	1	1	1	1	1	0.999992	0.999137	2.17258e-06	3.46096e-06	6.215e-07	0.00344116	0.0936787	2.90962e-07	9.27674e-08	4.68447e-06	0.999733	0.999988	0.999987	0.999999	1	1	1	1	1	1	0.999987	0.999934	0.998574	1	1	1
chr1:44773981-44785416	+	ERI3	NM_024066	ERI1_exoribonuclease_family_member_3_	hsa_circ_0012144	none	0.83415	3.37752e-06	0.993976	0.867488	0.999716	0.973014	0.999914	0.984623	1	0.999999	0	0.999648	1	0.989863	1	1	0.999946	0.62373	0.871523	0	0	1.84137e-10	4.09225e-06	0.00625583	0	0	3.1523e-10	0.999195	1	0.999957	1	1	0.993611	0.999502	0.99028	1	1	0.999768	0.808057	0.923521	0.999258	1	0.99999
chr1:44773981-44804994	+	ERI3	NM_024066	ERI1_exoribonuclease_family_member_3_	hsa_circ_0007693	none	0.987531	1.7863e-05	0.999214	0.998959	0.999998	0.998447	0.999834	0.999932	1	1	0	1	1	0.999163	1	1	0.999905	0.676578	0.99232	2.95508e-10	3.30229e-08	1.2005e-08	8.05457e-05	0.0110629	2.88102e-10	8.96479e-09	7.54917e-09	1	0.999997	1	1	1	0.955779	0.999897	0.99999	1	1	1	0.968566	0.999833	0.999933	0.999996	1
chr1:44877652-44878394	-	RNF220	NM_018150	ring_finger_protein_220_	hsa_circ_0012152	none	0.115593	0.00147167	0.0620721	0.107636	0.0199923	0.652247	0.641189	0.0825323	0.452297	0.869356	0.419936	0.999696	0.999787	0.956184	1	0.99997	0.999989	0.998579	0.886568	0.970509	0.994677	0.999949	0.989927	1	0.896166	0.128968	0.0350394	1	0.999959	1	1	1	0.945129	0.656021	0.999997	1	1	1	0.968839	0.764172	0.999781	1	0.99924
chr1:45223227-45223812	-	KIF2C	NM_006845	kinesin_family_member_2C_	hsa_circ_0002563	G2M_CHECKPOINT	0.999741	0.998042	0.998968	0.999999	0.961658	0.996568	0.999609	0.977493	0.999088	0.999699	0.388227	1	1	0.996604	0.999959	0.999998	0.999099	1	1	0.482724	0.930552	0.168189	0.797812	0.967188	0.164318	0.393532	0.583031	0.999997	0.999921	0.999999	1	0.999994	1	1	0.995895	0.999807	0.999984	0.998586	0.999998	1	1	1	1
chr1:45553552-45553909	+	ZSWIM5	NM_020883	zinc_finger_SWIM-type_containing_5_	unknown	none	1	0	1	1	1	1	1	1	1	1	0	1	1	1	1	1	1	0.999986	1	0	0	0	6.67008e-07	0.00067081	0	0	0	1	1	1	1	0.999999	0.999966	1	1	1	1	1	0.99999	1	1	1	1
chr1:46032240-46032692	-	AKR1A1	NM_001202413	aldo-keto_reductase_family_1_member_A1_	hsa_circ_0000067	GLYCOLYSIS	1	0	1	0.999744	1	1	1	0.999983	0.999999	0.999989	0	1	0.997392	1	1	1	0.999512	0.999969	0.999732	0	0	0	3.54812e-08	8.26327e-05	0	0	0	0.998936	1	1	1	0.999877	0.999994	0.999927	0.999775	0.999966	0.999997	1	0.999994	1	1	1	0.99999
chr1:46105881-46108171	-	GPBP1L1	NM_021639	GC-rich_promoter_binding_protein_1_like_1_	hsa_circ_0008774	none	0.999834	0.00116474	0.984978	0.991413	0.999884	0.999997	0.99988	1	0.999998	1	1.81879e-09	0.999468	0.999836	1	1	1	0.999977	1	0.999946	1.96017e-08	1.37978e-06	9.82379e-07	0.0091559	0.0691744	1.38106e-06	1.187e-07	4.36651e-06	1	0.999954	0.999998	1	0.985733	0.995478	0.98268	0.999979	0.999998	1	0.994148	0.998355	0.992481	1	1	0.999988
chr1:46124699-46126897	+	GPBP1L1	NM_021639	GC-rich_promoter_binding_protein_1_like_1_	hsa_circ_0000068	none	1	0.250294	1	0.999987	1	0.999961	0.999997	0.503906	0.999219	0.99999	0.0117827	0.999882	0.999301	1	0.999576	0.999977	0.10389	0.99361	0.998761	0.0120839	0.0303777	0.054997	0.246076	0.688756	0.999997	0.308908	0.00665506	1	1	1	1	0.0723161	0.92252	1	0.999987	1	1	0.114541	0.913622	1	0.999965	0.999998	0.211076
chr1:46521466-46531851	+	PIK3R3	NM_003629	phosphoinositide-3-kinase_regulatory_subunit_3_	unknown	PI3K_AKT_MTOR_SIGNALING	1	0.590085	1	1	1	1	1	1	0.999314	1	0.0778632	1	1	1	1	1	1	0.982888	1	0.248516	0.469285	0.303323	0.886392	0.985013	0.206436	0.787309	0.248516	1	1	1	1	1	0.995372	1	1	1	1	1	0.998646	1	1	1	1
chr1:46521466-46546422	+	PIK3R3	NM_003629	phosphoinositide-3-kinase_regulatory_subunit_3_	hsa_circ_0012300	PI3K_AKT_MTOR_SIGNALING	0.967927	0.999559	0.357646	0.81292	0.994807	0.957388	0.825634	0.51348	0.0804436	0.517497	0.107982	0.784405	0.998529	1	0.999949	0.985206	0.933208	0.162331	0.934524	0.00317397	0.113827	0.484341	0.586378	0.476095	0.00708208	3.66874e-05	0.0093747	0.999958	0.847938	0.999998	0.999999	1	0.999641	1	0.997793	1	0.999812	1	0.974689	1	0.999855	0.980885	0.95227
chr1:46527600-46546422	+	PIK3R3	NM_003629	phosphoinositide-3-kinase_regulatory_subunit_3_	hsa_circ_0012301	PI3K_AKT_MTOR_SIGNALING	0.998198	1.68702e-06	1	1	0.999892	1	1	1	1	1	5.13466e-10	0.986341	0.996306	1	0.999862	0.999993	0.981887	0.971911	0.986341	1.55383e-09	1.90018e-07	2.30007e-07	0.000622359	0.0364037	4.18295e-10	0	1.55383e-09	1	0.999401	1	1	1	1	1	0.999799	1	1	1	1	1	0.999989	0.999999	0.999245
chr1:47745912-47748131	+	STIL	NM_001048166	STIL__centriolar_assembly_protein_	hsa_circ_0000069	G2M_CHECKPOINT	1	0.92017	0.999996	0.998087	1	0.999792	1	1	1	0.999678	0.592384	0.999417	0.968058	0.999995	0.998296	1	1	0.999918	0.983993	0.333605	0.205672	0.571305	0.711544	0.999073	0.786784	0.327013	0.160187	0.999966	1	0.999998	1	0.999726	1	1	0.999466	1	0.999974	0.980407	0.999453	1	0.999969	1	0.999997
chr1:47834140-47840965	-	CMPK1	NM_001136140	cytidine/uridine_monophosphate_kinase_1_	hsa_circ_0008201	ADIPOGENESIS	0.999297	2.08926e-07	0.999859	0.999885	1	0.999998	0.999578	0.999999	0.978088	0.978443	0	1	1	0.999843	1	0.999999	0.881284	0.999803	0.999773	0	4.94542e-10	4.69691e-11	2.29416e-05	0.00112696	1.67957e-10	0	0	1	0.999987	1	0.999999	0.968451	0.999861	0.999819	0.999989	1	0.999999	0.983688	0.999986	0.999976	1	0.999877	0.999726
chr1:48821341-48825442	-	SPATA6	NM_019073	spermatogenesis_associated_6_	hsa_circ_0008202	SPERMATOGENESIS	0.995194	8.92069e-05	0.989745	0.999421	1	0.999999	1	1	0.999797	0.994953	0	1	1	0.99506	1	0.999825	0.979476	0.999999	1	5.55919e-10	2.90056e-07	4.14302e-07	0.00205817	0.197846	7.68262e-08	3.26824e-10	1.02784e-09	1	0.989713	0.999996	0.99947	0.970185	0.999955	1	0.999732	1	0.99994	0.998902	1	1	1	1	1
chr1:48917223-48918803	+	SPATA6	NM_019073	spermatogenesis_associated_6_	hsa_circ_0012389	SPERMATOGENESIS	1	0.996342	1	1	1	1	1	1	1	0.99044	0.993214	0.999999	1	1	1	1	0.999999	0.999999	0.983284	0.978003	0.993021	0.983649	0.999662	0.99998	0.971969	0.959314	1	1	1	1	1	1	1	0.959195	1	1	1	1	1	0.983681	1	1	1
chr1:50956259-51001129	-	FAF1	NM_007051	Fas_associated_factor_1_	hsa_circ_0008981	none	1	4.09836e-07	1	1	0.999994	1	1	0.999412	0.99994	1	0	1	1	0.999999	1	1	0.998763	0.999936	1	9.79148e-11	5.10956e-08	1.49875e-08	0.000133312	0.0149148	6.8348e-09	2.60799e-10	1.20925e-10	1	0.9999	1	1	0.993581	0.998905	1	0.999996	1	1	0.999388	0.999948	1	0.999986	0.999999	1
chr1:51121113-51210447	+	FAF1	NM_007051	Fas_associated_factor_1_	hsa_circ_0004619	none	1	1.5967e-09	1	1	1	1	1	1	1	1	0	1	1	1	1	1	1	1	1	0	0	0	2.6929e-06	0.0013707	0	0	0	1	1	1	1	1	0.999998	0.999999	0.999999	1	1	1	1	1	1	1	1
chr1:51253671-51267349	+	FAF1	NM_007051	Fas_associated_factor_1_	hsa_circ_0005191	none	0.886512	0.00506744	0.91219	0.985244	0.999889	0.991915	0.998998	0.999734	0.997299	0.995197	2.11753e-11	1	1	0.992626	1	1	0.99033	0.998518	0.999917	2.67613e-08	6.12748e-06	8.40659e-06	0.00247618	0.0784364	1.05807e-06	7.44131e-08	4.80334e-07	1	0.994961	1	1	0.994173	0.999063	0.999916	0.999905	1	1	0.999917	0.999997	1	0.999883	0.999992	1
chr1:51253671-51323669	+	FAF1	NM_007051	Fas_associated_factor_1_	hsa_circ_0003332	none	1	0.0721772	1	1	1	1	1	0.999857	1	1	0.00038953	1	1	1	1	1	0.996608	1	1	0.00605216	0.0348828	0.0101812	0.376576	0.795061	0.0583255	0.00169746	0.00605216	1	1	1	1	0.999063	1	1	1	1	1	0.99972	1	1	1	1	0.999316
chr1:51868106-51874004	+	unkn	NM_001159969	NaN	hsa_circ_0005567	none	0.840295	1.52661e-07	0.97189	0.989937	0.955233	0.997591	0.999381	0.851051	0.872545	0.999997	0	0.999999	0.999999	1	1	1	1	1	0.896195	0	0	0	1.96802e-06	0.000855475	0	0	0	1	1	1	1	0.999995	1	0.994567	1	1	1	0.999995	0.999999	0.999031	1	1	1
chr1:51868106-51930998	+	unkn	NM_001159969	NaN	hsa_circ_0012436	none	0.999999	0.999767	1	1	0.999855	0.999993	0.999999	0.999993	0.999999	0.999997	0.861608	0.999898	0.998672	0.999997	1	1	1	1	1	0.999499	1	0.818066	0.991502	0.999336	0.890156	0.904407	0.923372	1	0.997703	0.999945	0.999997	0.999746	0.999915	0.99988	0.991035	0.999533	0.999959	0.997848	0.99887	0.99869	1	1	1
chr1:52215816-52231653	-	OSBPL9	NM_148904	oxysterol_binding_protein_like_9_	hsa_circ_0008022	none	1	7.05656e-07	1	1	1	1	0.999999	0.999998	1	1	0	1	1	1	1	0.999989	0.998233	1	1	2.53196e-10	1.61532e-08	3.2535e-09	0.000138014	0.076002	1.76156e-09	0	9.78948e-11	1	1	1	0.999998	0.999921	1	1	0.999999	1	0.999977	0.999287	1	1	1	1	0.999999
chr1:52237741-52238395	+	OSBPL9	NM_148904	oxysterol_binding_protein_like_9_	hsa_circ_0002039	none	0.999986	2.82045e-08	0.999994	0.999998	1	1	1	1	0.999999	0.999994	0	1	1	1	1	1	0.99891	1	1	0	1.23077e-10	0	8.5591e-06	0.00794261	0	0	0	1	1	1	1	0.999715	1	1	1	1	1	0.999918	1	1	1	1	0.999983
chr1:52293467-52299842	-	NRDC	NM_001242361	nardilysin_convertase_	hsa_circ_0009076	none	0.999964	7.55138e-06	1	0.999999	0.999993	1	1	1	1	0.999998	0	1	1	1	0.999732	1	0.999999	1	1	1.83456e-09	1.42312e-07	2.75748e-09	0.0043599	0.0476128	7.87784e-10	3.888e-12	1.0233e-09	1	1	0.999985	1	1	1	1	1	0.999973	1	1	1	1	0.999891	1	1
chr1:52698842-52705267	-	ZFYVE9	NM_004799	zinc_finger_FYVE-type_containing_9_	hsa_circ_0012492	none	1	9.52913e-06	1	1	1	1	1	1	1	1	0	1	1	1	1	1	1	1	1	1.62918e-08	1.30031e-06	5.7063e-08	0.00194956	0.0688464	5.39776e-09	7.97817e-10	4.42684e-08	1	1	1	1	1	1	1	1	1	1	1	1	1	1	1	1
chr1:52911458-52927441	+	TUT4	NM_001009881	terminal_uridylyl_transferase_4_	unknown	none	0.999978	4.99287e-06	1	0.999988	0.999909	0.999996	1	0.999994	0.999997	0.999887	0	0.999991	1	1	1	0.999999	1	1	1	2.91305e-09	4.34975e-08	6.30438e-10	0.00019255	0.0721098	5.82114e-11	0	8.35019e-11	0.999997	0.999949	0.999999	1	0.999999	0.999999	0.99993	1	1	0.999998	1	1	1	1	0.999994	1
chr1:52943379-52947595	+	TUT4	NM_001009881	terminal_uridylyl_transferase_4_	hsa_circ_0012545	none	1	1.89989e-05	1	1	1	1	1	1	0.999997	1	2.68432e-11	1	1	1	1	1	1	0.999881	1	4.13761e-08	2.80755e-06	4.69682e-07	0.00305001	0.0877966	1.4316e-08	3.30534e-08	4.13761e-08	1	1	1	1	1	0.999975	1	1	1	1	1	0.999994	1	1	1	1
chr1:52956403-52975384	+	TUT4	NM_001009881	terminal_uridylyl_transferase_4_	unknown	none	1	4.15812e-06	1	1	1	1	1	1	1	1	0	1	1	1	1	1	1	0.999462	1	8.27475e-10	7.71215e-08	4.97636e-09	0.000360504	0.0500699	3.51159e-10	6.70664e-10	3.3053e-09	1	1	1	1	1	0.999909	1	1	1	1	1	0.999898	1	1	1	1
chr1:52959282-52962855	+	TUT4	NM_001009881	terminal_uridylyl_transferase_4_	unknown	none	0.999355	9.34933e-08	0.999909	1	0.99845	1	1	0.999785	0.99994	0.999996	0	1	0.999763	1	0.999962	1	1	1	0.999999	0	4.0448e-09	0	8.37884e-05	0.00635347	0	0	0	0.999979	1	0.999993	1	1	1	1	0.999284	1	1	0.999939	0.999989	1	0.999844	1	1
chr1:52959282-52975384	+	TUT4	NM_001009881	terminal_uridylyl_transferase_4_	hsa_circ_0003632	none	1	1.03882e-06	1	1	1	1	1	1	1	1	0	1	1	1	1	1	1	1	1	2.54909e-10	5.96453e-08	1.5371e-09	0.000302146	0.0355682	1.85953e-10	0	2.95872e-10	1	1	1	1	1	1	1	1	1	1	1	1	1	1	1	1
chr1:52975267-52992045	-	TUT4	NM_001009881	terminal_uridylyl_transferase_4_	unknown	none	0.999468	0.000387434	1	1	0.999998	1	1	1	0.999976	0.999379	6.14104e-11	0.971377	0.990256	0.908954	0.999841	0.99998	0.969064	0.708569	1	7.59765e-06	0.000211708	6.12676e-05	0.0269583	0.291949	2.89033e-06	5.79216e-06	3.26811e-08	1	1	1	1	1	0.999998	0.980963	1	1	1	1	1	0.991786	1	1	1
chr1:52981562-52992045	+	TUT4	NM_001009881	terminal_uridylyl_transferase_4_	hsa_circ_0012553	none	0.994001	0.0137765	0.999982	0.999999	0.999967	1	1	1	1	0.986613	2.5316e-08	0.999961	0.999927	0.999992	0.998707	0.999827	0.933408	0.978125	1	3.08202e-05	0.000935901	5.72775e-05	0.193058	0.668257	0.000312348	3.54737e-05	1.13122e-06	1	1	0.999991	0.999998	0.999687	0.999991	0.999586	1	0.999999	1	0.999987	1	0.999448	0.999984	0.999996	0.999536
chr1:53407467-53427301	-	SCP2	NM_001007098	sterol_carrier_protein_2_	unknown	ADIPOGENESIS	1	0.168589	1	1	1	1	0.997428	0.999968	0.999663	1	0.0119134	0.999999	1	1	1	0.998934	0.999999	0.999897	1	0.0245147	0.0968893	0.0774244	0.555046	0.999961	0.132804	0.146449	0.0634863	1	1	1	0.996047	0.999775	0.997607	1	1	1	0.996958	0.999936	0.999325	1	1	0.998799	0.999998
chr1:53699213-53701307	+	MAGOH	NM_002370	mago_homolog__exon_junction_complex_subunit_	unknown	none	0.977048	1.38325e-09	0.976353	0.987825	0.998934	0.998417	0.99983	0.989147	0.998567	0.985159	0	1	1	1	1	1	1	0.999994	1	0	0	0	7.78846e-08	0.000139027	0	0	0	1	0.999996	1	1	1	0.999977	1	0.999999	1	1	1	0.999994	1	1	1	1
chr1:54266365-54298264	+	NDC1	NM_001168551	NDC1_transmembrane_nucleoporin_	hsa_circ_0009070	none	0.994798	0.341655	0.997514	0.998843	0.99795	0.999879	0.999989	1	0.99927	0.997514	9.00246e-05	1	1	1	1	1	0.973397	1	1	0.0020277	0.0153696	0.00368587	0.26724	0.709163	0.0503221	0.00111558	0.0020277	1	1	1	1	0.9914	1	1	1	1	1	0.997128	1	1	1	1	0.993519
chr1:54506428-54513045	+	TMEM59	NM_004872	transmembrane_protein_59_	hsa_circ_0004839	none	0.999537	0.0457521	0.99951	0.999782	1	0.999979	0.936189	1	0.999999	0.99951	1.8214e-06	1	1	0.998057	1	0.674507	0.999861	0.999985	1	7.0599e-05	0.00114779	0.00459769	0.0793667	1	0.00053406	0.000103241	7.0599e-05	1	0.998503	1	0.684013	0.99987	0.999982	1	0.999483	1	0.723866	0.999963	0.999995	1	0.99997	0.910511	1
chr1:55589119-55600086	+	USP24	NM_015306	ubiquitin_specific_peptidase_24_	hsa_circ_0012697	none	1	3.74215e-09	1	1	1	1	1	1	1	1	0	1	1	1	1	1	1	1	1	0	1.53803e-10	0	9.36612e-06	0.00298903	0	0	0	1	1	1	1	1	1	1	1	1	1	1	1	1	1	1	1
chr1:57528556-57538087	+	DAB1	NM_021080	DAB1__reelin_adaptor_protein_	unknown	none	1	1.60586e-07	1	1	1	1	1	1	1	1	0	1	1	1	1	1	1	1	0.999997	2.87852e-10	3.13379e-08	1.32068e-09	0.000126966	0.0144916	0	0	4.3978e-10	1	1	1	1	1	1	1	1	1	1	1	1	1	1	1	1
chr1:58971731-59000003	-	OMA1	NM_145243	OMA1_zinc_metallopeptidase_	hsa_circ_0006281	none	1	6.65269e-05	1	1	1	1	1	0.988866	0.999965	1	5.42323e-10	1	1	1	1	1	0.841402	0.997412	0.999996	5.17345e-07	1.24273e-05	2.14499e-06	0.0146173	0.237832	4.20518e-05	4.63809e-07	1.01533e-06	1	1	1	1	0.98148	0.999985	1	1	1	1	0.982933	0.999948	1	1	1	0.991661
chr1:58971731-59002413	-	OMA1	NM_145243	OMA1_zinc_metallopeptidase_	hsa_circ_0000072	none	0.999978	0.293528	1	0.999993	0.999999	0.999962	1	1	1	0.992133	0.000715974	0.996656	1	1	1	1	0.999176	0.996558	0.51191	0.118483	0.0434616	0.0226222	0.278871	0.942619	0.0589873	0.0461291	0.775313	0.999498	0.999817	0.999461	1	1	1	0.991154	1	1	1	0.999893	0.999636	0.825688	1	1	0.999976
chr1:58971731-59004982	+	OMA1	NM_145243	OMA1_zinc_metallopeptidase_	hsa_circ_0002316	none	1	6.46373e-06	0.999996	1	0.999343	1	1	1	0.999998	0.999974	0	0.994858	1	0.932617	1	0.999999	0.999264	0.992836	0.985719	1.25295e-07	1.6949e-07	2.65126e-06	0.00112589	0.109827	1.66696e-08	6.4166e-09	2.21891e-07	0.998834	0.999998	0.999998	1	1	1	1	0.981477	1	0.999998	0.999835	0.998808	0.996784	0.999781	1	0.999897
chr1:59147456-59150923	+	MYSM1	NM_001085487	Myb_like__SWIRM_and_MPN_domains_1_	hsa_circ_0012742	none	1	0.133124	1	1	1	1	1	1	1	1	0.00665027	0.999999	1	0.999999	1	1	0.999999	0.999998	0.999999	0.0164699	0.0727316	0.0256873	0.50036	0.865264	0.0110249	0.0055064	0.0164699	1	1	1	1	1	1	1	1	1	1	1	1	1	1	1	1
chr1:59787207-59812070	-	FGGY	NM_001244714	FGGY_carbohydrate_kinase_domain_containing_	hsa_circ_0000075	KRAS_SIGNALING_DN	0.999946	0.00496698	0.999922	0.998406	0.999946	0.999962	1	0.999963	1	0.999973	4.74368e-08	1	0.999991	1	1	1	1	0.999996	1	3.77666e-06	2.47857e-05	1.05891e-05	0.0150172	0.32165	2.22047e-06	3.40275e-06	5.40534e-06	1	1	1	1	1	0.999993	1	1	1	1	0.999997	0.999272	0.999997	1	1	1
chr1:59787207-59844509	-	FGGY	NM_001244714	FGGY_carbohydrate_kinase_domain_containing_	hsa_circ_0005354	KRAS_SIGNALING_DN	1	1.09276e-07	1	1	0.999979	1	1	0.999993	0.997959	1	0	1	1	0.999975	1	1	0.999994	0.989056	1	1.04958e-10	8.92977e-09	4.30756e-09	6.59871e-05	0.00982105	1.19826e-10	2.31485e-10	0	1	0.999999	1	1	1	0.999176	0.999999	0.999955	1	1	0.999985	0.995845	1	0.999985	0.999999	1
chr1:59805629-59812070	-	FGGY	NM_001244714	FGGY_carbohydrate_kinase_domain_containing_	hsa_circ_0000076	KRAS_SIGNALING_DN	1	0.43875	1	0.992121	0.986807	1	0.999899	0.99686	0.977892	0.999901	0.0350176	0.999982	0.939013	0.874324	1	0.999747	0.944121	0.740938	0.997177	0.0415166	0.0108818	0.00241205	0.876435	0.671871	0.00232075	0.000280984	0.0134927	0.998381	0.996402	0.999998	0.999994	0.999663	0.991563	1	1	0.995711	1	1	1	0.999966	0.993984	1	1
chr1:59805629-59844509	+	FGGY	NM_001244714	FGGY_carbohydrate_kinase_domain_containing_	hsa_circ_0006633	KRAS_SIGNALING_DN	1	0.00154244	1	0.9999	1	0.999924	0.999993	1	0.999911	1	4.11551e-07	0.999951	0.996666	1	0.999274	0.999958	1	0.999381	0.999998	3.36725e-06	1.83429e-05	6.87501e-05	0.00560776	0.121393	1.02066e-05	7.52277e-05	6.75784e-06	0.999998	0.999994	0.999997	1	0.999997	0.979567	1	0.999091	1	1	0.999219	0.923644	0.999976	0.999654	0.999975	1
chr1:62321701-62341038	+	PATJ	NM_176877	PATJ__crumbs_cell_polarity_complex_component_	unknown	none	1	1	1	1	1	1	1	1	1	0.000676795	1	1	1	1	1	1	1	1	3.27014e-07	1	1	1	1	1	1	1	2.2885e-06	1	1	1	1	1	1	1.22492e-05	1	1	1	1	1	0.000188462	1	1	1
chr1:62321701-62350080	-	PATJ	NM_176877	PATJ__crumbs_cell_polarity_complex_component_	hsa_circ_0012779	none	1	1	1	1	1	1	1	1	1	0.000114966	1	1	1	1	1	1	1	1	1.56811e-08	1	1	1	1	1	1	1	2.33919e-07	1	1	1	1	1	1	9.73463e-07	1	1	1	1	1	2.28898e-05	1	1	1
chr1:62321701-62367131	-	PATJ	NM_176877	PATJ__crumbs_cell_polarity_complex_component_	unknown	none	1	1	1	1	1	1	1	1	1	0.000228301	1	1	1	1	1	1	1	1	5.64444e-08	1	1	1	1	1	1	1	2.57375e-07	1	1	1	1	1	1	2.84101e-06	1	1	1	1	1	5.60404e-05	1	1	1
chr1:62321701-62393501	-	PATJ	NM_176877	PATJ__crumbs_cell_polarity_complex_component_	unknown	none	1	1	1	1	1	1	1	1	1	0.00125674	1	1	1	1	1	1	1	1	1.03637e-06	1	1	1	1	1	1	1	3.45939e-06	1	1	1	1	1	1	2.84265e-05	1	1	1	1	1	0.000377125	1	1	1
chr1:62365254-62367131	-	PATJ	NM_176877	PATJ__crumbs_cell_polarity_complex_component_	hsa_circ_0012782	none	1	0.982991	0.999984	1	0.967798	1	1	1	1	0.906608	0.787186	0.999627	1	0.785801	1	1	1	1	0.542544	0.99932	0.969746	1	0.998114	0.999874	0.97617	0.864459	0.999972	0.999969	0.996938	0.999999	1	0.999999	0.999801	0.977005	0.949381	1	1	1	1	0.860611	0.994819	0.999538	0.959408
chr1:62374043-62380336	-	PATJ	NM_176877	PATJ__crumbs_cell_polarity_complex_component_	unknown	none	1	0.998206	1	1	1	1	1	1	1	0.138716	0.997769	0.999999	1	1	1	1	0.999999	0.999998	0.0148631	0.988316	0.996493	0.991453	0.999844	0.999991	0.984898	0.977545	0.182155	1	1	1	1	1	1	0.0249754	1	1	1	1	1	0.0825879	1	1	1
chr1:62455839-62503721	-	PATJ	NM_176877	PATJ__crumbs_cell_polarity_complex_component_	unknown	none	1	0.981373	1	1	1	1	1	1	1	0.103195	0.774296	1	1	1	1	1	1	1	0.00242978	0.912184	0.967038	0.931484	0.997907	0.999859	0.892763	0.930718	0.282655	1	1	1	1	1	1	0.0157658	1	1	1	1	1	0.058245	1	1	1
chr1:62455839-62516730	+	PATJ	NM_176877	PATJ__crumbs_cell_polarity_complex_component_	unknown	none	1	0.00223964	1	1	1	1	1	1	0.999997	0.820624	1.59974e-06	1	1	1	1	1	1	1	0.550607	0.000106352	0.000612951	7.52537e-05	0.0578851	0.381766	2.71218e-05	4.69827e-05	0.0761037	1	1	1	1	1	1	0.762985	1	1	1	1	0.999994	0.748258	1	1	1
chr1:62483527-62516730	-	PATJ	NM_176877	PATJ__crumbs_cell_polarity_complex_component_	hsa_circ_0012784	none	1	0.574819	1	1	1	1	1	1	1	0.968492	0.0714764	1	1	1	1	1	1	1	0.765922	0.23522	0.453282	0.288815	0.879503	0.983804	0.194354	0.138215	0.996949	1	1	1	1	1	1	0.887875	1	1	1	1	1	0.949283	1	1	1
chr1:62907158-62907970	+	USP1	NM_001017415	ubiquitin_specific_peptidase_1_	unknown	E2F_TARGETS	0.999693	0.0010636	0.999986	0.99991	0.999577	0.999999	1	0.999999	0.99978	0.999537	1.10692e-09	1	1	1	1	1	0.999998	1	1	6.50601e-07	1.20674e-05	4.98042e-07	0.0102993	0.278392	5.72091e-07	2.06774e-08	1.68179e-07	1	1	1	1	1	1	1	1	1	1	1	1	1	1	0.999999	0.999993
chr1:62908829-62913182	-	USP1	NM_001017415	ubiquitin_specific_peptidase_1_	unknown	E2F_TARGETS	0.998948	0.467163	0.999929	0.999969	1	0.995964	1	1	1	0.999668	0.505087	1	1	0.994073	0.999988	0.999996	0.999049	0.998168	1	0.61937	0.802879	0.198335	0.999937	0.972894	0.224861	0.15893	0.72122	1	0.999677	0.999947	1	0.999984	0.999971	1	0.999893	0.999969	1	0.999996	0.999993	1	0.992573	1	1
chr1:62910408-62913182	+	USP1	NM_001017415	ubiquitin_specific_peptidase_1_	unknown	E2F_TARGETS	0.634815	0.665817	0.696199	0.915553	0.62112	0.922397	0.999998	0.978785	0.97166	0.838443	4.77057e-06	1	1	1	1	0.999908	0.996471	0.995174	1	0.000140496	0.00599607	0.000139687	0.0751947	0.894767	0.00297922	0.00120573	0.000479577	1	1	1	0.999858	0.997303	0.996707	1	0.999994	1	0.999993	0.999991	0.999991	1	1	0.999575	0.990378
chr1:63042932-63044637	+	DOCK7	NM_001271999	dedicator_of_cytokinesis_7_	hsa_circ_0002950	none	1	0.00528941	1	1	1	1	0.999995	0.99894	0.999999	1	4.34868e-06	1	1	1	1	0.999997	0.993805	0.999998	1	0.000145231	0.00596995	0.000888519	0.0947766	0.797121	0.00348638	0.000148985	0.000297876	1	1	1	0.999996	0.996383	0.999997	1	1	1	1	0.999981	1	1	1	1	0.999863
chr1:63269389-63286880	-	ATG4C	NM_032852	autophagy_related_4C_cysteine_peptidase_	hsa_circ_0012823	none	1	0.0123789	1	0.999998	0.999991	1	0.999997	0.999995	0.999912	0.999996	5.8892e-06	1	0.999997	0.999255	1	0.999981	0.999979	0.991364	0.999985	0.000456314	0.0007098	0.00727044	0.0623589	0.861612	1.81121e-05	0.00183541	3.83841e-05	0.999984	0.99997	0.999999	0.999996	0.999931	0.999566	0.999947	0.995069	1	0.999747	1	0.980772	1	0.999654	1	0.984424
chr1:63269389-63300523	+	ATG4C	NM_032852	autophagy_related_4C_cysteine_peptidase_	unknown	none	1	0.038132	1	0.997235	1	1	1	1	0.999999	1	0.000100688	1	0.977977	1	1	1	1	0.999942	1	0.00220589	0.301164	0.00398658	0.27469	0.715999	0.00129878	0.00377987	0.00220589	0.989969	1	1	1	1	0.999988	1	0.991827	0.99958	0.999964	0.988169	0.999684	0.989969	1	1	1
chr1:63269389-63307218	-	ATG4C	NM_032852	autophagy_related_4C_cysteine_peptidase_	hsa_circ_0012824	none	1	0.211099	1	0.999989	0.999999	0.999999	0.770179	1	0.999999	1	0.00515097	1	0.999806	0.999993	0.999994	0.682896	1	0.999969	1	0.0178766	0.0239225	0.171217	0.322574	0.999997	0.0169401	0.0685791	0.0166238	0.999999	0.999869	1	0.641453	1	0.999619	1	0.996241	1	0.542956	0.99999	0.992393	0.999999	0.999744	0.841386	0.99996
chr1:63944434-63955889	+	ITGB3BP	NM_001206739	integrin_subunit_beta_3_binding_protein_	unknown	none	0.411485	0.618438	0.917377	0.66252	0.594096	0.807167	0.955839	0.576143	0.370283	0.588434	4.20612e-07	0.997421	1	1	1	1	1	1	1	0.00088032	0.000562807	8.26937e-05	0.0285662	0.275233	2.33419e-05	1.61244e-06	4.36568e-05	0.999674	0.99955	0.999545	0.999968	0.999683	0.991704	0.999659	1	1	1	1	1	1	1	1	1
chr1:63944434-63974241	+	ITGB3BP	NM_001206739	integrin_subunit_beta_3_binding_protein_	hsa_circ_0004586	none	0.999999	2.37787e-08	0.999998	1	0.999948	0.999998	1	1	1	0.999978	0	1	1	1	0.999475	1	1	0.999996	1	0	1.08767e-09	0	0.000212595	0.00556059	0	0	0	0.999999	1	0.999341	1	1	0.999993	1	0.999974	0.99999	1	1	1	0.999991	0.997559	1	0.999997
chr1:64474976-64516388	-	ROR1	NM_001083592	receptor_tyrosine_kinase_like_orphan_receptor_1_	hsa_circ_0000081	none	5.96621e-05	2.14253e-05	0.000127106	0.00219104	0.227675	0.017034	0.100899	0.000254662	0.000334535	0.0152207	0.99988	0.999999	1	0.164864	1	0.999998	1	1	0.888883	1	0.999955	0.0648645	1	1	0.99996	0.997665	0.626105	0.999999	0.179152	1	1	1	0.9999	0.837261	0.588671	1	0.999995	1	1	0.990915	0.71661	0.869871	0.29993
chr1:65016276-65068595	-	MIR4794	NR_039957	microRNA_4794_	hsa_circ_0012844	none	1	1.69909e-05	1	0.99978	1	1	0.999921	0.879286	1	1	3.1573e-11	0.999999	0.998427	1	1	0.999873	0.476871	1	1	8.82001e-09	8.12665e-05	4.29387e-07	0.00144754	0.347325	9.20837e-05	3.51153e-09	5.52922e-08	0.991177	0.999966	1	0.999284	0.459408	0.999997	0.999999	0.999975	0.999638	1	0.998255	0.999481	0.999639	0.999999	0.999986	0.870772
chr1:65068488-65107652	-	CACHD1	NM_020925	cache_domain_containing_1_	unknown	none	1	0.000177398	1	1	1	1	1	1	1	0.97888	4.58505e-09	1	1	1	1	1	1	1	0.82213	8.82601e-07	3.44354e-05	2.53463e-06	0.0125566	0.18383	3.48679e-07	7.32098e-08	0.000534341	1	1	1	1	1	1	0.919581	1	1	1	1	1	0.965249	1	1	1
chr1:65095037-65107652	+	CACHD1	NM_020925	cache_domain_containing_1_	unknown	none	0.910369	0.000131588	0.918352	0.978575	0.986624	0.988403	1	0.994853	0.989353	1	0	1	1	1	1	0.999472	0.999959	0.999987	0.65396	3.32596e-11	4.43915e-08	2.94842e-09	0.000120876	0.148743	5.72532e-10	0	6.80194e-07	1	0.999999	1	0.999171	0.999906	0.999962	0.740914	1	1	0.999783	0.999999	1	0.927703	1	0.999926	1
chr1:65129377-65130362	-	CACHD1	NM_020925	cache_domain_containing_1_	hsa_circ_0012848	none	1	0.654584	1	1	1	1	0.987192	0.999754	0.991939	0.997436	0.110754	1	1	1	1	0.97687	0.994508	0.881491	0.964718	0.310686	0.539096	0.369831	0.913055	1	0.855234	0.971871	0.969251	1	1	1	0.981144	0.998438	0.958256	0.987342	1	1	0.985099	0.999524	0.985326	0.995415	1	0.982189	0.998853
chr1:65131739-65141666	-	CACHD1	NM_020925	cache_domain_containing_1_	hsa_circ_0007009	none	0.967087	0.00298599	0.972235	0.999131	0.97641	0.998081	1	0.996388	0.976759	0.136145	1.41015e-10	1	1	1	1	0.997015	1	1	8.45201e-06	4.67528e-08	1.73983e-05	1.55504e-07	0.00323267	0.570795	1.05175e-07	4.83054e-09	0.933249	0.999999	1	1	0.996448	0.999999	1	0.000121216	0.999999	1	0.999687	1	1	0.00483659	1	0.996668	0.999999
chr1:65234338-65255197	-	RAVER2	NM_018211	ribonucleoprotein__PTB_binding_2_	unknown	none	1	0.0140376	1	1	1	1	1	1	1	0.999999	6.89915e-06	1	1	1	1	1	1	1	0.999815	8.48379e-05	0.00132609	0.000188977	0.0852584	0.452504	0.000168984	2.19732e-05	0.00288071	1	1	1	1	1	1	0.998232	1	1	1	1	1	0.999425	1	1	1
chr1:65278420-65280523	-	RAVER2	NM_018211	ribonucleoprotein__PTB_binding_2_	hsa_circ_0012860	none	1	0.0245456	1	1	1	1	1	1	1	0.999642	3.18965e-05	1	1	1	1	1	1	1	0.990172	0.000640647	0.00396495	0.000705896	0.144708	0.563335	0.000182967	6.19977e-05	0.0273906	1	1	1	1	1	1	0.993332	1	1	1	1	1	0.992975	1	1	1
chr1:65830317-65831879	-	DNAJC6	NM_001256865	DnaJ_heat_shock_protein_family_(Hsp40)_member_C6_	hsa_circ_0002454	none	0.999792	5.29816e-08	0.960409	0.993285	1	1	0.999991	1	1	0.997616	0	0.995582	0.999933	0.992347	0.999991	0.997818	0.990422	0.972357	0.999999	0	0	1.14337e-10	5.46924e-05	0.0438879	0	0	0	1	0.802097	0.994732	0.968697	0.767061	0.660512	0.999988	0.955416	0.999096	0.98681	0.950592	0.916783	1	1	0.999998	1
chr1:66378927-66384518	-	PDE4B	NM_001037341	phosphodiesterase_4B_	hsa_circ_0008433	TNFA_SIGNALING_VIA_NFKB	1	0.949473	1	1	1	1	0.999208	0.9318	4.16125e-06	1	0.870825	0.999144	0.999782	0.999998	1	0.999773	0.852669	3.41045e-11	0.999966	0.566918	0.760182	0.82912	0.999562	1	1	5.85953e-07	0.722147	1	1	0.99999	0.994767	0.55223	1.29691e-09	1	1	0.999993	0.995815	0.731374	1.39029e-07	1	1	0.998682	0.803376
chr1:66713142-66731770	-	PDE4B	NM_001037341	phosphodiesterase_4B_	hsa_circ_0002572	TNFA_SIGNALING_VIA_NFKB	1	0.128293	1	1	1	1	1	0.999993	0.861947	1	0.000650729	1	1	1	1	1	0.9981	0.245186	1	0.0106586	0.0681334	0.00938476	0.366771	0.788445	0.0682914	0.780021	0.00810565	1	1	1	1	0.99974	0.53108	1	1	1	1	0.999983	0.789036	1	1	1	0.998483
chr1:67327829-67371058	+	WDR78	NM_024763	WD_repeat_domain_78_	hsa_circ_0012906	none	1	0.990939	1	0.999919	0.000687666	1	0.841565	1	0.999613	0.999967	0.860951	0.999993	0.999103	6.14056e-07	1	0.764422	0.999999	0.989468	0.999243	0.997652	0.999999	0.000373629	0.999077	0.980319	0.991786	0.999995	0.999932	0.999999	7.79533e-05	1	0.88836	1	0.999992	1	0.00266879	0.99999	0.960067	0.999994	1	1	0.0202191	0.995955	2.95628e-05
chr1:67356836-67371058	+	WDR78	NM_024763	WD_repeat_domain_78_	hsa_circ_0006677	none	0.999999	1.33728e-05	0.999977	1	0.999796	1	1	1	1	1	0	1	1	0.934464	1	1	1	1	0.999922	1.05605e-09	5.93959e-07	3.84911e-06	0.00206078	0.0491721	1.66694e-09	4.6236e-10	4.07312e-08	1	0.922068	0.999999	1	1	0.999987	0.999488	0.99538	1	1	1	1	1	0.999955	0.999962	0.981931
chr1:67411832-67428843	-	MIER1	NM_001278215	MIER1_transcriptional_regulator_	unknown	none	0.999998	0.961209	0.999989	0.999993	1	0.9743	0.999983	1	0.999975	1	0.262645	0.974893	1	1	0.80411	0.99928	1	1	0.998874	0.994943	0.622668	0.62209	0.999998	1	0.523401	0.267904	0.946981	0.989786	0.995549	0.995883	1	0.99346	0.956277	1	1	0.843134	0.99897	1	1	0.99931	0.875506	0.999609	1
chr1:67423741-67428843	-	MIER1	NM_001077700	MIER1_transcriptional_regulator_	unknown	none	0.999972	0.00480178	0.99995	0.995102	0.997994	0.986678	0.999983	0.94743	0.98669	1	5.73741e-08	1	0.99975	0.999971	0.997892	1	0.972793	0.997802	0.999994	4.18194e-06	1.24868e-05	2.00579e-06	0.00178579	0.165082	1.98185e-08	1.94489e-08	3.92994e-05	0.999977	0.999999	0.99932	1	0.996142	0.999877	0.999987	1	0.999999	1	1	1	0.995457	0.999982	1	0.999979
chr1:6867042-6885270	-	CAMTA1	NM_001195563	calmodulin_binding_transcription_activator_1_	hsa_circ_0008737	none	0.958604	2.65885e-06	0.998529	0.999905	0.985319	0.990439	0.99971	0.99981	0.999995	0.944992	0	0.999988	0.999909	1	1	0.913895	0.999163	0.977169	1	0	1.06517e-08	0	7.34177e-06	0.264444	0	0	0	1	0.999999	0.999983	0.973252	1	0.999968	0.999874	0.999987	0.999922	0.988284	1	1	0.999536	1	0.937424	0.999922
chr1:70509636-70555502	+	LRRC7	NM_020794	leucine_rich_repeat_containing_7_	unknown	none	1	1.36482e-06	1	1	1	1	1	1	1	1	0	0.999999	1	1	1	1	1	1	1	5.91832e-09	1.50265e-07	4.76772e-09	0.000540236	0.0808528	2.91994e-10	6.70879e-11	1.15476e-09	1	1	1	1	1	1	1	1	1	1	1	1	1	1	1	1
chr1:70650467-70654956	+	LRRC40	NM_017768	leucine_rich_repeat_containing_40_	hsa_circ_0006450	none	0.955792	0.0349186	0.976261	0.987774	0.979883	0.99841	0.999829	0.972903	0.96696	0.999939	2.53863e-08	1	1	1	1	1	1	1	0.998092	3.46626e-06	0.00010412	9.25998e-06	0.0229066	0.247495	1.45681e-06	3.3835e-07	9.91712e-05	1	1	1	1	1	1	0.999443	1	1	1	1	1	0.999826	1	1	1
chr1:70736538-70781249	+	ANKRD13C	NM_030816	ankyrin_repeat_domain_13C_	hsa_circ_0012938	none	0.997607	1.04242e-06	0.999108	1	0.999704	0.999668	1	0.999971	1	0.999998	0	1	0.999949	1	1	0.999975	0.999998	0.995161	0.999949	0	2.1128e-08	0	1.90991e-05	0.0349774	0	0	0	0.999987	1	1	0.999985	1	0.999117	0.999992	0.999998	0.999989	1	1	1	1	1	0.999994	1
chr1:70758070-70771973	-	ANKRD13C	NM_030816	ankyrin_repeat_domain_13C_	hsa_circ_0002231	none	1	0.0013435	1	1	1	1	1	1	0.999995	1	7.47351e-07	1	1	1	1	1	1	1	1	1.52924e-05	0.000341892	3.76383e-05	0.0428874	0.333078	2.03327e-05	2.44717e-05	1.52924e-05	1	1	1	1	1	0.999957	1	1	1	1	1	0.999989	1	1	1	1
chr1:70758070-70781249	-	ANKRD13C	NM_030816	ankyrin_repeat_domain_13C_	hsa_circ_0000085	none	0.985916	0.000674539	0.999927	0.998502	1	0.999223	0.999589	1	0.999772	0.999332	0	0.999932	1	0.981132	1	0.936135	0.95401	0.999944	0.999999	1.88876e-07	2.0626e-06	6.39357e-06	0.00152418	0.7839	1.22458e-06	9.57954e-09	7.11421e-08	1	0.99998	0.999999	0.986479	0.999921	1	1	0.99905	1	0.967372	0.997797	1	1	0.99961	0.998389	1
chr1:70766446-70781249	-	ANKRD13C	NM_030816	ankyrin_repeat_domain_13C_	hsa_circ_0003566	none	0.999974	4.19252e-05	0.999893	0.999954	0.999913	0.999996	1	0.999995	0.999835	0.999893	0	1	1	1	1	1	1	1	1	3.02423e-09	3.252e-07	1.16093e-08	0.000858993	0.043675	2.94982e-09	5.76359e-11	3.02423e-09	1	1	1	1	1	1	1	1	1	1	1	1	1	1	1	1
chr1:74701785-74737392	+	FPGT-TNNI3K	NM_001199327	FPGT-TNNI3K_readthrough_	unknown	none	1	0.0788886	1	0.999999	0.999999	0.986872	1	1	1	0.999998	0.000126982	1	1	1	0.917743	1	0.999484	1	1	0.00293193	0.00939506	0.00201518	0.990336	0.655952	0.0167259	0.00171808	0.00106108	1	1	0.94529	1	0.999915	1	1	1	0.921886	1	0.99936	0.999997	1	0.899606	1	0.998474
chr1:74715142-74737392	+	FPGT-TNNI3K	NM_001199327	FPGT-TNNI3K_readthrough_	hsa_circ_0006954	none	1	0.141117	1	0.999956	1	1	1	1	0.996608	1	0.00174881	1	0.999496	1	1	1	1	0.937861	1	0.0181568	0.369293	0.0281021	0.513513	0.871504	0.0122357	0.227377	0.0181568	0.999805	1	1	1	1	0.980369	1	0.999847	0.999994	1	0.999762	1	0.999805	1	1	1
chr1:76198328-76200556	-	ACADM	NM_000016	acyl-CoA_dehydrogenase_medium_chain_	hsa_circ_0012963	OXIDATIVE_PHOSPHORYLATION	1	0.0117541	0.999998	0.99996	1	0.999996	1	1	1	1	1.45336e-06	1	0.999998	0.999404	1	1	1	0.999956	1	4.17815e-05	0.000318024	0.00273979	0.0413063	0.327345	6.67897e-05	0.000107222	0.000116825	1	0.998803	1	1	1	0.999837	1	0.996437	1	1	0.999994	0.999119	0.999997	0.999759	0.999983	0.999947
chr1:76200475-76205795	-	ACADM	NM_000016	acyl-CoA_dehydrogenase_medium_chain_	unknown	OXIDATIVE_PHOSPHORYLATION	1	0.0279075	1	1	1	1	1	0.999999	1	1	5.30194e-05	1	1	1	1	1	0.999955	1	1	0.00135955	0.0113488	0.00253952	0.234022	0.676423	0.00523143	0.000299483	0.00135955	1	1	1	1	0.999989	1	1	1	1	1	0.999997	1	1	1	1	0.999992
chr1:76205664-76216231	+	ACADM	NM_000016	acyl-CoA_dehydrogenase_medium_chain_	hsa_circ_0008129	OXIDATIVE_PHOSPHORYLATION	1	0.0087023	1	0.999998	1	1	1	1	0.999834	1	4.4848e-06	1	0.999961	1	1	1	1	0.99313	1	0.000337388	0.0158797	0.000434702	0.187651	0.451894	0.000125946	0.00133571	0.000441239	0.999998	1	1	1	1	0.999572	1	0.999989	1	0.999999	0.999991	1	1	1	1	1
chr1:77620133-77635080	+	PIGK	NM_005482	phosphatidylinositol_glycan_anchor_biosynthesis_class_K_	unknown	none	0.999699	0.00492429	0.999504	0.999995	0.999999	1	0.999998	1	0.999873	0.999997	2.15001e-08	1	1	0.939417	0.999906	1	0.973128	1	1	1.7068e-06	0.000179934	0.00139797	0.114417	0.212746	0.000142854	3.58022e-07	9.68526e-06	1	0.952453	0.999816	1	0.979485	1	0.999999	0.996984	0.999995	1	0.99943	1	1	1	0.999859	1
chr1:77620133-77676174	+	PIGK	NM_005482	phosphatidylinositol_glycan_anchor_biosynthesis_class_K_	hsa_circ_0012975	none	0.99999	0.758595	1	1	0.999495	1	1	1	1	1	0.624043	0.999892	0.999977	0.999997	0.999999	1	0.999846	0.999732	0.999892	0.435686	0.659763	0.978731	0.948635	0.994521	0.383922	0.304831	0.435686	1	0.997418	1	1	1	1	1	0.999087	1	1	1	1	1	0.999945	0.999996	0.996788
chr1:78097534-78107340	+	AC118549.1	NM_015534	zinc_finger_ZZ-type_containing_3_	unknown	none	1	2.1267e-07	0.999991	0.999998	0.99989	1	0.996257	0.999985	0.989471	0.999991	0	0.999999	1	0.999959	0.999991	0.997688	0.999998	0.968509	0.999999	1.76444e-09	1.82922e-07	1.78484e-08	4.92489e-05	0.231399	5.59763e-10	2.68701e-09	1.79375e-09	1	1	0.99985	0.999631	1	0.999612	1	1	0.999935	0.999662	1	0.99984	1	0.999353	0.999904	1
chr1:78177431-78178966	+	USP33	NM_015017	ubiquitin_specific_peptidase_33_	hsa_circ_0012989	none	1	7.28954e-08	1	1	1	1	1	1	1	1	0	1	1	1	1	1	1	1	1	0	2.12945e-08	4.18285e-11	7.37954e-05	0.0105001	0	0	0	1	1	1	1	1	1	1	1	1	1	1	1	1	1	1	1
chr1:78177431-78181553	+	USP33	NM_015017	ubiquitin_specific_peptidase_33_	hsa_circ_0005374	none	0.999997	1.70875e-07	0.999998	0.99998	1	0.999997	0.999997	0.998216	0.962536	1	0	1	1	0.999999	1	1	0.999809	0.959019	1	8.63966e-10	2.65248e-07	6.48831e-10	0.000839445	0.0577878	3.93985e-09	7.24968e-09	1.40024e-10	1	1	1	1	0.99997	0.989901	1	0.999993	1	1	1	0.999516	0.999997	0.999999	0.999999	0.997948
chr1:78183551-78184326	+	USP33	NM_015017	ubiquitin_specific_peptidase_33_	hsa_circ_0012992	none	1	0.0469117	1	0.99969	1	0.96939	1	1	1	1	0.000480583	1	0.9997	1	0.961589	1	1	1	1	0.0114948	0.211501	0.00539196	0.991135	0.742064	0.00617394	0.00273364	0.0132049	0.999984	1	0.984109	1	1	1	1	0.998984	0.999591	0.999997	0.999955	0.999925	0.999992	0.948852	1	1
chr1:78183551-78191447	+	USP33	NM_015017	ubiquitin_specific_peptidase_33_	hsa_circ_0000087	none	1	3.33339e-08	1	1	1	1	1	1	1	1	0	1	1	1	1	1	1	0.999987	1	0	5.31452e-09	0	2.31038e-05	0.00374193	0	0	0	0.999995	1	1	1	1	0.999875	0.999994	0.999999	1	1	0.999996	1	1	1	1	1
chr1:78267015-78272786	-	MIGA1	NM_001270384	mitoguardin_1_	unknown	none	1	9.24085e-09	1	1	1	1	1	1	1	1	0	0.999998	1	1	1	1	1	1	1	0	2.22125e-10	0	2.96796e-05	0.00722886	0	0	0	1	1	1	1	1	1	1	1	1	1	1	1	1	1	1	1
chr1:78267015-78280916	-	MIGA1	NM_001270384	mitoguardin_1_	hsa_circ_0002570	none	0.986431	1.08082e-07	0.982089	0.989566	0.999999	0.998929	0.999935	0.993977	0.999056	0.999972	0	1	1	0.998694	1	1	1	0.999999	0.999795	0	0	0	2.25854e-06	0.00141265	0	0	0	1	0.997609	1	1	1	0.999981	0.999435	0.998929	1	1	1	0.999992	0.999761	0.999955	0.999999	0.999683
chr1:78324622-78332076	+	MIGA1	NM_001270384	mitoguardin_1_	hsa_circ_0013012	none	0.999807	0.00671578	1	1	0.999749	0.998402	0.999982	1	1	0.999691	4.91513e-08	0.999991	0.998115	1	0.908631	0.996857	0.99999	0.999934	1	3.80581e-05	0.00345626	9.27461e-06	0.628229	0.856289	1.68837e-05	6.37337e-06	3.47204e-06	0.999998	0.999983	0.983779	0.999704	1	1	0.999976	0.998291	0.999097	0.999994	0.999996	0.999999	0.997863	0.916964	0.996232	0.999982
chr1:7837219-7838229	-	VAMP3	NM_004781	vesicle_associated_membrane_protein_3_	hsa_circ_0006354	PROTEIN_SECRETION	1	2.30826e-06	1	1	1	1	1	1	1	1	0	1	1	1	1	1	1	0.999999	1	1.94467e-09	8.9752e-08	3.4757e-09	0.000633443	0.0371242	9.20239e-10	1.67916e-10	1.27942e-09	1	1	1	1	1	1	1	1	1	1	1	0.999999	1	1	1	1
chr1:84356003-84377046	+	MIR548AP	NR_049805	microRNA_548ap_	unknown	none	1	0	1	1	1	1	1	1	1	1	0	0.999999	1	1	1	1	0.999999	0.999999	0.999999	0	0	0	1.28599e-07	0.000193329	0	0	0	1	1	1	1	1	1	1	1	1	1	1	1	1	1	1	1
chr1:84376847-84412965	+	MIR548AP	NR_049805	microRNA_548ap_	unknown	none	0.558828	0.00453435	0.362898	0.995393	0.999668	0.984633	0.97683	0.562594	0.616405	0.914124	0	0.99981	0.994017	0.866968	1	1	1	1	0.999913	2.79163e-11	1.20393e-05	4.56986e-06	0.00156258	0.0226494	1.57928e-10	0	2.30569e-08	0.933247	0.653765	0.999933	1	0.999997	0.999912	0.987013	1	0.999999	0.999885	0.989978	0.995769	0.999996	0.999806	0.998604	0.863755
chr1:84644859-84650865	+	PRKACB	NM_207578	protein_kinase_cAMP-activated_catalytic_subunit_beta_	unknown	none	1	0.00168332	1	1	1	1	1	1	1	1	2.46176e-07	1	1	1	1	1	1	1	1	2.1132e-05	0.000442232	0.000190509	0.0489827	0.354007	9.68013e-06	5.41761e-06	2.1132e-05	1	1	1	1	1	1	1	1	1	1	1	1	1	1	1	1
chr1:84644859-84663507	-	PRKACB	NM_207578	protein_kinase_cAMP-activated_catalytic_subunit_beta_	unknown	none	1	4.39062e-06	1	0.999904	1	1	1	1	1	1	0	1	0.99895	0.999999	1	1	1	1	1	5.73154e-09	1.43821e-05	9.73104e-08	0.00117326	0.0520036	1.78644e-09	1.9806e-10	5.73154e-09	0.999585	1	1	1	1	1	1	0.999997	0.999988	0.999999	0.999497	0.999326	0.999585	1	1	1
chr1:84644859-84680000	-	PRKACB	NM_207578	protein_kinase_cAMP-activated_catalytic_subunit_beta_	hsa_circ_0004083	none	1	1.54929e-05	0.999998	1	1	1	1	0.999991	0.999998	1	0	0.999659	0.99995	1	1	1	0.998703	0.999451	1	3.35746e-07	1.41662e-05	9.86717e-08	0.000905185	0.0449798	1.83852e-07	2.14967e-08	3.29954e-08	1	0.999987	0.999918	0.999995	1	1	0.999989	0.999998	0.999962	0.999997	1	1	0.999998	1	1	0.99994
chr1:85121514-85136991	+	SSX2IP	NM_001166295	SSX_family_member_2_interacting_protein_	unknown	none	1	6.53126e-05	1	1	0.999981	1	1	1	1	1	1.61234e-09	1	1	0.999942	1	1	1	1	1	2.22412e-07	1.11887e-05	1.19431e-05	0.00671355	0.133372	8.27423e-08	1.57244e-08	2.22412e-07	1	0.999891	1	1	1	1	1	0.999965	1	1	1	1	1	0.999998	1	0.999861
chr1:8525984-8601377	-	RERE	NM_001042681	arginine-glutamic_acid_dipeptide_repeats_	hsa_circ_0009575	none	1	5.42676e-06	1	1	1	0.999986	1	1	1	1	0	0.999999	1	0.999997	0.999801	1	1	0.999998	1	2.01024e-08	2.38123e-07	8.63744e-08	0.00957102	0.0393118	2.99382e-09	9.40507e-10	3.58344e-09	0.999998	1	0.999997	1	1	1	0.999999	0.999996	0.999775	1	1	0.999998	1	0.999999	1	1
chr1:8525984-8617582	+	RERE	NM_001042681	arginine-glutamic_acid_dipeptide_repeats_	hsa_circ_0009576	none	1	5.43988e-09	1	0.999995	1	1	1	0.999721	1	1	0	1	0.999997	1	1	1	0.998936	1	1	0	4.233e-09	0	1.21489e-05	0.00351056	0	0	0	0.999999	1	1	1	0.999822	1	1	0.999982	0.999999	1	1	0.999999	0.999977	1	1	0.998708
chr1:8555122-8568734	+	RERE	NM_001042681	arginine-glutamic_acid_dipeptide_repeats_	hsa_circ_0009580	none	1	6.6475e-09	1	0.999999	0.999999	1	1	1	1	1	0	1	0.999998	0.999993	1	1	1	1	1	0	3.38182e-09	0	1.39707e-05	0.0038262	0	0	0	1	1	1	1	1	1	1	1	1	1	1	1	0.999999	1	1	1
chr1:8555122-8601377	+	RERE	NM_001042681	arginine-glutamic_acid_dipeptide_repeats_	hsa_circ_0009581	none	1	1.26103e-06	1	1	0.99976	1	1	1	0.999992	1	0	1	1	0.993815	1	1	1	0.999308	1	1.16743e-09	3.32747e-07	2.22424e-07	0.000359196	0.0482719	5.86738e-10	7.65567e-10	2.01728e-09	1	0.998996	1	1	1	0.999956	1	0.99997	1	1	1	1	1	0.999895	1	0.999647
chr1:8555122-8617582	+	RERE	NM_001042681	arginine-glutamic_acid_dipeptide_repeats_	hsa_circ_0006837	none	1	2.29629e-09	1	1	1	1	1	1	1	1	0	1	1	0.999815	1	1	1	0.999979	1	0	1.45633e-10	0	3.28502e-06	0.00171561	0	0	0	1	0.999976	1	1	1	0.999999	1	1	1	1	1	1	1	0.999999	1	0.999993
chr1:8568685-8617582	+	RERE	NM_001042681	arginine-glutamic_acid_dipeptide_repeats_	hsa_circ_0005829	none	1	1.3287e-08	1	1	0.999996	1	1	1	1	1	0	1	1	0.999935	1	1	1	0.999997	1	0	3.35334e-09	1.14601e-10	1.90386e-05	0.00508745	0	0	0	1	0.999949	1	1	1	0.999997	1	1	1	1	1	1	1	0.999999	1	1
chr1:8601272-8617582	-	RERE	NM_001042681	arginine-glutamic_acid_dipeptide_repeats_	hsa_circ_0002158	none	1	1.19307e-07	1	1	1	1	1	1	1	1	0	1	1	1	1	1	1	0.999998	1	0	1.33696e-08	2.51774e-10	7.60696e-05	0.00935145	0	0	0	1	1	1	1	1	0.999999	1	1	1	1	1	1	1	1	1	1
chr1:8601272-8674745	+	RERE	NM_001042681	arginine-glutamic_acid_dipeptide_repeats_	hsa_circ_0008501	none	1	5.5523e-08	1	1	1	1	1	1	1	1	0	1	1	1	1	1	1	1	1	0	8.20119e-09	2.55191e-10	8.1036e-05	0.00952569	0	0	0	1	1	1	1	1	1	1	1	1	1	1	1	1	1	1	1
chr1:8601272-8684439	+	RERE	NM_001042681	arginine-glutamic_acid_dipeptide_repeats_	unknown	none	0.999999	1.5583e-06	1	1	0.999942	0.999993	0.999999	0.999796	1	0.999999	0	1	0.998828	0.965304	1	1	0.999993	0.999672	1	2.25036e-10	9.50454e-07	1.64348e-07	7.71425e-05	0.0107817	0	4.47937e-11	6.36351e-11	0.99984	0.992984	1	1	0.999987	0.999988	1	1	0.999548	0.999961	0.987395	1	0.999168	0.99566	0.99962	0.890147
chr1:8616533-8674745	+	RERE	NM_001042681	arginine-glutamic_acid_dipeptide_repeats_	hsa_circ_0009590	none	0.999982	0.113739	0.999992	1	0.983836	1	1	1	1	1	5.8977e-05	1	0.999071	0.463642	1	1	1	0.999541	1	0.00147365	0.107723	0.580036	0.240439	0.683056	0.00222803	0.00402296	0.0036357	0.999634	0.656533	1	1	1	0.999901	1	0.993273	0.999989	0.999999	0.99998	1	0.999983	0.968648	0.996399	0.774662
chr1:8616533-8684439	-	RERE	NM_001042681	arginine-glutamic_acid_dipeptide_repeats_	hsa_circ_0009591	none	1	0.00470309	0.999992	1	0.999751	0.999583	1	0.999999	0.999996	1	1.64318e-06	0.999793	1	0.99602	0.998554	1	0.999981	0.999835	0.999991	0.0010642	0.00143606	0.00555926	0.474223	0.460189	0.000314118	0.000164153	0.000544009	0.999984	1	0.999997	1	1	1	1	0.999544	0.999435	1	0.999999	0.999992	0.999999	1	0.999998	0.999997
chr1:8674619-8684439	+	RERE	NM_001042681	arginine-glutamic_acid_dipeptide_repeats_	hsa_circ_0009594	none	0.497831	0.00940433	0.727133	0.699047	0.993222	0.884097	0.999967	0.836214	0.995541	0.706235	0	1	1	0.96629	1	0.999949	0.999977	0.832567	1	8.87319e-09	2.63985e-07	2.56436e-06	0.000519048	0.19263	1.09801e-08	1.60242e-07	7.33473e-09	1	0.99641	1	0.999991	1	0.975938	1	0.990515	1	0.999941	0.99999	0.961527	1	0.998032	1	0.999711
chr1:8674619-8716500	-	RERE	NM_001042681	arginine-glutamic_acid_dipeptide_repeats_	hsa_circ_0005039	none	1	5.80495e-05	1	1	0.309382	1	1	1	1	0.999979	7.15684e-10	1	1	0.0339511	0.999999	1	0.999982	0.999999	0.999641	3.80925e-07	3.27925e-06	0.0827848	0.0018633	0.161177	9.20759e-09	6.86143e-08	3.75593e-06	0.999999	0.141267	0.999997	1	0.999952	1	0.999988	0.129366	1	1	1	0.999966	0.998958	0.436263	0.94925	0.0263117
chr1:8716031-8716500	+	RERE	NM_001042681	arginine-glutamic_acid_dipeptide_repeats_	unknown	none	0.717136	0.042042	0.833161	0.496732	0.601431	0.893585	0.991619	0.508032	0.557931	0.553523	1.20748e-09	1	0.998836	0.999984	0.999999	1	0.9999	0.999994	0.999959	3.81438e-07	5.3936e-07	1.1669e-07	0.00220952	0.106023	9.02062e-09	3.35326e-09	3.06912e-08	0.99928	0.999989	0.999999	1	0.999949	0.999996	0.999976	1	1	1	1	0.999996	1	1	1	1
chr1:87181406-87185318	-	SH3GLB1	NM_001206651	SH3_domain_containing_GRB2_like__endophilin_B1_	hsa_circ_0013081	none	1	7.84808e-10	1	1	1	0.999999	1	1	1	1	0	1	1	1	0.999994	1	1	1	1	0	0	0	1.76514e-05	0.00158584	0	0	0	1	1	0.999989	1	1	1	1	1	0.999973	1	1	1	1	0.999988	1	1
chr1:87181406-87190088	-	SH3GLB1	NM_001206651	SH3_domain_containing_GRB2_like__endophilin_B1_	unknown	none	0.999996	1.38049e-08	1	1	0.999997	1	1	1	1	1	0	0.999999	1	1	1	1	0.999995	0.999999	0.999968	0	1.49843e-10	0	1.8153e-05	0.00211735	0	0	0	1	0.999999	1	1	1	1	1	1	1	1	1	1	1	1	1	0.999997
chr1:87188222-87190088	-	SH3GLB1	NM_001206651	SH3_domain_containing_GRB2_like__endophilin_B1_	unknown	none	1	1.17869e-05	1	1	1	1	1	0.998839	1	1	0	1	1	1	1	1	0.986525	1	1	3.72523e-08	1.64803e-06	7.49472e-08	0.00223893	0.0742542	9.25307e-07	2.08927e-09	2.17034e-08	1	1	1	1	0.997513	1	1	1	1	1	0.997826	1	1	1	1	0.995036
chr1:89206670-89226059	-	PKN2	NM_006256	protein_kinase_N2_	hsa_circ_0013092	none	0.595594	0.998108	0.851324	0.644688	0.798346	0.895439	0.980033	0.484862	0.964772	0.824919	0.00179016	1	1	1	1	1	0.999997	0.99431	1	0.0465495	0.031058	0.0404349	0.359261	0.783253	0.00321193	0.0988697	0.038193	0.999957	1	0.999998	1	0.999815	0.999977	1	0.999998	1	1	1	0.990979	0.999984	1	1	0.999993
chr1:89206670-89251896	-	PKN2	NM_006256	protein_kinase_N2_	hsa_circ_0013093	none	0.894017	1	0.867139	0.973277	1	0.93791	0.989498	0.999761	0.91825	0.807163	0.568557	1	1	0.633123	0.999992	1	0.991191	1	0.999996	0.621449	0.926499	1	0.903027	0.987807	0.999108	0.692009	0.509376	1	0.642995	1	1	0.983008	1	1	0.909494	0.999994	1	0.999552	1	0.999999	0.878496	0.980812	0.997336
chr1:89236034-89237562	-	PKN2	NM_006256	protein_kinase_N2_	hsa_circ_0002008	none	0.999999	2.28613e-07	0.999953	0.999986	0.99987	0.999962	0.999913	1	1	0.999996	0	1	1	0.999998	0.999999	0.99802	1	0.999998	1	0	1.23068e-09	0	1.28509e-05	0.10564	0	0	0	1	1	1	0.995119	0.999982	0.999889	1	1	1	0.996633	0.999997	0.999982	1	1	0.993322	0.999928
chr1:89236034-89251896	-	PKN2	NM_006256	protein_kinase_N2_	hsa_circ_0005900	none	0.831549	6.22316e-05	0.77781	0.973182	0.993871	0.933386	0.991897	0.949564	1	0.963861	0	1	1	0.999841	0.999999	1	1	0.628901	1	0	1.45787e-08	1.96924e-09	1.63099e-05	0.0050163	0	2.95112e-09	3.00148e-11	0.999996	0.998297	1	1	0.99997	0.62442	0.999947	1	0.999992	1	1	0.970005	1	0.999558	0.999987	0.999999
chr1:89401781-89435150	+	KYAT3	NM_001008661	kynurenine_aminotransferase_3_	unknown	none	1	0.000120396	1	1	1	0.969678	1	1	1	1	9.74266e-10	1	0.99995	0.999894	0.888107	1	1	1	1	2.4876e-07	0.000118893	9.79027e-06	0.364503	0.103394	1.44978e-07	2.05021e-08	1.99409e-07	0.999978	0.999962	0.914869	1	1	1	1	1	0.992916	0.999999	0.999994	0.999975	0.999955	0.98911	0.999999	0.99999
chr1:91403041-91406866	+	ZNF644	NM_016620	zinc_finger_protein_644_	unknown	none	0.999971	1	1	0.999767	0.975093	0.999985	1	0.999985	1	0.999988	0.995579	0.999771	0.906671	0.377706	0.994454	1	1	0.999979	1	1	0.999524	0.915457	0.999989	1	0.998651	0.999999	0.998995	0.998851	0.907395	0.999957	1	0.99992	1	0.999938	0.999982	1	0.999724	0.944444	0.99247	0.951723	0.999998	0.994311	0.53752
chr1:91403041-91447927	-	ZNF644	NM_016620	zinc_finger_protein_644_	unknown	none	0.986206	0.00785269	0.991516	0.995933	1	1	0.999986	0.999644	1	0.999983	3.7474e-09	1	1	0.919784	0.982834	0.98291	0.999993	0.83339	0.999636	6.41698e-07	2.68582e-05	0.000547013	0.236902	0.860596	1.91638e-06	4.1478e-05	1.29563e-05	1	0.959331	0.986552	0.984612	0.999997	0.926128	0.999838	0.983055	0.991343	0.987996	0.999999	0.972493	0.999953	1	0.999988	0.997009
chr1:91778905-91818856	+	HFM1	NM_001017975	HFM1__ATP_dependent_DNA_helicase_homolog_	unknown	none	1	0.839959	1	1	1	0.98532	0.984879	1	0.993413	1	0.298853	0.999999	1	1	0.959665	0.972931	1	0.897658	0.999996	0.788584	0.762313	0.621702	1	1	0.511549	0.998417	0.832268	1	1	0.992104	0.991612	1	0.996391	1	1	0.981116	0.982445	1	0.987905	1	0.974437	0.979071	1
chr1:91778905-91851391	+	HFM1	NM_001017975	HFM1__ATP_dependent_DNA_helicase_homolog_	unknown	none	1	0.0288896	0.999999	1	0.999964	1	1	1	0.999999	1	0.000325997	1	1	0.999999	1	1	0.999998	1	0.999999	0.00851611	0.0118188	0.0286685	0.238254	0.680815	0.000823048	0.00233788	0.00143405	0.999998	1	1	1	0.99999	1	0.999992	0.999933	1	1	1	0.999997	1	0.999997	1	0.99974
chr1:91808986-91818709	+	HFM1	NM_001017975	HFM1__ATP_dependent_DNA_helicase_homolog_	unknown	none	1	0.0249995	1	0.999999	0.998599	1	1	1	0.993027	1	4.24074e-05	1	0.999992	0.981811	1	1	0.999988	0.89331	1	0.00114782	0.0399267	0.0691023	0.220989	0.66245	0.00348125	0.0329534	0.00114782	0.999997	0.993319	1	1	0.999997	0.963151	1	0.99999	1	1	1	0.999837	0.999997	0.999838	0.999989	0.999881
chr1:91808986-91818856	+	HFM1	NM_001017975	HFM1__ATP_dependent_DNA_helicase_homolog_	unknown	none	1	7.16552e-06	1	0.999993	0.999997	1	1	0.999994	0.992914	1	0	0.999999	0.999996	0.999999	1	1	0.999995	0.959124	0.999998	5.31466e-09	1.10484e-05	4.35758e-07	0.000915841	0.033937	5.61125e-08	2.97735e-07	4.51042e-09	0.999769	0.999835	1	1	0.999615	0.919992	1	1	0.999982	0.999989	1	0.999978	0.999663	0.999991	0.999994	1
chr1:91808986-91851391	+	HFM1	NM_001017975	HFM1__ATP_dependent_DNA_helicase_homolog_	unknown	none	0.999956	0.00419487	0.999702	1	1	1	0.999999	1	1	0.999702	3.70802e-08	1	0.999997	1	1	1	0.976401	0.983903	1	1.67921e-06	0.00062103	3.05872e-05	0.0566769	0.211992	0.00019998	4.05879e-05	1.67921e-06	0.999952	0.999997	0.999998	1	0.967102	0.976473	1	1	1	1	0.999983	0.999997	0.999952	1	1	0.999215
chr1:91840914-91851391	-	HFM1	NM_001017975	HFM1__ATP_dependent_DNA_helicase_homolog_	unknown	none	0.99998	0.000154243	0.999999	0.999996	0.999158	1	1	1	1	0.999999	4.26746e-11	1	1	0.787219	1	1	1	0.999996	1	7.44763e-08	3.07444e-06	0.000145073	0.00321417	0.0903087	4.68106e-08	1.70647e-08	8.32744e-08	1	0.927954	1	1	1	1	1	0.949837	1	1	1	1	1	0.994876	0.999543	0.949
chr1:92643367-92648152	+	BTBD8	NM_015237	BTB_domain_containing_8_	unknown	none	1	0.33265	1	0.999999	0.997202	1	1	1	1	1	0.0145514	1	0.999993	0.96739	1	1	1	1	1	0.0811979	0.49396	0.786712	0.730463	0.950234	0.0611378	0.0371679	0.0811979	0.999997	0.987399	1	1	1	1	1	0.99996	1	1	0.999997	0.999995	0.999997	0.99966	0.999975	0.98465
chr1:92712618-92752149	+	GLMN	NM_053274	glomulin__FKBP_associated_protein_	unknown	ALLOGRAFT_REJECTION	1	0.728591	1	1	1	1	1	1	0.998256	1	0.164148	1	1	1	1	1	1	0.963183	1	0.395971	0.623853	0.457956	0.93924	0.993257	0.345186	0.952925	0.395971	1	1	1	1	1	0.989167	1	1	1	1	1	0.996642	1	1	1	1
chr1:92786155-92811471	-	RPAP2	NM_024813	RNA_polymerase_II_associated_protein_2_	hsa_circ_0013153	none	1	8.96509e-05	1	1	1	1	1	1	0.999999	1	7.74487e-10	0.999954	0.999994	0.999954	1	1	1	0.999711	1	2.22604e-06	6.65575e-05	6.73895e-06	0.0052805	0.117615	2.89771e-07	2.71489e-07	2.84503e-07	1	1	0.999999	1	1	1	0.999996	1	1	1	1	1	0.999999	0.999999	1	1
chr1:92798947-92811471	-	RPAP2	NM_024813	RNA_polymerase_II_associated_protein_2_	hsa_circ_0004463	none	1	5.00872e-09	1	1	1	1	1	1	0.999999	1	0	1	1	1	1	1	1	0.999645	1	0	7.53368e-11	0	9.79545e-06	0.00464439	0	0	0	1	1	1	1	1	0.999892	1	1	1	1	1	0.999966	1	1	1	1
chr1:92798947-92846430	-	RPAP2	NM_024813	RNA_polymerase_II_associated_protein_2_	hsa_circ_0000091	none	0.920091	1.66828e-07	0.994281	0.955372	0.999786	0.988631	0.998947	0.998311	0.999904	0.987789	0	0.999994	1	0.998401	1	1	0.999681	0.983399	1	0	0	0	8.30162e-07	0.00073666	0	0	0	0.99999	0.999999	0.999997	1	1	0.999975	1	0.999167	1	1	0.999817	0.995248	0.999999	0.999857	0.999995	1
chr1:93029198-93073284	+	EVI5	NM_005665	ecotropic_viral_integration_site_5_	hsa_circ_0013162	KRAS_SIGNALING_UP	1	0.00859174	1	0.999999	0.999421	1	1	1	0.999999	1	4.5813e-06	1	0.999995	0.989936	1	1	1	0.999903	1	0.000117236	0.000561521	0.0152269	0.0553573	0.374183	6.19059e-05	0.000338981	7.21663e-05	1	0.99012	1	1	1	0.999808	1	0.973754	1	1	1	0.997977	1	0.997654	0.999806	0.98889
chr1:93029198-93101893	+	EVI5	NM_005665	ecotropic_viral_integration_site_5_	hsa_circ_0013163	KRAS_SIGNALING_UP	0.999993	0.0533999	0.999994	0.999993	1	1	0.999496	1	0.997864	0.999862	1.32238e-05	1	1	0.995654	1	0.990536	0.999657	0.626469	1	0.00040311	0.00366914	0.0208712	0.236428	0.994712	0.0029978	0.0533913	0.00015611	1	0.997919	1	0.991323	0.999849	0.800735	1	0.998726	1	0.991662	0.9999	0.888915	1	0.999999	0.999907	1
chr1:93070863-93091491	+	EVI5	NM_005665	ecotropic_viral_integration_site_5_	hsa_circ_0013166	KRAS_SIGNALING_UP	1	0.964679	1	1	0.955432	1	1	1	0.99976	1	0.665662	0.999989	1	0.732917	1	1	1	0.993035	1	0.982942	0.939954	1	0.995582	0.99968	0.824898	0.999004	0.853461	0.999999	0.978061	1	1	0.999996	0.999998	0.999997	0.931261	1	1	1	0.999515	1	0.992419	0.999294	0.839004
chr1:93070863-93101893	-	EVI5	NM_005665	ecotropic_viral_integration_site_5_	hsa_circ_0013167	KRAS_SIGNALING_UP	1	3.47069e-05	1	1	1	0.992927	1	0.998655	0.999992	1	3.14196e-10	1	1	1	0.983086	1	0.983519	0.99987	0.999998	3.16584e-08	1.67505e-06	8.68311e-07	0.134097	0.0466912	4.34197e-06	1.07163e-07	2.18273e-08	1	0.999995	0.966555	1	0.966224	0.99861	1	0.999994	0.970834	1	0.980568	0.999149	1	0.995794	0.999997	0.99939
chr1:93070863-93170301	+	EVI5	NM_005665	ecotropic_viral_integration_site_5_	hsa_circ_0013168	KRAS_SIGNALING_UP	1	0.15006	1	0.999984	1	1	0.988376	0.999986	0.659414	0.999999	0.000930879	0.999999	0.99872	1	1	0.966801	0.9969	0.0742871	1	0.0343886	0.342732	0.0411877	0.330997	0.999999	0.0965634	0.979601	0.0039641	0.999994	1	0.999999	0.989775	0.999995	0.436418	0.999901	0.999985	0.999766	0.999053	1	0.916148	0.993962	1	0.987912	0.999985
chr1:93089732-93170301	-	EVI5	NM_005665	ecotropic_viral_integration_site_5_	unknown	KRAS_SIGNALING_UP	1	0.323226	1	1	1	1	1	0.998932	1	1	0.0134791	1	1	1	1	1	0.980468	1	1	0.0770258	0.216502	0.105554	0.722643	0.948064	0.55633	0.0348614	0.0770258	1	1	1	1	0.993872	1	1	1	1	1	0.997997	1	1	1	1	0.99541
chr1:93128275-93170301	-	EVI5	NM_005665	ecotropic_viral_integration_site_5_	unknown	KRAS_SIGNALING_UP	1	0.0145367	1	1	0.999995	1	1	1	1	1	5.66756e-05	1	1	1	1	1	1	1	1	0.000502901	0.00529805	0.00786888	0.165692	0.594146	0.000271854	0.000628516	0.000502901	1	0.999971	1	1	1	0.999996	1	0.999991	1	1	1	0.999999	1	1	1	0.999963
chr1:93128976-93170301	+	EVI5	NM_005665	ecotropic_viral_integration_site_5_	unknown	KRAS_SIGNALING_UP	0.999904	0.988335	0.999998	1	1	0.998674	0.99986	0.976696	0.999914	0.979626	0.257691	1	0.999994	0.996382	0.999987	0.999999	0.997445	1	0.998144	0.659691	0.937501	0.982073	0.767713	0.959987	0.0803924	0.366275	0.104583	1	0.999862	0.999936	0.999996	0.995595	1	0.996502	1	0.999575	0.999963	0.98804	0.999994	0.989858	0.994095	0.999465	0.863972
chr1:93159358-93170301	+	EVI5	NM_005665	ecotropic_viral_integration_site_5_	hsa_circ_0013171	KRAS_SIGNALING_UP	0.999999	0.184137	1	1	1	0.762084	0.999998	1	0.999952	0.999489	0.000413345	1	1	1	0.378722	1	0.999832	0.931755	0.999967	0.0137915	0.0520785	0.019993	1	0.652255	0.0290537	0.105406	0.00101473	1	1	0.554578	1	1	0.995936	0.99972	1	0.601827	1	0.999999	0.997556	0.999972	0.563227	1	1
chr1:93676358-93682303	+	CCDC18	NM_206886	coiled-coil_domain_containing_18_	hsa_circ_0002304	none	0.873786	0.978877	0.883568	0.931876	0.897924	0.988246	1	0.870799	0.937614	0.988966	0.00356353	1	1	1	1	0.993718	1	1	0.999989	0.0191252	0.0810393	0.0294795	0.520592	0.999986	0.0129346	0.0184257	0.107155	1	1	1	0.99166	1	1	0.999958	1	1	0.993509	1	1	0.999988	1	0.992152	1
chr1:94341823-94343418	-	DNTTIP2	NM_014597	deoxynucleotidyltransferase_terminal_interacting_protein_2_	hsa_circ_0013218	P53_PATHWAY	0.505149	0.528539	0.937229	0.95309	0.475875	0.999537	0.971965	0.412182	0.369317	0.924552	4.37201e-07	0.998904	0.999915	0.999999	0.999425	1	0.999998	0.999996	0.999432	0.000666511	0.00512389	1.82378e-05	0.320688	0.286662	3.08537e-06	7.56795e-07	0.000539731	1	0.993342	1	0.999988	0.989185	0.9849	1	0.998724	1	0.999996	0.998079	0.997462	1	0.996903	1	1
chr1:94360169-94367225	+	GCLM	NM_002061	glutamate-cysteine_ligase_modifier_subunit_	hsa_circ_0003513	REACTIVE_OXIGEN_SPECIES_PATHWAY	1	1.15705e-06	1	1	1	1	1	1	1	1	0	1	1	1	1	1	1	1	1	1.07818e-10	3.10826e-08	4.80498e-09	0.000206686	0.0192921	6.77236e-11	0	4.4736e-10	1	0.999999	1	1	1	1	1	1	1	1	1	1	1	1	1	1
chr1:94924162-94946162	-	ABCD3	NM_001122674	ATP_binding_cassette_subfamily_D_member_3_	hsa_circ_0013232	BILE_ACID_METABOLISM	0.999924	8.81959e-06	0.999979	0.999995	0.999989	0.999999	1	1	0.99999	0.999748	0	1	1	1	1	0.999996	0.996405	1	1	5.87427e-10	1.02267e-07	3.01564e-09	0.00037975	0.0894663	8.35029e-09	0	1.71099e-10	1	1	1	0.999998	0.999302	1	1	1	1	0.999999	0.999861	1	1	1	0.999999	0.999645
chr1:94924162-94948795	-	ABCD3	NM_001122674	ATP_binding_cassette_subfamily_D_member_3_	unknown	BILE_ACID_METABOLISM	1	0	1	1	1	1	1	1	1	1	0	1	1	0.999998	1	1	1	1	1	0	0	0	6.58054e-08	0.000543397	0	0	0	1	0.999995	1	1	1	1	1	1	1	1	1	1	1	1	0.999999	0.999939
chr1:94924162-94956803	-	ABCD3	NM_001122674	ATP_binding_cassette_subfamily_D_member_3_	unknown	BILE_ACID_METABOLISM	1	0.000394547	1	1	1	0.982509	1	1	0.999959	0.999998	2.86564e-09	1	1	0.999077	0.883468	0.999978	0.999865	0.968817	0.996093	7.14233e-07	7.82521e-05	4.08897e-05	0.447372	0.451063	3.10979e-06	7.16454e-06	2.58624e-05	1	0.999814	0.921308	0.999987	0.999982	0.993182	0.99918	0.999999	0.975767	0.999999	1	0.999884	0.999994	0.994308	1	1
chr1:94953097-94956803	-	ABCD3	NM_002858	ATP_binding_cassette_subfamily_D_member_3_	hsa_circ_0013235	BILE_ACID_METABOLISM	1	2.61428e-07	1	1	0.999953	0.998966	1	0.999282	0.999925	1	0	1	1	0.999543	0.997459	1	0.990848	0.998669	1	3.62401e-10	6.86246e-08	1.67496e-08	0.00501405	0.0281823	4.12614e-09	1.1546e-10	5.87412e-11	1	0.999993	0.99954	1	0.999643	0.999986	1	0.999999	0.999759	1	0.99992	0.999998	1	0.999997	1	1
chr1:95609446-95616975	-	TMEM56	NM_001199679	transmembrane_protein_56_	hsa_circ_0000095	none	1	2.07979e-09	1	1	1	1	1	1	1	1	0	1	1	1	1	1	1	1	1	0	0	0	4.60206e-06	0.00191991	0	0	0	1	1	1	1	1	1	1	1	1	1	1	1	1	1	1	1
chr1:95609446-95639445	-	TMEM56	NM_001199679	transmembrane_protein_56_	hsa_circ_0005720	none	1	7.64686e-08	1	1	1	1	1	1	1	1	0	1	1	1	1	1	1	1	1	0	1.79122e-09	0	3.54409e-05	0.00675511	0	0	0	1	1	1	1	1	1	1	1	1	1	1	1	1	1	1	1
chr1:97235258-97236407	-	PTBP2	NM_021190	polypyrimidine_tract_binding_protein_2_	hsa_circ_0003580	KRAS_SIGNALING_UP	0.993344	0.000857941	0.986996	1	0.989079	0.999216	0.890165	0.999979	1	0.999331	2.43991e-11	1	0.998579	1	1	0.468288	0.532767	0.836799	1	1.40054e-08	7.50237e-05	4.94264e-08	0.00181199	0.998505	6.49607e-05	1.91531e-06	1.01577e-07	0.996076	1	1	0.439451	0.584361	0.84657	0.999998	0.996841	0.999856	0.815652	0.998954	0.999999	0.999942	1	0.45137	0.635712
chr1:97235258-97250810	-	PTBP2	NM_021190	polypyrimidine_tract_binding_protein_2_	hsa_circ_0013252	KRAS_SIGNALING_UP	0.999941	1.26343e-07	0.99998	1	0.999999	1	1	1	1	1	0	1	1	1	0.999999	0.999968	0.999695	0.999998	1	0	1.87656e-09	0	8.55127e-05	0.0264983	0	0	0	1	1	1	0.999979	0.999943	1	1	1	1	0.999998	1	1	1	1	0.999996	0.999998
chr1:97981281-98015300	+	DPYD	NM_000110	dihydropyrimidine_dehydrogenase_	hsa_circ_0006323	APOPTOSIS	0.999982	0.000107036	0.999993	1	0.999994	1	1	0.999998	1	0.999993	0	1	1	1	1	1	1	1	1	2.8607e-08	3.83624e-06	9.74582e-08	0.0025567	0.137223	1.43481e-08	4.33654e-09	2.8607e-08	1	1	1	1	1	1	1	1	1	1	1	1	1	1	1	1
chr1:98144650-98165103	-	DPYD	NM_000110	dihydropyrimidine_dehydrogenase_	hsa_circ_0004161	APOPTOSIS	1	0.943825	1	1	1	1	1	1	0.974409	1	0.566934	1	1	1	1	1	1	0.740782	1	0.790848	0.907727	0.829175	0.992285	0.999404	0.754538	1	0.790848	1	1	1	1	1	0.890609	1	1	1	1	1	0.956133	1	1	1	1
chr1:98144650-98187227	+	DPYD	NM_000110	dihydropyrimidine_dehydrogenase_	unknown	APOPTOSIS	1	2.89853e-05	1	1	1	1	1	1	0.999999	1	1.38182e-10	1	1	1	1	1	1	0.99997	1	7.33825e-08	4.5019e-06	2.38762e-07	0.00914696	0.101554	2.6032e-08	4.31914e-08	1.50855e-07	1	1	1	1	1	0.999994	1	1	1	1	1	0.999999	1	1	1	1
chr1:9931244-9938047	+	CTNNBIP1	NM_001012329	catenin_beta_interacting_protein_1_	hsa_circ_0009674	none	1	0.000149959	0.999984	0.999976	0.999955	1	1	0.999995	0.999999	0.999944	5.12019e-10	0.999999	0.999999	0.999995	1	1	1	1	0.999993	3.64652e-08	1.77881e-06	8.1833e-08	0.00815887	0.176614	1.92144e-08	5.38349e-09	2.38053e-08	1	1	1	1	1	1	1	1	1	1	1	1	1	1	1	1
chr1:99418625-99422297	+	PLPPR5	NM_001010861	phospholipid_phosphatase_related_5_	hsa_circ_0013270	none	1	1.22745e-07	1	1	0.997878	1	0.999999	0.999999	1	1	0	1	1	0.979907	1	0.999998	0.999978	1	1	1.54809e-12	1.72561e-08	3.89693e-08	0.00010561	0.0458511	7.48801e-11	0	0	1	0.995217	1	0.999999	0.999999	1	1	0.998576	1	1	1	1	1	0.999748	1	0.9999
chr1:99753520-99767453	+	PLPPR4	NM_001166252	phospholipid_phosphatase_related_4_	unknown	none	1	1.80692e-08	1	1	0.994061	1	1	1	0.999992	1	0	1	1	0.939759	1	1	1	0.999685	1	0	1.21685e-09	7.44487e-09	2.80573e-05	0.00586218	0	0	0	1	0.975164	1	1	1	0.999933	1	0.989941	1	1	1	0.999983	1	0.999228	0.999941	0.985346
chr1:99762293-99767453	+	PLPPR4	NM_001166252	phospholipid_phosphatase_related_4_	unknown	none	1	0.00387671	1	1	1	1	1	1	1	0.999948	1.14411e-06	1	1	1	1	1	1	1	0.998853	7.07649e-05	0.00114991	0.000159349	0.0794396	0.438923	3.44452e-05	1.01664e-05	0.00135202	1	1	1	1	1	1	0.999672	1	1	1	1	1	0.999899	1	1	1
chr1:9991948-9994918	+	LZIC	NM_032368	leucine_zipper_and_CTNNBIP1_domain_containing_	hsa_circ_0000014	none	0.966549	0.00100223	0.908174	0.995924	0.999935	0.988928	0.999834	0.994666	0.99999	1	0	0.999993	1	0.999526	1	1	1	0.989401	0.956617	1.88009e-09	1.89034e-06	9.85541e-07	0.000586558	0.0609463	1.38854e-08	5.99214e-08	2.8754e-06	0.999993	0.992189	1	1	0.999853	0.950496	0.885633	0.999994	0.999999	1	1	0.999831	0.997873	0.999679	1	0.999996
chr1:9991948-9995685	+	LZIC	NM_032368	leucine_zipper_and_CTNNBIP1_domain_containing_	hsa_circ_0007803	none	0.999922	0.0119697	0.999963	0.999897	0.999983	0.99997	0.999997	0.999997	0.999999	0.999999	2.34537e-07	1	1	1	1	1	1	1	1	1.97019e-05	0.000242202	5.65684e-05	0.0291013	0.277679	2.01499e-05	8.45645e-06	5.66526e-05	1	1	1	1	1	1	1	1	1	1	1	0.999999	1	1	1	1
chr1:9995549-9996685	+	LZIC	NM_032368	leucine_zipper_and_CTNNBIP1_domain_containing_	unknown	none	0.999907	0.968042	0.998431	0.982963	0.972372	0.997686	0.948742	0.995263	0.997269	0.967571	0.15285	0.999998	0.998692	0.996377	0.999956	0.750789	0.999952	0.999992	0.994781	0.180064	0.149844	0.0650741	0.643907	0.99945	0.102554	0.0931655	0.0453207	0.999996	0.99999	1	0.675882	1	1	0.999986	1	1	0.558626	1	0.999996	1	1	0.52241	0.999999
chr10:102683731-102685776	-	SLF2	NM_001136123	SMC5-SMC6_complex_localization_factor_2_	hsa_circ_0006654	none	0.986259	0.0208653	1	0.999436	1	0.996515	1	0.981748	1	1	2.94634e-08	0.991841	1	0.99744	1	0.999494	1	0.932277	0.830449	0.000209169	0.000270235	0.000313737	0.0112978	0.732209	8.16563e-07	9.15068e-05	0.00183741	0.999943	1	0.998993	1	0.989322	1	0.999975	0.999988	0.999999	0.999935	1	0.99901	0.991157	0.999512	1	0.995868
chr10:102697158-102698493	-	SLF2	NM_001136123	SMC5-SMC6_complex_localization_factor_2_	hsa_circ_0019540	none	0.999952	0.239133	0.999958	0.999768	0.999999	0.999978	0.999998	1	1	0.999998	0.0003039	1	1	1	1	1	0.999999	0.999998	1	0.00416252	0.0139129	0.0144867	0.255926	0.698442	0.0105478	0.00513847	0.00842341	1	1	1	1	0.999999	0.999999	1	0.999999	1	1	0.999976	0.99997	0.999999	1	1	1
chr10:102697158-102703885	-	SLF2	NM_001136123	SMC5-SMC6_complex_localization_factor_2_	hsa_circ_0006409	none	0.99997	0.260312	0.999941	1	1	0.985449	1	0.99983	1	1	0.000454937	1	0.999639	0.999136	0.805322	0.999985	1	0.997577	1	0.00454885	0.213124	0.0990184	0.999842	0.975855	0.00208573	0.0301738	0.0141823	0.999525	0.999072	0.815611	0.999971	1	0.998058	1	1	0.988517	1	0.998813	1	0.999994	0.983172	1	0.99761
chr10:102697158-102710510	-	SLF2	NM_001136123	SMC5-SMC6_complex_localization_factor_2_	hsa_circ_0002045	none	1	0.0765885	1	0.999994	1	1	1	0.999996	1	1	0.00113926	1	0.999998	1	1	1	0.999999	1	1	0.00665818	0.1662	0.0111226	0.387427	0.802174	0.0282472	0.00189794	0.00665818	0.999972	1	1	1	0.999972	1	1	0.999978	0.999999	1	1	0.999953	0.999972	1	1	0.99998
chr10:102739604-102740986	-	SEMA4G	NM_001203244	semaphorin_4G_	hsa_circ_0019548	none	1	0.000745225	1	1	1	1	1	1	1	1	5.69215e-08	1	1	1	1	1	1	1	0.999997	6.60548e-06	0.000174796	1.70371e-05	0.0301824	0.282541	2.86104e-06	6.97888e-07	3.4703e-05	1	1	1	1	1	1	0.999999	1	1	1	1	1	1	1	1	1
chr10:103384501-103436193	-	FBXW4	NM_022039	F-box_and_WD_repeat_domain_containing_4_	hsa_circ_0005741	none	0.999998	0.0783283	0.999993	1	1	1	1	1	1	0.999995	0.00413353	1	0.999995	0.999984	1	1	0.999964	0.999999	1	0.0469451	0.0384574	0.011502	0.391598	0.804854	0.00436275	0.00424441	0.0436416	0.999987	0.999967	0.999999	1	0.999941	0.999998	1	1	1	1	1	1	0.999991	1	1	1
chr10:103427642-103436193	+	FBXW4	NM_022039	F-box_and_WD_repeat_domain_containing_4_	hsa_circ_0008362	none	0.999998	0	0.999977	1	1	1	1	0.999997	0.995198	0.999379	0	1	0.999999	1	0.999999	1	1	0.998245	0.999971	0	0	0	1.39386e-07	0.00033513	0	0	0	0.999988	1	0.999993	1	1	0.999979	1	1	1	1	0.999999	0.995154	0.999498	1	1	1
chr10:103432671-103436193	+	FBXW4	NM_022039	F-box_and_WD_repeat_domain_containing_4_	hsa_circ_0000255	none	1	7.53004e-06	1	0.999935	0.999993	0.999994	0.999999	1	1	0.99997	0	1	0.999948	0.999998	0.999999	1	1	1	0.999974	2.96439e-09	4.01685e-08	2.83033e-09	0.000241953	0.0211474	9.23968e-10	0	3.9607e-10	0.999995	1	1	1	1	1	0.999999	1	1	1	0.999993	0.999999	1	1	1	1
chr10:103552595-103567658	+	OGA	NM_001142434	O-GlcNAcase_	hsa_circ_0019606	none	0.999998	0.00957411	1	1	1	1	1	1	0.999617	1	7.48819e-05	1	1	0.999963	0.999931	1	0.999924	0.99999	0.999999	0.000881245	0.00722107	0.000474762	0.0647559	0.628409	0.000118395	0.00212894	0.00049732	1	1	0.999995	1	1	0.999932	1	1	0.999998	1	1	0.999968	1	1	1	1
chr10:103552595-103570071	+	OGA	NM_001142434	O-GlcNAcase_	hsa_circ_0019607	none	0.999885	1.21631e-06	0.997394	0.999691	0.999143	1	0.999954	0.999629	0.999996	1	0	0.999994	1	1	0.999996	1	1	0.879829	0.999999	0	2.67349e-09	0	0.000446281	0.00459712	0	5.68604e-10	8.29865e-11	1	1	0.999802	1	1	0.784981	0.999615	1	0.999974	1	1	0.94831	0.999989	0.999938	1	1
chr10:103552595-103573363	-	OGA	NM_001142434	O-GlcNAcase_	unknown	none	1	6.77219e-07	0.999999	1	0.999943	1	1	0.999996	0.99996	0.999968	0	1	1	0.99999	1	1	1	0.999994	0.999996	4.8212e-09	6.92134e-08	5.82688e-08	0.000337503	0.0256455	1.8921e-09	5.20192e-10	1.24175e-08	0.999998	1	1	1	1	1	1	0.999894	1	1	0.999993	0.999918	0.999939	0.999994	1	1
chr10:103557736-103567658	+	OGA	NM_001142434	O-GlcNAcase_	hsa_circ_0019608	none	0.995568	0.0957177	0.999914	1	0.999496	0.999503	0.99995	0.999941	0.999906	0.997325	2.63398e-06	0.999999	0.998051	1	1	1	0.999995	0.999995	1	0.000537508	0.0297869	0.000521265	0.0718419	0.420123	0.000351831	0.000117148	0.000118425	0.999988	1	1	1	1	1	0.999999	0.99987	0.999829	0.999986	0.999993	0.999987	0.998939	1	1	1
chr10:103558598-103560157	+	OGA	NM_001142434	O-GlcNAcase_	hsa_circ_0019611	none	0.965569	0.00279787	0.997962	0.880488	0.982181	0.976354	0.999959	0.996044	0.999999	0.955406	1.04166e-10	0.999998	0.999855	1	0.999996	0.959655	1	0.965432	1	3.28984e-07	2.86897e-07	1.83352e-07	0.000796973	0.80849	8.88452e-08	6.99089e-07	2.49917e-08	0.99778	0.999999	0.999872	0.987627	1	0.999713	0.999971	0.999972	1	0.891474	0.998523	0.886783	0.999998	0.999999	0.966003	1
chr10:103558598-103567658	+	OGA	NM_001142434	O-GlcNAcase_	hsa_circ_0019612	none	0.992877	0.449133	0.998059	0.999668	0.997087	0.999959	1	0.999025	0.999807	0.99878	0.000192401	1	1	1	1	0.998937	1	0.31125	1	0.00478338	0.0399914	0.00619543	0.388053	0.99464	0.00439342	0.502435	0.00590665	1	1	1	0.999448	1	0.623451	1	1	1	0.999786	1	0.856199	1	1	0.999211	1
chr10:103558598-103570071	+	OGA	NM_001142434	O-GlcNAcase_	unknown	none	0.902295	0.781745	0.852085	0.911115	0.869407	0.999998	0.999946	0.999753	0.997106	0.975344	0.000231062	1	1	1	0.999867	0.921825	0.993084	0.999281	1	0.00127732	0.0108224	0.00239595	0.756984	1	0.0528221	0.0130145	0.00835273	1	1	0.999063	0.883736	0.978603	0.994964	0.999988	1	0.999426	0.903236	0.992343	0.998519	0.999996	0.99917	0.888757	0.983555
chr10:103558598-103573363	+	OGA	NM_001142434	O-GlcNAcase_	hsa_circ_0019613	none	0.499476	0.997344	0.720765	0.996229	0.999808	0.917994	0.985247	0.666167	0.787758	0.574879	0.00070925	1	0.985473	0.781948	1	1	1	0.999986	1	0.0164624	0.493861	0.629749	0.385937	0.80121	0.00897003	0.0136276	0.0065722	0.998092	0.942413	1	1	1	1	1	0.999999	0.999474	0.999954	0.996407	0.999692	0.987827	0.991396	0.999186	0.914025
chr10:103559998-103567658	+	OGA	NM_001142434	O-GlcNAcase_	hsa_circ_0019614	none	0.983692	1	0.999172	0.987241	0.996237	0.970992	0.99982	0.994893	0.999997	0.975286	0.507029	0.999999	1	1	0.41973	1	1	0.436341	1	0.916056	0.786614	0.844169	0.981336	0.997714	0.777051	1	0.596398	0.999995	1	0.637989	1	1	0.874467	0.999982	1	0.496978	1	1	0.730804	1	0.561457	1	1
chr10:103699619-103717489	-	ARMH3	NM_024541	armadillo-like_helical_domain_containing_3_	hsa_circ_0004117	none	0.999983	1.11913e-10	0.999996	0.999988	0.999996	0.999999	1	1	1	0.999995	0	1	1	1	1	0.999999	0.999996	0.993454	1	0	0	0	1.74069e-07	0.00103771	0	0	0	1	1	1	1	1	0.998855	1	1	1	0.999999	0.999998	0.998891	1	1	1	1
chr10:103783233-103785005	+	ARMH3	NM_024541	armadillo-like_helical_domain_containing_3_	unknown	none	1	4.19511e-09	1	1	1	1	1	1	0.998186	1	0	1	1	1	1	1	0.999999	0.984733	1	0	1.84649e-10	0	4.8601e-05	0.00313954	0	0	0	1	1	0.999999	1	0.999996	0.988778	1	1	1	1	0.999999	0.996512	1	1	1	1
chr10:103916775-103917971	-	NOLC1	NM_004741	nucleolar_and_coiled-body_phosphoprotein_1_	hsa_circ_0000257	G2M_CHECKPOINT	0.999976	0.000243991	1	0.999994	0.999942	0.99707	0.999998	1	1	0.999966	1.77406e-10	0.999984	1	1	0.91789	1	0.996997	1	0.912506	6.72987e-07	4.62632e-06	1.4483e-07	0.234092	0.0732807	1.25534e-06	2.00057e-08	2.97e-05	0.999998	0.999961	0.987608	1	1	1	0.998694	1	0.95611	1	0.999688	1	0.984377	0.920422	1	0.997532
chr10:104445572-104465246	+	ARL3	NM_004311	ADP_ribosylation_factor_like_GTPase_3_	unknown	ESTROGEN_RESPONSE_EARLY	1	0.0273652	1	1	1	1	1	1	0.999996	1	5.09442e-05	1	1	1	1	1	0.999992	0.999826	0.999997	0.00131906	0.0110906	0.0024689	0.231649	0.673931	0.0037642	0.0027971	0.00546767	1	1	1	1	0.999998	0.999964	0.999999	1	1	1	0.999999	0.999991	1	1	1	0.999999
chr10:104632204-104634418	+	BORCS7-ASMT	NR_037644	BORCS7-ASMT_readthrough_(NMD_candidate)_	hsa_circ_0019773	none	1	0.0089024	1	0.999993	1	0.873979	1	1	0.971393	0.999983	1.09068e-06	1	1	1	0.609977	1	1	0.461196	0.999999	0.000195866	0.000350718	0.000511012	0.987294	0.335113	0.000117827	0.020748	1.57897e-05	0.999985	1	0.780287	1	1	0.85642	0.999949	0.999973	0.616826	1	0.999968	0.670994	1	0.812944	1	1
chr10:105197771-105198565	+	PDCD11	NM_014976	programmed_cell_death_11_	hsa_circ_0000258	none	1	0	1	1	1	1	0.999989	1	0.999121	1	0	0.99997	1	1	0.999999	0.999966	0.999999	0.970355	1	0	0	0	1.11874e-07	0.000524193	0	0	0	0.999989	1	1	1	1	0.999974	1	1	0.999999	0.999963	0.999999	0.994923	1	1	0.999991	1
chr10:105767934-105778666	-	SLK	NM_014720	STE20_like_kinase_	hsa_circ_0000259	none	1	2.12439e-06	0.999983	1	0.999997	1	0.999996	1	1	1	0	1	1	1	1	1	1	0.99992	0.99796	2.20763e-11	2.49752e-07	6.57091e-10	0.00084067	0.00947251	9.44259e-11	1.01381e-10	1.54489e-08	0.999964	1	0.999996	1	0.999999	0.998976	0.992225	0.999995	1	0.999995	1	1	1	0.999999	1	1
chr10:108458971-108469099	-	SORCS1	NM_001013031	sortilin_related_VPS10_domain_containing_receptor_1_	hsa_circ_0019985	none	1	4.54037e-05	0.999711	1	1	1	1	1	1	0.999945	3.83662e-10	0.994575	1	1	1	1	1	1	0.998793	7.19753e-06	7.44147e-06	4.27002e-07	0.00533067	0.235402	4.92508e-08	2.20824e-08	3.7551e-06	0.999456	0.998748	0.999972	1	0.997873	0.999531	1	1	1	1	1	1	0.999894	1	1	1
chr10:1118055-1142186	-	WDR37	NM_014023	WD_repeat_domain_37_	hsa_circ_0000205	UV_RESPONSE_DN	0.999993	3.71253e-05	0.996421	0.996269	0.993592	0.999572	1	0.999447	1	0.992319	0	0.999605	0.999599	0.998837	0.999988	0.999963	0.999994	0.999948	0.998291	3.31401e-10	3.7184e-08	9.11998e-10	0.000230755	0.218972	3.28965e-10	4.58864e-09	1.52963e-10	1	1	1	0.998599	1	0.981435	1	1	1	0.998181	1	0.986843	1	1	0.99777	0.999999
chr10:111883774-111890244	-	ADD3	NM_019903	adducin_3_	hsa_circ_0003357	MTORC1_SIGNALING	1	3.56461e-05	0.99972	0.990885	0.999744	0.999996	1	0.979393	1	0.99116	0	0.999711	0.983709	0.999772	1	1	0.933813	1	0.976368	1.55693e-09	1.89883e-08	5.93547e-09	0.000776715	0.150273	0	4.86274e-09	1.16119e-10	0.999988	1	1	0.999975	0.999946	0.998123	0.999996	0.999992	0.999999	0.999278	1	0.965321	1	1	0.999974	0.999968
chr10:111883774-111892158	+	ADD3	NM_019903	adducin_3_	unknown	MTORC1_SIGNALING	0.999997	0.000717314	1	1	1	1	0.999998	0.999981	0.989298	1	7.7499e-07	1	0.999993	0.999999	1	1	1	0.993968	0.999968	3.95506e-05	0.000167377	2.68055e-05	0.0294978	0.567386	4.95395e-05	0.00030562	6.25766e-06	0.999999	1	1	1	1	0.997157	0.999998	1	1	0.999997	0.999961	0.980771	1	1	0.999999	0.999986
chr10:112356155-112358048	-	SMC3	NM_005445	structural_maintenance_of_chromosomes_3_	hsa_circ_0000260	E2F_TARGETS	1	1.99997e-07	0.999999	0.999215	0.999914	1	0.99999	1	1	1	0	1	0.999872	0.999998	0.999959	1	0.999992	0.999995	1	0	1.5227e-10	0	0.000453928	0.00279057	0	0	0	0.999982	1	0.999951	1	0.999992	0.999995	1	1	0.99755	1	0.996352	0.996544	0.999962	0.999414	1	0.999406
chr10:112640990-112650428	-	PDCD4	NM_001199492	programmed_cell_death_4_	unknown	APOPTOSIS	0.999999	0.0102551	1	1	1	1	1	1	0.999994	0.99999	8.11096e-07	0.999959	1	0.999273	1	1	0.999998	0.978198	0.983136	0.000431745	0.000930024	0.00196843	0.0714524	0.419123	0.000121406	0.000614116	0.00320671	0.999997	1	1	1	1	0.999992	0.999985	0.999927	1	1	1	0.998202	0.998057	0.999996	1	0.999999
chr10:112645010-112650428	+	PDCD4	NM_001199492	programmed_cell_death_4_	hsa_circ_0020024	APOPTOSIS	1	0.778403	1	1	1	1	1	1	0.991246	0.999559	0.110387	1	1	1	1	1	1	0.716768	0.960998	0.347921	0.604323	0.252725	0.860225	0.980263	0.346528	0.995973	0.972034	1	1	1	1	1	0.903029	0.990579	1	1	1	1	0.968776	0.997569	1	1	1
chr10:112723882-112745523	-	SHOC2	NM_001269039	SHOC2__leucine_rich_repeat_scaffold_protein_	hsa_circ_0020028	none	0.999997	3.54782e-09	0.999969	0.999838	1	1	0.999998	1	1	1	0	1	0.999999	1	1	1	1	0.999992	1	0	0	0	8.72339e-06	0.000594855	0	0	0	1	1	0.999998	1	0.999999	0.999928	1	0.999999	0.999982	1	0.999985	0.999664	0.999996	1	1	1
chr10:11523768-11527910	+	USP6NL	NM_001080491	USP6_N-terminal_like_	hsa_circ_0017683	none	1	3.78902e-05	1	1	1	1	1	1	1	1	4.56881e-10	1	1	1	1	1	1	1	1	4.43708e-07	6.6595e-06	1.63036e-07	0.0110391	0.210941	8.36649e-08	1.33669e-08	4.92807e-08	1	0.999995	1	1	1	1	0.999993	1	1	1	1	1	1	1	1	1
chr10:115636279-115644139	-	NHLRC2	NM_198514	NHL_repeat_containing_2_	unknown	none	1	5.82361e-06	1	0.999995	1	1	1	1	1	1	0	1	0.999996	1	1	1	0.999998	0.999963	1	1.88367e-09	6.65201e-08	2.07548e-08	0.000329431	0.0523659	6.89054e-09	1.81631e-09	4.11258e-09	1	1	1	1	0.999986	0.999884	1	0.999996	1	1	0.999689	0.99885	0.999998	1	1	1
chr10:116247716-116251637	+	ABLIM1	NM_006720	actin_binding_LIM_protein_1_	hsa_circ_0020072	ESTROGEN_RESPONSE_EARLY	0.999999	0.000497779	1	1	1	1	1	1	1	1	2.82983e-07	0.999992	0.999998	0.999995	1	1	0.999989	1	0.999992	3.73484e-06	0.000110567	9.93737e-06	0.0236557	0.251383	1.57512e-06	9.20208e-07	3.73484e-06	1	1	1	1	1	1	1	1	1	1	1	1	1	1	1	1
chr10:116590610-116608496	-	FAM160B1	NM_020940	family_with_sequence_similarity_160_member_B1_	hsa_circ_0020080	none	0.988077	7.31723e-05	0.994377	0.999985	0.993228	0.999044	0.999901	0.99234	0.999843	0.999728	0	1	0.999977	1	1	1	1	0.999939	0.999997	6.92701e-10	8.74941e-07	2.28565e-09	0.000277827	0.0229156	1.20103e-10	2.56066e-10	4.44158e-09	0.999993	1	1	1	1	0.999989	0.999999	0.999985	0.999997	1	0.999986	1	1	1	1	1
chr10:116719484-116734144	-	TRUB1	NM_139169	TruB_pseudouridine_synthase_family_member_1_	hsa_circ_0020091	none	1	3.55607e-06	1	1	1	1	1	1	1	1	0	1	1	1	1	1	1	1	1	4.31009e-09	4.34463e-07	1.61943e-08	0.00102093	0.0481184	1.3143e-09	7.06792e-10	4.31009e-09	1	1	1	1	1	1	1	1	1	1	1	1	1	1	1	1
chr10:116730126-116734144	+	TRUB1	NM_139169	TruB_pseudouridine_synthase_family_member_1_	hsa_circ_0020092	none	1	0.000939788	1	1	1	1	1	1	1	1	2.31997e-08	1	1	1	1	1	1	1	1	3.89004e-06	9.40843e-05	8.81974e-06	0.0263391	0.378922	2.78625e-06	6.33434e-07	6.56286e-06	1	1	1	1	1	1	1	1	1	1	1	1	1	1	1	1
chr10:116879948-116889297	-	ATRNL1	NM_001276282	attractin_like_1_	hsa_circ_0020093	none	1	6.36863e-08	1	1	1	1	1	1	1	1	0	1	1	1	1	1	1	1	1	0	5.66071e-09	5.00746e-11	7.26939e-05	0.010998	0	0	0	1	1	1	1	1	1	1	1	1	1	1	1	1	1	1	1
chr10:116879948-116925405	-	ATRNL1	NM_001276282	attractin_like_1_	hsa_circ_0020094	none	1	4.00384e-07	1	1	1	0.999991	1	1	0.999801	1	0	1	1	1	0.999996	1	1	0.999263	1	1.45594e-10	7.88748e-08	4.32628e-09	0.00176816	0.0340709	2.87167e-10	4.72788e-10	7.31497e-11	1	1	0.999975	1	0.999999	0.998258	1	1	0.999999	1	1	0.999959	1	1	1	1
chr10:116879948-116931050	-	ATRNL1	NM_001276282	attractin_like_1_	unknown	none	1	9.84192e-08	1	1	1	1	1	1	1	1	0	1	1	1	1	1	1	1	1	0	1.00439e-08	1.07476e-10	0.00011262	0.0120249	0	0	0	1	1	1	1	1	1	1	1	1	1	1	1	1	1	1	1
chr10:117221450-117228839	-	ATRNL1	NM_207303	attractin_like_1_	unknown	none	1	3.86134e-06	1	1	1	1	1	1	1	1	0	1	1	1	1	1	1	1	1	5.08269e-09	5.09795e-07	2.11847e-08	0.00109443	0.052433	1.76049e-09	3.18121e-10	4.16161e-09	1	1	1	1	1	1	1	1	1	1	1	1	1	1	1	1
chr10:117221450-117278834	-	ATRNL1	NM_207303	attractin_like_1_	hsa_circ_0020097	none	1	8.34124e-08	1	1	1	1	1	1	1	1	0	1	1	1	1	1	1	1	1	0	6.83496e-09	6.46403e-11	8.09775e-05	0.0110982	0	0	0	1	1	1	1	1	1	1	1	1	1	1	1	1	1	1	1
chr10:117849251-117856275	+	GFRA1	NM_145793	GDNF_family_receptor_alpha_1_	hsa_circ_0005239	ESTROGEN_RESPONSE_EARLY	0.981663	0.964906	1	1	0.999997	1	1	1	1	0.999976	1	0.902303	0.966186	0.998485	0.998172	0.999888	0.878543	0.831306	0.999499	0.854197	0.940313	0.994618	0.995615	0.999683	0.825736	0.77272	0.997576	1	0.999983	1	1	1	1	0.999843	0.999995	1	1	1	1	0.999953	1	1	0.999978
chr10:11997230-12006124	+	UPF2	NM_015542	UPF2__regulator_of_nonsense_mediated_mRNA_decay_	hsa_circ_0017709	none	1	0.947756	1	0.999979	0.99996	0.999998	0.999759	1	0.999923	1	0.328449	1	0.999998	0.999994	1	0.997799	1	0.999978	1	0.558126	0.523682	0.354687	0.907605	1	0.444894	0.185236	0.806933	1	0.999999	1	0.997869	1	0.999999	1	1	1	0.993011	1	1	0.999894	1	0.991557	1
chr10:12039670-12056183	+	UPF2	NM_015542	UPF2__regulator_of_nonsense_mediated_mRNA_decay_	hsa_circ_0000213	none	1	2.93497e-07	0.999997	1	0.999999	0.999239	1	0.99996	1	1	0	1	1	1	0.981287	1	0.962627	1	0.999964	0	5.36748e-09	0	0.00481877	0.00577811	1.2976e-09	0	1.69756e-10	1	1	0.978815	1	0.971961	1	0.999918	1	0.991714	1	0.995685	1	0.999997	0.983092	1	0.982126
chr10:120460817-120489922	+	CACUL1	NM_153810	CDK2_associated_cullin_domain_1_	hsa_circ_0002028	none	1	2.53549e-07	1	0.999999	0.999999	1	1	1	0.999999	1	0	1	1	1	1	1	1	0.991981	0.999987	0	3.19854e-09	0	0.000191131	0.02306	0	0	1.18976e-10	1	1	1	1	1	0.999555	1	1	1	1	1	0.998044	0.999989	1	1	1
chr10:120488806-120489922	-	CACUL1	NM_153810	CDK2_associated_cullin_domain_1_	hsa_circ_0020134	none	0.883509	0.135262	0.999928	0.943665	0.892766	0.999991	0.999964	0.983377	0.977056	0.878043	1.75321e-07	0.983093	1	1	0.99993	1	0.999997	0.999997	1	0.0011082	0.000242378	1.83473e-05	0.190787	0.487586	3.71582e-05	9.89035e-06	7.16201e-06	0.995463	0.984389	1	1	0.999825	0.999647	0.980013	1	0.999927	1	0.999998	0.999998	1	0.999797	1	0.999978
chr10:12070743-12071523	+	UPF2	NM_015542	UPF2__regulator_of_nonsense_mediated_mRNA_decay_	unknown	none	0.999991	0.6682	1	0.999949	0.999904	0.999854	1	0.999999	0.999998	0.999881	0.0169747	0.999998	1	1	0.987189	1	1	0.963441	1	0.21664	0.148393	0.0642547	0.999628	0.922987	0.0861913	0.544493	0.044697	0.999983	0.999959	0.998704	1	1	0.999673	0.999943	1	0.984514	1	1	0.982589	1	0.978918	1	1
chr10:12123470-12133683	-	DHTKD1	NM_018706	dehydrogenase_E1_and_transketolase_domain_containing_1_	hsa_circ_0003074	none	1	3.16421e-07	1	1	1	1	1	1	1	1	0	1	1	1	1	1	1	1	1	1.25024e-11	2.1967e-08	7.49678e-10	0.000120438	0.0140468	0	0	1.60931e-10	1	1	1	1	1	1	1	1	1	1	1	1	1	1	1	1
chr10:12123470-12136270	+	DHTKD1	NM_018706	dehydrogenase_E1_and_transketolase_domain_containing_1_	hsa_circ_0004630	none	0.99993	3.07212e-05	0.999999	0.999987	1	0.999999	1	0.999997	0.999953	1	0	1	1	0.999627	1	1	1	1	0.999909	8.23261e-09	3.38277e-07	2.39483e-07	0.000879461	0.0442571	2.09565e-09	6.51615e-11	4.1744e-08	1	0.999996	1	1	1	1	1	0.999964	1	1	1	1	0.999993	0.999998	1	0.999987
chr10:12123470-12143180	-	DHTKD1	NM_018706	dehydrogenase_E1_and_transketolase_domain_containing_1_	hsa_circ_0017728	none	1	4.98813e-06	1	1	1	1	1	1	1	1	0	1	0.999979	1	1	1	1	1	1	1.23593e-09	3.14035e-06	3.4335e-08	0.000557923	0.0342103	9.28744e-10	1.55959e-10	6.63049e-09	0.999838	0.999998	1	1	1	1	1	1	0.999995	1	0.999986	0.999996	0.999999	1	1	1
chr10:12123470-12162266	-	DHTKD1	NM_018706	dehydrogenase_E1_and_transketolase_domain_containing_1_	hsa_circ_0007813	none	0.999964	7.90269e-06	0.999994	0.999921	0.999853	0.999993	0.999999	0.999997	1	0.999944	0	1	1	1	1	1	1	1	1	7.63411e-10	3.95611e-08	9.8424e-10	0.000239701	0.0210327	2.38777e-10	0	3.24406e-10	1	1	1	1	1	1	1	1	1	1	1	0.999999	1	1	1	1
chr10:12136071-12162266	-	DHTKD1	NM_018706	dehydrogenase_E1_and_transketolase_domain_containing_1_	hsa_circ_0008826	none	0.999985	1.92548e-06	0.999873	1	0.999749	1	0.999997	0.999992	0.99886	0.999693	0	1	1	1	1	1	1	0.999988	1	0	3.2938e-08	5.44322e-11	0.000258602	0.00938613	0	0	0	1	1	1	1	1	1	1	1	1	1	1	0.999995	1	1	1	1
chr10:12159671-12162266	-	DHTKD1	NM_018706	dehydrogenase_E1_and_transketolase_domain_containing_1_	unknown	none	1	0.00366111	1	1	0.999999	1	1	0.999997	1	1	8.15704e-07	0.999999	0.999999	0.999995	1	1	0.999792	1	0.999999	1.26482e-05	0.000222896	2.26957e-05	0.0343069	0.300178	0.000318922	2.32692e-05	1.38557e-05	1	1	1	1	0.997063	0.999926	1	1	1	1	0.998139	0.999939	1	1	1	0.995724
chr10:12160747-12162266	-	DHTKD1	NM_018706	dehydrogenase_E1_and_transketolase_domain_containing_1_	hsa_circ_0000214	none	0.999974	0.00580989	1	1	1	1	1	0.999943	0.999791	1	6.12547e-05	0.999978	0.999942	0.999999	0.999998	1	1	1	0.999973	0.000234643	0.0018319	0.000813871	0.0999257	0.484078	0.00133215	0.000786413	0.000225381	1	1	1	1	0.99995	0.99973	1	1	1	1	0.999887	0.999576	1	1	1	0.999997
chr10:121685547-121693299	-	SEC23IP	NM_007190	SEC23_interacting_protein_	hsa_circ_0020203	none	1	0.0277499	1	0.999989	0.999991	1	0.999976	0.999941	1	0.997226	0.000137597	1	0.999994	0.999994	1	0.99999	0.9999	1	0.989918	0.00503937	0.0688189	0.020408	0.233335	0.950753	0.0121885	0.00086037	0.0660082	1	1	1	0.999998	0.999999	1	0.999322	1	0.999999	1	1	0.999999	0.999998	0.999999	1	1
chr10:122273422-122280607	-	PLPP4	NM_001030059	phospholipid_phosphatase_4_	hsa_circ_0008896	none	1	0.152748	1	1	1	1	1	1	0.999177	1	0.00381448	1	1	1	1	1	1	0.993697	1	0.0156357	0.0700394	0.0244854	0.661238	0.908895	0.0104294	0.162833	0.0156357	1	1	1	1	1	0.989268	1	1	1	1	1	0.996676	1	1	1	1
chr10:123629520-123683844	-	ATE1	NM_001001976	arginyltransferase_1_	hsa_circ_0020249	none	0.999999	0.000364914	0.999993	1	1	1	1	1	1	1	1.46582e-09	1	1	1	1	0.999998	0.999999	0.999622	0.999989	1.70496e-07	3.33299e-05	9.37793e-07	0.00593685	0.339647	6.85725e-07	5.00667e-07	2.59994e-06	1	1	1	0.999993	0.999986	0.999258	0.999943	1	1	1	1	1	1	1	0.999998	0.999999
chr10:123670420-123683844	-	ATE1	NM_001001976	arginyltransferase_1_	hsa_circ_0003419	none	1	0.000169333	1	1	1	1	1	1	0.999745	1	4.22746e-09	1	1	1	1	1	1	0.992659	1	2.04836e-06	3.26754e-05	4.63156e-06	0.012199	0.181171	6.85663e-07	4.15691e-06	8.27412e-07	1	1	1	1	1	0.999837	1	1	1	1	1	0.999486	1	1	1	1
chr10:126370175-126370948	+	FAM53B	NM_014661	family_with_sequence_similarity_53_member_B_	hsa_circ_0000267	none	0.999938	0	0.999999	0.99981	0.998385	0.999936	0.999996	0.999992	0.999999	0.999992	0	1	1	0.999995	1	1	1	1	1	0	0	0	0	8.33578e-07	0	0	0	0.999999	0.999927	0.999999	1	1	1	1	1	1	1	1	0.999996	1	1	1	0.999987
chr10:126370175-126384781	-	FAM53B	NM_014661	family_with_sequence_similarity_53_member_B_	hsa_circ_0003570	none	1	1.50301e-05	1	1	1	1	1	0.999996	1	1	5.06981e-10	0.999998	1	0.999999	1	1	1	0.999995	0.999998	3.01362e-08	2.16129e-06	1.02407e-07	0.00262132	0.0808977	1.42148e-07	1.64944e-09	3.01362e-08	1	1	1	1	0.999969	1	1	1	1	1	0.999992	1	1	1	1	0.999978
chr10:128768965-128788867	-	DOCK1	NM_001380	dedicator_of_cytokinesis_1_	hsa_circ_0007142	none	0.91164	0.918697	0.778021	0.769432	0.690138	0.996111	0.990667	0.634452	0.766667	0.899604	0.00139054	0.99995	0.999684	0.999076	1	1	0.998116	0.999973	1	0.00249041	0.00920862	0.00196641	0.493118	0.653779	0.000582022	0.000851845	0.00768762	1	1	1	1	1	1	1	1	0.999996	1	1	1	0.999994	0.999995	1	1
chr10:128768965-128798571	-	DOCK1	NM_001380	dedicator_of_cytokinesis_1_	hsa_circ_0002669	none	0.948119	0.0141859	0.930324	0.655976	0.560372	0.90035	0.981203	0.778243	0.897593	0.952207	2.78801e-09	1	0.990162	0.975785	0.99958	0.999977	0.999651	1	1	2.08291e-07	3.40437e-07	1.22367e-08	0.000882809	0.0443518	1.22773e-08	1.24776e-08	3.33944e-07	0.999374	0.998565	0.999967	0.999998	0.999999	1	1	1	1	1	0.999995	0.999253	0.998406	1	1	0.999988
chr10:131665404-131676113	-	EBF3	NM_001005463	early_B_cell_factor_3_	unknown	none	0.989341	1	0.993701	0.960548	0.938766	0.993889	0.999265	0.986163	0.976115	0.971346	0.694265	1	0.999981	0.99994	1	1	1	1	0.999999	0.855734	0.715672	0.563513	0.961528	0.996147	0.757207	0.639957	0.674348	0.999996	0.99999	1	1	1	1	1	1	1	1	1	1	1	1	1	0.999999
chr10:131964770-131969900	-	GLRX3	NM_006541	glutaredoxin_3_	hsa_circ_0020506	none	1	7.09519e-08	1	1	1	1	1	1	0.999943	1	0	1	1	0.999999	1	1	1	0.999995	0.999999	3.90818e-11	1.70297e-08	3.7696e-11	7.24329e-05	0.0103838	0	0	0	1	1	1	1	1	0.999999	1	1	1	1	1	0.999999	1	1	1	0.999999
chr10:13322975-13337606	+	PHYH	NM_001037537	phytanoyl-CoA_2-hydroxylase_	unknown	OXIDATIVE_PHOSPHORYLATION	0.875997	0.835116	0.892003	0.937305	0.905516	0.999995	0.998641	0.984605	0.859594	0.892003	0.000281761	1	1	1	0.816874	1	0.999994	1	1	0.00303103	0.0208113	0.00535789	0.999537	0.741521	0.0126301	0.000758132	0.00303103	1	1	0.822511	1	0.999981	1	1	1	0.867971	1	0.999995	1	1	0.834743	1	0.999986
chr10:13701322-13705509	+	FRMD4A	NM_018027	FERM_domain_containing_4A_	hsa_circ_0004281	none	0.85049	0.804303	0.547973	0.911595	0.947237	0.908589	0.999999	0.978971	0.799722	0.547973	0.000147498	0.998019	1	1	0.999986	0.999993	0.999993	1	0.998019	0.000136307	0.0124715	0.00768608	0.102311	0.947631	0.0079523	0.000306715	0.000136307	0.999982	0.998597	1	0.998944	0.97969	0.99992	1	1	1	0.999982	0.999987	1	0.999982	0.999972	0.999998	1
chr10:13705452-13717044	+	FRMD4A	NM_018027	FERM_domain_containing_4A_	hsa_circ_0004373	none	1	1.47094e-05	1	1	1	1	1	1	1	1	4.73636e-10	0.999998	1	0.999999	1	1	1	1	0.999998	2.92704e-08	2.10989e-06	9.96064e-08	0.00258495	0.0802874	3.03316e-08	7.04558e-09	2.92704e-08	1	1	1	1	1	1	1	1	1	1	1	1	1	1	1	1
chr10:14938844-14939516	-	SUV39H2	NM_001193424	suppressor_of_variegation_3-9_homolog_2_	hsa_circ_0006780	none	1	1.54928e-05	1	1	1	1	1	1	1	0.999999	0	1	1	1	1	1	1	0.999999	1	6.68284e-09	3.80645e-07	1.74815e-08	0.000943608	0.0460416	1.0507e-08	2.02863e-09	3.66742e-09	1	1	1	1	1	0.999999	1	1	1	1	0.999999	0.999996	1	1	1	0.999999
chr10:15317853-15326104	+	FAM171A1	NM_001010924	family_with_sequence_similarity_171_member_A1_	unknown	none	0.99995	0.000660985	0.999979	0.999991	0.999983	0.999999	1	0.999975	0.999967	0.999979	1.06573e-09	1	1	1	1	1	1	1	1	2.82332e-07	1.36003e-05	8.59325e-07	0.0074923	0.141194	1.06118e-07	2.05201e-08	2.82332e-07	1	1	1	1	1	1	1	1	1	1	1	1	1	1	1	1
chr10:15858833-15889942	-	MINDY3	NM_024948	MINDY_lysine_48_deubiquitinase_3_	hsa_circ_0000219	none	1	1.19473e-08	1	1	1	1	1	1	1	1	0	1	0.999999	0.999997	1	1	0.999996	1	1	0	5.6353e-11	0	1.28804e-05	0.00172786	0	0	0	1	0.999996	1	1	0.999995	1	1	0.999874	1	1	0.999836	0.999996	0.999986	1	0.999996	1
chr10:15863654-15885271	+	MINDY3	NM_024948	MINDY_lysine_48_deubiquitinase_3_	hsa_circ_0008178	none	1	6.68342e-07	1	1	1	1	1	1	1	1	0	1	1	1	1	1	1	1	1	2.59704e-10	1.00619e-07	3.40477e-10	0.000144756	0.0310706	1.1457e-10	0	1.3227e-11	1	1	1	1	1	1	1	0.999999	1	1	1	1	0.999999	1	1	0.999999
chr10:15863654-15889942	-	MINDY3	NM_024948	MINDY_lysine_48_deubiquitinase_3_	hsa_circ_0000220	none	0.988103	0.000106948	0.98953	0.994863	1	0.99866	0.999858	0.999983	0.999901	0.999992	0	1	1	0.990449	1	1	0.999591	0.999876	0.999505	7.29205e-10	1.05723e-07	4.07387e-07	0.000318889	0.0248189	7.89552e-09	6.61605e-10	2.80311e-08	1	0.992957	1	1	0.999622	0.999873	0.999535	0.997396	1	1	0.999892	0.999968	0.999857	0.999531	0.999965	1
chr10:15875628-15889942	+	MINDY3	NM_024948	MINDY_lysine_48_deubiquitinase_3_	hsa_circ_0006665	none	1	4.0881e-09	1	1	0.999916	1	1	1	1	0.999999	0	1	0.999966	0.970619	1	1	0.999955	0.999999	1	0	5.3093e-10	4.59313e-11	3.67519e-06	0.00263572	0	0	0	0.999996	0.992829	1	1	0.999997	1	1	0.999992	1	1	1	1	0.999932	0.999687	0.999998	0.99986
chr10:17199439-17210916	+	TRDMT1	NM_004412	tRNA_aspartic_acid_methyltransferase_1_	unknown	none	1	0.000123431	1	1	1	1	1	1	1	1	1.25653e-09	1	1	1	1	1	0.999998	1	1	3.82032e-07	2.45681e-05	9.4214e-07	0.00755219	0.141777	6.25971e-07	6.30748e-08	5.78435e-07	1	1	1	1	1	1	1	1	1	1	1	1	1	1	1	1
chr10:17746429-17747740	+	STAM	NM_003473	signal_transducing_adaptor_molecule_	hsa_circ_0008311	PROTEIN_SECRETION	0.999957	7.31779e-10	0.997996	0.998187	0.998769	0.999959	1	0.999998	1	0.999574	0	0.999985	0.999983	0.999996	1	1	1	0.999995	1	0	0	0	2.0439e-07	0.00124843	0	0	0	1	1	1	0.999995	0.999916	0.998378	1	1	1	0.999991	0.999915	0.998878	1	1	0.999997	0.999966
chr10:18816516-18825125	-	CACNB2	NM_201593	calcium_voltage-gated_channel_auxiliary_subunit_beta_2_	unknown	none	1	0.00305412	1	0.999791	0.983763	1	0.999995	1	0.999767	1	7.34292e-07	1	0.997836	0.869043	1	0.999989	1	0.993203	1	4.99893e-05	0.0159427	0.0230769	0.0692785	0.746621	4.0097e-05	0.000308942	4.99893e-05	0.999123	0.939987	1	0.999991	1	0.998301	1	0.999995	0.999972	1	0.99967	1	0.999123	0.997636	1	0.958125
chr10:18874877-18905222	-	NSUN6	NM_182543	NOP2/Sun_RNA_methyltransferase_family_member_6_	unknown	none	1	2.9199e-09	0.999985	1	1	1	1	1	1	1	0	0.999996	0.999891	0.999671	0.999997	1	0.999952	1	0.999981	0	0	0	2.64017e-06	0.00135369	0	0	0	0.997523	0.994583	0.999856	0.999991	0.997814	0.999966	0.998707	1	1	1	1	0.999992	1	1	1	1
chr10:20436712-20466338	-	PLXDC2	NM_032812	plexin_domain_containing_2_	hsa_circ_0000224	none	0.992904	0.916131	1	1	1	1	1	1	1	1	0.999669	0.955239	0.986228	0.966979	0.999379	0.999965	0.995166	0.985371	0.955239	0.719251	0.866867	0.766027	0.987342	0.998955	0.887744	0.805115	0.719251	1	1	1	1	1	1	1	1	1	1	1	1	1	1	1	1
chr10:22002700-22016857	-	MLLT10	NM_004641	MLLT10__histone_lysine_methyltransferase_DOT1L_cofactor_	hsa_circ_0007084	SPERMATOGENESIS	0.178809	0.999426	0.290732	0.422959	0.323093	0.771494	0.944386	0.532151	0.511137	0.290732	6.94516e-05	1	1	1	1	1	0.999914	0.999716	1	0.00166743	0.0132527	0.00307182	0.250549	0.693196	0.00724669	0.00403771	0.00166743	1	1	1	1	0.999979	0.99994	1	1	1	1	0.999994	0.999985	1	1	1	0.999985
chr10:22171210-22209892	+	DNAJC1	NM_022365	DnaJ_heat_shock_protein_family_(Hsp40)_member_C1_	hsa_circ_0002618	ESTROGEN_RESPONSE_LATE	0.955859	0.00033905	0.999993	0.999168	0.999357	0.998413	1	0.999906	0.999906	0.992189	0	0.992171	0.999998	0.999957	1	0.999999	0.997934	0.152969	1	1.47541e-07	1.20245e-06	8.17387e-08	0.000693094	0.0996893	2.37686e-08	7.73714e-06	5.34846e-09	0.999997	0.999999	0.999957	1	1	0.936241	0.999735	1	1	1	1	0.835128	1	1	1	1
chr10:22193450-22209892	+	DNAJC1	NM_022365	DnaJ_heat_shock_protein_family_(Hsp40)_member_C1_	hsa_circ_0004306	ESTROGEN_RESPONSE_LATE	1	0.000110659	0.999999	1	0.999999	1	1	1	0.999999	1	4.38623e-10	1	1	1	1	1	1	0.998502	1	5.47928e-08	3.53916e-06	1.8084e-07	0.00348569	0.145008	7.23653e-08	3.13729e-07	1.75057e-07	1	1	1	1	1	0.99645	1	1	1	1	1	0.998977	1	1	1	1
chr10:22193450-22218070	+	DNAJC1	NM_022365	DnaJ_heat_shock_protein_family_(Hsp40)_member_C1_	unknown	ESTROGEN_RESPONSE_LATE	1	1.71684e-08	1	1	1	1	0.99998	1	0.999612	1	0	1	1	1	1	0.999999	1	0.999894	0.999998	0	1.14645e-09	5.01932e-13	2.70755e-05	0.0335279	0	0	0	1	1	1	0.999998	1	0.999929	1	1	1	0.999975	1	0.999225	1	1	0.999998	1
chr10:225933-267296	+	ZMYND11	NM_006624	zinc_finger_MYND-type_containing_11_	hsa_circ_0008225	none	0.999564	5.78303e-05	0.999972	0.999947	1	0.999999	0.999999	0.999989	0.99995	1	0	1	1	0.999994	1	1	1	1	0.996036	7.87786e-09	4.53088e-07	9.50215e-08	0.00146328	0.0451815	3.68688e-09	2.96972e-10	1.92288e-07	1	1	1	1	1	1	0.999806	1	1	1	1	1	0.999756	1	1	1
chr10:225933-295028	-	ZMYND11	NM_006624	zinc_finger_MYND-type_containing_11_	unknown	none	1	0.000194577	1	1	0.999933	0.999997	1	1	1	0.999976	1.03229e-09	1	1	0.999982	1	1	1	1	0.999997	2.07064e-07	1.08448e-05	1.01105e-07	0.00260448	0.0806156	5.74732e-08	1.1064e-08	4.6604e-08	1	0.999999	1	1	1	1	1	1	1	1	1	1	1	1	1	1
chr10:22880557-22898646	+	PIP4K2A	NM_005028	phosphatidylinositol-5-phosphate_4-kinase_type_2_alpha_	hsa_circ_0003583	none	0.952868	0.994947	0.974569	0.99999	0.999394	0.264297	0.999814	0.999651	0.997874	0.996118	0.0292075	1	0.555258	0.999937	0.00605328	1	0.999421	0.999941	0.999999	0.130444	0.999995	0.480412	0.514023	0.967603	0.436642	0.242225	0.281109	0.701639	0.999982	0.0117039	1	0.999853	0.999988	1	0.944033	0.443603	0.995141	0.948391	0.87981	0.865446	0.0377676	1	1
chr10:24918924-24924032	+	ARHGAP21	NM_020824	Rho_GTPase_activating_protein_21_	unknown	none	1	6.46197e-07	1	1	1	1	1	1	1	1	0	1	1	1	1	1	1	1	1	3.54612e-11	1.92436e-08	3.89915e-10	0.00020736	0.0162239	0	0	2.50913e-11	1	1	1	1	1	1	1	1	1	1	1	1	1	1	1	1
chr10:25226112-25231365	+	PRTFDC1	NM_020200	phosphoribosyl_transferase_domain_containing_1_	hsa_circ_0017995	none	1	0.00544683	0.999967	0.999996	0.999998	1	1	1	0.999999	0.999995	1.72844e-06	0.999571	0.999976	0.999984	0.999998	0.999999	1	0.99987	0.999932	5.89784e-06	0.000220124	3.18684e-05	0.230143	0.24939	2.15829e-05	0.000160954	1.00274e-05	1	1	0.999112	1	0.999993	0.973794	1	1	0.999715	1	1	0.995364	1	0.999785	1	1
chr10:25684839-25701402	-	GPR158	NM_020752	G_protein-coupled_receptor_158_	unknown	none	0.993399	0.192617	0.999997	1	1	1	1	0.979993	0.999884	1	0.238831	0.999659	0.987145	0.969006	0.999427	0.999968	1	0.999985	0.984237	0.137828	0.114019	0.0456683	0.587495	0.903108	0.663022	0.137436	0.049028	0.999995	0.999987	1	1	0.99692	1	0.999999	1	1	1	0.966316	0.999763	1	1	1	0.934781
chr10:27301810-27303640	+	ANKRD26	NM_001256053	ankyrin_repeat_domain_26_	hsa_circ_0018007	none	0.993701	0.0282804	0.999746	0.993708	0.989378	0.999241	1	0.999993	0.997539	0.987347	1.1421e-07	1	1	1	1	0.999987	0.999792	1	1	4.03865e-05	0.000120184	1.09611e-05	0.0247344	0.646895	6.81706e-05	1.94531e-06	4.14279e-06	0.999996	0.999989	1	1	1	1	0.999985	1	1	0.999952	0.999688	1	1	1	0.99994	0.999239
chr10:27311486-27337908	-	ANKRD26	NM_001256053	ankyrin_repeat_domain_26_	unknown	none	1	0.168491	1	1	1	0.447091	1	0.999996	0.999995	0.999918	0.00316134	1	0.999999	0.999998	0.255276	1	0.999787	0.999631	0.998887	0.02731	0.2491	0.0125217	0.999995	0.760157	0.00233756	0.000997826	0.202995	0.999999	0.999999	0.324987	1	0.999952	0.999928	0.999661	0.9998	0.577909	0.999996	0.998096	0.997484	1	0.221217	1	1
chr10:27328893-27332496	+	ANKRD26	NM_001256053	ankyrin_repeat_domain_26_	unknown	none	0.982463	0.170389	1	0.995662	0.992584	0.995147	0.99995	0.989752	0.999278	0.998903	3.83655e-06	0.984561	1	1	0.625173	1	1	0.999989	1	0.00867236	0.0024054	0.000386209	0.995101	0.511478	9.28675e-05	0.000183186	0.000612649	0.998243	0.996107	0.966853	0.999994	0.99357	0.999863	0.999745	1	0.761463	1	1	0.999999	1	0.712385	1	1
chr10:27356085-27375538	+	ANKRD26	NM_001256053	ankyrin_repeat_domain_26_	hsa_circ_0018016	none	0.999989	0.0290922	1	1	0.999996	1	1	1	1	0.999995	3.05564e-06	1	1	1	1	1	0.999997	0.99233	1	0.000333495	0.00625299	0.000327224	0.106688	0.497532	0.000375287	0.00103437	0.000152205	1	1	1	1	1	0.999801	1	1	1	1	1	0.999996	1	1	1	0.999999
chr10:27356085-27381441	-	ANKRD26	NM_001256053	ankyrin_repeat_domain_26_	unknown	none	1	0.0566599	1	0.999978	0.999894	0.996925	0.717151	0.941074	0.999995	0.999982	0.0014851	0.999996	1	0.999996	0.998957	0.735391	0.889779	1	1	0.00411246	0.153007	0.0822589	0.942832	1	0.402901	0.00956229	0.0369943	0.999899	0.999413	0.993619	0.649818	0.805468	0.999957	0.99988	1	0.999977	0.875384	0.998433	1	1	0.999985	0.873855	0.998165
chr10:27403449-27410377	-	YME1L1	NM_001253866	YME1_like_1_ATPase_	unknown	none	1	0.0210636	1	0.999997	0.999994	1	1	1	1	1	9.46448e-06	1	1	0.999999	1	1	1	1	1	0.000358558	0.00127172	0.000179742	0.0835101	0.448492	0.000107972	0.000180901	0.000240603	1	1	1	1	1	1	1	1	1	1	1	0.999977	1	1	1	1
chr10:27406504-27410377	+	YME1L1	NM_001253866	YME1_like_1_ATPase_	hsa_circ_0006534	none	1	1.46637e-05	0.999992	1	1	0.999997	1	1	0.999987	0.999992	0	1	1	1	0.999422	1	0.997629	1	1	1.69374e-09	6.69017e-07	1.85589e-08	0.0132341	0.0372694	5.83715e-08	0	1.69374e-09	1	1	0.998548	1	0.99542	1	1	1	0.999904	1	0.999949	1	1	0.999728	1	0.999637
chr10:27420787-27425314	+	YME1L1	NM_001253866	YME1_like_1_ATPase_	hsa_circ_0005125	none	0.993954	0.245702	0.995039	0.999999	0.995882	0.999999	0.999975	0.994239	0.999717	0.99875	2.79614e-05	1	0.999948	1	0.976561	1	1	0.999999	1	0.000612822	0.0431485	0.00120665	0.89995	0.610479	0.000334962	0.000687686	0.00128619	0.999941	1	0.978324	1	1	0.999998	1	0.999954	0.999612	1	0.999928	1	0.999997	0.980403	1	1
chr10:27431315-27434519	-	YME1L1	NM_001253866	YME1_like_1_ATPase_	hsa_circ_0005633	none	0.999126	3.21034e-08	0.999778	0.999975	0.999956	1	1	1	1	0.999158	0	1	1	1	1	1	0.991148	0.992173	1	0	4.12891e-11	0	1.04169e-05	0.00436696	0	0	0	1	1	1	1	0.998489	0.998911	1	1	1	1	0.99988	0.999933	1	1	1	0.99972
chr10:27453992-27454468	-	MASTL	NM_001172303	microtubule_associated_serine/threonine_kinase_like_	hsa_circ_0000225	none	0.894716	0.0455694	0.839714	0.994888	0.901624	0.981769	0.9975	0.968263	0.982475	0.926063	1.30774e-08	0.999999	0.999999	1	1	1	1	0.999995	1	4.79358e-07	0.000273449	2.50516e-06	0.00953883	0.159883	2.07323e-06	1.12226e-06	1.59027e-06	0.999919	1	1	1	0.999982	0.999659	1	0.999991	0.999998	1	1	1	0.999999	1	1	0.999999
chr10:27821435-27822923	+	RAB18	NM_001256410	RAB18__member_RAS_oncogene_family_	hsa_circ_0000226	none	0.866816	0.000610533	0.992839	0.999254	0.983899	0.997926	0.999916	0.999777	1	0.950062	0	0.999932	0.999675	0.999999	1	1	0.983331	0.671632	1	1.3737e-08	2.59137e-06	2.17552e-08	0.000954704	0.0571702	4.02703e-08	1.27972e-07	2.03409e-09	1	1	1	1	0.999995	0.990568	0.999999	1	1	1	1	0.999624	0.999978	1	1	0.999918
chr10:28872327-28884970	+	unkn	NR_024557	NaN	hsa_circ_0007503	none	1	0.887556	0.987495	1	1	1	0.999228	0.996675	0.83525	0.999998	0.74229	0.987017	0.999999	0.999997	1	0.999831	0.998029	0.643171	1	0.999993	0.826471	0.707689	0.98163	1	0.999503	1	0.934689	0.9789	0.958907	0.998369	1	1	0.999902	0.998342	1	1	0.999079	0.993962	0.7583	0.999997	1	0.998865	0.986861
chr10:31661946-31676195	+	ZEB1	NM_001174093	zinc_finger_E-box_binding_homeobox_1_	hsa_circ_0000228	COMPLEMENT	0.987918	0.998811	0.760798	0.649305	0.731596	1	0.996434	0.886455	0.999984	0.643246	0.137123	0.987425	0.946523	0.979993	0.998872	0.999997	0.999479	0.999006	0.947081	0.029265	0.0368433	0.0312824	0.999899	0.914798	0.0603938	0.716757	0.0140898	0.999999	1	0.940865	1	1	0.804574	1	1	0.875708	1	0.999747	0.70127	1	0.926507	1	0.999996
chr10:31661946-31750166	-	ZEB1	NM_001174093	zinc_finger_E-box_binding_homeobox_1_	hsa_circ_0000230	COMPLEMENT	1	0.718443	0.90203	0.892159	0.968639	1	0.949373	0.969648	1	0.898581	0.182081	0.486823	0.5808	0.754124	1	0.906916	0.709001	0.999965	0.477998	0.0014059	0.00612279	0.00680276	0.946198	0.303354	0.0031772	0.0922572	0.0013458	1	1	0.976982	0.999966	1	0.874357	1	0.999998	0.96783	0.999996	0.999989	0.884243	1	0.993301	0.999793	1
chr10:31676052-31750166	-	ZEB1	NM_001174093	zinc_finger_E-box_binding_homeobox_1_	hsa_circ_0018087	COMPLEMENT	0.998944	1	0.912607	0.950314	0.966341	0.991966	0.999005	0.9887	1	0.967063	0.954281	0.992387	0.998038	0.999461	0.999932	0.999997	0.999991	0.993919	0.999537	0.552992	0.754989	0.762145	0.969443	0.997077	0.8588	1	0.743991	1	1	1	1	0.999984	0.74432	1	1	1	1	0.999996	0.878557	1	1	1	1
chr10:31749965-31750166	-	ZEB1	NM_001174093	zinc_finger_E-box_binding_homeobox_1_	hsa_circ_0002140	COMPLEMENT	0.999662	0.999283	0.977557	0.981308	0.939678	0.997239	0.9949	0.885962	0.997415	0.754611	0.465373	0.999325	0.999478	0.992183	0.999981	0.99978	0.966258	1	0.852446	0.244764	0.402603	0.166316	0.851172	0.907754	0.0708757	0.3856	0.0334773	1	1	1	1	0.999998	0.999996	0.999569	1	1	1	1	0.999992	0.999965	1	1	1
chr10:31749965-31791437	-	ZEB1	NM_001174093	zinc_finger_E-box_binding_homeobox_1_	hsa_circ_0004907	COMPLEMENT	1	0.0999861	0.999986	0.999032	0.9995	0.999999	0.999991	1	0.999983	0.999907	0.000782815	0.999678	0.991519	0.992841	0.999994	0.999981	1	0.9994	0.99814	0.000994637	0.0020537	0.000566094	0.744692	0.495493	0.00695123	0.000226879	0.000569105	0.999998	1	0.998835	1	0.999856	1	1	1	0.991333	1	0.995117	0.999996	1	0.993806	1	0.996487
chr10:3201105-3202522	+	PITRM1	NM_001242307	pitrilysin_metallopeptidase_1_	hsa_circ_0017510	none	1	1.3468e-06	0.999996	0.999996	0.999906	1	1	1	0.999998	0.999883	0	1	1	0.999967	0.999977	1	1	1	0.99995	8.64597e-12	1.34042e-08	4.85985e-11	0.00186066	0.0106849	4.75582e-11	0	0	1	1	0.999811	1	1	1	1	1	0.999822	1	1	1	1	0.99898	1	0.999959
chr10:32197099-32199491	+	ARHGAP12	NM_001270699	Rho_GTPase_activating_protein_12_	hsa_circ_0000231	none	0.998077	0	0.998911	0.99207	0.994984	0.999865	0.999647	0.998382	0.999948	0.998208	0	1	0.999998	1	1	1	1	0.999999	1	0	0	0	2.36975e-08	2.4745e-05	0	0	0	1	1	1	1	1	1	1	1	1	1	1	0.999816	1	1	1	1
chr10:32306070-32308887	-	KIF5B	NM_004521	kinesin_family_member_5B_	hsa_circ_0007664	G2M_CHECKPOINT	0.999999	0.111776	0.999955	0.999873	0.999766	0.999988	1	0.999994	1	0.999958	0.000138936	1	0.999996	0.999987	1	0.999998	1	0.999979	1	0.000883809	0.00499759	0.000934366	0.161261	0.928051	0.000914751	0.00404328	0.000906495	1	1	1	0.999977	1	0.999394	1	1	1	0.999943	1	0.999052	1	1	0.999929	1
chr10:32308785-32310215	+	KIF5B	NM_004521	kinesin_family_member_5B_	hsa_circ_0006408	G2M_CHECKPOINT	0.961869	6.93861e-06	0.956354	0.999998	0.928835	0.966314	1	0.968114	0.969901	0.939417	0	1	0.998133	0.999999	0.999987	0.999997	1	1	1	0	9.8502e-08	0	5.83556e-06	0.0282259	0	0	0	0.996721	1	0.999999	0.999989	1	1	1	0.991384	0.994945	1	0.998306	0.998637	0.993947	1	0.999958	1
chr10:32309949-32310215	+	KIF5B	NM_004521	kinesin_family_member_5B_	unknown	G2M_CHECKPOINT	1	0.310515	0.999998	0.999999	1	0.999879	1	1	0.999967	1	0.0518419	1	1	0.999998	0.99999	1	1	1	1	0.259517	0.469489	0.0987491	0.984062	0.944973	0.162944	0.221896	0.18706	1	0.999989	0.999999	1	1	1	1	0.999998	0.999999	1	1	1	1	0.999757	1	0.999999
chr10:32323617-32326535	+	KIF5B	NM_004521	kinesin_family_member_5B_	unknown	G2M_CHECKPOINT	1	4.83612e-06	1	1	1	1	1	1	1	1	7.44571e-12	0.999998	1	0.999999	1	1	0.999997	0.999995	1	6.53016e-09	6.1134e-07	2.39732e-08	0.00125034	0.0538781	2.05377e-09	2.40954e-10	3.37479e-08	1	1	1	1	1	1	1	1	1	1	1	1	1	1	1	1
chr10:32740519-32762951	-	CCDC7	NM_001026383	coiled-coil_domain_containing_7_	unknown	none	0.99999	4.72174e-07	0.998453	0.999969	1	0.999996	1	1	1	0.999879	0	0.999954	1	0.999444	1	1	0.996583	0.999888	1	0	2.19324e-09	2.34703e-09	3.82057e-05	0.0112394	2.02544e-10	0	0	1	0.984182	1	1	0.957672	0.990459	1	0.99949	1	1	0.99812	0.99988	1	0.999964	1	1
chr10:32759991-32762951	-	CCDC7	NM_001026383	coiled-coil_domain_containing_7_	hsa_circ_0002351	none	0.317724	0.999999	0.166311	0.4175	0.0883236	0.480292	0.999995	0.259286	0.107241	0.0985253	0.00302903	0.999449	1	0.980368	0.999677	0.998668	0.999998	0.99726	0.99038	0.00264791	0.0455756	0.00103107	0.167449	0.99974	0.00550206	0.000494875	0.00091569	1	0.999999	1	0.986173	1	1	1	0.999896	0.999996	0.996529	1	1	0.999981	1	0.959657	0.999615
chr10:32832227-32873232	-	CCDC7	NM_001026383	coiled-coil_domain_containing_7_	hsa_circ_0000233	none	0.999998	1.04433e-06	1	1	0.999997	1	1	0.936161	0.545453	1	0	0.999967	1	1	0.999999	1	0.914891	0.264251	1	7.10854e-10	2.30554e-07	4.20272e-08	0.000351113	0.0348307	1.031e-06	1.15416e-05	2.7514e-09	1	0.999971	1	1	0.781706	0.209722	1	1	1	1	0.949888	0.540167	1	0.999998	1	0.985356
chr10:32854485-32873232	-	CCDC7	NM_001026383	coiled-coil_domain_containing_7_	hsa_circ_0008679	none	0.99987	6.77735e-06	1	0.999999	0.999995	1	1	0.999868	0.999936	0.998958	1.20703e-09	0.977117	0.975092	1	0.999706	0.999992	1	1	1	2.12915e-09	1.06708e-07	4.77803e-07	0.00070053	0.0433873	1.53295e-07	2.01291e-08	1.12835e-06	1	0.998334	1	1	0.985563	0.988468	0.95692	0.996647	1	1	0.98149	0.98503	0.952858	0.999961	0.999999	1
chr10:32974897-33018385	-	unkn	NM_024688	NaN	unknown	none	1	0.00281126	1	1	0.999994	1	0.995308	0.999878	1	1	1.34678e-06	1	1	0.999991	1	0.994662	0.99945	1	1	0.000124702	0.000795234	0.00100651	0.0660439	0.96712	0.000619005	1.14563e-05	0.000166792	1	1	1	0.997201	0.999973	1	1	0.999989	1	0.994482	0.999761	1	1	0.999999	0.999476	1
chr10:34558584-34573173	-	PARD3	NM_001184785	par-3_family_cell_polarity_regulator_	hsa_circ_0018168	none	0.804239	1.23152e-07	0.843209	0.684762	0.843998	0.855937	0.977706	0.986136	0.98815	0.938235	0	1	0.999896	1	0.999944	0.999999	0.999778	0.999005	1	0	0	0	5.24633e-08	0.000133285	0	0	0	0.999991	1	0.999988	1	0.999784	0.999262	1	0.999997	1	1	0.989241	0.979674	0.999507	0.999994	1	0.999718
chr10:34648074-34673182	+	PARD3	NM_001184785	par-3_family_cell_polarity_regulator_	hsa_circ_0005486	none	1	0.0318648	1	1	1	1	1	0.243868	0.579665	1	1.46836e-05	1	1	1	1	1	0.00362051	0.0289912	1	0.000783288	0.00439656	0.000734208	0.148822	0.625615	0.996663	0.72659	0.000657539	1	1	1	1	0.0327256	0.160325	1	1	1	1	0.072546	0.260582	1	1	1	0.0269036
chr10:34661425-34673182	+	PARD3	NM_001184785	par-3_family_cell_polarity_regulator_	hsa_circ_0018180	none	0.999495	0.108314	0.991581	0.995894	0.992969	0.994564	1	0.999989	1	0.991581	1.36239e-05	0.999982	0.999996	0.999988	0.809769	1	0.80489	0.962193	0.999982	7.23869e-05	0.00117059	0.000162781	0.987114	0.763722	0.0576069	0.00749243	7.23869e-05	1	1	0.688412	0.999993	0.66766	0.873891	1	1	0.755782	0.999995	0.820988	0.948203	1	0.706037	0.999994	0.713749
chr10:35321362-35333796	+	CUL2	NM_001198778	cullin_2_	hsa_circ_0018188	none	1	0.000613346	0.999966	1	0.999973	0.999999	1	1	1	1	1.2764e-08	0.999968	0.999999	0.999979	1	1	1	1	1	2.17425e-07	0.00026087	6.70486e-07	0.00664368	0.132647	2.94631e-07	9.09625e-08	8.99718e-07	0.999503	1	1	1	1	0.999999	1	0.999607	0.999985	0.999999	0.99998	0.999993	0.999991	1	1	1
chr10:35349801-35360267	-	CUL2	NM_001198778	cullin_2_	hsa_circ_0000234	none	0.999986	3.13105e-05	1	0.999275	0.999627	0.999926	1	1	0.99998	0.999983	0	0.999996	0.999993	0.999999	1	1	1	1	1	3.36795e-08	7.62022e-08	4.18772e-09	0.00035788	0.112486	4.37036e-09	1.24765e-10	3.92544e-09	0.999458	0.999736	0.999972	1	1	0.999994	0.999996	1	1	0.999986	0.999934	0.999998	0.999999	1	0.999995	0.999981
chr10:35805450-35819171	-	CCNY	NM_181698	cyclin_Y_	hsa_circ_0000235	none	1	1.22109e-11	1	1	1	1	1	1	0.999334	1	0	1	1	1	1	1	1	0.995755	1	0	0	0	6.60709e-07	0.00102492	0	0	0	1	1	1	1	1	0.999378	1	1	1	1	1	0.999607	1	1	1	1
chr10:412214-430086	+	DIP2C	NM_014974	disco_interacting_protein_2_homolog_C_	hsa_circ_0002042	none	0.9996	8.37779e-06	0.999963	0.999849	0.999721	0.999986	1	0.999994	1	0.999937	0	1	1	1	1	0.999995	1	0.999808	1	4.31262e-10	3.30399e-08	7.87564e-10	0.000214595	0.0759492	2.11534e-10	7.5707e-11	3.40202e-10	1	1	1	0.999999	1	0.999997	1	1	1	0.999995	1	0.999971	1	1	0.999994	1
chr10:43650344-43654379	+	CSGALNACT2	NM_018590	chondroitin_sulfate_N-acetylgalactosaminyltransferase_2_	hsa_circ_0000236	none	0.999932	3.4772e-06	0.999791	0.999906	0.999351	0.999898	0.999999	0.999934	1	0.999631	0	1	1	1	1	1	1	0.999996	1	0	1.45413e-08	1.02795e-10	6.78572e-05	0.0145784	0	0	0	1	1	1	1	1	0.999973	1	1	1	1	1	0.999993	1	1	1	1
chr10:43650344-43671480	+	CSGALNACT2	NM_018590	chondroitin_sulfate_N-acetylgalactosaminyltransferase_2_	unknown	none	1	7.23802e-06	0.999999	1	1	1	1	1	1	0.999977	0	0.999998	1	1	1	1	1	0.999966	0.999909	1.12555e-09	1.45629e-07	5.82387e-09	0.000911715	0.0447882	1.21513e-09	3.03489e-09	4.14415e-10	1	1	1	1	1	0.998551	1	1	1	1	1	0.999588	1	1	1	1
chr10:46121398-46122553	+	ZFAND4	NM_001128324	zinc_finger_AN1-type_containing_4_	unknown	none	0.994224	0.999999	1	0.999901	0.992684	1	0.968979	1	1	0.999975	0.574932	0.997842	1	1	0.996543	0.686126	0.951254	0.986575	0.999977	0.997818	0.975149	0.72759	1	0.985519	0.999982	0.998602	0.97433	0.999997	0.997323	0.999998	0.907984	0.999999	1	1	0.999999	0.999803	0.831433	0.999479	0.999969	1	0.994842	0.677229	0.963971
chr10:46135263-46159290	+	ZFAND4	NM_001128324	zinc_finger_AN1-type_containing_4_	unknown	none	0.995546	1.84175e-06	0.999727	0.999989	0.992711	0.998449	1	1	0.999995	0.97675	0	1	0.999998	1	1	0.999984	0.999098	0.999691	0.999995	0	1.43914e-08	0	1.52469e-05	0.0360855	0	0	0	1	0.999997	0.999999	0.999999	0.999995	1	0.999904	0.999973	0.99999	1	1	1	0.999652	1	0.99994	0.998173
chr10:4872866-4889491	+	AKR1E2	NM_001040177	aldo-keto_reductase_family_1_member_E2_	hsa_circ_0017523	none	0.976107	0.91874	0.999417	0.999753	0.999936	0.999264	0.999925	1	0.999998	0.998297	0.00547953	0.99999	0.999998	0.99981	1	1	0.980716	0.98781	1	0.135836	0.320432	0.264507	0.629437	0.918671	0.391909	0.240329	0.0978112	1	1	1	1	0.999954	0.999992	1	1	1	1	0.999989	0.999998	1	0.999999	1	0.999999
chr10:49533939-49618211	-	MAPK8	NM_001278548	mitogen-activated_protein_kinase_8_	hsa_circ_0002144	PI3K_AKT_MTOR_SIGNALING	1	0.0207947	1	1	1	1	1	1	1	1	0.000128421	1	1	1	1	1	1	1	1	0.00086586	0.015116	0.00222656	0.362923	0.639112	0.00159016	0.000558182	0.00180367	1	1	1	1	1	1	1	1	1	1	1	1	1	1	1	1
chr10:49609654-49613024	-	MAPK8	NM_001278548	mitogen-activated_protein_kinase_8_	hsa_circ_0018315	PI3K_AKT_MTOR_SIGNALING	0.78121	0.0172772	0.94775	0.835013	0.770297	0.996343	0.999846	0.994531	0.96579	0.868893	2.57171e-10	1	1	1	1	1	0.997055	0.999925	1	4.22656e-07	2.17103e-06	1.02939e-07	0.00953015	0.191936	1.55223e-06	8.01887e-08	1.14315e-07	0.999989	0.999974	1	1	0.999991	1	1	1	1	1	0.997028	0.99978	1	0.999999	1	0.993305
chr10:49609654-49618211	-	MAPK8	NM_001278548	mitogen-activated_protein_kinase_8_	hsa_circ_0002968	PI3K_AKT_MTOR_SIGNALING	1	5.52164e-07	1	1	1	1	1	1	0.999891	1	0	1	1	1	1	1	0.999964	0.980794	1	0	2.58888e-08	7.08125e-10	0.000593054	0.0184147	3.64797e-10	5.9e-10	0	1	1	0.999997	1	0.999725	0.974987	1	1	1	1	0.999998	0.998418	1	1	1	0.999997
chr10:52193235-52226692	+	SGMS1	NM_147156	sphingomyelin_synthase_1_	unknown	PROTEIN_SECRETION	1	4.77836e-05	1	1	0.999849	1	1	1	1	1	4.79025e-10	1	1	0.99789	1	1	1	0.999999	1	1.15756e-07	2.26323e-05	1.65049e-05	0.00328189	0.188648	7.04309e-08	4.66164e-08	4.82626e-08	1	0.998665	1	1	1	0.999999	1	0.999994	1	1	1	1	0.999996	0.999844	1	0.999454
chr10:52220432-52226692	+	SGMS1	NM_147156	sphingomyelin_synthase_1_	hsa_circ_0018402	PROTEIN_SECRETION	0.995094	0.686979	0.95221	0.999273	0.999254	0.996275	0.999572	0.993391	0.998411	0.95221	0.00170681	0.999893	1	1	0.999999	1	1	1	0.999893	0.00249633	0.0869499	0.0393296	0.285918	0.725987	0.00752928	0.00891373	0.00249633	0.999981	0.999878	1	1	0.999997	0.999746	1	1	1	1	1	1	0.999981	0.999998	1	1
chr10:5815804-5842668	+	GDI2	NM_001115156	GDP_dissociation_inhibitor_2_	hsa_circ_0017586	none	0.999929	3.49453e-05	0.999942	0.999608	0.999716	0.999422	1	0.999996	0.992754	0.999999	0	1	1	1	0.999997	1	1	0.999788	1	2.98386e-09	1.15504e-07	5.5131e-09	0.000197639	0.0755074	2.32451e-09	0	1.1606e-08	1	1	0.999999	1	1	0.999982	1	1	1	1	0.999999	1	0.999993	1	1	1
chr10:5827104-5842668	+	GDI2	NM_001115156	GDP_dissociation_inhibitor_2_	hsa_circ_0005379	none	0.999997	8.02486e-07	1	0.999997	0.999949	1	0.999998	0.999797	0.999785	1	0	1	1	1	1	1	0.999999	0.999999	0.99996	8.88163e-11	8.25127e-09	2.79154e-12	0.000287468	0.00675238	0	0	5.51856e-10	1	0.999996	1	1	0.999962	0.999957	1	1	1	1	1	1	0.999987	0.999999	1	1
chr10:5836847-5842668	+	GDI2	NM_001115156	GDP_dissociation_inhibitor_2_	hsa_circ_0002665	none	1	8.18778e-08	1	1	1	1	1	1	0.999957	0.999207	0	0.999989	1	1	1	1	1	0.997418	0.981777	1.15804e-10	1.66064e-09	0	0.000201004	0.00731097	0	0	3.20001e-09	0.999899	0.999988	1	1	0.999998	1	0.999947	1	0.999998	1	1	0.996974	0.984809	1	1	1
chr10:61844359-61845011	+	ANK3	NM_001149	ankyrin_3_	unknown	none	1	1.63838e-07	1	1	1	1	1	1	1	1	0	0.999997	0.999999	0.999984	1	1	0.999999	0.999967	0.999987	0	5.07834e-09	0	5.34371e-05	0.00865401	0	0	0	1	1	1	1	1	1	1	1	1	1	1	1	1	1	1	1
chr10:61844359-61848116	-	ANK3	NM_001149	ankyrin_3_	unknown	none	1	1.69844e-06	1	1	1	1	1	1	1	1	0	1	1	1	1	1	1	1	1	6.93365e-10	7.65885e-08	2.17268e-09	0.000358984	0.0265743	1.1858e-10	0	4.72725e-10	1	1	1	1	1	1	1	1	1	1	1	1	1	1	1	1
chr10:61894028-61898845	+	ANK3	NM_001149	ankyrin_3_	unknown	none	0.784245	0.999617	0.666908	0.774994	0.696777	0.945553	0.991036	0.641656	0.60158	0.666908	0.916519	0.999992	0.999998	0.999995	1	1	0.999988	0.999979	0.999992	0.824153	0.925282	0.857886	0.994149	0.999563	0.791733	0.732408	0.824153	1	1	1	1	1	1	1	1	1	1	1	1	1	1	1	1
chr10:64966354-64968995	+	unkn	NM_004241	NaN	unknown	none	0.999882	0.861739	1	1	0.999949	0.999696	0.999966	1	1	1	0.0382423	0.999998	0.998306	0.868796	1	0.996268	0.999992	0.999868	0.999975	0.336276	0.873388	0.979988	0.6132	1	0.32086	0.314145	0.417373	0.999993	0.991369	0.999972	0.999436	1	1	1	0.999992	0.998713	0.99999	0.999997	1	0.999999	0.975217	1	0.99272
chr10:65140077-65140242	+	JMJD1C	NM_032776	jumonji_domain_containing_1C_	hsa_circ_0006743	none	1	7.14848e-07	1	1	1	1	1	0.969463	0.998183	1	0	1	1	1	1	1	0.868911	0.991043	0.99984	7.43616e-10	9.52219e-08	1.51933e-08	0.00115494	0.033927	2.64021e-07	4.11199e-09	0	1	1	1	1	0.920183	0.994649	0.999992	1	1	1	0.962275	0.997955	0.999999	1	1	0.990266
chr10:65369946-65379560	+	REEP3	NM_001001330	receptor_accessory_protein_3_	hsa_circ_0007626	none	0.999984	0.000236443	0.999977	0.999995	0.999996	0.99998	0.999998	1	1	0.999857	2.05686e-10	1	1	1	1	1	0.992965	0.996872	1	6.19371e-08	4.75047e-06	3.19379e-07	0.0020659	0.0710647	2.06326e-06	2.54239e-07	3.15759e-08	1	1	1	1	0.995701	0.998157	1	1	1	1	0.999135	0.999707	1	1	1	0.998756
chr10:69714351-69726559	+	HERC4	NM_001278185	HECT_and_RLD_domain_containing_E3_ubiquitin_protein_ligase_4_	unknown	none	1	0.00215646	1	1	1	1	1	1	1	1	9.97143e-07	1	1	1	1	1	1	1	1	3.0193e-05	0.000586973	7.14762e-05	0.0566228	0.378007	1.4077e-05	1.20093e-05	3.0193e-05	1	1	1	1	1	1	1	1	1	1	1	1	1	1	1	1
chr10:69714351-69773943	+	HERC4	NM_001278185	HECT_and_RLD_domain_containing_E3_ubiquitin_protein_ligase_4_	hsa_circ_0018478	none	1	0.000100688	0.998666	1	0.999999	1	1	1	1	1	1.67621e-09	0.979244	1	0.999983	1	1	1	0.999999	1	4.22359e-05	2.78013e-05	9.18214e-06	0.00492354	0.113353	3.24426e-07	1.47136e-07	3.54195e-07	0.999082	0.999973	0.998897	0.999919	0.99762	0.9993	0.991428	1	1	1	1	1	1	0.999995	1	1
chr10:69726439-69773943	+	HERC4	NM_001278185	HECT_and_RLD_domain_containing_E3_ubiquitin_protein_ligase_4_	unknown	none	1	0.00011432	1	0.999991	0.999983	1	1	0.999999	1	1	5.11093e-10	1	0.999998	0.999994	1	1	1	1	1	7.94454e-08	1.70512e-06	7.7943e-08	0.00740289	0.0750613	1.83174e-08	2.01057e-08	6.21144e-08	1	1	1	1	1	1	1	1	1	1	1	0.999989	1	1	1	1
chr10:69748419-69773943	+	HERC4	NM_001278185	HECT_and_RLD_domain_containing_E3_ubiquitin_protein_ligase_4_	hsa_circ_0018484	none	0.999999	1.68386e-05	1	0.999998	0.999989	1	1	1	0.999989	1	0	0.999949	1	1	1	1	1	1	1	5.16819e-08	2.59339e-07	7.09899e-09	0.00148055	0.0345027	4.56051e-09	1.66064e-11	8.68004e-09	0.999959	0.999803	1	0.999999	1	0.999701	0.999999	1	1	1	1	1	1	1	1	0.999998
chr10:70123346-70123870	+	RUFY2	NR_103475	RUN_and_FYVE_domain_containing_2_	unknown	none	1	1.44107e-05	1	1	0.999996	1	1	1	1	1	5.57541e-11	1	1	0.999992	1	1	0.999999	1	1	2.84702e-08	2.06214e-06	1.14126e-06	0.00255083	0.0797109	7.7208e-08	5.83575e-09	2.84702e-08	1	0.999978	1	1	0.999997	1	1	0.999993	1	1	0.999999	1	1	1	1	1
chr10:70152894-70154208	+	RUFY2	NM_001042417	RUN_and_FYVE_domain_containing_2_	hsa_circ_0000239	none	1	4.8034e-06	1	1	1	1	1	1	1	1	0	1	1	1	0.999998	1	1	0.999994	1	3.73096e-09	2.8491e-07	1.53209e-08	0.00357803	0.0739267	1.29826e-09	8.03387e-10	3.88085e-09	1	1	0.999999	1	1	1	1	1	0.999999	1	1	1	1	1	1	1
chr10:70196767-70229920	+	DNA2	NM_001080449	DNA_replication_helicase/nuclease_2_	hsa_circ_0018524	none	1	0.00499293	1	1	1	1	1	1	1	0.999982	6.62648e-06	1	1	1	1	1	1	1	0.999994	0.000102518	0.0015384	0.00022577	0.0917354	0.466883	5.08675e-05	1.54929e-05	0.00140692	1	1	1	1	1	1	0.999881	1	1	1	1	1	0.999964	1	1	1
chr10:70218860-70229920	+	DNA2	NM_001080449	DNA_replication_helicase/nuclease_2_	hsa_circ_0009172	none	0.99979	0.0178379	0.999945	0.988716	0.880884	0.992323	0.986148	0.891095	0.90345	0.879984	3.45338e-07	1	0.999753	0.956699	0.999741	0.998488	0.960216	0.966198	0.953926	3.30153e-05	4.20032e-05	3.65067e-07	0.00693696	0.0571911	7.12775e-08	2.14197e-08	1.40012e-07	0.999843	0.978109	0.999772	0.998559	0.9824	0.986702	0.97816	0.999998	1	0.999992	1	1	0.999999	1	1	1
chr10:70227879-70229920	-	DNA2	NM_001080449	DNA_replication_helicase/nuclease_2_	hsa_circ_0006151	none	0.975298	4.73645e-07	0.952676	0.997032	0.912031	0.99941	0.999089	0.950802	0.963175	0.998713	0	1	1	0.999971	1	1	1	1	0.999999	0	2.09446e-10	0	8.60694e-06	0.00127256	0	0	0	1	1	1	1	1	1	0.999909	0.999979	1	1	1	1	1	1	1	1
chr10:70246900-70248386	+	SLC25A16	NM_152707	solute_carrier_family_25_member_16_	hsa_circ_0018529	none	1	3.59699e-08	1	1	1	1	1	1	1	1	0	1	1	1	1	1	1	0.999999	1	0	2.6718e-09	0	4.52768e-05	0.00783254	0	0	0	1	1	1	1	1	1	1	1	1	1	1	1	1	1	1	1
chr10:70246900-70253327	+	SLC25A16	NM_152707	solute_carrier_family_25_member_16_	hsa_circ_0003459	none	1	9.3789e-10	1	1	1	1	1	1	1	1	0	1	0.999999	1	1	1	1	1	1	0	0	0	1.42091e-06	0.000913893	0	0	0	1	1	1	1	1	1	1	1	1	1	1	1	0.999978	1	1	1
chr10:70246900-70266475	+	SLC25A16	NM_152707	solute_carrier_family_25_member_16_	hsa_circ_0007778	none	1	0	1	1	1	1	1	1	1	1	0	1	0.999994	1	1	1	0.99996	1	0.999915	0	0	0	1.11438e-07	0.000123653	0	0	0	0.999999	1	1	1	0.999998	1	0.999994	1	1	1	1	1	1	1	1	1
chr10:70404454-70406762	-	TET1	NM_030625	tet_methylcytosine_dioxygenase_1_	unknown	none	1	0.000313347	0.998559	0.998815	0.999717	1	1	0.80992	0.512362	0.928409	6.04138e-09	0.991548	0.995879	0.998736	1	1	0.238376	0.036175	0.705115	1.51159e-08	9.15474e-07	1.08103e-07	0.011984	0.213065	0.00641088	0.0189579	4.11227e-10	1	1	0.999977	0.999992	0.0628961	0.00912939	0.999661	1	0.999971	0.999989	0.147823	0.0374179	0.999961	0.999997	0.999999	0.124166
chr10:70404454-70412351	-	TET1	NM_030625	tet_methylcytosine_dioxygenase_1_	unknown	none	1	0.346067	1	0.999986	1	0.999685	0.999969	1	1	0.999653	0.0248443	0.999996	0.99939	0.999999	0.997763	0.99986	1	1	0.984638	0.0391718	0.0513822	0.31612	0.230178	0.672373	0.0536742	0.0436985	0.00493146	1	0.999756	0.999925	0.999995	1	1	0.999923	0.996067	1	1	0.999972	0.999863	1	0.99215	0.999266	0.999986
chr10:70411602-70412351	-	TET1	NM_030625	tet_methylcytosine_dioxygenase_1_	hsa_circ_0008783	none	0.966213	0.0699398	0.998846	0.948446	0.993101	0.991603	0.999852	0.991369	0.99856	0.975628	1.83031e-07	0.999992	0.999999	1	1	0.937802	1	0.999966	1	0.0001021	8.73201e-05	7.29393e-05	0.0208403	0.992353	1.55621e-05	1.71203e-05	1.25686e-05	0.999676	1	0.999984	0.982111	1	1	0.999992	0.999995	1	0.905987	0.999988	0.999336	1	1	0.964415	1
chr10:70497601-70502326	+	CCAR1	NM_018237	cell_division_cycle_and_apoptosis_regulator_1_	hsa_circ_0006272	none	1	2.20633e-07	1	1	1	1	1	1	1	1	0	1	1	1	1	1	1	1	1	0	1.37561e-08	2.16889e-10	0.00015381	0.0254727	0	0	0	1	1	1	1	1	1	1	1	1	1	1	1	1	1	1	1
chr10:70497601-70507323	+	CCAR1	NM_018237	cell_division_cycle_and_apoptosis_regulator_1_	hsa_circ_0018546	none	0.999997	0.700634	1	1	1	1	1	1	0.925472	1	0.475137	0.999961	0.999992	0.999975	1	1	1	0.896181	0.999961	0.361784	0.591219	0.423028	0.929867	0.991932	0.632397	0.999937	0.361784	1	1	1	1	0.999996	0.749709	1	1	1	1	0.999999	0.881732	1	1	1	0.999997
chr10:70513608-70532856	-	SNORD98	NR_003076	small_nucleolar_RNA__C/D_box_98_	hsa_circ_0000240	none	0.999987	0.983048	1	0.99988	1	1	0.999999	1	1	0.999973	0.993687	0.999798	0.942505	0.992531	1	0.999767	0.99927	0.992904	0.933756	0.908908	0.583604	0.754936	0.999802	0.991596	0.856036	0.696081	0.491513	0.999607	1	1	0.999999	1	1	0.999879	0.999998	0.999746	1	0.999772	0.999961	1	0.999997	1	1
chr10:70530962-70532856	-	CCAR1	NM_018237	cell_division_cycle_and_apoptosis_regulator_1_	unknown	none	0.999991	0.953015	0.997399	0.999974	1	1	1	0.999951	1	1	0.957891	0.999835	1	0.999935	0.999999	1	1	0.999757	1	0.999992	0.999362	0.852019	0.993787	0.999533	0.995738	0.723414	0.952308	1	0.990113	0.99971	0.99998	0.999997	0.978117	0.999187	0.999907	0.999997	1	1	0.999804	1	1	1	0.999759
chr10:70545892-70546449	-	CCAR1	NM_018237	cell_division_cycle_and_apoptosis_regulator_1_	hsa_circ_0002371	none	1	4.2711e-08	1	1	1	1	1	1	1	1	0	1	1	1	1	1	1	0.999998	1	0	3.24088e-09	0	5.10011e-05	0.00841464	0	0	0	1	1	1	1	1	1	1	1	1	1	1	1	1	1	1	1
chr10:70719561-70720005	+	DDX21	NM_004728	DExD-box_helicase_21_	hsa_circ_0008865	MYC_TARGETS_V1	1	0.00617838	0.99797	0.991867	0.999999	1	1	1	1	1	6.42927e-07	0.884922	0.849949	1	0.999994	1	1	1	1	0.00966934	0.109364	3.89005e-05	0.198327	0.285449	1.11935e-05	1.3956e-05	0.000101053	1	0.894666	0.999998	0.99875	0.894557	0.96798	0.982903	0.850426	0.999949	0.996103	0.852988	0.939918	0.961242	0.999948	1	1
chr10:71243446-71244971	-	TSPAN15	NM_012339	tetraspanin_15_	hsa_circ_0002758	none	0.999973	0.995854	1	1	0.999999	1	1	0.998671	0.960768	0.999984	0.999835	0.999724	0.99994	1	0.999998	1	0.999991	0.981625	1	0.975451	0.992128	0.999807	0.999612	0.999977	1	0.999989	0.999979	1	0.999995	1	1	0.99251	0.846355	0.999894	0.999998	1	1	0.997521	0.934592	0.999968	1	1	0.999978
chr10:71243446-71258152	-	TSPAN15	NM_012339	tetraspanin_15_	unknown	none	1	0.491068	0.999924	0.999967	0.999999	0.999997	0.999921	0.99991	1	1	0.00951655	0.999998	1	1	1	0.998536	0.999997	0.999998	1	0.0196696	0.0826982	0.0661858	0.524436	0.999964	0.0133288	0.074859	0.055225	1	1	1	0.994676	1	0.999622	1	1	1	0.995885	1	0.999901	1	1	0.998354	1
chr10:71849815-71855509	+	H2AFY2	NM_018649	H2A_histone_family_member_Y2_	unknown	KRAS_SIGNALING_DN	0.999998	0.693418	0.999999	1	0.999999	1	0.999996	1	1	0.999999	0.0285742	1	1	1	1	0.999747	0.999915	0.99888	1	0.128536	0.306019	0.167881	0.797521	0.999948	0.344499	0.357561	0.128536	1	1	1	0.999804	0.99998	0.999749	1	1	1	0.999853	0.999994	0.999935	1	1	0.999817	0.999986
chr10:71968960-71978573	+	PPA1	NM_021129	pyrophosphatase_(inorganic)_1_	unknown	MTORC1_SIGNALING	1	5.70224e-07	0.999124	1	1	1	1	1	0.999991	1	0	0.994154	1	1	1	1	1	0.99995	1	4.18803e-08	5.72336e-08	8.88396e-09	0.000300532	0.0239824	1.68804e-10	1.98102e-10	3.10377e-10	0.998389	0.999946	0.99991	0.999994	0.998611	0.999996	0.995274	1	1	1	1	0.999982	1	1	1	1
chr10:72604229-72619256	-	SGPL1	NM_003901	sphingosine-1-phosphate_lyase_1_	hsa_circ_0004977	none	0.999976	2.7511e-09	0.999909	0.999961	0.999927	0.999996	1	0.999999	1	0.999909	0	1	1	1	1	1	1	0.999999	1	0	0	0	9.58584e-07	0.000710806	0	0	0	1	1	1	1	1	0.999991	1	1	1	1	1	0.999998	1	1	1	1
chr10:7285519-7327916	+	SFMBT2	NM_001018039	Scm_like_with_four_mbt_domains_2_	hsa_circ_0017636	none	1	1.16766e-07	1	1	1	1	1	1	1	0.998419	0	1	1	1	1	1	1	1	0.991909	0	7.10586e-09	3.72522e-11	6.36426e-05	0.00961065	0	0	7.54858e-09	1	1	1	1	1	1	0.979222	1	1	1	1	1	0.994779	1	1	1
chr10:7318853-7327916	-	SFMBT2	NM_001018039	Scm_like_with_four_mbt_domains_2_	hsa_circ_0000211	none	1	1.01711e-07	1	1	1	1	1	1	1	1	0	1	1	1	1	1	1	1	1	0	6.4073e-09	2.44817e-11	6.79295e-05	0.009993	0	0	9.32474e-11	1	1	1	1	1	1	1	1	1	1	1	1	1	1	1	1
chr10:73199583-73206152	-	CDH23	NM_001171932	cadherin_related_23_	unknown	none	1	0.999408	1	1	1	0.293388	1	0.999999	0.620018	1	0.983234	1	1	1	0.129192	1	0.999955	0.102084	1	0.995737	0.998807	0.996945	0.441367	0.999997	0.999995	0.78603	0.995737	1	1	0.180903	1	0.999989	0.285016	1	1	0.247764	1	0.999997	0.504183	1	0.196488	1	0.999992
chr10:73326498-73337749	-	CDH23	NM_001171932	cadherin_related_23_	unknown	none	1	1	1	1	1	1	1	1	0.229841	1	1	1	1	1	1	1	1	0.00676444	1	1	1	1	1	1	1	0.0147029	1	1	1	1	1	1	0.0445029	1	1	1	1	1	0.143507	1	1	1	1
chr10:73375260-73377150	-	CDH23	NM_001171932	cadherin_related_23_	unknown	none	1	1	1	1	1	1	1	0.999998	0.747199	1	0.999999	1	1	1	1	1	0.999944	0.196732	1	1	1	1	1	1	1	0.486857	1	1	1	1	1	0.999987	0.4302	1	1	1	1	0.999996	0.648656	1	1	1	0.999991
chr10:73490225-73492132	-	C10orf105	NM_001168390	chromosome_10_open_reading_frame_105_	unknown	none	1	0.809491	1	1	0.999733	0.999973	0.988877	1	1.01008e-06	1	0.27659	1	1	0.996975	0.999927	0.981798	1	0	1	0.618864	0.900888	0.983145	0.999801	1	0.673612	6.27058e-07	0.684093	1	0.99969	0.999986	0.989403	1	1.93777e-09	1	0.999997	1	0.9963	1	4.80074e-07	1	1	0.999585	0.999935
chr10:73569576-73570326	-	CDH23	NM_001171933	cadherin_related_23_	hsa_circ_0018688	none	1	0.902775	1	1	0.999348	1	0.999827	1	0.147495	1	0.431509	1	1	0.99064	1	0.999641	1	0.00239238	1	0.688151	0.847787	0.998985	0.984747	1	0.642742	0.704178	0.688151	1	0.996723	1	0.999722	1	0.0210116	1	0.998829	1	0.999792	1	0.0836278	1	0.999928	1	0.995935
chr10:74100546-74100928	+	DNAJB12	NM_001002762	DnaJ_heat_shock_protein_family_(Hsp40)_member_B12_	hsa_circ_0008662	none	1	4.88822e-07	1	1	1	1	1	1	1	1	0	1	1	1	1	1	1	1	1	1.62182e-10	2.07537e-08	7.13826e-10	0.000251589	0.0197529	0	0	5.54198e-11	1	1	1	1	1	1	1	1	1	1	1	1	1	1	1	1
chr10:74474868-74475660	-	MCU	NM_001270679	mitochondrial_calcium_uniporter_	hsa_circ_0000247	none	1	4.67139e-07	1	1	1	1	1	1	1	1	0	1	1	1	1	1	1	1	1	4.22045e-10	4.22132e-08	7.76926e-10	0.000187476	0.0324658	1.05167e-11	0	1.30953e-10	1	1	1	1	1	1	1	1	1	1	1	1	1	1	1	1
chr10:75214169-75239275	+	PPP3CB	NM_001142353	protein_phosphatase_3_catalytic_subunit_beta_	hsa_circ_0018814	none	1	0.0341332	1	1	1	1	1	1	0.999991	1	8.00802e-05	1	1	1	1	1	1	0.999632	1	0.00185654	0.0143771	0.00339522	0.259611	0.70198	0.00108189	0.00482609	0.00185654	1	1	1	1	1	0.999921	1	1	1	1	1	0.99998	1	1	1	1
chr10:75234676-75239275	+	PPP3CB	NM_001142353	protein_phosphatase_3_catalytic_subunit_beta_	unknown	none	0.999982	1.94327e-05	0.999974	0.999989	0.999979	0.999999	1	1	1	1	0	1	1	1	1	1	0.999819	0.999946	0.999999	1.73472e-09	2.07491e-07	6.92118e-09	0.000656182	0.0375132	1.30475e-08	1.25021e-09	1.35223e-08	1	1	1	1	0.999846	0.999949	0.999998	1	1	1	0.999956	0.999987	0.999999	1	1	0.999889
chr10:75331178-75336119	+	USP54	NM_152586	ubiquitin_specific_peptidase_54_	hsa_circ_0007221	none	0.999993	0.00122118	1	1	1	1	0.999984	1	1	1	6.8675e-09	1	1	0.999999	0.999997	0.998992	0.999993	0.993894	0.999888	4.82935e-06	0.000128893	1.61946e-05	0.0502652	0.69263	3.16639e-06	5.73177e-06	1.46545e-05	1	1	1	0.999865	1	0.999979	1	1	1	0.999889	1	0.999993	1	1	0.999915	1
chr10:76598440-76603236	-	KAT6B	NM_001256468	lysine_acetyltransferase_6B_	hsa_circ_0005164	none	1	0.000125222	0.999999	1	1	1	1	1	1	1	9.46728e-10	1	1	1	1	1	1	1	1	6.81623e-08	2.81551e-05	3.40554e-07	0.00726752	0.0996852	5.12667e-08	9.98038e-09	8.90252e-08	0.999997	1	1	1	1	1	1	1	1	1	1	1	0.999999	1	1	1
chr10:76602357-76603236	-	KAT6B	NM_001256468	lysine_acetyltransferase_6B_	hsa_circ_0005235	none	1	0.000124399	1	1	1	1	1	1	1	1	7.22665e-10	1	1	1	1	1	1	1	1	1.49827e-07	5.02289e-06	5.11105e-07	0.00566847	0.12982	2.7928e-08	1.74296e-08	1.10893e-07	1	1	1	1	1	1	1	1	1	1	1	1	1	1	1	1
chr10:76729417-76748870	-	KAT6B	NM_001256468	lysine_acetyltransferase_6B_	unknown	none	0.999646	1.35654e-07	0.999744	0.99887	1	0.999924	1	1	1	0.997139	0	1	1	0.999966	1	1	0.999831	0.932089	0.999999	0	4.3167e-11	0	7.16507e-06	0.00423394	0	0	0	1	0.999978	1	1	0.999915	0.971265	1	0.99977	1	1	0.999412	0.959872	1	0.999993	1	1
chr10:76732264-76748870	-	KAT6B	NM_001256468	lysine_acetyltransferase_6B_	unknown	none	0.99998	0.641544	1	1	1	1	1	1	1	1	0.472018	0.999796	0.999956	0.999865	0.999999	1	0.999712	0.999502	0.999796	0.297286	0.524689	0.355669	0.907968	0.988602	0.251393	0.185975	0.297286	1	1	1	1	1	1	1	1	1	1	1	1	1	1	1	1
chr10:7839009-7844817	-	ATP5F1C	NM_001001973	ATP_synthase_F1_subunit_gamma_	hsa_circ_0007292	none	0.9999	3.63366e-10	0.999997	0.999956	0.999623	1	1	0.999988	1	0.999994	0	1	1	1	1	1	1	0.993496	1	0	0	0	5.47831e-07	0.00112766	0	0	0	1	0.999999	1	1	1	0.999797	1	1	1	1	1	0.99909	1	1	0.999998	1
chr10:7840952-7844817	-	ATP5F1C	NM_001001973	ATP_synthase_F1_subunit_gamma_	hsa_circ_0017673	none	1	1.27674e-06	1	1	1	1	1	1	1	1	0	1	1	1	1	1	1	0.999987	1	1.05065e-09	1.39568e-07	4.37688e-09	0.000516664	0.0327444	2.59277e-10	2.84518e-10	1.05065e-09	1	1	1	1	1	0.999997	1	1	1	1	1	0.999999	1	1	1	1
chr10:78704530-78729825	+	KCNMA1	NM_001161352	potassium_calcium-activated_channel_subfamily_M_alpha_1_	hsa_circ_0006561	UV_RESPONSE_DN	1	8.474e-07	1	1	1	1	1	1	1	1	0	1	1	1	1	1	1	1	1	2.48311e-09	8.8681e-08	1.00733e-08	0.000392478	0.0279741	3.7242e-10	0	5.78348e-10	1	1	1	1	1	1	1	1	1	1	1	1	1	1	1	1
chr10:79761954-79767624	-	POLR3A	NM_007055	RNA_polymerase_III_subunit_A_	unknown	none	0.99983	0.0227873	1	0.999524	0.999989	0.999953	0.999996	1	1	1	6.40203e-07	0.999947	1	1	1	1	0.982431	0.935109	0.999423	0.000383572	0.000326601	0.000170604	0.0418812	0.329445	0.00142725	0.00105518	0.000716237	0.999815	0.999999	0.999991	0.999999	0.999992	0.999871	1	1	1	1	0.988369	0.968452	0.999073	1	1	0.998659
chr10:82228302-82249070	-	TSPAN14	NM_001128309	tetraspanin_14_	hsa_circ_0009033	none	1	0.00412235	1	0.999996	1	1	1	1	1	1	1.28332e-06	1	0.999955	1	1	1	1	1	1	7.74146e-05	0.00824096	0.00017339	0.0822747	0.445623	3.78566e-05	1.12582e-05	7.74146e-05	0.999983	1	1	1	1	1	1	0.999987	1	1	0.999979	0.999972	0.999983	1	1	1
chr10:86130769-86133571	-	CCSER2	NM_018999	coiled-coil_serine_rich_protein_2_	hsa_circ_0018992	none	0.609769	0.700282	0.392106	0.596574	0.440103	0.775298	0.959742	0.650427	0.468307	0.619947	5.29095e-06	0.999727	0.999994	0.999876	0.999976	1	1	0.999997	1	1.70603e-05	0.000584923	4.62699e-05	0.0309782	0.322984	7.79225e-05	7.6835e-06	0.00010094	1	1	1	1	0.999982	1	0.999998	1	1	1	1	1	1	1	1	0.999992
chr10:86177526-86185649	+	CCSER2	NM_018999	coiled-coil_serine_rich_protein_2_	hsa_circ_0006956	none	0.991003	0	0.519139	0.63847	0.60492	0.952072	0.970631	0.725397	0.71855	0.937277	0	0.830152	0.927976	0.907372	0.999432	0.999296	0.971641	0.969255	0.99992	0	0	0	6.64024e-12	5.37123e-07	0	0	0	1	1	1	1	0.999997	0.999988	0.997194	1	1	1	0.999999	0.999996	0.998855	1	1	1
chr10:86177526-86198463	-	CCSER2	NM_018999	coiled-coil_serine_rich_protein_2_	hsa_circ_0003018	none	0.751173	0.999999	0.775113	0.800166	0.727179	0.953668	0.992607	0.865965	0.636472	0.698937	0.557915	1	1	1	1	1	1	0.999999	1	0.685118	0.769659	0.63118	0.972169	0.997384	0.816039	0.438959	0.572819	1	1	1	1	1	1	1	1	1	1	1	1	1	1	1	0.999999
chr10:86177526-86237420	-	CCSER2	NM_018999	coiled-coil_serine_rich_protein_2_	hsa_circ_0018996	none	0.999558	0.00049029	0.7617	0.810794	0.58401	0.909328	0.983293	0.642532	0.59783	0.55002	1.60281e-10	0.873071	0.929374	0.668741	0.981559	0.998498	0.721265	0.635182	0.606635	3.17488e-11	1.3698e-08	8.52318e-13	5.92073e-05	0.00920346	0	0	0	1	0.999999	1	1	1	1	0.999999	1	1	1	1	1	1	1	1	1
chr10:86198267-86237420	-	CCSER2	NM_018999	coiled-coil_serine_rich_protein_2_	hsa_circ_0018998	none	0.0121112	0.996504	0.000412954	0.00123622	0.000372913	0.0337002	0.282721	0.00013765	0.000102061	0.0305753	0.00436766	0.735602	0.81607	0.665997	0.984535	0.999688	0.490433	0.465161	1	8.29947e-05	0.00077999	9.26454e-05	0.0684468	0.491661	1.37077e-05	5.61082e-06	0.0321656	1	1	1	1	1	1	0.881244	1	1	1	1	1	0.904909	1	1	1
chr10:86223688-86237420	-	CCSER2	NM_018999	coiled-coil_serine_rich_protein_2_	unknown	none	0.861946	0.0177676	0.699056	0.800823	0.745628	0.91217	0.98394	0.916135	0.486745	0.735586	8.8586e-10	0.999931	0.999986	0.999977	0.999984	0.999999	1	0.995025	0.999982	2.10439e-08	1.61514e-06	8.58383e-08	0.00123076	0.0534073	1.05218e-07	2.29733e-10	2.9255e-08	1	1	1	1	0.999961	1	1	1	1	1	0.99999	1	1	1	1	0.999986
chr10:88211723-88221044	+	WAPL	NM_015045	WAPL_cohesin_release_factor_	hsa_circ_0019005	none	1	0.038706	0.999998	0.999999	1	0.999998	1	0.999963	1	1	0.000185279	0.999678	0.99993	0.999995	0.999998	1	0.999805	1	0.999992	0.000302304	0.00357471	0.00135133	0.58227	0.552438	0.0172991	0.00238346	0.000694938	1	1	0.999302	1	0.976151	0.997341	1	1	0.999575	1	0.991384	0.999246	1	0.999875	1	0.995649
chr10:88211723-88233730	+	WAPL	NM_015045	WAPL_cohesin_release_factor_	hsa_circ_0019006	none	0.999887	5.71297e-05	0.999915	0.99693	0.999856	0.999993	1	1	0.871312	0.999998	3.89979e-08	1	0.999981	1	1	1	0.999992	0.920607	1	5.93865e-06	0.000909025	2.02199e-05	0.0321814	0.127603	3.13975e-07	0.000132136	1.91504e-06	0.999997	1	1	1	0.999995	0.980182	1	0.999999	1	0.999959	0.99873	0.999963	0.99986	1	0.999999	0.999988
chr10:88218745-88233730	+	WAPL	NM_015045	WAPL_cohesin_release_factor_	unknown	none	0.999875	0.971779	0.999113	0.999599	1	0.99996	0.999996	0.998957	0.997895	0.999907	0.15431	1	1	0.999968	1	1	1	0.460258	1	0.223833	0.439233	0.79471	0.873187	0.98267	0.184068	0.999992	0.352078	1	0.999564	1	1	1	0.507397	1	0.999855	1	1	1	0.714132	1	0.999992	1	0.99945
chr10:88227035-88233730	+	WAPL	NM_015045	WAPL_cohesin_release_factor_	unknown	none	1	0.0932342	0.998398	1	1	1	1	0.977143	1	0.999046	0.00171954	0.994903	1	1	1	1	0.903967	1	0.997228	0.208188	0.0473676	0.0149384	0.425148	0.825338	0.403573	0.0069665	0.180027	0.997098	0.993696	0.999828	0.999989	0.999998	0.997936	1	1	1	1	0.961794	1	0.998249	1	1	0.926837
chr10:882342-890995	+	LARP4B	NM_015155	La_ribonucleoprotein_domain_family_member_4B_	hsa_circ_0008837	none	1	0.0607266	0.999999	1	0.614058	1	1	0.999999	1	1	0.000268385	0.999976	1	0.164886	1	1	0.999958	1	0.999988	0.0232924	0.0284023	0.975048	0.346353	0.774064	0.0165528	0.00122946	0.0210198	0.999998	0.630229	1	1	1	0.999988	1	0.51468	1	1	0.999997	1	0.999999	0.875358	0.980163	0.59985
chr10:89527429-89536184	+	ATAD1	NM_032810	ATPase_family__AAA_domain_containing_1_	hsa_circ_0007229	none	0.999999	7.32541e-08	1	0.99995	1	1	1	1	0.999998	0.999844	0	1	1	1	1	1	0.999965	1	0.999995	0	1.62395e-10	0	1.72355e-05	0.00505001	0	0	0	1	1	1	1	0.999994	1	0.999998	1	1	1	0.999534	1	1	1	1	0.999992
chr10:89530708-89536184	+	ATAD1	NM_032810	ATPase_family__AAA_domain_containing_1_	hsa_circ_0002281	none	0.987489	0.352406	0.999991	0.992382	0.987229	0.999062	0.999903	0.982581	0.978568	0.984826	5.0336e-05	0.999484	1	1	1	1	1	1	1	0.0144514	0.0068878	0.00137985	0.186956	0.622358	0.000389782	0.000141046	0.000707366	0.999703	0.999304	0.999985	0.999999	0.998804	0.998254	0.999063	1	1	1	1	1	1	1	1	1
chr10:91511102-91522592	-	KIF20B	NM_016195	kinesin_family_member_20B_	hsa_circ_0019079	G2M_CHECKPOINT	0.753454	0.0129266	0.896194	0.544929	0.477675	0.667966	0.993779	0.904052	0.338472	0.423116	5.27578e-11	1	0.999132	0.998775	0.0199144	1	1	0.992287	0.997359	1.00321e-07	1.25755e-07	5.24703e-09	0.999912	0.0676253	4.83634e-08	0	1.06829e-09	0.99852	0.998136	0.0449589	1	1	0.992356	0.996591	1	0.0138531	1	0.997079	1	1	0.00944436	1	0.996073
chr10:93185037-93221941	-	HECTD2	NM_173497	HECT_domain_E3_ubiquitin_protein_ligase_2_	hsa_circ_0007168	none	1	8.05395e-10	0.999999	0.999999	1	1	1	1	0.999998	1	0	1	1	1	1	1	0.999999	1	1	0	0	0	7.58491e-07	0.000611732	0	0	0	1	1	1	1	0.999978	1	1	1	1	1	0.999982	1	1	1	1	1
chr10:93608139-93611093	-	TNKS2	NM_025235	tankyrase_2_	hsa_circ_0008332	none	1	0.00455771	1	1	1	1	1	1	1	1	1.54904e-06	1	1	1	1	1	1	1	1	8.96756e-05	0.0013851	0.000435653	0.0871122	0.456695	4.4187e-05	2.51068e-05	8.96756e-05	1	1	1	1	1	1	1	1	1	1	1	1	1	1	1	1
chr10:93711159-93713630	-	BTAF1	NM_003972	B-TFIID_TATA-box_binding_protein_associated_factor_1_	hsa_circ_0019122	none	0.999966	0.0126814	1	1	1	1	1	1	1	1	0.000274359	0.999654	0.999924	0.999769	0.999998	1	0.999514	0.999168	0.999654	0.000409407	0.00452044	0.000827342	0.153889	0.577218	0.000218803	7.52872e-05	0.000409407	1	1	1	1	1	1	1	1	1	1	1	1	1	1	1	1
chr10:93754291-93768032	-	BTAF1	NM_003972	B-TFIID_TATA-box_binding_protein_associated_factor_1_	hsa_circ_0008148	none	1	4.41164e-09	0.999998	1	0.999999	1	1	1	1	1	0	0.999997	1	0.999998	1	1	0.999999	0.999999	0.999998	0	1.44429e-11	0	8.37831e-06	0.00139706	0	0	0	1	1	1	1	1	1	0.9996	1	1	1	1	1	0.999997	1	1	1
chr10:93756125-93768032	+	BTAF1	NM_003972	B-TFIID_TATA-box_binding_protein_associated_factor_1_	hsa_circ_0007578	none	1	0.000104529	1	0.999999	1	0.999998	1	1	1	1	2.51287e-10	1	1	1	0.999824	1	1	1	1	1.61084e-07	2.81546e-06	1.73816e-07	0.0363066	0.0878736	5.22363e-08	5.7639e-09	1.92459e-07	1	1	0.999957	1	1	1	1	1	0.999681	1	1	1	1	0.999681	1	1
chr10:93870832-93940776	+	CPEB3	NM_001178137	cytoplasmic_polyadenylation_element_binding_protein_3_	unknown	KRAS_SIGNALING_DN	1	1.9704e-09	1	1	1	1	1	1	1	1	0	1	1	1	1	1	1	1	1	0	3.44849e-11	0	3.90741e-06	0.00173268	0	0	0	1	1	1	1	1	1	1	1	1	1	1	1	1	1	1	1
chr10:93902785-93940776	-	CPEB3	NM_001178137	cytoplasmic_polyadenylation_element_binding_protein_3_	hsa_circ_0019146	KRAS_SIGNALING_DN	1	0	1	1	1	1	1	1	1	1	0	1	1	1	1	1	1	0.999999	1	0	0	0	8.70202e-10	5.9318e-06	0	0	0	1	1	1	1	1	1	1	1	1	1	1	1	1	1	1	1
chr10:94243011-94267962	+	IDE	NM_001165946	insulin_degrading_enzyme_	unknown	PEROXISOME	0.866269	0.74817	0.920563	0.955236	0.931048	0.992904	0.999133	0.911121	0.894979	0.920563	0.0001021	1	1	1	1	1	1	1	1	0.00222911	0.0165101	0.00402563	0.275627	0.716847	0.00131328	0.000530694	0.00222911	1	1	1	1	1	1	1	1	1	1	1	1	1	1	1	1
chr10:94291504-94297307	+	IDE	NM_004969	insulin_degrading_enzyme_	hsa_circ_0000251	PEROXISOME	0.999996	4.17013e-05	1	0.999998	0.999999	0.999999	1	1	1	1	0	1	1	0.988937	0.999276	1	0.999904	1	1	4.20676e-08	7.83372e-07	3.41488e-06	0.0208668	0.0478755	4.94024e-08	1.43328e-09	1.60872e-08	1	0.999747	0.999958	1	1	1	1	0.997759	0.999581	1	0.999983	1	1	1	0.999964	0.999994
chr10:94653105-94659401	-	EXOC6	NM_001013848	exocyst_complex_component_6_	hsa_circ_0019170	none	1	3.77437e-06	1	0.999983	1	0.999999	1	1	1	1	0	1	0.99993	1	0.999998	1	0.999998	1	1	1.68963e-09	2.83998e-08	1.48367e-08	0.000195516	0.0356807	1.12211e-10	1.06842e-11	8.51065e-10	0.999997	1	1	1	1	1	1	0.999963	1	1	1	0.99999	1	0.999998	1	0.999999
chr10:94653105-94669388	-	EXOC6	NM_001013848	exocyst_complex_component_6_	hsa_circ_0019171	none	1	0.000306381	1	1	1	1	1	1	1	1	2.17123e-09	1	1	1	1	1	0.999999	0.998787	1	1.69206e-06	1.32626e-05	8.34593e-07	0.0235996	0.140165	8.02835e-07	1.05564e-06	2.73783e-07	1	0.999999	1	1	1	0.999998	0.999999	1	1	1	0.999999	0.999656	1	1	1	0.999998
chr10:94653105-94679807	-	EXOC6	NM_001013848	exocyst_complex_component_6_	hsa_circ_0019172	none	1	2.25246e-08	1	1	1	1	1	0.999996	1	1	0	1	1	1	1	1	0.999987	1	1	0	5.87704e-09	2.14817e-12	9.57095e-05	0.00916807	0	0	0	1	1	1	1	0.999969	1	1	1	1	1	1	1	1	1	1	1
chr10:94653105-94715471	-	EXOC6	NM_001013848	exocyst_complex_component_6_	unknown	none	1	0.000822099	1	1	1	1	1	1	0.993471	1	6.77915e-08	1	1	1	1	1	0.999994	0.89832	1	1.59236e-05	0.000195431	1.94332e-05	0.0320138	0.494066	2.0075e-05	0.000259549	7.59257e-06	1	1	1	1	1	0.988081	1	1	1	1	1	0.988007	1	1	1	0.999999
chr10:94688095-94700581	-	EXOC6	NM_001013848	exocyst_complex_component_6_	unknown	none	0.999959	0.0991507	1	0.999993	0.999986	0.999998	1	0.999979	1	1	3.19381e-05	1	1	1	0.997498	1	1	0.95702	0.999955	0.00288879	0.00846192	0.00177343	0.758019	0.644617	0.000517759	0.0149792	0.00617985	1	1	0.999806	1	1	0.999119	1	1	0.999003	1	1	0.995948	0.999997	0.998568	1	1
chr10:95790439-95792009	-	PLCE1	NM_016341	phospholipase_C_epsilon_1_	hsa_circ_0019223	none	1	3.50476e-06	1	1	1	1	1	1	0.37735	0.999998	0	1	1	1	1	1	0.999995	0.00733816	1	7.95616e-10	8.99893e-08	3.69503e-09	0.000306861	0.0461532	2.00311e-09	0.000224616	3.26611e-10	1	1	1	1	0.999997	0.042026	1	1	1	1	0.999997	0.122041	1	1	1	0.999999
chr10:96005702-96006378	-	PLCE1	NM_016341	phospholipase_C_epsilon_1_	hsa_circ_0019225	none	1	9.04471e-06	1	0.999999	1	1	1	1	1	1	0	1	0.999992	1	1	1	1	1	1	1.51853e-08	8.36422e-06	5.33739e-08	0.00188435	0.0675746	5.01338e-09	7.32375e-10	1.51853e-08	0.999997	1	1	1	1	1	1	0.999998	1	1	0.999996	0.999995	0.999997	1	1	1
chr10:96201652-96234540	-	TBC1D12	NM_015188	TBC1_domain_family_member_12_	hsa_circ_0008874	none	1	5.63697e-08	1	1	1	1	1	1	1	1	0	1	1	1	1	1	1	0.999948	1	0	2.55298e-09	0	4.40272e-05	0.0107995	0	0	0	1	1	1	1	1	0.999998	1	1	1	1	1	0.999994	1	1	1	1
chr10:96201652-96282210	-	TBC1D12	NM_015188	TBC1_domain_family_member_12_	unknown	none	1	0.000111434	1	1	1	1	1	1	1	1	2.02965e-09	1	1	1	1	1	1	0.999999	1	4.63753e-07	2.03958e-05	1.37653e-06	0.00939668	0.158659	1.78099e-07	1.56539e-07	4.63753e-07	1	1	1	1	1	1	1	1	1	1	1	1	1	1	1	1
chr10:96271339-96282210	-	TBC1D12	NM_015188	TBC1_domain_family_member_12_	unknown	none	1	0.234827	1	1	1	1	1	1	0.999999	1	0.00593326	1	1	1	1	1	1	0.999977	1	0.0434508	0.145475	0.062614	0.637694	0.921554	0.0311706	0.0727948	0.0434508	1	1	1	1	1	0.999995	1	1	1	1	1	0.999999	1	1	1	1
chr10:96347985-96354611	-	HELLS	NM_018063	helicase__lymphoid_specific_	hsa_circ_0000252	E2F_TARGETS	0.999945	0.617497	0.999976	0.99999	0.999981	0.999999	1	0.999972	0.999963	0.999976	0.00733493	1	1	1	1	1	1	1	1	0.0504389	0.161502	0.0717597	0.659733	0.928971	0.0365924	0.0209025	0.0504389	1	1	1	1	1	1	1	1	1	1	1	1	1	1	1	1
chr10:97141441-97170534	+	SORBS1	NM_001034954	sorbin_and_SH3_domain_containing_1_	unknown	ADIPOGENESIS	0.999057	0.0222589	0.996458	1	1	1	1	1	1	1	0.00282817	1	0.998027	0.999456	0.999931	0.999997	0.998459	0.997161	0.992346	0.0567562	0.00870822	0.00403071	0.207932	0.647725	0.00118292	0.000456143	0.000960714	0.99373	0.997404	0.999595	0.999972	0.994614	0.991831	0.983056	1	1	1	1	1	1	1	1	1
chr10:98303832-98325183	-	TM9SF3	NM_020123	transmembrane_9_superfamily_member_3_	hsa_circ_0005801	none	0.999927	0.210414	1	0.999347	0.999986	1	0.999994	1	0.999999	1	0.00018246	0.999839	1	1	1	1	0.984887	0.92012	0.973778	0.025661	0.0079385	0.00692016	0.507301	0.637704	0.060786	0.069801	0.110916	0.998941	0.999984	1	0.999996	0.999999	0.999915	0.999989	1	0.999991	1	0.981182	0.939807	0.970633	1	1	0.99756
chr10:98303832-98336586	+	TM9SF3	NM_020123	transmembrane_9_superfamily_member_3_	unknown	none	1	8.80913e-08	0.999999	0.999999	0.999999	1	1	0.999997	0.999858	0.999999	0	0.999998	0.999998	0.999994	1	1	0.999981	0.998241	0.999998	2.12069e-10	5.46981e-08	1.47751e-09	0.000142162	0.00911452	3.71276e-11	0	2.08691e-10	1	1	1	1	1	1	1	1	1	1	1	1	1	1	1	1
chr10:98667021-98711953	-	LCOR	NM_001170765	ligand_dependent_nuclear_receptor_corepressor_	hsa_circ_0019316	none	1	0.01566	1	1	1	1	1	1	1	1	2.79347e-05	1	1	1	1	1	1	1	1	0.00120328	0.00577751	0.00111423	0.172464	0.603433	0.000984289	0.000416845	0.00205074	1	1	1	1	1	1	1	1	1	1	1	1	1	1	1	1
chr10:98703869-98711953	-	LCOR	NM_001170765	ligand_dependent_nuclear_receptor_corepressor_	hsa_circ_0008102	none	1	0.0599319	0.999998	0.999999	0.999999	0.995934	1	0.999998	1	1	0.000269736	0.999952	0.99999	0.999969	0.987927	1	0.999932	1	1	0.00066416	0.0065624	0.00130091	0.955508	0.617138	0.000364673	0.00140259	0.00153966	1	1	0.947299	1	1	0.999958	1	1	0.963697	1	1	0.99999	1	0.95188	1	1
chr10:99196947-99201016	+	EXOSC1	NM_016046	exosome_component_1_	unknown	UNFOLDED_PROTEIN_RESPONSE	1	0.12609	1	1	1	1	1	1	1	1	0.00134925	1	1	1	1	1	1	0.999999	1	0.0150465	0.0681121	0.0236333	0.488326	0.859374	0.0100102	0.0163805	0.0150465	1	1	1	1	1	1	1	1	1	1	1	1	1	1	1	1
chr10:99229402-99236501	+	MMS19	NM_022362	MMS19_homolog__cytosolic_iron-sulfur_assembly_component_	hsa_circ_0019366	none	1	1	1	1	0.588796	1	1	1	1	1	1	1	1	0.147283	1	1	1	1	1	1	1	0.197894	1	1	1	1	1	1	0.30539	1	1	1	1	1	0.487896	1	1	1	1	1	0.862723	0.977479	0.269276
chr11:1000431-1003804	-	AP2A2	NM_001242837	adaptor_related_protein_complex_2_subunit_alpha_2_	hsa_circ_0020749	none	1	6.74225e-05	1	1	1	1	1	1	1	1	3.92358e-10	1	1	1	1	1	1	1	1	1.373e-07	7.53432e-06	4.33178e-07	0.00536832	0.118641	6.29021e-08	9.17409e-09	1.373e-07	1	1	1	1	1	1	1	1	1	1	1	1	1	1	1	1
chr11:10011043-10024236	+	SBF2	NM_030962	SET_binding_factor_2_	unknown	none	1	3.85014e-05	1	1	1	1	1	0.999999	1	1	0	1	1	1	1	1	1	1	1	1.38753e-08	5.83762e-06	4.89902e-08	0.00180382	0.0659739	4.55979e-09	1.95245e-09	1.38753e-08	0.999999	1	1	1	1	1	1	1	1	1	0.999999	1	0.999999	1	1	1
chr11:101946603-101952012	-	CFAP300	NM_001195005	cilia_and_flagella_associated_protein_300_	unknown	none	0.000904987	0.0310503	0.00256423	0.00635958	0.00248032	0.087501	0.376283	0.00130462	0.00081888	0.0038721	0.938104	1	1	1	1	1	1	1	1	0.9606	0.971504	0.939959	0.998246	0.999884	0.905064	0.870681	0.984314	1	1	1	1	1	1	1	1	1	1	1	1	1	1	1	1
chr11:102233626-102239279	-	BIRC2	NM_001166	baculoviral_IAP_repeat_containing_2_	hsa_circ_0004103	TNFA_SIGNALING_VIA_NFKB	0.086452	1	0.126795	0.221816	0.148078	0.588503	0.869217	0.111061	0.0896765	0.62826	0.00029686	1	1	1	1	1	1	1	0.985997	0.00298816	0.0205897	0.0052874	0.302863	0.740387	0.00179196	0.000745686	0.113501	1	1	1	1	1	1	0.987393	1	1	1	1	1	0.995435	1	1	1
chr11:103086449-103093815	-	DYNC2H1	NM_001080463	dynein_cytoplasmic_2_heavy_chain_1_	unknown	none	0.0011947	0.0157138	0.00371339	0.0120513	0.0051095	0.127257	0.453421	0.00283836	0.00336273	0.0103995	0.996453	1	1	1	1	1	1	1	1	0.998124	0.999498	0.998673	0.999981	0.999999	0.997501	0.999664	0.999995	1	1	1	1	1	1	0.999999	1	1	1	1	1	1	1	1	1
chr11:103090643-103093815	-	DYNC2H1	NM_001080463	dynein_cytoplasmic_2_heavy_chain_1_	unknown	none	0.0253781	0.999999	0.0667419	0.108043	0.106612	0.372841	0.827559	0.0664155	0.0728046	0.0503246	7.47597e-06	1	1	1	1	1	1	1	1	0.000370224	0.0028869	0.00128235	0.1024	0.609734	0.000266458	0.000185827	0.000217387	1	1	1	1	1	1	1	1	1	1	1	1	1	1	1	1
chr11:103151076-103194718	-	DYNC2H1	NM_001080463	dynein_cytoplasmic_2_heavy_chain_1_	hsa_circ_0024139	none	1	0.0772343	1	1	0.998699	1	1	0.9998	1	1	0.000451422	1	1	0.982933	1	1	0.995421	1	1	0.00674889	0.0378171	0.21556	0.388982	0.803177	0.0698461	0.00192824	0.00674889	1	0.993763	1	1	0.998713	1	1	0.997698	1	1	0.999611	1	1	0.999851	0.99999	1
chr11:103173821-103194718	-	DYNC2H1	NM_001080463	dynein_cytoplasmic_2_heavy_chain_1_	hsa_circ_0024143	none	0.886123	9.89685e-06	0.693072	0.723132	0.780536	0.998458	0.987272	0.806319	0.989424	0.963654	0	0.999772	0.999573	0.999981	1	0.999999	0.999999	0.999937	1	0	0	0	5.24136e-05	0.00164333	0	0	0	1	1	0.999976	1	1	0.984713	0.999506	1	0.999929	1	0.999999	0.985606	0.999146	0.999995	1	1
chr11:103173821-103229087	-	DYNC2H1	NM_001080463	dynein_cytoplasmic_2_heavy_chain_1_	hsa_circ_0024144	none	0.999997	0.000563625	0.999962	0.999999	0.99987	0.999999	1	1	1	1	2.20707e-09	1	1	0.999999	0.999567	0.999979	1	0.999974	0.999931	1.84611e-07	2.04823e-05	3.39077e-07	0.0797628	0.434349	3.69155e-07	3.40861e-07	5.39181e-06	1	1	0.998752	0.999918	0.999999	0.999776	0.999592	1	0.999819	0.999987	1	0.999998	0.999993	0.997723	0.999831	0.999994
chr11:103866792-103870983	+	PDGFD	NM_025208	platelet_derived_growth_factor_D_	unknown	none	1	0.328408	1	1	1	1	1	1	1	0.998609	0.0140615	1	1	1	1	1	1	1	0.978794	0.0793053	0.22087	0.10839	0.726968	0.94927	0.0595999	0.036118	0.652188	1	1	1	1	1	1	0.992758	1	1	1	1	1	0.997471	1	1	1
chr11:106810185-106856857	+	GUCY1A2	NM_000855	guanylate_cyclase_1_soluble_subunit_alpha_2_	unknown	none	1	2.55038e-05	1	1	1	1	1	1	1	1	9.58886e-11	1	1	0.999997	1	1	1	1	1	6.16747e-08	3.90155e-06	1.13491e-06	0.00368662	0.0971991	2.1715e-08	3.73486e-09	6.16747e-08	1	0.999999	1	1	1	1	1	1	1	1	1	1	1	1	1	0.999999
chr11:106849344-106856857	+	GUCY1A2	NM_000855	guanylate_cyclase_1_soluble_subunit_alpha_2_	hsa_circ_0008602	none	1	1.17916e-09	1	1	1	1	1	1	1	1	0	1	1	1	1	1	1	1	1	0	0	0	3.95836e-06	0.00178484	0	0	0	1	1	1	1	1	1	1	1	1	1	1	1	1	1	1	1
chr11:107260799-107263621	+	CWF19L2	NM_152434	CWF19_like_2__cell_cycle_control_(S._pombe)_	unknown	none	0.999999	0.000226588	0.99995	1	0.999864	0.999993	1	0.999933	0.999995	1	4.87379e-10	1	1	0.999998	1	1	1	1	1	4.47643e-08	1.17171e-05	9.44632e-08	0.00251677	0.20112	1.48537e-08	6.81236e-09	3.55433e-07	1	1	1	1	1	1	0.999996	0.999999	1	1	1	1	1	1	0.999999	1
chr11:107260799-107289013	+	CWF19L2	NM_152434	CWF19_like_2__cell_cycle_control_(S._pombe)_	hsa_circ_0006868	none	0.999997	0.030453	0.999894	0.999954	1	0.999922	1	1	0.999986	0.999999	5.12204e-06	1	1	1	0.993407	1	1	1	1	6.45846e-05	0.00107012	0.00122888	0.686741	0.432157	0.000230235	2.19533e-05	0.000219762	1	0.999981	0.983158	1	0.999994	1	1	0.999994	0.98894	1	0.999998	1	1	0.999101	1	1
chr11:107904527-107925682	-	CUL5	NM_003478	cullin_5_	unknown	G2M_CHECKPOINT	0.997736	8.27655e-05	0.999991	0.999999	0.999565	0.999736	1	0.999998	1	0.998152	0	0.999993	0.999991	1	1	0.999401	0.999919	0.990709	1	1.89789e-08	2.08029e-06	1.44173e-08	0.00048635	0.259911	1.04516e-08	9.60532e-09	1.86953e-09	1	1	0.999999	0.999969	1	0.999994	0.999992	0.999999	0.999998	0.999989	1	1	0.999989	1	0.999718	0.999997
chr11:107916996-107925682	-	CUL5	NM_003478	cullin_5_	hsa_circ_0024169	G2M_CHECKPOINT	1	1.05379e-09	1	1	1	1	1	1	1	1	0	1	0.999983	1	1	1	0.999996	0.999938	1	0	9.19731e-11	0	2.94647e-06	0.00215485	0	0	0	0.999999	1	1	1	1	0.999999	1	0.999999	1	1	1	1	0.999999	1	1	1
chr11:107965117-107966418	-	CUL5	NM_003478	cullin_5_	hsa_circ_0005580	G2M_CHECKPOINT	1	6.82869e-05	1	1	1	1	1	1	1	1	2.09788e-10	1	1	1	1	1	1	0.999918	1	4.82767e-08	2.62541e-06	1.01465e-07	0.00187479	0.0673864	1.3501e-08	7.1817e-08	3.49274e-08	1	1	1	1	1	0.999829	1	1	1	1	1	0.999911	1	1	1	1
chr11:108042925-108047817	-	NPAT	NM_002519	nuclear_protein__coactivator_of_histone_transcription_	unknown	none	1	0.166803	0.99933	0.999997	0.999271	1	0.999395	1	0.998396	0.996598	0.00258743	0.988646	0.999956	0.989677	1	0.998781	1	0.965576	0.955581	0.307779	0.315476	0.387642	0.5525	0.999642	0.0316629	0.222032	0.444972	1	1	0.999932	0.999999	0.999291	1	1	1	1	0.999984	1	0.999999	0.999989	0.999919	1	0.999263
chr11:108046972-108047817	-	NPAT	NM_002519	nuclear_protein__coactivator_of_histone_transcription_	hsa_circ_0006208	none	1	2.92084e-08	1	1	1	1	1	1	1	1	0	1	1	1	1	1	0.999995	0.999997	1	0	3.70179e-10	0	2.17113e-05	0.00366144	0	0	0	1	1	1	1	0.999998	0.999999	1	1	1	1	0.999999	1	1	1	1	1
chr11:108055958-108061227	+	NPAT	NM_002519	nuclear_protein__coactivator_of_histone_transcription_	unknown	none	1	0.000195881	1	1	1	1	1	0.999996	1	1	9.16194e-09	1	1	1	1	1	0.999979	1	1	1.66391e-06	1.46808e-05	1.1618e-06	0.00612142	0.218792	5.0477e-06	9.70374e-08	8.16819e-07	1	1	1	1	0.999997	1	1	1	1	1	0.999706	1	1	1	1	0.999587
chr11:108057208-108061227	+	NPAT	NM_002519	nuclear_protein__coactivator_of_histone_transcription_	unknown	none	1	0.000517607	1	1	1	1	1	1	1	1	8.67764e-09	1	1	1	1	1	1	1	0.999943	5.43256e-07	2.32033e-05	1.59955e-06	0.010095	0.164578	1.66865e-06	1.33427e-07	1.47642e-05	1	1	1	1	0.999996	1	0.999624	1	1	1	0.999999	1	0.999884	1	1	0.999997
chr11:108098321-108100050	-	ATM	NM_000051	ATM_serine/threonine_kinase_	hsa_circ_0024193	none	1	7.64773e-07	1	1	1	1	1	1	1	1	0	1	1	1	1	1	1	0.999999	1	1.53607e-10	4.14657e-08	2.0617e-09	0.000183323	0.0179853	3.27336e-10	0	5.91314e-10	1	1	1	1	0.999999	0.999996	1	1	1	1	1	1	1	1	1	1
chr11:108098321-108106561	-	ATM	NM_000051	ATM_serine/threonine_kinase_	hsa_circ_0003641	none	1	1.78475e-09	0.999964	0.999972	0.999998	0.999997	1	1	1	0.999997	0	0.999988	0.999994	1	1	1	1	1	1	0	0	0	7.60439e-07	0.00061274	0	0	0	1	1	1	1	0.999996	1	1	1	1	1	0.999997	1	1	1	1	1
chr11:108137897-108138069	+	ATM	NM_000051	ATM_serine/threonine_kinase_	hsa_circ_0007694	none	0.999999	1.29549e-05	1	1	0.999996	1	1	0.999976	1	1	0	1	1	1	0.999986	0.999987	0.968923	0.999999	1	6.12656e-09	7.48996e-07	6.45195e-09	0.00527772	0.159321	1.96613e-07	6.76162e-10	1.33304e-08	1	1	0.999998	0.999997	0.995888	1	1	1	1	0.999999	0.999287	1	1	0.999956	0.999966	0.978197
chr11:108172374-108175579	-	ATM	NM_000051	ATM_serine/threonine_kinase_	hsa_circ_0005583	none	1	5.37632e-10	1	1	1	1	1	0.999736	1	1	0	1	0.999989	0.999999	1	1	0.996171	1	1	0	0	0	7.14497e-07	0.000588697	0	0	0	0.999999	1	1	1	0.997553	1	1	1	1	1	0.981946	1	0.99999	1	1	0.985738
chr11:110007387-110008139	-	ZC3H12C	NM_033390	zinc_finger_CCCH-type_containing_12C_	hsa_circ_0005348	none	1	1.91898e-07	1	1	1	1	1	1	1	1	0	1	1	1	1	1	1	1	1	0	8.25962e-09	9.95803e-11	9.10731e-05	0.0119022	0	0	0	1	1	1	1	1	1	1	1	1	1	1	1	1	1	1	1
chr11:110118427-110124834	+	RDX	NM_001260493	radixin_	unknown	none	1	0.202369	1	0.999881	1	1	1	1	1	1	0.00411403	1	0.998715	1	1	1	1	1	1	0.0335284	0.542969	0.0493808	0.599799	0.907837	0.0235972	0.0128127	0.0335284	0.999489	1	1	1	1	1	1	0.999596	0.999985	0.999999	0.999381	0.999172	0.999489	1	1	1
chr11:111622882-111624301	+	PPP2R1B	NM_181699	protein_phosphatase_2_scaffold_subunit_Abeta_	hsa_circ_0024271	PI3K_AKT_MTOR_SIGNALING	0.999999	0.158528	1	1	1	1	1	0.998222	1	0.999948	0.0132807	0.996069	1	0.997286	0.999969	0.999998	0.999371	0.998536	0.999999	0.00499553	0.0981034	0.00852173	0.355395	0.780536	0.30266	0.00270719	0.172926	0.999998	1	1	1	0.901331	1	0.984781	0.999999	1	1	0.997555	1	0.999938	1	1	0.920406
chr11:115085327-115111140	+	CADM1	NM_001098517	cell_adhesion_molecule_1_	unknown	EPITHELIAL_MESENCHYMAL_TRANSITION	1	9.31941e-06	1	1	1	1	1	1	1	1	2.52369e-11	1	1	0.999993	0.999999	1	1	1	1	1.45052e-08	1.75109e-06	1.98019e-08	0.000846894	0.0433279	6.63261e-09	3.18534e-09	4.75924e-08	1	1	1	1	1	1	1	1	1	1	1	1	1	1	1	1
chr11:115099832-115111140	+	CADM1	NM_001098517	cell_adhesion_molecule_1_	hsa_circ_0024340	EPITHELIAL_MESENCHYMAL_TRANSITION	1	0.0213279	0.999948	1	1	1	1	1	0.999994	0.999994	0.000111986	0.999976	0.999905	1	0.999997	1	1	0.999999	0.999999	0.012997	0.00242179	0.00149046	0.114414	0.512169	0.000748766	0.00205536	0.00773307	0.995712	0.99961	0.999735	0.999982	0.999882	1	1	1	1	1	0.999997	0.9983	0.998695	1	1	1
chr11:117023156-117034608	-	PAFAH1B2	NM_002572	platelet_activating_factor_acetylhydrolase_1b_catalytic_subunit_2_	hsa_circ_0007827	none	0.973821	0.000651031	0.999911	0.981127	0.992139	0.999877	0.999949	0.998997	0.991251	0.981705	0	0.99968	1	1	1	1	0.999992	1	1	1.65898e-07	3.54999e-07	4.32562e-08	0.00268026	0.064392	2.08595e-08	8.52841e-10	6.7559e-09	0.999661	0.999977	1	1	1	0.999984	0.999805	1	1	1	0.999976	1	1	1	1	1
chr11:117115160-117117664	-	RNF214	NM_207343	ring_finger_protein_214_	unknown	none	0.951918	0.999993	0.974017	0.986544	0.977948	0.998228	0.999809	1	0.963953	0.999974	0.210405	1	1	1	1	1	0.754272	1	0.995512	0.459433	0.680288	0.521499	0.953603	0.995163	0.999919	0.326886	0.958367	1	1	1	1	0.887384	1	0.998629	1	1	1	0.951203	1	0.999559	1	1	0.90865
chr11:117150623-117150975	-	RNF214	NM_207343	ring_finger_protein_214_	hsa_circ_0002743	none	1	5.34467e-06	1	0.999997	0.999993	1	1	0.999992	1	1	0	1	1	0.999999	1	1	0.995764	1	1	3.26255e-09	6.51271e-08	1.79387e-09	0.00161817	0.0797363	4.1363e-08	2.32102e-10	2.43226e-09	0.999999	0.999998	1	1	0.999391	1	1	1	0.999999	0.999999	0.992403	0.999984	1	0.999998	0.999998	0.983676
chr11:117391844-117395798	+	DSCAML1	NM_020693	DS_cell_adhesion_molecule_like_1_	unknown	none	1	0.223752	1	1	1	1	1	0.920766	1	1	0.00526293	1	1	1	1	1	0.554566	0.999999	1	0.0399245	0.13706	0.057947	0.625255	0.917189	0.913364	0.0468551	0.0399245	1	1	1	1	0.756168	1	1	1	1	1	0.878179	1	1	1	1	0.794254
chr11:117647505-117651525	+	DSCAML1	NM_020693	DS_cell_adhesion_molecule_like_1_	unknown	none	1	0.13708	0.942681	0.99999	1	0.999999	1	0.998128	0.996286	0.999986	0.00208242	0.696778	0.999944	1	0.999999	1	0.978192	0.950932	0.999846	0.772173	0.298611	0.0503314	0.786805	0.86841	0.262223	0.226197	0.113351	0.997364	0.928155	0.999825	0.999134	0.999835	0.999897	0.990362	0.999999	1	1	1	0.999998	1	1	1	0.998732
chr11:118352429-118353210	+	KMT2A	NM_001197104	lysine_methyltransferase_2A_	unknown	none	0.847914	0.999978	0.999118	1	1	1	0.87073	0.937108	0.93255	1	0.868024	0.99521	0.766504	0.77561	0.975294	0.99874	1	1	0.5472	0.999998	0.999954	0.999998	0.999998	0.935073	0.975496	0.970384	0.999813	0.998378	0.999608	0.999909	0.97648	0.999616	0.999608	0.995243	1	1	0.855733	0.901533	0.892062	1	1	0.884716	0.923101
chr11:118422500-118430579	-	IFT46	NM_001168618	intraflagellar_transport_46_	hsa_circ_0007372	none	0.986904	0.0101241	0.821472	0.935499	0.998423	0.995516	1	0.992053	1	0.978318	6.6699e-09	0.996444	0.9999	1	1	0.999993	1	0.987256	1	2.57564e-08	3.79252e-06	7.19963e-06	0.00571348	0.458235	4.5813e-07	8.27855e-06	4.35511e-07	1	0.995963	1	0.998596	0.998744	0.745819	0.999931	0.999736	1	0.999567	0.999959	0.937231	0.999999	0.999999	0.999999	1
chr11:118425173-118430579	+	IFT46	NM_001168618	intraflagellar_transport_46_	hsa_circ_0008157	none	0.999996	6.31726e-05	0.999998	1	1	1	1	1	0.999438	0.999729	0	1	0.999991	1	0.999999	1	1	0.781595	0.883963	2.08936e-08	1.10531e-05	1.09645e-07	0.00762396	0.0735164	2.1001e-08	1.41225e-06	1.0778e-05	0.999997	1	1	1	1	0.91196	0.951384	1	1	1	1	0.998953	0.999524	1	1	1
chr11:118451960-118455359	-	ARCN1	NM_001142281	archain_1_	hsa_circ_0006374	PROTEIN_SECRETION	0.999575	0.0063039	0.999126	0.997377	0.999714	1	0.999663	1	1	1	2.92089e-08	1	0.999999	1	0.999999	0.999999	0.999826	0.96925	0.999923	1.90347e-06	2.59013e-05	7.98102e-06	0.0649561	0.11102	2.1764e-05	4.99978e-05	4.06148e-05	1	1	0.999996	1	0.999597	0.973943	0.999779	1	0.999964	1	0.998452	0.964802	0.998994	0.999999	1	0.999923
chr11:118453893-118455359	-	ARCN1	NM_001142281	archain_1_	hsa_circ_0007383	PROTEIN_SECRETION	1	0.0441341	1	0.999999	0.999999	1	0.999999	0.999495	0.999998	1	0.000213169	1	0.999965	0.999892	0.999999	0.999999	0.995389	0.999599	0.999997	0.00208823	0.00451067	0.000825176	0.153733	0.930559	0.0439135	7.5046e-05	0.000927803	0.999999	0.999999	1	0.999996	0.994216	0.999996	1	1	1	0.999919	0.971857	1	1	1	0.999899	0.944686
chr11:118454523-118455359	-	ARCN1	NM_001142281	archain_1_	hsa_circ_0005589	PROTEIN_SECRETION	0.929028	0.546648	0.976249	0.95629	0.99045	0.993101	0.999159	0.981192	0.964025	0.99941	4.51564e-05	1	1	1	1	1	1	1	0.999386	0.00188471	0.00597739	0.00570557	0.175189	0.607087	0.00148955	0.000401846	0.0140731	1	1	1	1	1	1	0.99997	0.999999	1	1	1	1	0.999553	1	1	1
chr11:118625413-118629611	+	DDX6	NM_001257191	DEAD-box_helicase_6_	hsa_circ_0002294	none	1	5.52452e-06	1	1	1	1	1	1	0.999993	1	0	1	1	1	1	1	1	0.999987	1	1.65258e-08	2.12928e-06	4.5442e-08	0.00136465	0.0565596	7.68312e-09	6.77819e-09	2.57288e-08	1	1	1	1	1	0.999998	1	1	1	1	1	1	1	1	1	1
chr11:118656760-118657227	+	DDX6	NM_001257191	DEAD-box_helicase_6_	hsa_circ_0004293	none	0.999996	5.06754e-05	0.999994	0.999995	0.999968	1	1	1	1	1	0	1	1	1	1	1	1	1	0.999914	1.05645e-08	7.64071e-07	2.14398e-08	0.00166679	0.0694073	1.64431e-08	2.94487e-09	1.81673e-07	1	1	1	1	1	1	0.999932	1	1	1	1	1	0.999961	1	1	0.999997
chr11:119144577-119145663	+	CBL	NM_005188	Cbl_proto-oncogene_	hsa_circ_0000362	KRAS_SIGNALING_UP	1	1.98089e-09	1	1	1	1	1	1	1	1	0	1	1	1	1	1	0.999993	1	1	0	2.05793e-11	0	2.80852e-06	0.00140755	0	0	0	1	1	1	1	0.999981	1	1	1	1	1	1	1	1	1	1	0.999943
chr11:119155678-119156276	-	CBL	NM_005188	Cbl_proto-oncogene_	unknown	KRAS_SIGNALING_UP	0.91389	0.632073	0.996278	1	1	0.999554	1	0.939742	0.999626	1	0.998571	0.999962	0.859245	0.743373	1	0.999105	1	0.993059	0.834515	0.971766	0.514319	0.345618	0.999825	0.987993	0.999701	0.793469	0.428134	0.993422	0.986249	1	0.99997	0.99998	1	0.996225	1	0.999397	1	0.905353	0.999251	1	0.999128	1	0.834995
chr11:119167627-119168191	-	CBL	NM_005188	Cbl_proto-oncogene_	unknown	KRAS_SIGNALING_UP	1	0.000853262	1	1	0.992983	1	1	1	1	1	7.24415e-08	1	1	0.931218	1	1	1	1	1	8.00453e-06	0.000203877	0.00339152	0.0327353	0.293617	3.49871e-06	8.66175e-07	8.00453e-06	1	0.971188	1	1	1	1	1	0.988185	1	1	1	1	1	0.999073	0.999929	0.965426
chr11:120276826-120278532	+	ARHGEF12	NM_001198665	Rho_guanine_nucleotide_exchange_factor_12_	hsa_circ_0024604	MITOTIC_SPINDLE	1	4.76813e-07	1	1	1	1	1	1	1	1	0	1	1	1	1	1	1	1	1	2.05702e-10	3.52884e-08	9.85277e-10	0.000342681	0.0278118	5.92533e-11	0	3.4837e-10	1	1	1	1	1	1	1	1	1	1	1	1	1	1	1	1
chr11:120310837-120316173	+	ARHGEF12	NM_001198665	Rho_guanine_nucleotide_exchange_factor_12_	hsa_circ_0024626	MITOTIC_SPINDLE	0.999998	0.508065	0.999999	1	1	0.574063	1	0.99994	0.784096	0.999999	0.00771643	1	1	1	0.19853	1	0.934835	0.0585627	1	0.0522638	0.16556	0.115053	0.99968	0.930687	0.603929	0.999973	0.0522638	1	1	0.263127	1	0.976579	0.198157	1	1	0.341325	1	0.991552	0.39931	1	0.340473	1	0.994344
chr11:120310837-120348235	-	ARHGEF12	NM_001198665	Rho_guanine_nucleotide_exchange_factor_12_	hsa_circ_0024632	MITOTIC_SPINDLE	0.999849	0.0554662	0.999934	0.999972	1	0.999997	1	1	0.994509	1	4.8307e-06	1	1	0.999999	1	0.99998	0.999971	0.342271	0.999935	0.000217089	0.00276408	0.00169879	0.121919	0.854258	0.000792838	0.0841824	0.00175801	1	1	1	0.999985	0.999993	0.596535	0.999983	1	1	0.999989	0.999998	0.78196	0.999995	1	1	1
chr11:120335945-120338017	-	ARHGEF12	NM_001198665	Rho_guanine_nucleotide_exchange_factor_12_	unknown	MITOTIC_SPINDLE	0.999983	1.84328e-06	0.999993	1	1	1	1	1	1	0.999993	0	1	1	1	1	1	0.999998	0.999871	1	3.0302e-11	5.37022e-08	1.3148e-09	0.000359508	0.0305324	9.05553e-11	0	3.0302e-11	1	1	1	1	1	0.999973	1	1	1	1	1	1	1	1	1	1
chr11:120339996-120348235	+	ARHGEF12	NM_001198665	Rho_guanine_nucleotide_exchange_factor_12_	hsa_circ_0024648	MITOTIC_SPINDLE	1	1.5774e-06	1	0.999998	0.99613	0.990167	1	0.999994	0.999987	1	0	1	0.999995	0.971369	0.978434	1	0.999946	0.999834	0.999999	1.415e-09	1.50333e-06	1.28672e-06	0.0344874	0.0354886	7.11227e-09	1.29641e-09	9.95124e-09	0.999993	0.983091	0.980674	1	0.999956	0.999891	0.999999	0.999963	0.999196	1	1	1	1	0.999998	0.999964	0.999886
chr11:120343758-120348235	+	ARHGEF12	NM_001198665	Rho_guanine_nucleotide_exchange_factor_12_	hsa_circ_0009021	MITOTIC_SPINDLE	1	7.28284e-08	1	1	1	0.999987	1	0.999917	0.992778	1	0	1	1	1	0.999984	1	0.999438	0.935969	1	0	2.28228e-08	2.98172e-10	0.000653937	0.0268959	1.9754e-10	3.61892e-10	0	1	1	0.999961	1	0.9993	0.957617	1	1	1	1	0.999999	0.998994	1	0.999999	1	0.999989
chr11:120345268-120348235	-	ARHGEF12	NM_001198665	Rho_guanine_nucleotide_exchange_factor_12_	hsa_circ_0002100	MITOTIC_SPINDLE	1	2.23908e-11	1	1	0.999993	0.999961	1	0.999988	0.921108	0.99999	0	1	1	0.999955	0.999925	1	0.99989	0.568772	0.999918	0	0	0	1.02377e-05	0.000755307	0	0	0	1	0.999999	0.999987	1	0.999997	0.851137	0.999998	1	1	1	1	0.980413	1	1	1	1
chr11:120346048-120348235	+	ARHGEF12	NM_001198665	Rho_guanine_nucleotide_exchange_factor_12_	hsa_circ_0002955	MITOTIC_SPINDLE	1	3.26739e-07	1	1	1	1	1	1	0.999965	1	0	1	1	0.999998	1	1	0.999994	0.998235	1	5.41613e-11	6.18575e-08	3.75109e-09	0.000394542	0.0174487	2.37184e-10	1.20158e-10	1.69206e-10	1	0.999999	1	1	0.999996	0.999333	1	1	1	1	1	0.999996	1	1	1	1
chr11:120347369-120348235	-	ARHGEF12	NM_001198665	Rho_guanine_nucleotide_exchange_factor_12_	hsa_circ_0002089	MITOTIC_SPINDLE	1	0	1	1	1	1	1	1	0.999997	1	0	1	1	1	1	1	1	0.999704	1	0	0	0	2.14491e-07	0.000144125	0	0	0	1	1	1	1	1	0.999974	1	1	1	1	1	1	1	0.999999	1	0.999999
chr11:120907213-120930794	-	TBCEL	NM_001130047	tubulin_folding_cofactor_E_like_	unknown	none	0.988652	0.00926163	0.999161	0.998907	0.99978	0.999361	0.999935	0.995731	0.999995	0.999983	6.35778e-09	1	1	0.999998	1	1	1	0.997953	0.999784	3.61298e-06	6.76497e-05	1.59348e-05	0.0112452	0.173862	6.21033e-07	3.26924e-06	1.65774e-05	1	1	1	1	1	0.999992	1	1	1	1	1	0.99998	0.999998	1	1	1
chr11:120916382-120918376	-	TBCEL	NM_001130047	tubulin_folding_cofactor_E_like_	hsa_circ_0024656	none	0.970254	1.02754e-07	0.992536	0.987458	0.979385	0.998363	1	0.992817	0.997143	0.997385	0	1	1	1	1	0.999998	1	0.999998	1	0	0	0	1.78382e-06	0.00497193	0	0	0	1	1	1	1	1	1	1	1	1	0.999998	1	0.999999	1	1	0.999997	1
chr11:120916382-120924441	-	TBCEL	NM_001130047	tubulin_folding_cofactor_E_like_	hsa_circ_0000365	none	0.999398	0.966972	0.999999	1	0.998869	0.999936	0.999994	1	1	1	0.0901894	0.999995	0.999914	1	1	1	0.999786	0.996135	0.997278	0.545887	0.869276	0.231757	0.847356	0.977768	0.631272	0.701492	0.826539	1	0.999969	0.999999	1	1	0.999999	0.999999	0.99976	0.999991	0.999999	1	1	1	1	1	0.999561
chr11:120916382-120930794	-	TBCEL	NM_001130047	tubulin_folding_cofactor_E_like_	hsa_circ_0003302	none	1	4.47562e-09	1	1	1	1	1	1	1	1	0	1	1	1	1	1	1	0.999999	1	0	3.41035e-10	0	1.06595e-05	0.00377307	0	0	0	1	1	1	1	1	0.999999	1	1	1	1	1	1	1	1	1	1
chr11:122646926-122647918	-	UBASH3B	NM_032873	ubiquitin_associated_and_SH3_domain_containing_B_	hsa_circ_0003391	none	1	0.00146754	1	1	1	1	1	1	1	1	2.12001e-07	1	1	1	1	1	1	1	1	5.66061e-06	0.00015444	1.47243e-05	0.0282668	0.273852	1.82781e-05	1.61101e-06	7.30952e-06	1	1	1	1	0.999996	1	1	1	1	1	0.999999	1	1	1	1	0.999997
chr11:122827203-122828199	+	JHY	NM_024806	junctional_cadherin_complex_regulator_	unknown	none	1	2.87566e-05	1	1	1	1	0.995823	0.999949	0.999999	0.999998	4.33557e-10	1	1	1	1	0.995503	0.999839	0.999999	0.999998	1.2659e-07	4.46218e-06	2.36329e-07	0.00398184	0.65245	7.70711e-07	4.74533e-08	7.96187e-07	1	1	1	0.995944	0.999934	0.999999	0.999999	1	1	0.995082	0.999898	0.999998	0.999996	1	0.994033	0.999746
chr11:123464789-123466745	-	GRAMD1B	NM_020716	GRAM_domain_containing_1B_	hsa_circ_0004798	none	1	0.0345463	1	1	1	1	1	1	0.999984	1	8.20899e-05	1	1	1	1	1	1	0.999397	1	0.00189155	0.014582	0.00345483	0.261213	0.703504	0.00110352	0.00561104	0.00189155	1	1	1	1	1	0.999868	1	1	1	1	1	0.999967	1	1	1	1
chr11:124517260-124518071	+	SIAE	NM_170601	sialic_acid_acetylesterase_	hsa_circ_0000367	none	0.999999	4.87574e-05	1	1	1	1	1	1	0.999976	1	0	0.999987	1	0.999533	1	1	0.995351	0.94565	1	1.40094e-07	1.41243e-06	1.28287e-06	0.00204617	0.070693	3.24982e-07	2.58058e-07	4.25338e-08	0.999999	1	1	1	0.999999	0.999762	1	0.999954	1	1	0.999604	0.994591	1	0.999998	1	1
chr11:12785725-12785981	-	TEAD1	NM_021961	TEA_domain_transcription_factor_1_	unknown	none	0.982575	7.71532e-09	0.932029	0.916906	0.88337	0.999742	0.99979	0.881138	0.758529	0.999102	0	0.999985	0.999847	0.999641	1	1	0.99974	0.993306	0.999999	0	0	0	5.86887e-07	0.000293985	0	0	0	1	1	1	1	1	0.999999	0.999445	1	0.999995	1	1	1	0.99825	0.999994	1	1
chr11:128932174-128936763	+	ARHGAP32	NM_001142685	Rho_GTPase_activating_protein_32_	hsa_circ_0024840	none	1	1.27594e-05	1	1	1	1	1	1	1	1	0	1	1	1	1	1	1	1	0.999998	2.10213e-08	1.07351e-06	2.63774e-08	0.00131343	0.0553718	2.7973e-09	6.26795e-10	5.3166e-08	1	1	1	1	1	1	1	1	1	1	1	1	1	1	1	1
chr11:128963515-128994789	+	ARHGAP32	NM_001142685	Rho_GTPase_activating_protein_32_	hsa_circ_0002984	none	1	1.13155e-08	1	1	1	1	1	1	1	1	0	1	1	1	1	1	1	1	1	0	2.79962e-10	0	2.41042e-05	0.00354614	0	0	0	1	1	1	1	1	1	1	1	1	1	1	1	1	1	1	1
chr11:128993340-128994789	+	ARHGAP32	NM_001142685	Rho_GTPase_activating_protein_32_	hsa_circ_0000371	none	0.999999	6.29829e-07	1	1	1	1	1	1	1	1	0	1	0.999999	1	1	1	1	1	0.999902	1.21582e-10	5.62197e-08	8.4795e-10	0.000102568	0.0127727	0	0	6.54658e-10	1	1	1	1	1	1	1	1	1	1	1	1	1	1	1	1
chr11:128993340-129034322	+	ARHGAP32	NM_001142685	Rho_GTPase_activating_protein_32_	hsa_circ_0007843	none	1	3.81623e-09	1	1	1	1	1	1	1	1	0	1	1	1	1	1	1	1	1	0	8.4557e-11	0	6.5416e-06	0.00239161	0	0	0	1	1	1	1	1	1	1	1	1	1	1	1	1	1	1	1
chr11:129979323-129980556	-	APLP2	NM_001142276	amyloid_beta_precursor_like_protein_2_	hsa_circ_0000372	ADIPOGENESIS	1	0.246207	1	0.999975	0.999953	0.999998	1	1	1	0.999942	0.00159307	1	0.999999	0.999996	1	1	0.999653	1	0.999994	0.0132293	0.0257887	0.00698921	0.332818	0.764051	0.0810702	0.0142955	0.00403478	1	1	1	1	0.999754	1	1	1	1	1	0.997624	0.999937	1	1	1	0.994594
chr11:130130750-130131824	-	ZBTB44	NM_014155	zinc_finger_and_BTB_domain_containing_44_	hsa_circ_0002484	none	0.731184	0.0184888	0.905104	0.96971	0.795054	0.96744	0.996054	0.994089	1	0.963407	1.4965e-10	1	0.999999	1	1	1	0.993509	0.498265	0.999969	2.14657e-07	1.96436e-05	1.46909e-07	0.00299293	0.0931642	1.65656e-06	2.77602e-05	7.15699e-07	1	1	1	1	0.999864	0.86344	1	0.999998	1	1	0.999997	0.972662	1	1	1	0.996013
chr11:13435076-13443385	+	BTBD10	NM_032320	BTB_domain_containing_10_	hsa_circ_0008967	none	1	0	1	1	1	1	1	1	0.999999	1	0	1	0.999966	0.999953	1	0.999999	1	1	1	0	0	0	6.59155e-08	4.36133e-05	0	0	0	1	1	1	1	1	0.999998	1	1	1	1	1	0.99992	1	1	1	1
chr11:13435076-13466728	+	BTBD10	NM_032320	BTB_domain_containing_10_	hsa_circ_0003234	none	1	5.76238e-08	1	1	1	1	1	1	0.999996	1	0	1	1	1	1	1	1	0.999379	1	0	1.85792e-09	0	5.10633e-05	0.0150575	0	0	0	1	1	1	1	1	0.999932	1	1	1	1	1	0.999812	1	1	1	1
chr11:14793482-14810788	+	PDE3B	NM_000922	phosphodiesterase_3B_	hsa_circ_0000277	none	0.960485	0.00430296	0.979706	0.869164	0.816563	0.998777	1	0.84308	0.999999	0.836918	2.80852e-10	1	0.999844	0.999571	1	0.999998	0.999906	0.967345	0.999841	1.14228e-07	4.45629e-07	1.71626e-08	0.00507008	0.26833	3.03481e-09	1.20083e-06	7.31786e-09	0.999935	0.999856	1	0.999999	0.999974	0.991057	0.999952	1	0.999998	0.99977	1	0.887946	1	0.999997	0.999724	1
chr11:14852243-14882912	-	PDE3B	NM_000922	phosphodiesterase_3B_	unknown	none	1	0.0040369	1	1	1	1	1	1	0.999995	1	2.88462e-06	1	1	0.999999	1	1	0.999999	0.999993	0.999999	0.00011487	0.00300279	8.39544e-05	0.0606529	0.389825	1.68423e-05	0.000133971	3.58173e-05	1	1	1	1	1	0.999994	1	0.999999	1	1	0.999999	1	0.999999	1	1	1
chr11:16117541-16208501	+	SOX6	NM_001145819	SRY-box_6_	unknown	none	0.999148	0.180942	0.999616	0.99983	1	0.999984	0.999999	0.999546	0.999999	0.999999	4.00169e-05	1	1	0.99491	1	1	1	0.99996	0.999989	0.00109836	0.00964603	0.0419696	0.217697	0.658809	0.000620672	0.00166619	0.00560962	1	0.998283	1	1	1	0.999992	0.999997	0.999403	1	1	1	0.999998	0.999999	0.999965	0.999998	0.997855
chr11:16205431-16208501	+	SOX6	NM_001145819	SRY-box_6_	hsa_circ_0021350	none	1	6.36131e-07	1	1	1	1	1	1	1	0.999999	0	1	1	1	1	1	1	1	0.999984	3.71003e-10	6.4587e-08	1.77624e-09	0.000323556	0.0250282	4.90767e-11	0	3.73711e-09	1	1	1	1	1	1	0.999996	1	1	1	1	1	0.999999	1	1	1
chr11:17153462-17167489	+	PIK3C2A	NM_002645	phosphatidylinositol-4-phosphate_3-kinase_catalytic_subunit_type_2_alpha_	hsa_circ_0021396	none	0.999997	6.97946e-08	0.999969	0.999847	0.999979	0.999986	1	1	1	1	0	1	0.999999	1	1	1	1	0.989831	1	0	6.95644e-11	0	7.04202e-06	0.00770011	0	0	0	1	1	1	1	0.999999	0.986459	0.999992	1	1	1	0.999984	0.982972	0.999934	1	1	1
chr11:18105081-18111057	-	SAAL1	NM_138421	serum_amyloid_A_like_1_	hsa_circ_0002778	none	1	0.000142029	1	1	1	1	1	1	1	0.999999	3.10886e-09	1	1	1	1	1	1	1	0.999982	6.48485e-07	2.68017e-05	1.89215e-06	0.0109347	0.171409	2.52727e-07	5.1893e-08	5.09908e-06	1	1	1	1	1	1	0.999995	1	1	1	1	1	0.999999	1	1	1
chr11:18305341-18307006	+	HPS5	NM_007216	HPS5__biogenesis_of_lysosomal_organelles_complex_2_subunit_2_	hsa_circ_0007484	none	1	0.00741541	1	1	0.999988	0.990495	0.998937	0.984964	0.999999	1	2.29228e-06	1	1	0.999134	0.961423	0.996765	0.782272	0.999816	1	9.90623e-05	0.000647645	0.00412887	0.797313	0.964798	0.0219842	0.000223434	3.41859e-05	1	0.999521	0.968127	0.996864	0.883412	0.999913	1	0.998216	0.952637	0.993796	0.874963	0.99944	1	0.999395	0.999963	0.999574
chr11:18312988-18313566	+	HPS5	NM_007216	HPS5__biogenesis_of_lysosomal_organelles_complex_2_subunit_2_	hsa_circ_0000279	none	1	0.000145858	1	1	1	1	1	1	1	1	5.66601e-10	1	1	1	1	1	1	0.999692	1	1.70322e-07	1.12231e-05	7.78599e-07	0.0181655	0.117251	2.2449e-07	2.16169e-07	3.60272e-07	1	1	1	1	1	0.999925	1	1	1	1	1	0.999993	1	1	1	1
chr11:18312988-18314523	+	HPS5	NM_007216	HPS5__biogenesis_of_lysosomal_organelles_complex_2_subunit_2_	hsa_circ_0000280	none	1	0	1	1	1	1	1	1	0.999999	1	0	1	1	1	1	1	1	0.999991	1	0	0	0	4.69379e-07	0.000329126	0	0	0	1	1	1	1	1	0.999997	1	1	1	1	0.999998	0.999976	1	1	1	1
chr11:18536224-18541150	+	TSG101	NM_006292	tumor_susceptibility_101_	hsa_circ_0002687	DNA_REPAIR	1	0	1	1	1	1	1	1	1	1	0	1	1	1	1	1	1	1	1	0	0	0	1.10942e-08	3.80642e-05	0	0	0	1	1	1	1	1	1	1	1	1	1	1	1	1	1	1	1
chr11:20424464-20448411	-	PRMT3	NM_001145166	protein_arginine_methyltransferase_3_	hsa_circ_0021502	MYC_TARGETS_V2	0.99936	0.00313113	1	1	0.999469	0.999972	1	0.999947	0.999888	1	5.93896e-09	0.999681	0.999997	1	1	0.999997	1	1	0.999729	1.76836e-05	0.000208075	2.13323e-06	0.0115744	0.421093	9.29513e-07	1.71848e-07	1.6829e-05	1	0.999797	0.999996	1	0.999993	0.999977	1	0.999995	1	1	1	1	1	1	0.999995	1
chr11:22225349-22249132	-	ANO5	NM_001142649	anoctamin_5_	hsa_circ_0021506	none	0.95034	0.0110702	0.957431	0.977205	0.963548	0.996772	0.999634	0.999978	0.942064	0.957431	1.7296e-09	1	1	1	1	1	0.992076	1	1	2.50071e-07	1.23152e-05	7.65779e-07	0.007086	0.13717	9.85968e-06	1.79218e-08	2.50071e-07	1	1	1	1	0.994166	1	1	1	1	1	0.998099	1	1	1	1	0.995634
chr11:22242642-22284589	-	ANO5	NM_001142649	anoctamin_5_	unknown	none	0.975836	0.688301	0.998587	0.993809	0.999988	0.999254	1	0.999935	0.995713	0.987542	0.000502089	0.999999	1	0.998989	1	0.999696	0.999367	1	1	0.0222575	0.0400773	0.107984	0.398083	0.993962	0.0441483	0.00542625	0.00729977	1	0.999999	1	0.999976	1	1	1	0.999896	1	0.999824	0.999954	1	1	0.999994	1	1
chr11:22696395-22707335	-	GAS2	NM_001143830	growth_arrest_specific_2_	hsa_circ_0021516	none	0.964511	0.375706	0.989651	0.970937	0.999753	0.995726	0.999503	0.999057	0.972822	0.985029	2.27578e-05	1	1	0.999897	1	1	0.999963	1	1	0.0011125	0.00327608	0.0106344	0.132218	0.543318	0.00268484	0.000138408	0.000851819	1	0.999996	1	1	0.999999	1	1	0.999762	1	1	0.99989	1	1	0.999987	0.999999	1
chr11:22696395-22777499	-	GAS2	NM_001143830	growth_arrest_specific_2_	unknown	none	1	0.000101071	1	0.999999	1	1	1	1	1	1	8.8225e-10	1	0.999895	0.999999	1	1	1	1	1	1.36521e-07	0.000134837	3.30677e-06	0.0156711	0.118475	4.97368e-08	9.11589e-09	1.36521e-07	0.999802	0.999996	1	1	1	1	1	1	1	1	0.999759	0.999675	0.999802	1	1	0.999995
chr11:24927536-25004839	-	LUZP2	NM_001009909	leucine_zipper_protein_2_	unknown	none	1	0.000121915	1	1	1	1	1	1	1	1	4.16035e-09	1	1	1	1	1	1	1	1	5.2504e-07	2.25674e-05	3.03877e-06	0.00994041	0.163288	2.02732e-07	9.0707e-08	2.05156e-06	1	1	1	1	1	1	1	1	1	1	1	1	1	1	1	1
chr11:27393161-27414065	+	LGR4	NM_018490	leucine_rich_repeat_containing_G_protein-coupled_receptor_4_	hsa_circ_0021523	none	1	0.354844	1	1	1	1	1	1	0.999954	1	0.0421387	1	1	1	1	1	1	0.999963	1	0.0914982	0.243492	0.123422	0.748108	0.954973	0.178781	0.288448	0.0914982	1	1	1	1	1	0.999637	1	1	1	1	1	0.999905	1	1	1	1
chr11:2991032-2993473	+	NAP1L4	NM_005969	nucleosome_assembly_protein_1_like_4_	hsa_circ_0020822	none	1	0.00154257	0.999992	0.999997	0.999994	1	1	1	0.999987	0.999992	2.24587e-08	1	1	1	1	1	1	1	1	1.32719e-06	4.79451e-05	3.73122e-06	0.0150551	0.201333	2.71093e-06	1.1549e-07	1.32719e-06	1	1	1	1	1	1	1	1	1	1	1	1	1	1	1	1
chr11:30516842-30557722	+	MPPED2	NM_001584	metallophosphoesterase_domain_containing_2_	hsa_circ_0021549	ESTROGEN_RESPONSE_EARLY	1	0.000202517	1	1	1	1	1	0.999978	1	1	8.11096e-09	1	1	0.999998	1	1	0.999744	1	1	1.95774e-06	3.99838e-05	2.0073e-05	0.0136307	0.191573	8.67174e-06	8.99166e-08	1.0609e-06	1	1	1	1	0.999982	1	1	0.999999	1	1	0.999957	1	1	1	1	1
chr11:31827949-31832563	-	PAX6	NM_001258465	paired_box_6_	unknown	PANCREAS_BETA_CELLS	0.927272	0.999962	0.95934	0.9783	0.965214	0.996949	0.999656	0.999034	0.999433	0.95934	0.970493	1	1	1	1	1	0.0792904	0.997212	1	0.992018	0.997672	0.99421	0.999901	0.999995	0.732599	1	0.992018	1	1	1	1	0.220842	0.999344	1	1	1	1	0.41164	0.999825	1	1	1	0.266831
chr11:32611092-32617593	-	EIF3M	NM_006360	eukaryotic_translation_initiation_factor_3_subunit_M_	hsa_circ_0003119	none	0.999904	1.0458e-06	1	1	0.999966	0.999998	1	0.999999	0.999935	1	0	1	1	1	1	1	1	1	0.999996	5.23477e-11	1.69352e-08	5.70028e-11	7.86328e-05	0.0109055	0	0	1.15161e-10	1	1	1	1	1	1	1	1	1	1	1	1	1	1	1	1
chr11:32948702-32956981	+	QSER1	NM_001076786	glutamine_and_serine_rich_1_	hsa_circ_0021570	none	0.996455	3.78891e-05	0.999453	1	1	1	1	1	0.996467	0.999981	0	1	0.996022	0.944518	0.999999	0.999322	0.841997	0.177467	0.999991	1.20787e-09	4.55682e-06	7.8979e-07	0.00146813	0.201346	1.78936e-07	1.97391e-06	5.01734e-09	0.999508	0.989841	1	0.999749	0.965368	0.496883	1	1	1	1	1	0.989031	0.999989	0.999996	1	1
chr11:32953288-32956981	-	QSER1	NM_001076786	glutamine_and_serine_rich_1_	hsa_circ_0021574	none	0.281828	0.326558	0.992677	0.550305	0.448187	0.849579	0.968202	0.999383	0.788899	0.41307	1	0.756554	1	1	1	1	0.427933	0.994157	1	0.810172	1	1	1	1	0.513589	0.996489	1	0.946397	0.903284	0.994971	0.999576	1	0.998778	0.882339	1	1	1	0.810835	0.999602	1	1	1	0.700092
chr11:33127112-33127610	-	CSTF3	NM_001326	cleavage_stimulation_factor_subunit_3_	hsa_circ_0000283	DNA_REPAIR	0.999665	0.00144787	1	1	0.998711	0.999927	0.996993	0.999977	0.999984	0.999991	1.92309e-09	0.984173	0.999218	1	1	0.94007	0.796938	1	1	3.95825e-05	0.000382527	4.40581e-07	0.00541309	0.928824	0.000141831	9.58853e-08	1.1847e-06	1	0.978183	0.999256	0.997918	0.999994	0.998484	0.999285	0.997577	0.999893	0.996554	0.999958	0.999962	0.999981	1	0.920318	0.826518
chr11:33307958-33309057	-	HIPK3	NM_001278163	homeodomain_interacting_protein_kinase_3_	hsa_circ_0000284	none	1	1.34329e-06	0.999896	0.999999	1	0.999999	0.999999	0.999998	1	1	0	0.999995	1	1	1	1	1	1	0.999876	0	1.69562e-08	9.47977e-10	9.52931e-05	0.00982193	0	0	2.81513e-09	1	0.999998	1	1	1	0.99983	0.996216	1	1	1	1	1	0.999898	1	1	1
chr11:33572585-33573787	-	KIAA1549L	NM_012194	KIAA1549_like_	hsa_circ_0021609	none	1	1.06026e-10	1	1	1	1	1	1	1	1	0	1	1	1	1	1	1	1	1	0	0	0	8.66968e-07	0.000597231	0	0	0	1	1	1	1	1	1	1	1	1	1	1	1	1	1	1	1
chr11:34093272-34098189	-	CAPRIN1	NM_203364	cell_cycle_associated_protein_1_	hsa_circ_0005974	none	1	0.00639925	1	0.999972	0.999757	0.99996	0.999971	1	1	1	3.6396e-07	1	1	0.999976	0.999998	0.999998	1	1	1	3.03067e-05	0.000160896	8.74216e-06	0.0177136	0.17003	3.58931e-05	8.86915e-06	5.69858e-05	1	0.999991	0.999999	0.999998	1	1	1	1	1	1	0.999985	0.999989	0.999996	1	1	0.999737
chr11:34101174-34113603	+	CAPRIN1	NM_203364	cell_cycle_associated_protein_1_	unknown	none	1	0.607275	1	1	0.999929	1	1	1	0.996466	0.999448	0.201095	1	1	0.99998	1	1	1	0.991751	0.999501	0.264109	0.487539	0.833234	0.893875	0.986292	0.387127	0.912432	0.888087	1	0.999603	1	1	1	0.979647	0.996925	0.999869	1	1	1	0.993352	0.998975	0.999993	1	0.999991
chr11:34104371-34111003	-	CAPRIN1	NM_203364	cell_cycle_associated_protein_1_	hsa_circ_0021639	none	0.999007	0.72855	0.999703	0.996851	0.994564	0.999644	0.999965	0.999998	0.998978	0.993471	0.00566975	1	1	0.999999	1	1	0.999988	1	0.999999	0.0477721	0.0639336	0.0218106	0.476892	0.853612	0.107062	0.014304	0.0137927	1	0.999999	1	1	0.999999	1	0.999999	1	1	1	0.99979	1	1	1	1	0.999483
chr11:34107610-34107960	-	CAPRIN1	NM_203364	cell_cycle_associated_protein_1_	hsa_circ_0021644	none	1	0.000551389	1	1	0.999999	1	1	0.999989	0.999997	1	6.19658e-09	1	1	1	1	1	0.999999	1	1	4.19804e-06	0.000160881	1.35643e-06	0.0280172	0.140574	1.04092e-07	3.21146e-08	9.35655e-07	1	0.999994	1	1	0.999925	0.999975	1	0.999992	1	1	0.999934	0.999977	1	1	1	1
chr11:34107610-34112225	-	CAPRIN1	NM_203364	cell_cycle_associated_protein_1_	hsa_circ_0021647	none	0.9998	0.822141	1	1	1	1	1	1	1	1	0.882136	0.998155	0.999566	0.998743	0.999987	0.999999	0.99746	0.995797	0.998155	0.532151	0.73915	0.592385	0.966362	0.996721	0.480258	0.397457	0.532151	1	1	1	1	1	1	1	1	1	1	1	1	1	1	1	1
chr11:34107610-34113603	-	CAPRIN1	NM_203364	cell_cycle_associated_protein_1_	hsa_circ_0000287	none	0.999982	0.0448515	0.999993	0.99699	0.99999	0.998601	1	0.985422	1	0.993748	6.69033e-06	1	0.999872	1	0.947563	1	0.396849	0.9986	0.999426	0.000287338	0.0003603	0.00051519	0.889959	0.649251	0.166794	0.000993589	1.63332e-05	0.999947	1	0.963741	1	0.629593	0.999711	0.999824	0.999975	0.857269	0.999996	0.396422	0.974553	1	0.962844	1	0.653842
chr11:34110941-34112225	+	CAPRIN1	NM_203364	cell_cycle_associated_protein_1_	hsa_circ_0021652	none	0.99925	0.103737	1	0.997649	0.995908	1	0.999975	0.999992	0.998991	0.99507	9.92209e-06	0.970093	1	0.999999	0.998195	1	0.999999	1	0.999999	0.0220595	0.00145665	0.000211469	0.640912	0.461569	0.000736911	4.91218e-05	9.56212e-05	0.972336	0.947193	1	0.999825	0.99909	0.971521	0.934349	1	0.995389	1	0.99996	1	1	0.993541	1	0.999898
chr11:34110941-34113603	-	CAPRIN1	NM_203364	cell_cycle_associated_protein_1_	hsa_circ_0002280	none	0.999997	0.0120545	0.999998	1	0.999997	1	1	0.999974	0.999995	1	6.97333e-07	1	0.999999	1	1	1	0.946892	0.962628	1	4.58324e-05	0.00311538	9.2594e-05	0.112011	0.565602	0.0029853	0.000761095	0.00018033	1	1	1	1	0.980135	0.988083	1	0.999999	1	1	0.999814	0.999952	1	1	1	0.981299
chr11:34111725-34113603	-	CAPRIN1	NM_203364	cell_cycle_associated_protein_1_	hsa_circ_0004851	none	0.999424	0.0196968	0.983972	0.998854	0.994327	0.994144	0.999997	1	1	0.990399	2.55377e-07	0.999878	1	0.999996	0.999939	0.997995	0.988702	0.998401	0.999978	1.79028e-06	0.000182626	9.48194e-06	0.00857068	0.895908	0.000572399	7.00507e-05	2.74018e-06	1	1	1	0.986828	0.902309	0.957604	1	1	0.999999	0.99642	0.992	0.998377	1	1	0.992458	0.960335
chr11:34952950-34991833	-	MIR1343	NR_039836	microRNA_1343_	hsa_circ_0021707	none	1	0.195375	1	1	1	0.999946	1	1	0.999982	1	0.00377746	0.999999	1	1	0.9998	1	1	0.999341	0.999994	0.0805474	0.116022	0.0467058	0.94187	0.904478	0.0360154	0.0945483	0.102029	1	1	0.999996	1	1	1	1	1	0.999926	1	1	0.999963	1	0.999891	1	1
chr11:34969052-34991833	-	PDHX	NM_001135024	pyruvate_dehydrogenase_complex_component_X_	hsa_circ_0006254	OXIDATIVE_PHOSPHORYLATION	1	0.939456	1	1	1	1	1	0.999949	1	1	0.471604	1	0.999993	1	1	0.999998	0.996523	1	1	0.798245	0.985052	0.68227	0.964062	0.999998	0.992782	0.76028	0.781432	1	1	1	1	0.999766	1	1	0.999981	0.999995	1	1	1	1	1	0.999994	0.9975
chr11:34978930-34999729	-	PDHX	NM_001135024	pyruvate_dehydrogenase_complex_component_X_	hsa_circ_0021712	OXIDATIVE_PHOSPHORYLATION	0.999995	2.7084e-05	1	0.999546	0.995072	0.989251	1	1	0.943863	0.982015	0	0.999997	0.999992	0.999097	0.86749	1	1	0.199542	0.990908	3.49391e-08	8.02863e-08	7.1004e-10	0.140028	0.080628	5.37457e-09	1.49273e-05	0	0.999486	0.991244	0.965681	1	1	0.707005	0.963379	1	0.803762	0.999999	0.999903	0.347175	0.999999	0.663613	0.999988	0.996938
chr11:34978930-35006275	-	PDHX	NM_001135024	pyruvate_dehydrogenase_complex_component_X_	hsa_circ_0003768	OXIDATIVE_PHOSPHORYLATION	0.890198	0.242573	0.999945	0.936838	0.90486	0.989278	0.999042	0.87916	1	0.951771	1.0948e-06	0.982832	1	1	1	0.808629	1	0.516764	1	0.00396764	0.000644043	7.98164e-05	0.0593595	0.999952	1.59195e-05	0.0164998	9.40624e-05	0.993383	0.98617	0.99957	0.979165	0.978126	0.999568	0.996896	1	1	0.823418	1	0.806998	1	1	0.80082	1
chr11:34978930-35013926	-	PDHX	NM_001135024	pyruvate_dehydrogenase_complex_component_X_	unknown	OXIDATIVE_PHOSPHORYLATION	0.825317	0.898356	0.999999	0.892003	0.843783	0.979203	0.791205	0.968998	0.996059	0.928859	0.000352274	0.854063	1	1	1	0.160255	0.999997	0.995538	1	0.330863	0.0198718	0.00506038	0.298345	0.993005	0.0136318	0.0304839	0.008835	0.939997	0.8929	0.994211	0.583488	0.990465	0.999749	0.965478	1	1	0.191892	0.99999	0.998116	1	1	0.165726	0.999973
chr11:34991685-35006275	+	PDHX	NM_001135024	pyruvate_dehydrogenase_complex_component_X_	hsa_circ_0000290	OXIDATIVE_PHOSPHORYLATION	0.999999	0.0487702	1	1	0.99981	1	0.999997	1	0.999732	1	1.96154e-05	0.998136	1	0.999993	0.999963	1	0.999973	0.999985	1	0.0111721	0.0139186	0.00023759	0.488105	0.434266	0.00226155	1.88041e-05	0.00133827	0.999997	0.984458	1	0.99992	1	0.971581	0.999957	0.999946	1	0.999999	1	0.999921	1	0.999195	1	0.99816
chr11:36248634-36248980	-	LDLRAD3	NM_174902	low_density_lipoprotein_receptor_class_A_domain_containing_3_	hsa_circ_0006988	none	0.999999	0	0.999996	0.999857	1	0.999991	1	1	0.999991	0.785068	0	1	0.999997	1	1	0.999998	1	1	0.104598	0	0	0	0	4.02242e-09	0	0	0	1	1	1	0.999996	0.999998	1	0.205196	0.999999	1	0.99995	0.999847	1	0.222164	1	0.999999	1
chr11:36631630-36657667	-	C11orf74	NM_001276722	chromosome_11_open_reading_frame_74_	hsa_circ_0003321	none	1	0.000238384	1	1	0.999992	1	1	1	1	1	7.67592e-09	1	1	0.999832	1	1	1	0.999993	1	1.33127e-06	4.80645e-05	4.86281e-05	0.0150756	0.20147	5.35657e-07	7.61032e-07	1.33127e-06	1	0.99995	1	1	1	0.999999	1	0.999984	1	1	1	1	1	0.999999	1	0.999936
chr11:3752620-3774638	+	NUP98	NM_016320	nucleoporin_98_	hsa_circ_0000274	G2M_CHECKPOINT	0.91168	0.00477544	0.991985	0.960471	0.997613	1	1	0.980462	0.99969	0.962615	5.89696e-11	0.999997	1	0.999946	0.990855	0.99999	1	0.99121	1	2.99595e-07	2.32046e-06	1.79477e-06	0.0807668	0.270512	5.82739e-08	2.27542e-07	7.20211e-08	0.999998	1	0.99935	1	1	0.99999	1	0.999978	0.993927	0.999988	1	0.998434	1	0.999826	1	1
chr11:3789810-3797251	-	NUP98	NM_016320	nucleoporin_98_	hsa_circ_0007401	G2M_CHECKPOINT	1	8.99463e-05	1	0.999993	0.999987	0.999992	1	1	1	1	8.13764e-10	1	0.999979	0.999935	0.999926	1	1	1	0.999993	1.27376e-07	1.40412e-06	6.23337e-08	0.0421964	0.0705598	2.14965e-08	2.28552e-08	1.53927e-06	0.999999	0.999999	0.99985	1	1	1	0.999976	1	0.99826	1	1	0.999963	0.998739	0.99752	1	1
chr11:3794861-3797251	+	NUP98	NM_016320	nucleoporin_98_	hsa_circ_0004960	G2M_CHECKPOINT	1	1.98013e-09	1	1	0.999999	1	1	1	1	1	0	1	1	1	1	1	1	1	1	0	1.02646e-10	0	6.03782e-06	0.00493093	0	0	0	1	1	1	1	1	1	1	1	1	1	1	1	1	1	1	1
chr11:44129232-44135851	-	EXT2	NM_001178083	exostosin_glycosyltransferase_2_	hsa_circ_0009018	GLYCOLYSIS	1	7.13894e-06	1	1	1	1	1	1	1	1	0	1	1	1	1	1	1	1	1	1.10391e-08	9.42741e-07	3.94291e-08	0.00161443	0.0620674	3.58374e-09	4.91847e-10	1.10391e-08	1	1	1	1	1	1	1	1	1	1	1	1	1	1	1	1
chr11:44785975-44882020	-	TSPAN18	NM_130783	tetraspanin_18_	unknown	none	1	0.000255868	1	1	1	1	1	1	1	1	2.52666e-08	1	1	1	1	1	1	1	1	1.46937e-06	5.2065e-05	4.10893e-06	0.0157479	0.205893	5.93852e-07	1.29409e-07	1.46937e-06	1	1	1	1	1	1	1	1	1	1	1	1	1	1	1	1
chr11:46098304-46113774	+	PHF21A	NM_001101802	PHD_finger_protein_21A_	hsa_circ_0000296	none	1	0	0.999917	0.999943	1	0.999999	1	1	0.999995	1	0	0.988575	0.995786	0.999995	0.999958	0.999999	1	0.999998	1	0	0	0	5.04788e-08	0.000129119	0	0	0	1	0.999983	1	1	0.999604	0.944887	0.999041	0.99999	1	1	0.999814	0.975201	0.999538	1	1	1
chr11:46105716-46113774	+	PHF21A	NM_001101802	PHD_finger_protein_21A_	hsa_circ_0021827	none	1	0.000194046	1	0.999999	0.999999	1	1	1	1	1	1.73721e-09	1	1	1	1	1	1	1	0.999995	3.37983e-07	5.92727e-06	3.28149e-07	0.00468347	0.110397	5.46864e-07	2.36866e-08	2.54161e-06	1	1	1	1	1	1	0.999997	1	1	1	0.999988	1	0.999925	1	1	0.999969
chr11:46515157-46529920	+	AMBRA1	NM_017749	autophagy_and_beclin_1_regulator_1_	hsa_circ_0007001	none	0.999997	1.40084e-07	1	1	0.981966	1	0.999982	1	0.983204	1	0	1	0.999994	0.98914	1	1	0.999999	0.987012	0.999999	7.53013e-11	1.21373e-08	2.22805e-07	0.000115627	0.069159	0	2.2783e-09	4.57174e-11	1	0.974017	1	0.999995	1	0.971287	1	0.970799	1	0.999978	1	0.970505	1	0.997337	1	0.962596
chr11:46776437-46782334	-	CKAP5	NM_001008938	cytoskeleton_associated_protein_5_	hsa_circ_0021902	MITOTIC_SPINDLE	1	9.2394e-10	1	1	1	1	1	1	1	1	0	1	1	1	1	1	1	1	1	0	0	0	3.61556e-06	0.00165021	0	0	0	1	1	1	1	1	1	1	1	1	1	1	1	1	1	1	1
chr11:46776437-46810323	+	SNORD67	NR_003056	small_nucleolar_RNA__C/D_box_67_	hsa_circ_0021903	none	1	0.999988	0.989998	1	0.974168	0.866006	1	1	1	1	1	0.981301	1	0.948112	0.845152	1	0.999999	0.999999	1	0.998947	0.999975	0.993794	0.927706	1	0.999857	0.999765	0.999895	0.982958	1	0.997265	0.999906	0.948855	0.932179	0.957557	0.95891	0.839227	1	1	1	1	0.999394	0.999651	0.896018
chr11:46817143-46842819	+	CKAP5	NM_001008938	cytoskeleton_associated_protein_5_	hsa_circ_0021926	MITOTIC_SPINDLE	1	0.901743	0.999933	1	0.999995	0.994668	1	0.999967	0.98024	1	0.625372	0.999936	1	0.999999	0.99428	1	0.999975	0.91164	1	0.98767	0.846327	0.972338	1	0.998685	0.974843	0.999997	0.864996	0.999872	1	0.999902	1	1	0.999742	0.999996	0.999991	0.993008	1	0.999935	0.96561	1	0.999647	1	1
chr11:46829580-46842819	+	CKAP5	NM_001008938	cytoskeleton_associated_protein_5_	unknown	MITOTIC_SPINDLE	0.999997	0.506353	1	1	1	1	1	1	1	1	0.00718954	0.999878	1	0.999238	1	1	0.999975	0.999995	0.999991	0.216933	0.159924	0.363213	0.657652	0.928288	0.135943	0.0691189	0.157789	0.999991	1	1	1	1	1	1	0.999923	1	1	0.999998	1	0.999999	0.999996	1	1
chr11:47647225-47648679	+	MTCH2	NM_014342	mitochondrial_carrier_2_	hsa_circ_0022025	ADIPOGENESIS	0.999057	0.015077	0.997512	0.998842	0.997948	0.999879	0.999989	0.997094	0.996326	0.99996	1.10044e-07	1	1	1	1	1	1	1	1	4.40731e-06	0.000126316	1.16218e-05	0.0254002	0.260165	1.87307e-06	4.42993e-07	2.79442e-05	1	1	1	1	1	1	0.999998	1	1	1	1	1	0.999999	1	1	1
chr11:47752925-47772842	+	FNBP4	NM_015308	formin_binding_protein_4_	unknown	none	0.679994	0.000819259	0.855696	0.710033	0.690478	0.922326	1	0.889696	0.517754	0.955115	0	1	0.999999	1	1	0.999126	1	0.999993	0.999936	6.0758e-10	1.05511e-08	3.50814e-10	0.000106012	0.178411	3.08194e-10	0	3.66065e-09	0.999994	0.999999	1	0.999728	1	0.999956	1	1	1	0.997138	0.999939	1	0.999321	1	0.997963	0.999979
chr11:47774467-47776216	+	FNBP4	NM_015308	formin_binding_protein_4_	hsa_circ_0004075	none	0.998708	0.000459082	0.998799	0.950314	0.923963	0.991966	1	0.996767	0.999999	0.968743	3.22182e-11	1	0.998404	0.99562	0.999946	0.999621	1	0.999911	0.999713	2.93728e-08	8.7813e-08	2.55138e-09	0.000390138	0.399031	5.87867e-09	3.17546e-08	2.29032e-09	0.999726	0.999357	0.999986	0.999532	1	0.999924	0.999979	1	1	0.989514	0.999909	0.968389	1	1	0.9874	0.999771
chr11:58317258-58318705	+	LPXN	NM_004811	leupaxin_	hsa_circ_0002904	none	1	4.70643e-08	1	1	1	1	1	1	1	1	0	1	1	1	1	1	0.999999	1	1	0	1.80234e-09	9.84588e-11	3.55748e-05	0.0274055	0	0	0	1	1	1	0.999998	0.999974	1	1	1	1	0.999997	0.999981	1	1	1	1	1
chr11:59426338-59426942	+	PATL1	NM_152716	PAT1_homolog_1__processing_body_mRNA_decay_factor_	hsa_circ_0004162	none	0.999934	8.58155e-07	1	0.999989	1	1	1	1	0.999999	0.999861	0	0.999945	1	0.999998	0.99994	1	0.992207	1	1	2.27595e-10	6.06125e-09	5.8923e-10	0.000674177	0.0149124	4.55805e-10	0	0	0.999996	1	1	1	0.999999	1	0.999887	1	0.99998	1	0.999355	1	1	1	1	0.999988
chr11:61133516-61135470	+	TMEM138	NM_016464	transmembrane_protein_138_	hsa_circ_0002058	none	1	4.50206e-07	1	1	1	1	1	1	1	1	0	1	1	1	0.999998	1	0.999968	0.999925	0.999986	0	3.59288e-08	2.25541e-10	0.000620544	0.017806	1.59937e-10	0	6.44701e-10	1	1	0.999998	1	0.999985	0.999969	0.999993	1	1	1	1	1	1	0.999998	1	0.999986
chr11:61205096-61205585	-	SDHAF2	NM_017841	succinate_dehydrogenase_complex_assembly_factor_2_	hsa_circ_0000311	none	0.995797	7.82285e-10	0.999241	0.998333	0.999979	1	1	0.999372	0.998752	0.999999	0	1	1	0.999994	0.999999	1	1	1	0.999786	0	0	0	7.63382e-07	0.000413527	0	0	0	1	1	1	1	1	1	0.999993	0.999997	0.999999	1	1	1	0.999946	1	1	1
chr11:61574135-61578547	+	FADS1	NM_013402	fatty_acid_desaturase_1_	hsa_circ_0022378	MTORC1_SIGNALING	1	0.0011342	1	1	1	1	1	1	1	1	2.10458e-08	1	1	1	1	1	1	1	1	7.27021e-06	0.00016299	6.95002e-06	0.0200854	0.232145	2.14019e-06	3.17775e-07	2.55956e-06	1	1	1	1	1	1	1	1	1	1	1	1	1	1	1	1
chr11:62406454-62407203	-	GANAB	NM_001278192	glucosidase_II_alpha_subunit_	hsa_circ_0008011	none	1	0.998239	1	0.999993	1	0.999999	1	0.999981	1	0.99978	0.984085	1	0.999572	1	0.999987	0.999999	0.997497	0.99985	0.998902	0.994263	0.893953	0.98016	0.990713	0.999265	0.726957	0.834086	1	0.999899	1	0.999995	1	0.999577	0.999985	0.999493	0.999997	1	1	1	1	0.964532	1	1	0.999987
chr11:62549365-62550297	-	TAF6L	NM_006473	TATA-box_binding_protein_associated_factor_6_like_	hsa_circ_0006855	none	0.999997	1	1	1	1	0.999891	0.99999	0.997373	0.996675	0.999982	0.999999	1	0.999651	0.999999	0.999998	1	0.999579	0.999277	1	1	0.999998	1	0.999932	0.999996	0.99245	0.988518	0.999987	0.999968	1	0.999995	1	0.999549	0.999333	1	1	0.999053	0.999914	0.976614	0.970434	0.99928	0.999934	0.999996	0.996206
chr11:62594626-62595103	-	STX5	NM_001244666	syntaxin_5_	hsa_circ_0022537	CHOLESTEROL_HOMEOSTASIS	1	4.92393e-05	0.999973	1	0.999978	0.999999	1	0.999994	1	0.999973	0	1	0.999999	1	1	1	1	0.999998	1	6.37902e-09	7.91755e-06	2.3448e-08	0.00123614	0.17252	3.50893e-09	6.79947e-09	6.37902e-09	0.999952	1	1	0.999994	1	0.999889	1	0.999963	0.999999	1	0.999989	1	0.999952	1	0.999994	1
chr11:63472322-63488504	-	RTN3	NM_001265589	reticulon_3_	unknown	ADIPOGENESIS	1	8.39752e-06	1	1	1	1	1	1	0.999804	1	0	1	1	1	1	1	1	0.994172	0.999998	1.37392e-08	1.12952e-06	4.85337e-08	0.00179522	0.0658011	4.51276e-09	4.41244e-08	7.19964e-08	1	1	1	1	1	0.99856	1	1	1	1	1	0.999603	1	1	1	1
chr11:66515849-66526567	+	C11orf80	NM_024650	chromosome_11_open_reading_frame_80_	unknown	none	1	5.80597e-10	1	1	1	1	1	0.999999	1	1	0	1	1	1	0.999999	1	0.998026	0.999995	1	0	0	0	6.2706e-06	0.000845705	0	0	0	1	1	1	1	0.999949	1	1	1	1	1	0.999845	1	1	0.999999	1	0.999616
chr11:67934448-67957619	+	KMT5B	NM_017635	lysine_methyltransferase_5B_	unknown	none	1	1.6561e-06	1	1	1	1	1	1	0.999963	1	0	0.999999	0.999999	1	1	1	0.999999	0.997857	1	5.72481e-09	7.14351e-07	5.07591e-09	0.000443903	0.0798874	1.94466e-09	2.03314e-09	1.29761e-09	1	1	1	1	1	0.999998	1	1	1	1	1	1	1	1	1	1
chr11:67942484-67953395	+	KMT5B	NM_017635	lysine_methyltransferase_5B_	unknown	none	1	0.0940616	0.999987	0.999995	0.99999	1	1	1	1	0.999997	0.000201573	0.999998	1	0.999999	1	1	1	1	0.997452	0.000911689	0.00836627	0.00174899	0.204211	0.643386	0.0012937	0.00212034	0.0532573	1	1	1	1	1	0.999942	0.983918	1	1	1	1	0.999986	0.994073	1	1	1
chr11:67953247-67957619	+	KMT5B	NM_017635	lysine_methyltransferase_5B_	unknown	none	1	4.75749e-06	1	1	0.999999	1	1	1	1	1	0	1	0.999996	0.999988	1	1	1	1	1	2.58915e-09	9.73784e-08	2.87952e-09	0.000415435	0.0540933	5.58873e-10	5.84583e-11	2.10597e-09	1	1	1	1	1	1	1	1	1	1	1	1	1	1	1	1
chr11:68334481-68363686	-	PPP6R3	NM_001164160	protein_phosphatase_6_regulatory_subunit_3_	unknown	none	0.619651	0.995679	0.743179	0.594394	0.79187	0.999146	0.974216	0.997105	0.487135	0.769557	0.00129949	1	0.999991	1	0.999953	1	0.947029	0.999998	1	0.0152945	0.0174953	0.0279822	0.848143	0.723052	0.284932	0.00125256	0.0182823	0.999996	1	0.999975	1	0.982938	0.999999	1	0.999992	0.998971	1	0.917711	1	0.999989	0.999987	1	0.990707
chr11:68337215-68343511	-	PPP6R3	NM_001164160	protein_phosphatase_6_regulatory_subunit_3_	hsa_circ_0023233	none	1	0.0316955	1	1	1	1	1	0.999622	1	1	6.87671e-05	1	1	1	1	1	0.991986	1	1	0.001655	0.0131777	0.00305048	0.249927	0.692583	0.0257472	0.000375909	0.001655	1	1	1	1	0.997662	1	1	1	1	1	0.999274	1	1	1	1	0.998274
chr11:68350510-68363686	-	PPP6R3	NM_001164160	protein_phosphatase_6_regulatory_subunit_3_	unknown	none	0.999971	0.989089	1	0.984607	0.974922	0.997937	0.999775	0.966446	0.959284	0.970515	0.325784	1	0.997675	0.993738	0.999918	0.999996	0.988066	0.981181	0.991088	0.754241	0.235351	0.117946	0.740733	0.953018	0.0659017	0.0404429	0.0870356	0.994303	0.988002	0.999637	0.999975	0.980916	0.973783	0.9845	1	1	1	1	1	1	1	1	1
chr11:70200406-70202360	-	PPFIA1	NM_177423	PTPRF_interacting_protein_alpha_1_	hsa_circ_0000337	none	0.992348	0.0687206	0.999918	0.935397	0.902841	0.988981	0.998585	0.926007	0.990878	0.99668	7.56754e-07	0.999992	0.999691	0.999096	0.999991	1	0.999785	1	1	0.000295647	6.64829e-05	5.47054e-06	0.0179861	0.219893	1.73947e-06	4.74848e-06	5.48778e-05	0.99441	0.988217	0.999644	0.999976	0.993985	0.999979	0.999999	1	1	1	1	0.999932	0.999856	1	1	1
chr11:72468811-72470426	-	STARD10	NM_006645	StAR_related_lipid_transfer_domain_containing_10_	hsa_circ_0002383	none	1	0.00156255	1	1	1	1	1	1	1	1	2.15049e-07	1	1	1	1	1	1	0.999993	1	1.89889e-05	0.000406192	4.61654e-05	0.0468845	0.346999	8.65293e-06	1.40347e-05	1.89889e-05	1	1	1	1	1	0.999999	1	1	1	1	1	1	1	1	1	1
chr11:72578909-72600990	+	FCHSD2	NM_014824	FCH_and_double_SH3_domains_2_	hsa_circ_0023475	none	0.999987	0.00109164	1	1	1	0.999999	0.999962	0.999997	1	1	4.55829e-09	1	1	0.999935	1	0.997945	1	0.998087	0.999928	2.70763e-06	5.59871e-05	2.59655e-05	0.0105936	0.716749	4.24612e-07	2.38732e-06	9.52565e-06	1	1	1	0.999534	1	0.999992	1	1	1	0.999352	1	0.999984	1	0.999999	0.999933	0.999989
chr11:72598514-72600990	+	FCHSD2	NM_014824	FCH_and_double_SH3_domains_2_	hsa_circ_0007195	none	1	1.4235e-05	1	1	1	1	1	1	1	1	0	1	1	0.999993	1	1	0.999998	0.999965	1	9.35921e-09	1.59374e-06	1.214e-07	0.00215406	0.0467624	8.40134e-09	2.15659e-09	1.54451e-08	1	1	1	1	1	1	1	1	1	1	1	1	1	1	1	1
chr11:72695132-72700142	+	FCHSD2	NM_014824	FCH_and_double_SH3_domains_2_	hsa_circ_0005918	none	0.999997	1.27561e-08	1	1	1	0.999996	1	1	1	0.999999	0	1	1	0.999999	0.998799	1	1	0.999112	1	0	8.57978e-11	0	0.000158327	0.0055068	0	0	0	1	1	0.999742	1	1	0.999982	1	1	0.999735	1	1	0.999985	1	0.999961	1	1
chr11:72695132-72726930	+	FCHSD2	NM_014824	FCH_and_double_SH3_domains_2_	unknown	none	1	0.00593649	1	1	0.999999	1	1	1	1	1	2.55058e-06	1	1	0.999969	1	1	1	0.999986	1	0.000132265	0.001878	0.00196465	0.101144	0.48655	6.65094e-05	0.000135549	0.000132265	1	0.999991	1	1	1	0.999997	1	0.999997	1	1	1	0.999999	1	1	1	0.999989
chr11:73418464-73429763	+	RAB6A	NM_001243719	RAB6A__member_RAS_oncogene_family_	hsa_circ_0000339	none	1	2.02183e-07	1	1	1	1	1	1	1	1	0	1	1	1	1	1	1	1	1	0	4.07418e-09	5.78515e-11	4.39116e-05	0.0099805	0	0	0	1	1	1	1	0.999996	0.999999	1	1	1	1	0.999999	1	1	1	1	1
chr11:73418464-73431944	-	RAB6A	NM_001243719	RAB6A__member_RAS_oncogene_family_	hsa_circ_0003908	none	1	0	1	1	1	1	1	1	1	1	0	1	1	1	1	1	0.999999	1	1	0	0	0	2.06065e-08	0.000278441	0	0	0	1	1	1	0.999998	0.999969	0.999996	0.999999	1	1	1	1	1	1	1	1	0.999999
chr11:74315736-74331134	-	POLD3	NM_006591	DNA_polymerase_delta_3__accessory_subunit_	hsa_circ_0006656	DNA_REPAIR	0.779721	0.997262	0.990921	0.85783	0.799242	0.970449	0.995642	0.755528	0.960959	0.775804	0.00595043	0.999362	1	1	1	1	1	0.999956	1	0.252816	0.0935914	0.0354357	0.548269	0.887058	0.0160204	0.0801876	0.0233594	0.999451	0.998736	0.999972	0.999998	0.997853	1	0.998309	1	1	1	1	0.999935	1	1	1	1
chr11:74500670-74528759	-	RNF169	NM_001098638	ring_finger_protein_169_	hsa_circ_0006705	none	0.998137	9.54592e-10	0.992055	0.999973	0.941191	0.99979	0.999871	1	0.975986	0.990815	0	1	1	0.998628	1	1	0.862835	0.999962	0.999999	0	0	0	1.42857e-07	0.000127371	0	0	0	0.999991	0.999996	1	1	0.821051	1	1	0.998293	1	1	0.995412	0.999878	0.999986	1	1	0.566761
chr11:74521228-74528759	-	RNF169	NM_001098638	ring_finger_protein_169_	hsa_circ_0003206	none	1	1.74816e-09	1	1	1	1	1	0.999998	1	1	0	1	0.999999	1	1	1	0.999999	0.999998	1	0	0	0	8.00911e-06	0.00111673	0	0	0	1	1	1	1	0.999928	1	1	1	1	1	0.999857	1	1	1	1	0.999997
chr11:74570202-74574066	+	XRRA1	NM_001270380	X-ray_radiation_resistance_associated_1_	unknown	none	1	0.00838501	1	0.999998	1	1	1	1	1	1	1.39251e-06	1	1	0.999994	1	1	1	1	0.999997	4.77897e-05	0.000433448	0.000953105	0.0484797	0.352345	1.86779e-05	9.76911e-06	0.000397295	1	0.99998	1	1	1	1	0.999988	0.999896	1	1	1	1	0.999925	0.999994	1	0.999948
chr11:76169226-76175124	+	EMSY	NM_020193	EMSY__BRCA2_interacting_transcriptional_repressor_	hsa_circ_0023644	none	0.999997	0.492261	0.999981	1	0.999985	0.999999	1	1	0.999999	1	0.00645989	1	1	1	1	1	0.990823	0.98205	0.999985	0.0276724	0.241997	0.0414055	0.572207	0.897033	0.352847	0.29228	0.1564	1	1	1	1	0.989725	0.982893	0.999928	1	1	1	0.999944	0.999893	1	1	1	0.99223
chr11:76174864-76183884	-	EMSY	NM_020193	EMSY__BRCA2_interacting_transcriptional_repressor_	hsa_circ_0007458	none	0.954881	0.0962152	1	0.901715	0.948196	0.981525	1	1	0.999934	1	2.87441e-07	0.789484	0.99998	1	0.999999	0.995397	0.731467	0.163442	0.787699	0.010427	7.02097e-05	2.3117e-05	0.0185254	0.931451	0.00736663	0.0411474	0.0105256	0.758614	0.830929	0.962331	1	1	0.999616	1	1	1	0.982302	0.720953	0.282892	0.757176	1	0.992276	0.794285
chr11:76207258-76239510	-	EMSY	NM_020193	EMSY__BRCA2_interacting_transcriptional_repressor_	hsa_circ_0007583	none	0.998429	0.00730272	1	0.999994	0.999921	1	0.999997	1	0.996946	0.999904	1.82233e-08	0.928962	1	1	0.999286	1	0.950837	0.243458	1	0.00057701	0.000286061	1.64559e-05	0.157522	0.234031	0.00019184	0.0037709	6.39866e-06	0.999205	0.993888	1	0.999947	1	0.99834	0.992066	1	0.999988	1	0.999707	0.874724	1	0.999921	1	0.99701
chr11:76224429-76239510	-	EMSY	NM_020193	EMSY__BRCA2_interacting_transcriptional_repressor_	hsa_circ_0008189	none	0.999286	0.0411443	0.999992	0.996268	0.999794	0.999572	1	1	0.99516	1	1.13616e-06	1	0.999999	1	1	1	0.964335	1	0.999116	0.000239249	0.000282268	0.000173655	0.0388197	0.657916	0.00324813	2.61019e-06	0.00123703	0.999926	1	0.999997	1	0.999059	0.999927	0.999998	0.999999	1	0.999991	0.957202	1	0.995927	1	1	0.99234
chr11:76670022-76709865	-	ACER3	NM_018367	alkaline_ceramidase_3_	hsa_circ_0003320	none	1	2.62142e-06	1	1	1	0.999996	1	1	1	1	0	1	1	1	0.999985	1	0.999999	1	1	3.53974e-09	6.47732e-07	1.89404e-08	0.00491551	0.0506769	4.16414e-09	3.33152e-10	9.48411e-09	1	1	0.999994	1	1	1	1	1	1	1	1	1	1	0.999998	1	1
chr11:77069942-77103586	+	PAK1	NM_001128620	p21_(RAC1)_activated_kinase_1_	hsa_circ_0023684	APOPTOSIS	1	0.909544	1	1	1	1	1	1	1	1	0.450229	1	1	1	1	1	1	0.999985	1	0.703672	0.857411	0.752039	0.986078	0.998834	0.659377	0.87219	0.703672	1	1	1	1	1	0.999997	1	1	1	1	1	0.999999	1	1	1	1
chr11:77090285-77091039	+	PAK1	NM_001128620	p21_(RAC1)_activated_kinase_1_	hsa_circ_0008992	APOPTOSIS	1	3.704e-09	0.999996	0.999998	0.999997	1	1	1	0.999994	1	0	0.999992	0.999998	0.999995	1	1	1	0.999978	1	0	0	0	2.15546e-06	0.00424525	0	0	0	1	1	1	1	1	1	1	1	1	1	1	1	1	1	1	1
chr11:77330650-77336863	-	CLNS1A	NM_001293	chloride_nucleotide-sensitive_channel_1A_	hsa_circ_0023694	MYC_TARGETS_V1	0.999985	3.77382e-09	0.999922	0.999327	0.999865	1	1	1	1	1	0	1	0.999995	1	1	1	0.999994	0.991382	0.999952	0	0	0	4.08991e-06	0.00245425	0	0	0	1	1	1	1	0.999952	0.98982	0.999797	1	0.999997	0.999998	0.999385	0.977538	0.998499	1	1	0.999906
chr11:77333544-77336863	-	CLNS1A	NM_001293	chloride_nucleotide-sensitive_channel_1A_	hsa_circ_0008790	MYC_TARGETS_V1	0.999998	0.759664	1	1	1	1	1	0.788632	0.999566	1	0.541165	0.99998	0.999996	0.999987	1	1	0.643067	0.999982	0.99998	0.437163	0.66106	0.499386	0.948958	0.994563	1	0.922071	0.437163	1	1	1	1	0.513029	0.996972	1	1	1	1	0.705074	0.999135	1	1	1	0.567132
chr11:77336007-77336863	-	CLNS1A	NM_001293	chloride_nucleotide-sensitive_channel_1A_	hsa_circ_0000343	MYC_TARGETS_V1	0.999524	1.19331e-08	1	0.999667	0.998129	0.999903	0.99999	0.999963	0.999995	0.999991	0	0.999994	1	1	1	1	1	0.999999	1	0	0	0	1.13461e-06	0.000768057	0	0	0	0.999994	0.999879	0.999998	1	1	1	1	1	1	1	1	0.999999	1	1	1	0.999998
chr11:77336007-77340944	+	CLNS1A	NM_001293	chloride_nucleotide-sensitive_channel_1A_	hsa_circ_0004593	MYC_TARGETS_V1	0.992479	1.36444e-07	0.999983	0.992898	0.999943	1	0.999911	0.999884	0.994469	0.993251	0	0.99992	1	0.999994	0.999107	1	0.999992	1	1	0	0	0	0.000125893	0.00144949	0	0	0	0.999842	1	0.999997	1	1	0.999955	0.999906	0.999969	0.998509	1	0.999968	1	1	0.999991	1	1
chr11:77383086-77404656	+	RSF1	NM_016578	remodeling_and_spacing_factor_1_	hsa_circ_0023700	none	1	0.264655	0.999594	0.999998	0.99967	1	0.999998	1	0.999967	1	0.00789237	0.99291	0.999979	0.995045	1	0.999997	1	0.99887	0.999995	0.00246772	0.0466991	0.00442525	0.799364	0.725059	0.0424565	0.00174785	0.15577	1	1	0.999381	1	0.996336	1	0.964473	1	0.999983	1	0.999985	1	0.998913	0.999452	1	0.997278
chr11:77386080-77389198	-	RSF1	NM_016578	remodeling_and_spacing_factor_1_	unknown	none	1	0.00264445	1	0.999953	1	0.999074	1	0.99993	1	1	8.43146e-08	0.999882	0.989423	1	0.98321	0.999978	0.966172	0.999999	1	0.000101475	0.00916152	3.1403e-05	0.442192	0.648174	0.000469748	4.32923e-06	3.40798e-05	0.999989	0.999994	0.999514	1	0.99998	1	1	0.997904	0.999999	1	1	0.999446	0.999678	0.992726	0.999992	0.995205
chr11:77386080-77404656	+	RSF1	NM_016578	remodeling_and_spacing_factor_1_	hsa_circ_0023701	none	1	0.0636979	0.998225	1	1	1	1	0.997727	1	1	0.000102415	0.915433	0.999998	1	1	0.999998	0.888665	0.999813	0.999999	0.142519	0.0518497	0.00233469	0.227006	0.921701	0.116092	0.00495946	0.00795814	0.999478	0.943838	0.997564	1	1	0.999048	0.996791	0.999991	1	1	0.999291	1	1	1	0.999993	0.930239
chr11:77394754-77404656	+	RSF1	NM_016578	remodeling_and_spacing_factor_1_	hsa_circ_0000344	none	1	1.25761e-08	0.999918	1	1	0.999998	1	1	1	1	0	0.999997	1	1	1	1	0.999953	0.999658	1	0	6.53042e-11	0	3.26758e-06	0.00624492	0	0	0	1	0.999999	1	0.999998	0.99801	0.993979	0.999999	1	1	1	0.999991	0.999956	1	1	1	0.999995
chr11:77396149-77404656	+	RSF1	NM_016578	remodeling_and_spacing_factor_1_	hsa_circ_0002290	none	1	0.000395037	1	1	1	1	1	1	1	1	1.72944e-08	1	1	1	1	1	1	1	1	7.42885e-06	8.3449e-05	4.37654e-06	0.0141681	0.320104	8.97538e-07	3.83419e-07	5.25512e-06	1	1	1	1	1	1	1	1	1	1	1	1	1	1	1	1
chr11:77402203-77404656	+	RSF1	NM_016578	remodeling_and_spacing_factor_1_	hsa_circ_0004831	none	1	0.0012143	1	1	1	1	1	1	1	1	1.79199e-08	1	1	1	1	1	0.998017	1	1	8.76723e-06	0.000299703	5.69367e-06	0.0183216	0.221904	3.32531e-05	6.12116e-07	3.18513e-06	1	1	1	1	0.999992	1	1	1	1	1	1	1	1	1	1	0.9993
chr11:77402203-77413540	+	RSF1	NM_016578	remodeling_and_spacing_factor_1_	unknown	none	1	0.00164565	1	1	1	1	1	0.951399	1	1	2.36259e-07	1	1	1	1	1	0.664319	1	1	2.04559e-05	0.00043095	4.95212e-05	0.0483357	0.351867	0.00885394	2.49375e-06	2.04559e-05	1	1	1	1	0.832609	1	1	1	1	1	0.922474	1	1	1	1	0.861678
chr11:77404551-77413540	+	RSF1	NM_016578	remodeling_and_spacing_factor_1_	unknown	none	1	0.138065	1	1	1	0.999993	0.999966	0.999967	1	0.999995	0.000449185	1	0.999978	1	0.99963	0.999568	0.985716	1	1	0.0113536	0.14209	0.0147713	0.848017	0.994743	0.101173	0.00413667	0.00236581	1	1	0.999939	0.999866	0.998942	1	0.999997	0.999999	1	0.999996	1	1	0.999627	0.999901	0.999811	0.998489
chr11:77409531-77413540	+	RSF1	NM_016578	remodeling_and_spacing_factor_1_	hsa_circ_0000345	none	1	0.000276467	1	0.999999	1	0.966999	0.980147	0.888514	0.663963	0.999948	1.02696e-08	1	0.999986	1	0.91838	0.965501	0.471246	0.130647	0.998935	1.84264e-06	0.000379029	1.36095e-05	0.483328	0.936622	0.00258887	0.00621126	4.01848e-05	0.999997	1	0.944309	0.973108	0.703937	0.346443	0.999766	1	0.994266	0.995689	0.978552	0.855982	1	0.975933	0.986844	0.869231
chr11:77436589-77475734	+	RSF1	NM_016578	remodeling_and_spacing_factor_1_	unknown	none	1	0.0387724	1	1	0.999981	1	1	1	1	1	0.000104228	1	1	0.999633	1	1	1	0.999999	1	0.00226396	0.0167046	0.0357082	0.27702	0.718103	0.00133505	0.00201847	0.00226396	1	0.999889	1	1	1	1	1	0.999964	1	1	1	1	1	0.999998	1	0.999858
chr11:78176921-78204241	+	NARS2	NM_001243251	asparaginyl-tRNA_synthetase_2__mitochondrial_	hsa_circ_0005935	none	0.997179	6.31104e-05	0.999976	0.998632	0.999768	1	1	1	1	0.999963	0	0.999997	1	1	0.996415	1	0.99956	0.996567	0.999999	9.49832e-09	1.25212e-07	1.33547e-08	0.0149603	0.0493915	1.04145e-08	3.23095e-09	8.12843e-09	0.999998	1	0.999833	1	1	0.999999	1	1	0.9974	1	0.999871	0.999302	0.999999	0.999278	1	0.999996
chr11:78180292-78204241	+	NARS2	NM_001243251	asparaginyl-tRNA_synthetase_2__mitochondrial_	hsa_circ_0023812	none	0.962804	0.00493123	1	0.996758	0.984416	0.999971	1	0.999996	0.999997	0.947309	4.29891e-10	0.914352	1	1	1	1	0.989151	0.977546	1	4.87239e-05	1.66212e-05	4.87484e-07	0.0157861	0.253987	4.18222e-06	1.24839e-06	5.07541e-08	0.996235	0.97487	0.999989	1	0.999999	0.999999	0.904871	1	1	1	0.999877	0.999746	0.999999	1	1	0.997875
chr11:78412570-78413448	+	TENM4	NM_001098816	teneurin_transmembrane_protein_4_	unknown	none	1	5.6534e-05	1	1	1	1	1	1	1	1	5.9023e-10	1	1	1	1	1	1	1	1	1.82508e-07	9.51548e-06	5.67741e-07	0.00612717	0.127161	6.73231e-08	2.91883e-08	1.82508e-07	1	1	1	1	1	1	1	1	1	1	1	1	1	1	1	1
chr11:8148205-8161740	+	RIC3	NM_001135109	RIC3_acetylcholine_receptor_chaperone_	hsa_circ_0021086	none	0.973082	1	0.999996	0.993016	1	0.999148	1	0.999707	1	0.999883	0.86924	0.471105	1	0.975055	1	0.996672	0.99988	0.59907	0.999752	0.999313	0.984689	1	0.999163	1	0.99934	0.999995	0.999806	0.821677	0.999211	0.975641	1	0.928663	1	0.956582	0.996444	1	0.997984	0.999992	0.913063	0.99998	0.999759	0.999999	0.999958
chr11:8158924-8161740	-	RIC3	NM_001135109	RIC3_acetylcholine_receptor_chaperone_	unknown	none	0.999976	0.0051075	1	0.999948	1	0.999926	0.999952	0.999381	1	1	6.77164e-08	0.999999	1	0.999998	1	0.997183	0.73956	0.999901	0.982755	3.0128e-05	0.000101167	8.9625e-05	0.013166	0.863273	0.00263606	9.35649e-06	0.000568569	0.999997	1	0.999992	0.999519	0.970835	1	0.999747	0.999994	1	0.996387	0.895123	0.999906	0.992415	0.999986	0.999672	0.983865
chr11:82560090-82571159	+	PRCP	NM_005040	prolylcarboxypeptidase_	unknown	COMPLEMENT	1	0.00436888	1	1	1	1	1	1	0.836503	1	1.99271e-07	0.999998	1	1	1	1	1	0.119993	0.999999	8.41526e-05	0.000387162	4.36126e-05	0.0457377	0.343085	1.59005e-05	0.0469079	7.19941e-05	1	1	1	1	1	0.566172	1	1	1	1	1	0.537863	1	1	1	1
chr11:82917099-82959129	-	ANKRD42	NM_182603	ankyrin_repeat_domain_42_	hsa_circ_0023859	none	1	0.999994	1	1	1	6.17704e-07	1	1	1	1	0.999732	1	1	1	9.1037e-09	1	1	1	1	0.999947	0.999987	0.999964	7.34446e-08	1	0.999927	0.99988	0.999947	1	1	4.65523e-08	1	1	1	1	1	2.40217e-07	1	1	1	1	7.07466e-08	1	1
chr11:82935896-82959129	-	ANKRD42	NM_182603	ankyrin_repeat_domain_42_	hsa_circ_0023861	none	1	0.225237	1	1	1	1	1	1	1	1	0.0183426	1	1	1	1	1	1	0.999999	1	0.0403889	0.138182	0.0585639	0.626951	0.917792	0.028817	0.0160084	0.0403889	1	1	1	1	1	1	1	1	1	1	1	1	1	1	1	1
chr11:82984689-82989872	+	CCDC90B	NM_021825	coiled-coil_domain_containing_90B_	unknown	none	1	5.57153e-08	1	1	1	0.999905	1	1	0.999973	1	0	1	1	1	0.999742	1	0.999998	0.999409	1	0	3.15683e-09	1.39453e-11	0.000898594	0.0159985	0	0	0	1	1	0.999731	1	0.999998	0.999689	1	1	0.999758	1	0.999998	0.999841	1	0.999836	1	1
chr11:82984689-82991303	-	CCDC90B	NM_021825	coiled-coil_domain_containing_90B_	hsa_circ_0023863	none	1	3.32856e-10	1	1	1	1	0.999939	0.999888	1	1	0	1	1	1	1	0.999621	0.98682	0.999997	1	0	0	0	1.45653e-06	0.00980738	0	0	0	1	1	1	0.99937	0.988493	0.999985	1	1	1	0.999721	0.99818	1	1	1	0.99985	0.998813
chr11:8435041-8486369	+	STK33	NM_030906	serine/threonine_kinase_33_	unknown	none	0.15446	0.986091	0.223103	0.805936	0.934558	0.408665	0.761303	0.347317	0.429149	0.999983	0.341813	1	0.998824	0.8972	0.999956	0.999998	1	0.999912	0.12581	0.536147	0.996537	0.999989	0.772912	0.961274	0.748344	0.847185	0.9996	0.998862	0.93156	0.999991	0.999999	1	0.99991	0.241131	0.999995	0.993443	0.999297	0.999976	1	0.918366	0.938838	0.991945	0.986504
chr11:8435041-8496363	+	STK33	NM_030906	serine/threonine_kinase_33_	unknown	none	1.45631e-05	2.97223e-05	0.000100651	0.00932069	0.0441491	0.0192367	0.16628	0.00137214	0.000202956	0.000100651	1	1	0.990702	0.424282	1	1	0.98433	0.999877	1	1	0.993077	0.497372	1	1	0.989735	0.999931	1	0.995982	0.621019	1	1	0.99518	0.999975	1	0.998669	0.999852	0.999988	1	0.99997	0.995982	0.962596	0.995559	0.987139
chr11:8457040-8486369	+	STK33	NM_030906	serine/threonine_kinase_33_	hsa_circ_0021089	none	0.312841	1	0.290029	0.793299	0.986223	0.5418	0.844992	0.135262	0.152989	0.999994	0.0178291	0.999999	0.999998	0.907863	0.999927	0.999996	0.998787	0.999794	0.275446	0.0370607	0.491114	0.911962	0.353082	0.778897	0.00687646	0.00625617	0.999911	0.999852	0.859184	0.999999	1	0.999999	1	0.289417	0.999221	0.999121	0.99992	0.994098	0.997779	0.885697	0.935111	0.991335	0.604278
chr11:8474368-8486369	+	STK33	NM_030906	serine/threonine_kinase_33_	unknown	none	0.325239	0.987039	0.712206	0.595893	0.773353	0.999804	0.974405	0.561992	0.758713	1	0.692584	0.999983	1	0.999957	0.991924	1	1	0.99893	0.152134	0.988331	0.947414	0.995114	1	0.999735	0.941052	0.995543	0.989177	0.999999	1	0.999686	1	1	1	0.626711	0.999996	0.996607	1	1	0.999938	0.523659	0.999843	1	1
chr11:85685750-85695016	-	PICALM	NM_001008660	phosphatidylinositol_binding_clathrin_assembly_protein_	hsa_circ_0006629	HEME_METABOLISM	0.994897	0	1	1	0.999997	1	0.999964	0.999888	0.996324	0.993233	0	0.998469	0.895576	0.999916	0.999999	1	0.999998	1	1	0	0	0	9.7154e-08	4.14909e-05	0	0	0	0.999629	1	1	0.999998	0.999998	0.999132	0.99785	0.998348	0.999938	0.99927	0.988695	0.921926	0.904483	1	1	1
chr11:85685750-85742653	-	PICALM	NM_001008660	phosphatidylinositol_binding_clathrin_assembly_protein_	hsa_circ_0023891	HEME_METABOLISM	1	6.10435e-08	1	1	1	1	1	0.999983	1	1	0	1	1	1	1	0.999979	0.984455	0.999773	1	0	3.01062e-09	0	4.77982e-05	0.0300584	4.19575e-11	0	0	1	1	1	0.999996	0.998786	0.999998	1	1	1	0.999999	0.999841	1	1	1	0.999999	0.999765
chr11:85692171-85693046	+	PICALM	NM_001008660	phosphatidylinositol_binding_clathrin_assembly_protein_	hsa_circ_0023900	HEME_METABOLISM	1	0	1	1	1	1	1	0.999999	1	1	0	1	1	1	1	1	0.999953	1	1	0	0	0	1.35572e-07	0.000200138	0	0	0	1	1	1	1	0.999989	1	1	1	1	1	0.999997	1	1	1	1	0.999992
chr11:85692171-85742653	+	PICALM	NM_001008660	phosphatidylinositol_binding_clathrin_assembly_protein_	hsa_circ_0023903	HEME_METABOLISM	1	1.10273e-05	1	0.999999	1	1	1	1	1	1	0	1	0.999993	1	1	1	0.999996	1	1	1.58926e-08	1.1582e-05	4.12443e-08	0.00397721	0.118763	4.89328e-08	4.85292e-10	1.24186e-08	0.999988	1	1	1	0.999994	1	1	0.999974	1	1	1	0.999934	0.999973	1	1	0.999984
chr11:85701292-85742653	+	PICALM	NM_001008660	phosphatidylinositol_binding_clathrin_assembly_protein_	hsa_circ_0023918	HEME_METABOLISM	1	6.64536e-08	1	1	1	1	1	1	1	1	0	1	1	1	1	1	1	1	1	0	5.48322e-09	1.04567e-11	6.20835e-05	0.0109912	0	0	0	1	1	1	1	1	1	1	1	1	1	1	1	1	1	1	1
chr11:85707868-85714494	+	PICALM	NM_001008660	phosphatidylinositol_binding_clathrin_assembly_protein_	hsa_circ_0023919	HEME_METABOLISM	1	2.96477e-08	0.999991	0.999982	0.999734	1	0.999997	0.999997	1	0.999999	0	1	1	0.999953	1	1	1	1	1	0	4.32043e-11	0	1.84389e-05	0.00149052	0	0	0	1	1	1	1	1	1	1	1	1	1	1	0.999999	1	0.999999	1	1
chr11:85707868-85742653	-	PICALM	NM_001008660	phosphatidylinositol_binding_clathrin_assembly_protein_	hsa_circ_0023923	HEME_METABOLISM	1	2.82295e-08	1	1	1	1	1	1	1	1	0	1	1	1	1	1	1	1	1	0	2.4037e-09	0	4.05218e-05	0.00814305	0	0	0	1	1	1	1	1	1	1	1	1	1	1	1	1	1	1	1
chr11:85711685-85742653	-	PICALM	NM_001008660	phosphatidylinositol_binding_clathrin_assembly_protein_	hsa_circ_0023928	HEME_METABOLISM	1	0	1	1	1	1	1	1	1	0.999999	0	1	1	1	1	1	1	1	0.999974	0	0	0	4.58744e-07	0.00044248	0	0	0	1	1	1	1	1	1	0.999993	1	1	1	1	1	0.999998	1	1	1
chr11:85718584-85742653	-	PICALM	NM_001008660	phosphatidylinositol_binding_clathrin_assembly_protein_	hsa_circ_0023936	HEME_METABOLISM	0.999997	6.73612e-06	1	1	0.999999	0.998912	1	1	0.999997	0.999967	0	1	0.998053	1	0.968214	1	0.997667	0.971107	1	3.93996e-09	4.64892e-06	3.71457e-09	0.0320491	0.0445919	1.28087e-08	7.13011e-09	3.17147e-10	0.999973	1	0.993325	1	0.999991	0.999495	0.999991	0.999244	0.999937	1	1	1	0.995724	0.978519	1	0.999419
chr11:85722072-85742653	+	PICALM	NM_001008660	phosphatidylinositol_binding_clathrin_assembly_protein_	hsa_circ_0000347	HEME_METABOLISM	0.998508	3.4144e-11	0.999993	0.999998	0.999571	0.999996	1	0.999999	1	0.998872	0	0.999997	0.999999	1	1	0.999996	0.999933	0.997642	1	0	0	0	9.15059e-08	0.000585203	0	0	0	1	1	1	1	1	1	0.999997	1	1	1	1	1	0.999999	1	0.999998	0.999993
chr11:85723323-85742653	+	PICALM	NM_001008660	phosphatidylinositol_binding_clathrin_assembly_protein_	hsa_circ_0023940	HEME_METABOLISM	0.999999	8.8017e-07	1	1	1	1	1	1	1	1	0	1	1	1	1	1	1	0.999349	1	3.02622e-10	2.39022e-08	2.87274e-10	0.000134471	0.0149911	0	0	3.55709e-11	1	1	1	1	1	1	1	1	1	1	1	0.99999	1	1	1	1
chr11:85733409-85742653	+	PICALM	NM_001008660	phosphatidylinositol_binding_clathrin_assembly_protein_	hsa_circ_0023942	HEME_METABOLISM	1	1.18806e-09	1	1	1	1	1	1	1	1	0	1	1	1	1	1	1	1	1	0	0	0	8.89303e-07	0.000727892	0	0	0	1	1	1	1	1	1	1	1	1	1	1	1	1	1	1	1
chr11:86267594-86270865	+	ME3	NM_001014811	malic_enzyme_3_	hsa_circ_0023966	none	1	6.39328e-08	1	1	1	1	1	1	1	1	0	1	1	1	1	1	1	1	1	0	1.09354e-09	0	2.63237e-05	0.00563903	0	0	0	1	1	1	1	1	1	1	1	1	1	1	1	1	1	1	1
chr11:86778735-86782657	-	TMEM135	NM_001168724	transmembrane_protein_135_	hsa_circ_0023970	none	1	0.00441504	1	1	1	1	1	1	1	1	4.95435e-07	1	1	1	1	1	1	1	1	4.89609e-05	0.000809507	7.49567e-05	0.0799252	0.381477	2.12967e-05	6.34132e-06	3.76402e-05	1	1	1	1	1	1	1	1	1	1	1	1	1	1	1	1
chr11:86778735-86802437	-	TMEM135	NM_001168724	transmembrane_protein_135_	hsa_circ_0008359	none	1	9.52148e-09	1	1	1	1	1	1	1	1	0	1	1	1	1	1	1	0.999995	1	0	1.3504e-10	0	2.09364e-05	0.00398018	0	0	0	1	1	1	1	1	0.999994	1	1	1	1	1	0.999999	1	1	1	0.999997
chr11:92085261-92088570	-	FAT3	NM_001008781	FAT_atypical_cadherin_3_	hsa_circ_0000348	none	1	0.0229679	1	1	1	1	1	1	1	1	4.48415e-05	1	1	1	1	1	1	1	0.999995	0.00101219	0.0096094	0.00227162	0.215922	0.650128	0.000571834	0.000256321	0.00532172	1	1	1	1	1	1	0.999997	1	1	1	1	1	0.999999	1	1	1
chr11:93429485-93433352	-	CEP295	NM_033395	centrosomal_protein_295_	unknown	none	0.864023	0.998721	0.980748	0.991207	0.992625	0.987998	0.999997	0.966014	0.847078	0.999998	0.0185343	0.999998	0.999999	0.999973	1	0.95554	1	1	0.91574	0.22827	0.457491	0.368101	0.704401	1	0.148962	0.030041	0.854588	1	1	1	0.985975	1	0.999986	0.996985	1	1	0.989667	1	0.999995	0.999169	0.999999	0.99172	1
chr11:93480462-93493024	-	C11orf54	NM_014039	chromosome_11_open_reading_frame_54_	unknown	none	0.98904	0.03393	0.998912	0.982111	0.971056	0.997554	0.999729	0.977644	0.994034	1	1.06586e-07	1	1	0.999999	1	1	1	1	0.996399	2.82852e-05	7.47416e-05	6.27529e-06	0.0191629	0.226856	1.66826e-06	1.51415e-06	0.000371578	0.99999	0.999974	1	1	0.999995	1	0.999928	1	1	1	1	0.999999	0.993431	1	1	1
chr11:93523739-93527201	+	MED17	NM_004268	mediator_complex_subunit_17_	hsa_circ_0000349	none	1	0.000112236	1	1	1	1	1	0.999649	1	1	3.64276e-10	0.999979	1	1	0.999988	1	0.946935	1	1	1.10458e-06	1.11423e-05	4.15216e-07	0.0248171	0.0987339	1.09578e-05	2.77463e-08	1.50108e-07	1	0.999996	1	1	0.999728	1	0.999997	1	0.999999	1	0.99715	1	1	0.999994	1	0.985888
chr11:93523739-93535138	-	MED17	NM_004268	mediator_complex_subunit_17_	unknown	none	0.997542	0.00179983	1	0.998371	0.966762	0.997112	0.999676	0.999529	0.969603	0.984449	8.25065e-10	0.980593	1	0.999867	0.999999	1	1	0.999948	0.999995	2.4407e-05	6.69198e-06	5.15666e-08	0.00185157	0.0669272	1.52298e-07	1.45288e-09	3.70781e-08	0.993399	0.885733	0.993664	0.999452	0.996831	0.86925	0.934875	0.999999	1	1	1	1	1	1	1	0.999742
chr11:94178975-94180604	-	MRE11	NM_005590	MRE11_homolog__double_strand_break_repair_nuclease_	hsa_circ_0024037	none	0.359774	0.989525	0.331381	0.300315	0.212929	1	0.907002	0.308461	0.207565	0.319996	8.04759e-05	0.999999	0.999848	0.999545	0.775748	1	0.999999	0.999948	0.999999	0.000536695	0.00174836	0.000263209	0.998745	0.479452	0.000301188	5.22557e-05	0.000486614	1	1	0.708754	1	1	1	1	1	0.63404	1	1	1	1	0.573719	1	0.999999
chr11:94219089-94224131	+	MRE11	NM_005590	MRE11_homolog__double_strand_break_repair_nuclease_	hsa_circ_0024043	none	1	0.000310874	0.999998	1	1	1	1	0.999998	0.999978	1	1.73317e-09	1	1	1	1	1	0.994525	0.975357	1	1.79564e-07	2.70965e-05	8.837e-07	0.00608119	0.29005	8.19474e-06	4.00516e-06	5.16902e-07	1	1	1	0.999999	0.992556	0.975524	1	1	1	1	0.999852	0.9992	1	1	1	0.997664
chr11:9441957-9446809	+	IPO7	NM_006391	importin_7_	hsa_circ_0004672	E2F_TARGETS	0.999999	0.000990338	1	1	1	1	1	0.999999	1	1	8.17863e-09	1	1	1	1	1	1	0.998998	0.999573	2.28897e-06	5.00799e-05	3.92626e-06	0.0154175	0.203733	5.64801e-07	3.07422e-06	2.4772e-05	1	1	1	1	1	0.999959	0.999979	1	1	1	1	0.999942	0.999965	1	1	1
chr11:94528176-94533477	-	AMOTL1	NM_130847	angiomotin_like_1_	hsa_circ_0000350	none	0.999994	0.330335	0.999609	0.994438	0.996525	0.999337	1	0.999709	1	0.999942	0.00148915	0.999997	0.999054	0.999574	0.999969	1	0.999999	0.999992	1	0.00420992	0.00714976	0.0026071	0.190167	0.939324	0.00308308	0.0224349	0.00780629	0.999999	1	1	0.999999	1	0.999013	1	1	1	0.999955	0.999996	0.987204	0.999974	1	0.999984	1
chr11:94554695-94564707	-	AMOTL1	NM_130847	angiomotin_like_1_	hsa_circ_0008648	none	0.999254	1	1	0.999931	0.999936	0.992295	1	1	1	0.999983	0.993754	0.998739	1	1	0.764813	0.999292	0.999028	0.999677	1	1	0.999837	0.999793	0.970871	0.999999	1	1	0.99995	0.999957	0.999956	0.972354	0.999998	1	1	0.999992	1	0.882265	0.999721	0.999974	0.999995	1	0.868584	0.999755	0.999974
chr11:94908661-94911992	+	SESN3	NM_144665	sestrin_3_	unknown	none	1	0.0379066	1	1	1	1	1	1	0.999998	1	9.94572e-05	1	1	1	1	1	1	0.999903	1	0.00218559	0.016266	0.0039524	0.273864	0.71525	0.00128611	0.00417501	0.00218559	1	1	1	1	1	0.99998	1	1	1	1	1	0.999995	1	1	1	1
chr11:95546095-95546753	-	CEP57	NM_001243776	centrosomal_protein_57_	hsa_circ_0024067	MITOTIC_SPINDLE	0.999806	1.41408e-08	0.99997	0.999752	0.999979	0.999976	0.999998	0.999996	0.999964	0.999982	0	1	1	1	1	1	1	1	1	0	0	0	1.94715e-06	0.00111647	0	0	0	1	1	1	1	1	1	1	1	1	1	1	1	1	1	1	1
chr11:95825055-95826681	+	MAML2	NM_032427	mastermind_like_transcriptional_coactivator_2_	hsa_circ_0024085	NOTCH_SIGNALING	0.372561	0.156204	0.23139	0.426017	1	0.455624	0.7936	0.219417	0.120018	0.868106	0.999287	0.999846	0.999998	0.134977	0.998868	0.999933	0.999864	0.995356	4.06706e-05	1	1	0.0376625	0.999998	1	1	1	8.7555e-06	1	0.084602	0.999998	1	1	1	7.17812e-05	0.253544	0.99999	0.999999	1	1	0.00129662	0.357727	0.759037	0.0736006
chr11:96092156-96117925	+	CCDC82	NM_024725	coiled-coil_domain_containing_82_	unknown	none	0.999886	0.988427	0.999951	0.999979	1	0.999998	1	0.999999	0.814967	1	0.250147	1	1	0.998847	1	1	1	0.0305354	1	0.508374	0.720534	0.962863	0.962556	0.99627	0.655543	0.998395	0.73146	1	0.999637	1	1	1	0.127763	1	0.99988	1	1	1	0.29834	1	0.999994	1	0.99999
chr11:9983503-10024236	-	SBF2	NM_030962	SET_binding_factor_2_	hsa_circ_0021225	none	1	0.00158368	1	1	1	1	1	1	1	1	4.80306e-07	1	1	1	1	1	1	1	1	2.85402e-05	0.00041247	4.70128e-05	0.0472567	0.348257	1.5205e-05	1.17219e-05	1.93587e-05	1	1	1	1	1	1	1	1	1	1	1	1	1	1	1	1
chr12:100166699-100173750	+	ANKS1B	NM_152788	ankyrin_repeat_and_sterile_alpha_motif_domain_containing_1B_	unknown	none	1	0.000276959	1	0.999976	1	1	1	0.260048	1	1	1.78187e-08	1	0.999929	1	1	1	0.0198136	1	1	1.64115e-06	0.000751953	4.56266e-06	0.0165345	0.210935	0.157343	8.45478e-07	1.64115e-06	0.999893	1	1	1	0.0632936	0.999999	1	0.999916	0.999997	1	0.538153	1	0.999893	1	1	0.085137
chr12:100166699-100175875	+	ANKS1B	NM_152788	ankyrin_repeat_and_sterile_alpha_motif_domain_containing_1B_	hsa_circ_0007294	none	1	1.69261e-07	1	1	1	0.999999	0.997668	0.488301	0.999967	1	0	1	1	1	0.999998	0.996397	0.0777372	0.999463	1	0	4.53469e-08	1.13772e-09	0.000702384	0.193077	8.77772e-06	0	4.29223e-11	1	0.999999	0.999988	0.994421	0.149184	0.99892	1	1	1	0.999192	0.53964	1	1	1	0.998981	0.384141
chr12:100166699-100200478	+	ANKS1B	NM_152788	ankyrin_repeat_and_sterile_alpha_motif_domain_containing_1B_	unknown	none	1	1.01587e-07	1	1	1	1	0.867789	0.29011	0.999983	0.999999	0	1	1	1	1	0.83544	0.0289847	0.999937	0.999999	0	3.30499e-08	3.58389e-10	0.000314404	0.600982	2.68897e-05	0	3.09362e-10	1	1	1	0.842528	0.0915436	0.999953	0.999999	1	1	0.914778	0.348986	1	1	1	0.873583	0.155664
chr12:100166699-100206089	+	ANKS1B	NM_152788	ankyrin_repeat_and_sterile_alpha_motif_domain_containing_1B_	unknown	none	1	0.000562213	1	1	1	1	0.303135	0.0527908	1	1	4.83777e-09	1	1	1	1	0.138001	9.6968e-05	0.999846	1	6.48236e-07	0.00010431	2.73881e-06	0.0109328	1	0.845028	1.05866e-06	2.47561e-06	1	1	1	0.153003	0.0011123	0.999886	1	1	1	0.262669	0.0223515	1	1	1	0.17554	0.00263155
chr12:100166699-100219167	+	ANKS1B	NM_152788	ankyrin_repeat_and_sterile_alpha_motif_domain_containing_1B_	unknown	none	1	2.21302e-09	1	1	0.999256	1	1	0.789464	0.99987	0.999998	0	1	0.999999	0.981267	1	1	0.239005	0.991039	0.999828	0	3.7883e-10	8.36862e-11	3.30423e-06	0.00155935	2.41531e-09	0	0	0.999991	0.978912	1	1	0.345027	0.989858	0.999515	0.999946	1	1	0.858114	0.999998	1	0.999369	0.999953	0.987818
chr12:100200181-100219167	+	ANKS1B	NM_152788	ankyrin_repeat_and_sterile_alpha_motif_domain_containing_1B_	hsa_circ_0027842	none	1	0	1	1	1	1	1	0.986944	0.997171	1	0	1	1	1	1	1	0.821666	0.922469	1	0	0	0	7.40396e-08	0.000469409	0	0	0	1	1	1	1	0.882359	0.952722	1	1	1	1	0.910954	0.964094	1	1	1	0.843631
chr12:1003727-1006847	-	WNK1	NM_001184985	WNK_lysine_deficient_protein_kinase_1_	hsa_circ_0003251	none	0.999997	0.300051	1	0.999997	1	1	0.976938	1	0.999936	0.99995	0.0013398	0.998865	1	1	1	0.890447	0.999923	0.907355	0.946075	0.129151	0.0523023	0.0325257	0.441799	1	0.0550744	0.237336	0.369003	0.999664	0.999944	0.999983	0.982651	1	0.999989	0.999993	1	1	0.907195	0.999971	0.980187	0.985665	1	0.927428	0.999999
chr12:100491142-100497729	+	UHRF1BP1L	NM_015054	UHRF1_binding_protein_1_like_	hsa_circ_0027852	none	0.999996	0.0136227	0.999975	0.999987	0.999998	0.999985	0.999999	1	1	0.999986	8.6732e-07	1	1	1	1	1	0.999818	0.999998	1	2.76775e-05	0.000521564	0.000114544	0.0361866	0.307786	0.000322813	3.8313e-05	3.28969e-05	1	1	1	1	0.999531	0.99998	1	1	1	1	0.999837	0.999993	1	1	1	0.999947
chr12:100598717-100601564	-	ACTR6	NM_022496	ARP6_actin_related_protein_6_homolog_	unknown	none	1	6.70057e-05	1	1	0.999985	1	0.999698	1	1	1	1.84783e-09	1	1	0.999966	1	0.999718	1	1	1	9.52236e-07	1.15148e-05	1.15764e-05	0.0239649	0.542913	4.00137e-07	3.12506e-08	4.08429e-07	1	1	1	0.99993	1	1	1	0.999972	0.999999	0.999638	1	1	1	1	0.999996	1
chr12:101316003-101336313	-	ANO4	NM_178826	anoctamin_4_	hsa_circ_0007851	none	1	5.63602e-06	1	1	1	1	1	1	1	1	0	1	1	1	1	1	1	1	1	8.22678e-09	6.50134e-07	2.57286e-08	0.00129669	0.054979	2.77772e-09	3.66822e-10	7.03644e-09	1	1	1	1	1	1	1	1	1	1	1	1	1	1	1	1
chr12:102433645-102439897	-	WASHC3	NM_016053	WASH_complex_subunit_3_	hsa_circ_0002349	none	1	2.64374e-06	1	1	1	1	0.999858	0.999996	0.999428	0.999999	0	1	1	0.999995	1	0.999706	0.999887	0.985319	0.999978	6.68062e-09	1.13444e-06	7.3343e-08	0.000839032	0.235486	1.25948e-08	1.39173e-08	2.64466e-08	1	1	1	0.999928	0.999999	0.999365	1	1	1	0.999983	1	0.999981	1	1	0.99999	1
chr12:104200099-104208899	+	NT5DC3	NM_001031701	5'-nucleotidase_domain_containing_3_	unknown	none	1	5.32351e-05	1	1	1	1	1	1	1	1	4.36035e-11	1	1	1	1	1	1	1	1	1.43418e-07	1.88574e-06	8.75214e-08	0.00242164	0.0774931	1.8105e-08	1.36138e-09	2.55484e-08	1	1	1	1	1	0.999999	0.999999	1	1	1	1	1	1	1	1	1
chr12:104393174-104415269	+	GLT8D2	NM_031302	glycosyltransferase_8_domain_containing_2_	hsa_circ_0006844	none	1	0.56277	1	1	1	1	1	1	1	1	0.0667581	1	1	1	1	1	1	1	1	0.307711	0.440787	0.312899	0.873898	0.982799	0.238812	0.130759	0.316959	1	1	1	1	1	1	1	1	1	1	1	1	1	1	1	1
chr12:105238249-105322472	+	SLC41A2	NM_032148	solute_carrier_family_41_member_2_	hsa_circ_0027966	none	0.999999	1.71514e-05	1	1	1	1	1	0.999999	0.999999	1	0	1	1	1	1	1	1	1	1	4.4616e-09	4.4695e-07	1.67301e-08	0.00103828	0.0485743	1.36437e-09	1.31113e-10	4.4616e-09	1	1	1	1	1	1	1	1	1	1	1	1	1	1	1	1
chr12:105321750-105322472	-	SLC41A2	NM_032148	solute_carrier_family_41_member_2_	hsa_circ_0006260	none	0.999983	2.47658e-10	0.999973	0.999988	0.999978	0.999999	1	0.999995	0.999958	0.999998	0	1	1	1	1	1	1	1	1	0	0	0	2.5704e-07	0.000303926	0	0	0	1	1	1	1	1	1	1	1	1	1	1	1	1	1	1	1
chr12:105321750-105325569	+	SLC41A2	NM_032148	solute_carrier_family_41_member_2_	unknown	none	0.999962	2.86429e-06	0.999658	0.999849	0.999722	0.999986	0.999999	1	0.999479	0.999658	0	1	1	1	1	1	0.999997	1	1	0	9.68562e-09	1.3535e-10	0.000100531	0.0126216	1.90107e-10	0	0	1	1	1	1	0.999897	1	1	1	1	1	0.999971	1	1	1	1	0.999926
chr12:107219503-107254190	-	RIC8B	NM_018157	RIC8_guanine_nucleotide_exchange_factor_B_	hsa_circ_0008366	none	1	1.25275e-06	0.999927	1	1	1	0.999977	0.999998	1	0.999988	0	0.999926	1	1	1	0.999993	1	1	0.999995	3.76344e-08	3.96835e-07	4.27161e-09	0.000510146	0.145017	3.95961e-09	0	2.00724e-08	0.999998	0.999666	0.999993	1	1	0.999143	1	1	1	0.999997	1	1	1	1	0.999965	0.999988
chr12:107236366-107237725	+	RIC8B	NM_018157	RIC8_guanine_nucleotide_exchange_factor_B_	hsa_circ_0002154	none	1	3.05292e-09	1	1	1	1	1	1	1	1	0	1	1	1	1	1	1	1	0.999999	0	2.11627e-10	0	2.66558e-05	0.0012323	0	0	0	1	0.999999	0.999998	1	1	0.999999	1	1	1	1	1	1	0.999996	1	1	1
chr12:107236366-107254190	-	RIC8B	NM_018157	RIC8_guanine_nucleotide_exchange_factor_B_	hsa_circ_0028021	none	0.999569	2.85032e-05	0.998264	1	0.998573	1	0.999992	0.997967	0.999951	0.999783	0	1	0.999999	1	1	1	1	1	1	3.75246e-10	7.40285e-07	1.79284e-09	0.00167146	0.0250975	5.03644e-11	4.68825e-11	1.26885e-09	0.999978	1	0.999997	1	1	0.999998	1	0.999983	1	1	0.999973	1	1	0.999997	1	1
chr12:107393328-107393860	-	CRY1	NM_004075	cryptochrome_circadian_regulator_1_	unknown	none	1	1.42026e-05	1	1	1	1	1	0.999559	1	1	0	1	1	1	1	1	0.990845	1	1	2.79161e-08	2.02894e-06	9.52182e-08	0.00252689	0.0793043	7.21158e-07	1.50942e-09	2.79161e-08	1	1	1	1	0.997303	1	1	1	1	1	0.999157	1	1	1	1	0.998005
chr12:109046047-109048186	-	CORO1C	NM_001105237	coronin_1C_	hsa_circ_0000437	none	1	2.55867e-09	0.999994	1	1	1	1	1	1	1	0	1	1	1	1	1	1	1	1	0	0	0	2.27704e-06	0.0019555	0	0	0	1	1	1	1	0.999999	0.999992	1	1	1	1	1	1	1	1	1	1
chr12:109509416-109511337	+	USP30	NM_032663	ubiquitin_specific_peptidase_30_	hsa_circ_0028094	none	0.997753	0.00417422	0.999928	0.999285	0.999998	1	1	0.999997	0.999616	1	4.71183e-09	1	1	0.999974	1	1	0.999954	1	0.999632	2.96742e-06	2.92006e-05	2.15221e-05	0.027117	0.301167	3.5156e-06	1.62029e-07	1.54869e-05	1	1	1	1	1	1	0.999999	0.999994	1	1	0.999993	1	0.99994	1	1	1
chr12:110376184-110377052	-	GIT2	NM_001135213	GIT_ArfGAP_2_	unknown	none	1	5.81307e-06	1	1	0.999464	1	1	1	0.999999	1	0	1	1	0.992117	1	1	0.999996	0.999974	1	8.3692e-09	7.50108e-07	2.10978e-06	0.00141104	0.0576169	1.68756e-08	3.84178e-09	8.3692e-09	1	0.997271	1	1	0.999999	0.999995	1	0.999033	1	1	1	0.999999	1	0.999942	0.999996	0.999955
chr12:110565164-110584853	+	IFT81	NM_031473	intraflagellar_transport_81_	unknown	none	1	0.00144743	0.999997	1	1	0.999961	0.999959	0.999382	0.999019	1	3.4779e-07	0.999992	1	1	0.999951	0.999963	0.995458	0.990812	1	0.000165707	0.00037222	4.16251e-05	0.215378	0.747514	0.000472433	0.00019342	3.96471e-05	0.999994	0.999986	1	1	0.999998	0.999995	1	1	0.999946	0.999951	0.998826	0.99808	1	0.99992	0.999938	0.997256
chr12:110566754-110570441	-	IFT81	NM_031473	intraflagellar_transport_81_	hsa_circ_0005591	none	1	0.000975321	1	1	1	1	1	1	1	1	1.31794e-07	1	1	1	1	1	1	1	1	1.16643e-05	0.000156353	4.00267e-05	0.028452	0.274707	6.31068e-06	3.93858e-06	7.38734e-06	1	1	1	1	1	1	1	1	1	1	1	1	1	1	1	1
chr12:110566754-110581350	-	IFT81	NM_031473	intraflagellar_transport_81_	unknown	none	0.999862	9.67085e-05	0.999121	0.999603	0.999997	1	0.999996	0.99999	0.999919	0.999956	0	1	1	1	0.999636	1	1	1	1	3.64848e-09	3.79036e-07	1.05947e-07	0.0180315	0.0459764	8.12411e-09	6.08788e-10	1.39959e-08	1	0.999997	0.998574	1	0.999998	1	1	0.999999	0.999121	1	1	1	1	0.999967	1	1
chr12:110566754-110584853	-	IFT81	NM_031473	intraflagellar_transport_81_	unknown	none	1	9.00541e-10	1	0.999178	0.99998	0.999996	0.999999	0.999999	0.999982	1	0	1	0.994273	0.99977	0.99999	0.999999	0.999989	0.999602	1	0	4.21194e-09	0	2.78512e-05	0.00664183	0	0	0	0.999291	0.999993	0.999999	1	1	0.999994	1	1	1	1	0.999969	0.999998	0.989758	1	1	1
chr12:110566754-110600870	-	IFT81	NM_031473	intraflagellar_transport_81_	unknown	none	1	5.21211e-05	1	1	1	0.999967	1	1	0.999458	1	5.87641e-11	0.999998	1	0.999998	0.999054	1	0.999999	0.925289	0.999998	2.69105e-07	9.43788e-06	8.92567e-07	0.0406981	0.0926099	9.01198e-08	1.04435e-06	2.64326e-07	1	1	0.999974	1	1	0.998721	1	1	0.999963	1	1	0.99913	1	0.999981	1	1
chr12:110819556-110834257	+	ANAPC7	NM_016238	anaphase_promoting_complex_subunit_7_	hsa_circ_0005785	none	1	0.0388126	1	1	1	1	0.998528	1	0.999985	0.999529	0.000251581	1	1	1	1	0.998704	1	0.999974	0.998502	0.00226763	0.016725	0.00409033	0.277165	0.996295	0.00370147	0.00670362	0.0526052	1	1	1	0.997713	1	0.999873	0.99735	1	1	0.998253	1	0.999968	0.999123	1	0.997858	1
chr12:110893390-110895439	+	GPN3	NM_001164373	GPN-loop_GTPase_3_	hsa_circ_0028202	none	1	7.87084e-07	1	1	1	1	1	1	1	1	0	1	1	1	1	1	0.999999	1	1	6.78007e-11	2.54821e-08	5.66185e-10	0.000182886	0.0179602	1.06694e-10	0	2.58802e-10	1	1	1	1	1	1	1	1	1	1	1	1	1	1	1	1
chr12:110922882-110925748	-	FAM216A	NM_013300	family_with_sequence_similarity_216_member_A_	hsa_circ_0004516	none	1	6.19031e-09	0.999908	1	1	1	1	0.999999	1	1	0	0.995925	1	1	1	1	0.999907	1	0.999998	0	3.50191e-10	0	8.33505e-06	0.00683845	0	0	0	0.999854	0.999987	0.999941	1	1	0.999714	0.999992	1	1	1	0.999999	1	1	1	1	1
chr12:111064166-111070364	-	TCTN1	NM_001082537	tectonic_family_member_1_	hsa_circ_0028215	none	0.999986	1.97855e-05	0.999998	0.999979	0.999987	1	1	0.999996	1	1	0	1	1	1	1	1	1	0.999999	0.999999	3.97126e-09	1.7697e-07	8.221e-09	0.00180473	0.0355285	1.02412e-09	5.11068e-10	1.50211e-08	1	1	1	1	1	1	1	1	1	1	1	0.999999	0.999997	1	1	1
chr12:111923074-111924628	+	ATXN2	NM_002973	ataxin_2_	hsa_circ_0002273	CHOLESTEROL_HOMEOSTASIS	0.999958	0	1	1	1	1	1	1	1	1	0	0.999573	0.999906	0.999715	0.999997	1	0.999402	0.998979	0.999573	0	0	0	3.8827e-07	0.000397228	0	0	0	1	1	1	1	1	1	1	1	1	1	1	1	1	1	1	1
chr12:111947352-111948386	-	ATXN2	NM_002973	ataxin_2_	hsa_circ_0002601	CHOLESTEROL_HOMEOSTASIS	0.955345	9.72717e-06	0.99748	0.998756	0.990476	0.996573	0.999991	0.998417	0.999994	0.992957	0	0.999997	0.999999	1	1	0.9709	0.99997	0.976584	1	0	1.48543e-08	4.1687e-11	3.50458e-05	0.234511	0	0	0	1	1	1	0.992665	1	0.999917	1	1	1	0.994144	1	0.999976	1	1	0.985176	1
chr12:111951160-111957880	+	ATXN2	NM_002973	ataxin_2_	hsa_circ_0000438	CHOLESTEROL_HOMEOSTASIS	0.999999	6.74755e-06	1	0.999997	0.999994	1	1	0.999992	0.999998	1	0	1	1	1	1	1	1	1	1	2.33099e-09	8.83019e-08	2.56804e-09	0.000391457	0.0279322	1.11403e-10	0	2.28488e-09	1	1	1	1	1	1	1	1	1	1	1	1	1	1	1	1
chr12:111962995-111990781	+	ATXN2	NM_002973	ataxin_2_	hsa_circ_0003197	CHOLESTEROL_HOMEOSTASIS	1	0.0390929	1	1	1	1	1	1	1	1	6.93267e-05	1	1	1	0.999999	1	1	0.999998	1	0.00121874	0.00599039	0.00116433	0.479157	0.60732	0.00250479	0.00161349	0.00116157	1	1	0.999998	1	1	0.999996	1	1	0.999987	1	0.999996	0.99997	1	0.99998	1	0.999989
chr12:111990083-111990781	+	ATXN2	NM_002973	ataxin_2_	hsa_circ_0028270	CHOLESTEROL_HOMEOSTASIS	0.998423	3.39226e-07	0.999973	0.995031	0.999777	0.999414	0.992107	0.999931	0.999993	0.989897	0	1	1	1	1	0.865777	1	0.999983	0.999998	0	6.0371e-11	0	6.76364e-06	0.315478	0	0	0	0.999954	1	0.999998	0.933636	1	1	0.999848	0.999999	1	0.830928	0.999976	0.999673	1	1	0.908108	1
chr12:111990083-111993723	+	ATXN2	NM_002973	ataxin_2_	hsa_circ_0002457	CHOLESTEROL_HOMEOSTASIS	1	4.79451e-08	1	1	1	0.999999	1	1	1	1	0	1	1	1	1	1	1	1	1	0	9.6928e-10	0	1.02825e-05	0.00606511	0	0	0	1	1	1	1	1	1	1	1	1	1	1	1	1	1	1	1
chr12:111991961-111993723	+	ATXN2	NM_002973	ataxin_2_	hsa_circ_0000439	CHOLESTEROL_HOMEOSTASIS	1	4.2952e-08	1	1	1	1	1	1	1	1	0	1	1	1	1	1	1	1	1	0	1.79318e-09	0	1.41266e-05	0.00322038	0	0	0	1	1	0.999998	0.999999	0.999999	1	1	1	1	1	1	1	1	1	1	1
chr12:112096539-112097149	+	BRAP	NM_006768	BRCA1_associated_protein_	hsa_circ_0007885	none	0.999903	0.00555263	0.99973	0.999648	0.999361	0.999966	0.999997	0.999797	0.999929	0.999999	4.60834e-08	1	1	1	1	1	1	1	1	2.72559e-06	5.70869e-05	4.57647e-06	0.0165578	0.211082	1.3868e-06	5.60565e-07	1.58595e-05	1	1	1	1	1	1	0.999999	1	1	1	1	1	0.999996	1	1	1
chr12:112116954-112121111	+	BRAP	NM_006768	BRCA1_associated_protein_	hsa_circ_0006396	none	0.992516	0.336968	0.999212	0.998696	0.990641	0.999982	1	0.999677	0.999994	1	6.55773e-05	1	1	1	0.944529	0.998475	0.999999	0.502216	0.996981	0.00334718	0.014294	0.00152395	0.9712	0.991126	0.00311985	0.195876	0.0282417	1	0.999999	0.980105	0.999563	1	0.852406	0.999923	1	0.97645	0.999243	1	0.887988	0.999812	0.938463	0.997474	0.999992
chr12:112370389-112381173	-	TMEM116	NM_001193453	transmembrane_protein_116_	hsa_circ_0028319	none	1	4.82972e-05	1	1	0.999897	1	1	1	1	1	4.34363e-10	1	1	0.998219	1	1	1	1	1	1.47149e-07	7.97507e-06	1.44872e-05	0.00554429	0.12067	1.36041e-07	2.36579e-08	1.47149e-07	1	0.999429	1	1	1	1	1	0.999809	1	1	1	1	1	0.99999	0.999999	0.99994
chr12:112371689-112381173	+	TMEM116	NM_001193453	transmembrane_protein_116_	hsa_circ_0004206	none	0.999998	3.53215e-09	0.999999	1	1	0.99085	1	0.999999	1	1	0	1	1	1	0.892855	0.999985	0.990844	0.999998	0.999989	0	0	0	0.000983768	0.00762558	0	0	0	1	1	0.918621	0.999987	0.996967	0.999999	0.999996	1	0.970327	0.999999	0.999921	1	1	0.935091	0.999993	0.998643
chr12:112513481-112516545	+	NAA25	NM_024953	N(alpha)-acetyltransferase_25__NatB_auxiliary_subunit_	unknown	none	0.999559	0.000397833	0.999966	0.99952	0.999178	0.998444	0.999833	0.999104	0.999748	0.999896	8.47897e-11	1	1	1	0.999997	1	1	1	1	1.15227e-07	1.8871e-06	9.00196e-08	0.000786393	0.0415561	1.04316e-08	3.83381e-09	7.62172e-08	1	1	0.999986	0.999999	1	1	1	1	1	1	1	1	1	1	1	1
chr12:112613539-112617201	+	HECTD4	NM_001109662	HECT_domain_E3_ubiquitin_protein_ligase_4_	unknown	none	1	0.00746443	1	0.999981	1	1	1	1	1	1	3.94522e-06	1	0.999779	1	1	1	0.999996	1	1	0.000185579	0.0209905	0.000394134	0.114972	0.513197	0.000477061	3.04626e-05	0.000185579	0.999916	1	1	1	0.999999	1	1	0.999934	0.999998	1	1	0.999861	0.999916	1	1	0.999999
chr12:112616734-112617201	+	HECTD4	NM_001109662	HECT_domain_E3_ubiquitin_protein_ligase_4_	unknown	none	1	4.12319e-06	1	1	1	0.999989	1	0.948321	0.975668	1	0	1	1	1	0.999999	1	0.859218	0.925741	1	5.26508e-09	5.12061e-07	1.95586e-08	0.00771329	0.0508167	4.78082e-06	4.0954e-07	2.6714e-08	1	1	0.999975	1	0.824349	0.894978	1	1	0.999985	1	0.917918	0.958163	1	0.999978	1	0.854493
chr12:112641439-112642427	+	HECTD4	NM_001109662	HECT_domain_E3_ubiquitin_protein_ligase_4_	unknown	none	0.999979	3.57238e-09	1	0.999996	1	1	1	1	1	0.999998	0	0.999815	1	1	1	1	0.999975	0.999929	1	0	0	0	1.83415e-06	0.00107492	0	0	0	0.999985	1	0.999999	1	1	1	0.999989	1	1	1	0.999998	0.999996	1	1	1	1
chr12:112667501-112670889	-	HECTD4	NM_001109662	HECT_domain_E3_ubiquitin_protein_ligase_4_	unknown	none	1	9.78365e-07	1	1	1	1	1	1	1	1	0	1	1	1	1	1	1	1	1	5.86239e-10	2.58724e-08	1.96834e-09	0.000184607	0.018059	2.78408e-10	0	7.05416e-11	1	1	1	1	1	1	1	1	1	1	0.999999	0.999999	1	1	1	1
chr12:112707507-112711599	-	HECTD4	NM_001109662	HECT_domain_E3_ubiquitin_protein_ligase_4_	hsa_circ_0028410	none	1	0.00122111	1	0.999997	0.999993	1	1	1	1	0.999992	5.58607e-08	1	0.999998	0.999993	1	1	1	1	0.999989	1.93732e-06	3.59006e-05	2.66097e-06	0.0128477	0.185964	3.92302e-06	1.96714e-07	9.29063e-07	1	1	1	1	1	1	1	1	1	1	0.999996	1	1	1	1	0.999989
chr12:112743867-112750951	+	HECTD4	NM_001109662	HECT_domain_E3_ubiquitin_protein_ligase_4_	unknown	none	1	0.000636938	1	1	1	1	1	1	1	0.999999	4.30787e-08	1	1	1	1	1	0.999999	0.999999	0.999986	5.28891e-06	0.000146246	1.38087e-05	0.0274603	0.270088	9.52022e-06	2.24258e-06	3.72332e-05	1	1	1	1	1	1	0.999996	1	1	1	1	1	0.999999	1	1	1
chr12:112757028-112757546	+	HECTD4	NM_001109662	HECT_domain_E3_ubiquitin_protein_ligase_4_	hsa_circ_0002584	none	0.999208	1.00189e-05	0.999914	0.999686	0.999963	0.999969	0.999997	0.999177	0.999989	0.999301	0	1	1	1	1	1	1	0.999999	1	3.9416e-10	2.99823e-08	2.35566e-09	0.000202153	0.0190438	0	0	9.984e-11	1	1	1	1	1	1	1	1	1	1	1	1	1	1	1	1
chr12:113266105-113285647	-	RPH3A	NM_001143854	rabphilin_3A_	unknown	none	1	0.999354	1	1	1	0.998796	0.567974	0.999075	1.36802e-05	1	0.981982	1	1	1	0.99603	0.446168	0.982691	2.47129e-11	1	0.995385	0.998702	0.996688	1	0.752008	1	1.05463e-07	0.998934	1	1	0.997416	0.48944	0.994629	3.24853e-08	1	1	0.998388	0.537875	0.998258	2.04458e-06	1	0.9977	0.501325	0.995986
chr12:1136913-1137738	+	ERC1	NM_178039	ELKS/RAB6-interacting/CAST_family_member_1_	hsa_circ_0000373	none	1	1.66905e-06	0.999853	0.999849	0.999782	1	0.999993	0.999997	1	1	0	0.999856	0.999898	0.999779	1	0.999999	1	0.999995	1	0	5.22275e-09	3.88927e-11	0.000625704	0.00771852	0	4.41231e-11	1.04223e-09	1	1	0.999985	1	1	0.994909	0.999626	1	0.999979	1	1	0.997029	0.999709	0.999976	1	1
chr12:113705647-113707650	-	TPCN1	NM_001143819	two_pore_segment_channel_1_	hsa_circ_0002857	none	0.999993	0.284088	1	1	1	1	1	1	1	0.999889	0.0726226	0.999999	0.998516	0.999035	0.99995	1	0.998878	0.998935	1	0.101642	0.0859067	0.0479969	0.531703	0.992333	0.0267509	0.0174109	0.390253	0.999994	0.999999	1	1	1	1	0.999938	1	1	0.999988	1	1	0.995144	1	0.999996	1
chr12:116534473-116549317	+	MED13L	NM_015335	mediator_complex_subunit_13_like_	hsa_circ_0000441	ESTROGEN_RESPONSE_EARLY	1	2.20462e-06	1	1	1	1	1	1	1	1	0	1	1	1	1	1	1	0.999999	1	3.25246e-10	8.05725e-08	3.2036e-09	0.000981198	0.0596649	2.74904e-10	3.17761e-11	1.19182e-09	1	1	1	1	1	0.999998	1	1	1	1	1	1	1	1	1	1
chr12:117271596-117274087	-	RNFT2	NM_001109903	ring_finger_protein__transmembrane_2_	hsa_circ_0028601	none	0.999707	0.0528029	0.999692	0.998932	0.998104	0.999889	0.99999	0.999092	0.996598	0.997699	3.17812e-06	1	1	1	1	1	1	0.999999	1	0.000111712	0.000757433	9.68164e-05	0.0644407	0.40047	3.61347e-05	5.5762e-06	4.16711e-05	1	1	1	1	1	1	1	1	1	1	1	1	1	1	1	1
chr12:117365827-117402659	+	FBXW8	NM_012174	F-box_and_WD_repeat_domain_containing_8_	hsa_circ_0003677	none	1	4.25023e-08	1	1	0.999994	1	1	1	1	1	0	1	1	0.999985	1	1	1	1	1	0	3.22312e-09	8.36379e-10	5.08284e-05	0.00839748	0	0	0	1	0.999966	1	1	1	1	1	0.999989	1	1	1	1	1	0.999999	1	1
chr12:119909798-119917006	-	CCDC60	NM_178499	coiled-coil_domain_containing_60_	unknown	none	1	1	0.939786	1	1	1	1	1	1	0.981618	1	0.645707	1	1	1	1	1	1	0.838767	0.713469	1	1	1	1	1	1	0.878311	0.907039	0.841548	0.98988	0.999074	0.78349	0.734676	1	1	1	1	1	1	0.96954	1	1	1
chr12:12022357-12022903	+	ETV6	NM_001987	ETS_variant_6_	hsa_circ_0004123	none	0.999976	0.999985	1	1	1	1	1	1	1	0.639619	1	0.999755	0.999947	0.999837	0.999999	1	0.999654	0.999404	0.549972	0.999872	0.999969	0.999912	0.999999	1	0.999825	0.999714	0.61684	1	1	1	1	1	1	0.34079	1	1	1	1	1	0.537066	1	1	1
chr12:120592773-120593523	-	MIR4498	NR_039719	microRNA_4498_	hsa_circ_0000448	none	0.99807	5.04118e-10	0.999978	0.994805	0.999293	0.998243	1	0.997702	0.999979	1	0	0.999999	1	1	1	1	1	0.999994	0.999108	0	0	0	3.73405e-08	0.000721708	0	0	0	0.999939	1	0.999975	1	0.999997	1	0.999999	1	1	0.999995	1	0.999841	0.997296	1	1	1
chr12:120612964-120614020	+	GCN1	NM_006836	GCN1__eIF2_alpha_kinase_activator_homolog_	hsa_circ_0007129	none	1	0.000398379	1	1	1	1	1	1	1	1	1.60434e-08	1	1	1	1	1	1	1	1	2.41034e-06	8.7291e-05	6.02002e-06	0.0207894	0.239523	1.18029e-06	2.21106e-07	2.374e-06	1	1	1	1	1	1	1	1	1	1	1	1	1	1	1	1
chr12:120995084-120995485	+	RNF10	NM_014868	ring_finger_protein_10_	hsa_circ_0028899	none	0.931411	1.26344e-09	0.913904	0.970125	0.998992	0.999999	0.999999	1	0.999998	0.96279	0	1	1	0.999892	0.999902	0.981461	0.48722	0.934669	1	0	0	0	7.43921e-07	0.00724573	0	0	0	1	0.999407	0.999598	0.972017	0.548639	0.930712	1	0.999961	0.999916	0.984453	0.802402	0.9876	1	1	0.998342	0.970693
chr12:121220457-121222396	+	SPPL3	NM_139015	signal_peptide_peptidase_like_3_	hsa_circ_0003472	none	1	3.47334e-08	1	1	1	1	1	1	1	1	0	1	1	1	1	1	1	1	1	0	1.73225e-09	0	4.43205e-05	0.00885374	0	0	0	1	1	1	1	1	1	1	1	1	1	1	1	1	1	1	1
chr12:121220457-121229360	+	SPPL3	NM_139015	signal_peptide_peptidase_like_3_	hsa_circ_0004479	none	1	0.000712904	1	0.999997	1	1	1	1	1	1	3.30639e-08	1	0.999865	1	0.999998	1	0.999994	1	1	1.25796e-05	0.00127021	1.25513e-05	0.075533	0.285671	1.11354e-05	1.52797e-06	4.75188e-06	0.999999	1	1	1	1	1	1	0.999972	1	1	1	0.999999	0.999963	0.999999	1	0.999999
chr12:121220457-121248689	+	SPPL3	NM_139015	signal_peptide_peptidase_like_3_	hsa_circ_0002179	none	1	0.000115386	1	1	1	1	1	1	0.999999	1	5.28662e-10	1	1	1	1	1	1	0.998483	1	1.68746e-07	8.92315e-06	5.26978e-07	0.00590849	0.124765	6.20375e-08	3.63302e-07	1.68746e-07	1	1	1	1	1	0.999654	1	1	1	1	1	0.99991	1	1	1	1
chr12:122825299-122826244	+	CLIP1	NM_001247997	CAP-Gly_domain_containing_linker_protein_1_	hsa_circ_0029069	MITOTIC_SPINDLE	1	0.000135339	1	1	1	1	1	0.99706	0.999494	1	1.58132e-09	1	1	1	1	1	0.922775	0.971315	1	9.31748e-07	3.05036e-05	4.36592e-06	0.00595072	0.287266	4.31594e-05	4.12088e-06	4.34806e-07	1	1	1	1	0.992035	0.998619	1	1	1	1	0.99626	0.999387	1	1	1	0.997684
chr12:122861935-122865105	-	CLIP1	NM_001247997	CAP-Gly_domain_containing_linker_protein_1_	hsa_circ_0005465	MITOTIC_SPINDLE	0.999999	1.2696e-05	1	1	1	0.999726	0.999716	0.999969	0.994505	1	5.07713e-10	1	1	1	0.999976	0.999961	1	0.99569	1	1.69344e-07	7.01543e-06	1.29344e-07	0.0303589	0.384192	2.08502e-07	5.57318e-07	3.86255e-08	1	1	0.999986	0.999972	1	0.999035	1	1	0.999984	0.999966	1	0.999466	1	0.999747	0.999764	0.999965
chr12:122995655-122999774	+	RSRC2	NM_023012	arginine_and_serine_rich_coiled-coil_2_	unknown	none	0.996966	0.0175906	0.999642	0.999464	0.998306	0.999794	0.99998	0.999936	0.99852	0.999781	7.12894e-08	1	1	1	1	1	0.999999	1	1	1.5616e-05	0.000218965	1.65488e-05	0.0249534	0.257951	1.52726e-05	1.06353e-06	1.92802e-05	1	1	1	1	1	1	1	1	1	1	1	1	1	1	1	0.999999
chr12:123030722-123032516	-	KNTC1	NM_014708	kinetochore_associated_1_	hsa_circ_0029098	MITOTIC_SPINDLE	0.519304	0.999839	0.988732	0.434535	0.334018	0.99452	0.947045	0.852132	0.333623	0.593642	0.518982	0.973787	0.999891	0.999671	0.999995	1	0.999974	0.999964	1	0.999888	0.51878	0.349927	0.999891	0.988258	0.950011	0.300023	0.68695	0.90512	0.838653	1	0.999045	0.99989	0.856086	0.982211	1	0.999187	1	0.995066	1	0.999991	0.998828	1	0.98915
chr12:123052807-123061576	+	KNTC1	NM_014708	kinetochore_associated_1_	unknown	MITOTIC_SPINDLE	0.592108	0.998265	0.713562	0.811437	0.740989	0.957145	0.993261	0.690152	0.652583	0.713562	0.00183059	1	1	1	1	1	1	1	1	0.0187663	0.0799382	0.0289698	0.518006	0.87359	0.0126753	0.00642603	0.0187663	1	1	1	1	1	1	1	1	1	1	1	1	1	1	1	1
chr12:123062218-123065217	+	KNTC1	NM_014708	kinetochore_associated_1_	hsa_circ_0004265	MITOTIC_SPINDLE	0.969413	0.992245	0.984307	0.987356	0.926898	0.992358	1	0.961166	0.93098	0.995345	0.032718	1	1	0.999997	1	0.999991	1	1	1	0.142115	0.280239	0.0665471	0.647522	0.999337	0.0702514	0.0310903	0.231383	1	0.999999	1	0.999993	1	1	1	1	1	0.999989	1	1	1	1	0.999855	1
chr12:123078822-123109235	+	KNTC1	NM_014708	kinetochore_associated_1_	unknown	MITOTIC_SPINDLE	0.993754	0.985603	1	0.995531	0.992369	1	0.999948	1	0.999573	1	0.0607297	0.848213	1	1	0.99782	1	0.997835	1	0.996172	0.986491	0.324477	0.1818	0.999634	0.969951	0.675904	0.248371	0.77633	0.940301	0.89339	1	0.999508	0.999745	0.973924	0.999942	1	0.997616	1	0.99894	0.999998	0.998133	0.99662	1	0.997511
chr12:123262037-123265877	-	CCDC62	NM_201435	coiled-coil_domain_containing_62_	hsa_circ_0007708	none	0.73172	0.0795792	0.825235	0.988643	0.844874	0.979402	0.997126	0.994948	0.94198	0.825235	7.02892e-09	1	0.999955	1	1	1	0.992021	0.999963	1	1.24083e-06	0.000384634	3.50074e-06	0.014613	0.198361	2.97067e-05	1.01265e-06	1.24083e-06	0.999983	1	1	1	0.997673	0.999992	1	0.999987	1	1	1	1	0.999983	1	1	0.998282
chr12:123270265-123276668	-	CCDC62	NM_201435	coiled-coil_domain_containing_62_	unknown	none	1	9.71911e-07	1	1	1	1	1	1	0.999999	1	0	1	1	1	1	1	1	0.999952	1	7.08835e-10	1.032e-07	3.0815e-09	0.000430339	0.0294929	1.52706e-10	2.56887e-10	7.08835e-10	1	1	1	1	1	0.99999	1	1	1	1	1	0.999998	1	1	1	1
chr12:12332743-12340053	-	LRP6	NM_002336	LDL_receptor_related_protein_6_	hsa_circ_0008932	none	1	8.36651e-06	1	0.999997	1	1	1	1	1	1	0	1	0.999928	0.999983	1	1	1	0.999999	1	1.1453e-08	1.08284e-05	3.35839e-07	0.00117566	0.0520628	3.89723e-09	2.65386e-09	5.75559e-09	0.999973	0.999995	1	1	1	1	1	1	0.999995	1	0.999972	1	0.999821	0.999999	1	0.999995
chr12:123651201-123665757	+	MPHOSPH9	NM_022782	M-phase_phosphoprotein_9_	hsa_circ_0029184	none	1	5.95507e-06	1	1	1	1	1	1	1	0.999997	0	1	1	1	1	1	1	0.999999	0.999925	8.64593e-09	7.70515e-07	3.12722e-08	0.00143356	0.0581243	2.7678e-09	2.15327e-09	1.05026e-07	1	1	1	1	1	1	0.99998	1	1	1	1	1	0.999994	1	1	1
chr12:123678932-123682881	+	MPHOSPH9	NM_022782	M-phase_phosphoprotein_9_	hsa_circ_0006615	none	0.993484	0.113436	0.999663	0.999998	0.999975	1	0.999983	1	0.999873	0.998297	3.03036e-06	1	0.999964	0.999984	0.999971	0.987285	0.989381	0.999988	1	0.000450119	0.01262	0.00194493	0.332157	0.989689	0.00341327	0.000151747	0.000212895	1	1	1	0.996037	0.999835	1	1	1	1	0.999249	1	1	0.999997	1	0.998444	0.999997
chr12:123678932-123707674	+	MPHOSPH9	NM_022782	M-phase_phosphoprotein_9_	hsa_circ_0029192	none	1	1.5999e-05	1	1	1	1	0.994898	1	1	1	0	1	1	1	1	0.981274	0.999972	0.99999	1	4.51923e-09	4.51681e-07	1.12081e-07	0.00104481	0.614826	3.8014e-08	4.66127e-09	4.51923e-09	1	0.999998	1	0.972701	0.999789	0.999889	1	1	1	0.978249	0.99994	0.999972	1	1	0.9928	1
chr12:123678932-123712163	+	MPHOSPH9	NM_022782	M-phase_phosphoprotein_9_	unknown	none	1	0.970025	0.999781	1	1	1	0.896732	1	0.999865	1	0.914455	0.999937	1	1	1	0.906639	0.999999	0.999967	0.999999	0.999816	0.948477	0.897678	0.99636	0.996533	0.845202	0.998803	0.871214	0.999586	0.999039	0.999979	0.976248	0.998357	1	0.99871	1	1	0.8841	1	0.999725	1	1	0.867455	1
chr12:123694602-123707674	+	MPHOSPH9	NM_022782	M-phase_phosphoprotein_9_	hsa_circ_0029197	none	0.999986	1.73752e-06	1	0.999881	0.99978	0.999989	1	0.999953	1	0.99997	0	0.999979	1	1	1	0.999996	1	0.997206	1	9.36797e-10	6.00617e-09	4.47177e-11	7.47358e-05	0.0592203	0	7.88487e-11	0	0.999844	0.99963	0.999993	1	0.999929	1	0.999961	1	1	0.999968	1	0.996724	1	1	0.999959	1
chr12:123702922-123707674	+	MPHOSPH9	NM_022782	M-phase_phosphoprotein_9_	hsa_circ_0029200	none	0.999973	0.149646	1	0.999995	0.999991	1	1	0.996137	1	1	0.000103348	1	1	1	1	1	0.550629	0.999711	0.999929	0.00632139	0.0166243	0.00406	0.276446	0.717587	0.351258	0.00554338	0.0150058	1	1	1	1	0.89766	1	1	1	1	1	0.876373	0.999985	0.999995	1	1	0.791609
chr12:12397195-12397589	+	LRP6	NM_002336	LDL_receptor_related_protein_6_	hsa_circ_0000378	none	1	8.86403e-08	1	0.999999	1	0.999996	1	1	1	1	0	0.999999	0.999968	0.999982	0.999975	0.999999	1	1	0.999979	0	7.89091e-10	0	1.14529e-05	0.00338502	0	0	0	1	1	1	1	0.999997	0.99998	1	1	1	1	0.99995	0.999831	1	1	1	0.999972
chr12:123983090-123984083	+	RILPL1	NM_178314	Rab_interacting_lysosomal_protein_like_1_	hsa_circ_0007552	none	0.999184	0.228308	0.997538	0.987156	0.998801	0.999996	1	1	0.999228	0.999888	7.92592e-05	1	0.999939	1	1	0.999996	0.991615	0.414964	1	0.000773092	0.00213618	0.00192545	0.298714	0.923247	0.0287239	0.27364	0.00281011	1	1	1	0.999977	0.985766	0.499427	1	0.999999	0.999997	0.999745	0.954904	0.459731	0.999894	1	0.999988	0.993327
chr12:124071293-124074996	-	TMED2	NM_006815	transmembrane_p24_trafficking_protein_2_	hsa_circ_0000458	DNA_REPAIR	1	3.94636e-06	1	0.999997	1	0.99982	0.999989	1	1	0.999931	0	1	0.997441	0.998798	0.999976	0.999999	0.999996	0.999996	0.999996	3.10288e-08	4.74401e-08	2.88887e-09	0.0142102	0.1861	1.35963e-09	1.67351e-10	1.64266e-07	0.99861	0.999453	0.99999	1	0.999998	0.999998	1	1	0.992518	0.999362	0.999988	0.999973	0.983402	0.995547	0.999704	0.999999
chr12:124123810-124137282	+	GTF2H3	NM_001271866	general_transcription_factor_IIH_subunit_3_	unknown	DNA_REPAIR	0.99501	0.00677752	0.986013	0.999991	0.999324	0.997646	0.99974	0.997504	0.999363	0.99998	6.83757e-09	1	0.999996	1	1	1	1	1	0.999979	3.3434e-07	0.000234048	6.02112e-06	0.00553635	0.120579	5.21155e-07	2.94615e-07	9.74284e-06	0.999875	0.999999	1	1	1	0.999983	0.99957	1	0.999973	0.999998	0.999999	1	1	0.999999	1	1
chr12:124904502-124915333	+	NCOR2	NM_001077261	nuclear_receptor_corepressor_2_	hsa_circ_0029308	WNT_BETA_CATENIN_SIGNALING	1	1.86936e-05	1	1	1	1	1	1	1	1	8.92145e-10	0.999996	0.999999	0.999997	1	1	0.999994	1	0.999996	4.04783e-08	2.7572e-06	1.35584e-07	0.00301829	0.0873033	1.39918e-08	1.15554e-08	4.04783e-08	1	1	1	1	1	1	1	1	1	1	1	1	1	1	1	1
chr12:124904502-124922542	-	NCOR2	NM_001077261	nuclear_receptor_corepressor_2_	hsa_circ_0029309	WNT_BETA_CATENIN_SIGNALING	0.99652	0.999693	0.997945	0.998798	0.997505	0.995806	0.999513	0.989905	0.983976	0.997946	0.324755	1	1	1	0.999998	1	1	0.999999	1	0.567465	0.748425	0.588186	0.850909	0.978467	0.356056	0.252167	0.567494	1	1	0.999999	1	1	1	1	1	1	1	1	1	1	1	1	1
chr12:124950718-124979914	+	NCOR2	NM_001077261	nuclear_receptor_corepressor_2_	hsa_circ_0029318	WNT_BETA_CATENIN_SIGNALING	1	1	0.999981	0.985075	0.228718	1	1	1	0.99962	1	1	0.999996	0.972027	0.0379116	1	1	1	0.99944	1	1	0.9869	0.0740467	1	1	0.999999	0.999917	1	0.999324	0.259213	0.999998	1	0.99984	1	1	0.898958	0.997349	0.999739	0.94661	0.999898	0.992619	0.583463	0.888464	0.0484721
chr12:12788710-12788908	-	CREBL2	NM_001310	cAMP_responsive_element_binding_protein_like_2_	hsa_circ_0002873	none	1	0.183791	1	1	0.999999	1	1	1	1	1	0.00114135	1	1	1	1	1	1	1	0.999668	0.0273721	0.0330439	0.00951563	0.368425	0.789574	0.00675448	0.00307093	0.0918192	0.999998	0.999996	1	1	1	1	0.999998	1	1	1	1	1	0.999457	1	1	1
chr12:128899276-128900165	-	TMEM132C	NM_001136103	transmembrane_protein_132C_	unknown	none	0.999999	0.951526	1	1	1	1	1	1	1	8.9392e-11	0.246915	1	1	1	1	1	1	0.999964	0	0.701783	0.71749	0.565719	0.961914	0.996193	0.45238	0.726237	0	1	1	1	1	1	1	0	1	1	1	1	0.999998	0	1	1	1
chr12:1289705-1299218	-	ERC1	NM_178039	ELKS/RAB6-interacting/CAST_family_member_1_	unknown	none	1	0.000638224	1	1	0.999847	1	0.999999	0.839593	0.117486	1	1.3396e-08	1	0.999904	0.985283	0.999997	0.999982	0.230854	0.000550506	1	3.10379e-06	0.000680173	0.000409523	0.0619304	0.53035	0.0112104	0.448595	7.89191e-07	0.999991	0.997418	1	0.999994	0.509794	0.00965863	1	1	1	1	0.940034	0.169551	0.999525	1	1	0.983267
chr12:129178373-129181960	-	TMEM132C	NM_001136103	transmembrane_protein_132C_	unknown	none	1	1	1	1	0.822413	1	1	1	1	0.639472	1	1	1	0.397912	1	1	1	1	0.160946	1	1	0.470823	1	1	1	1	0.219226	1	0.596236	1	1	1	1	0.340634	0.754378	1	1	1	1	0.536905	0.957954	0.994892	0.557614
chr12:129293332-129299615	+	SLC15A4	NM_145648	solute_carrier_family_15_member_4_	hsa_circ_0006689	none	0.379038	0.614728	0.336981	0.692061	0.498493	0.804658	0.955066	0.999091	0.74739	0.762556	2.96247e-07	0.999999	1	1	1	1	0.617895	0.999831	0.999983	5.44658e-06	0.00067597	3.95402e-05	0.0278065	0.271712	0.0125706	3.86086e-05	0.000167972	0.999999	1	1	1	0.576115	0.997103	0.999266	1	1	1	0.931463	0.999999	1	1	1	0.783416
chr12:129299319-129299615	+	SLC15A4	NM_145648	solute_carrier_family_15_member_4_	hsa_circ_0000462	none	0.999999	9.63007e-09	0.999955	1	1	1	1	0.998121	0.94519	0.999737	0	1	0.999353	1	1	1	0.768548	0.245518	0.999991	0	2.76168e-09	0	1.22287e-05	0.00180884	8.47189e-12	1.28615e-10	0	0.996859	0.999956	1	1	0.753912	0.307269	1	0.999999	1	0.999998	0.999906	0.983246	0.991053	1	1	0.983397
chr12:130184354-130185243	-	TMEM132D	NM_133448	transmembrane_protein_132D_	unknown	none	1	0.000128815	1	1	1	1	1	1	1	1	3.18267e-10	1	1	1	1	1	1	1	1	1.19521e-07	6.72351e-06	5.42172e-07	0.00503201	0.114665	1.65005e-07	7.85554e-09	1.50316e-07	1	1	1	1	1	1	1	1	1	1	1	1	1	1	1	1
chr12:133310970-133312098	+	ANKLE2	NM_015114	ankyrin_repeat_and_LEM_domain_containing_2_	hsa_circ_0006903	none	1	0.916587	1	1	0.857912	1	1	1	1	1	0.470982	1	1	0.462944	1	1	1	1	1	0.720346	0.867524	1	0.987428	0.998963	0.677348	0.602728	0.720346	1	0.655918	1	1	1	1	1	0.799185	1	1	1	1	1	0.968548	0.996386	0.619532
chr12:133768074-133768589	-	ZNF268	NM_001165883	zinc_finger_protein_268_	hsa_circ_0029596	none	1	7.46662e-05	0.999997	0.999999	1	1	0.988825	0.932148	0.999987	1	2.5939e-11	1	1	1	1	0.943576	0.283345	0.96921	0.999997	2.25873e-08	1.70329e-06	1.82123e-07	0.00228237	0.821269	0.000276864	3.98914e-07	2.44399e-07	1	1	1	0.938055	0.421426	0.978385	0.999986	1	1	0.949548	0.625438	0.9929	0.999996	1	0.961506	0.606871
chr12:1372199-1399178	-	ERC1	NM_178039	ELKS/RAB6-interacting/CAST_family_member_1_	unknown	none	1	1.88227e-06	1	1	1	1	1	1	0.975193	1	0	1	1	1	1	1	1	0.794915	0.999999	6.95166e-10	1.79545e-07	6.76725e-09	0.000836334	0.0914427	3.00326e-09	1.37341e-07	4.17111e-10	1	1	1	0.999998	0.999976	0.796977	1	1	1	1	1	0.94798	1	1	1	1
chr12:1399017-1399178	-	ERC1	NM_178039	ELKS/RAB6-interacting/CAST_family_member_1_	hsa_circ_0024996	none	1	0.00120386	0.999989	1	0.999451	0.999995	1	0.976663	0.157473	1	3.37155e-08	0.999998	1	0.999312	0.99977	1	0.598855	0.000914361	1	8.46894e-07	0.000120662	5.25387e-07	0.150005	0.373591	0.00322294	0.492654	5.25506e-06	1	1	0.99807	0.999999	0.544682	0.002874	0.999999	0.999939	0.999907	1	0.894045	0.0485309	1	0.989724	0.99998	0.365145
chr12:1399017-1481143	-	ERC1	NM_178039	ELKS/RAB6-interacting/CAST_family_member_1_	hsa_circ_0024997	none	1	1.24283e-08	1	1	0.999999	0.999999	1	1	0.861839	1	0	1	1	0.99989	0.999986	1	0.999954	0.283902	1	0	1.8547e-09	4.19679e-11	0.000118247	0.0126801	0	1.17834e-09	0	0.99999	0.999056	0.99987	0.999995	0.999421	0.349709	1	1	1	1	1	0.883575	1	1	1	1
chr12:14576842-14578407	-	ATF7IP	NM_018179	activating_transcription_factor_7_interacting_protein_	unknown	none	1	0.647979	1	0.993705	0.999957	0.999998	1	1	0.992709	0.999771	0.173076	0.999987	0.98108	0.999915	0.999956	0.999998	1	0.953207	0.999229	0.164508	0.99845	0.848119	0.662671	0.929931	0.233926	0.966462	0.878983	0.927532	0.996038	1	1	1	0.866732	0.987026	0.999969	0.97335	0.996551	0.96913	1	0.999995	0.997954	0.999833	0.999479
chr12:14599921-14610229	+	ATF7IP	NM_018179	activating_transcription_factor_7_interacting_protein_	hsa_circ_0025511	none	0.993764	0.0423196	0.998953	0.998594	0.99752	0.999851	0.999986	0.999998	0.995584	0.999	2.85327e-07	1	1	1	1	1	0.999282	1	1	4.27187e-05	0.000485162	5.69984e-05	0.0513694	0.361749	0.000203737	2.95138e-06	4.37306e-05	1	1	1	1	0.999978	1	1	1	1	1	0.999948	1	1	1	1	0.999867
chr12:14609494-14610229	+	ATF7IP	NM_018179	activating_transcription_factor_7_interacting_protein_	hsa_circ_0025513	none	1	0.000253549	1	1	0.999999	1	1	1	1	1	2.29061e-08	1	1	1	1	1	1	1	1	2.75944e-06	0.000114815	2.84983e-05	0.0404613	0.365824	3.59745e-06	1.76449e-07	1.45082e-06	1	1	1	1	1	1	1	1	1	1	1	1	1	1	1	1
chr12:14609494-14619524	-	ATF7IP	NM_018179	activating_transcription_factor_7_interacting_protein_	hsa_circ_0025514	none	0.999978	0.999958	0.999944	0.767823	0.946606	0.948597	0.385813	0.999982	0.998302	1	0.846099	1	0.123608	0.272314	0.649065	0.147475	0.919209	0.592866	1	0.902495	0.851406	0.987475	0.987456	0.479473	1	0.999998	0.980586	0.188035	0.385647	0.663771	0.154633	0.942711	0.719492	1	0.999952	1	0.960063	0.871633	0.965109	0.317496	0.999999	0.837371	0.989713
chr12:1480998-1519619	-	ERC1	NM_178039	ELKS/RAB6-interacting/CAST_family_member_1_	unknown	none	1	0.024449	1	1	1	1	0.999998	1	0.544893	1	2.76425e-05	1	1	0.999999	1	0.999991	0.999999	0.0528061	0.999998	0.000667892	0.00253174	0.000410759	0.116887	0.904161	0.00179442	0.690497	0.000193935	1	1	1	0.999988	0.999999	0.162883	1	1	1	0.999911	0.999918	0.20614	1	1	0.999888	0.999794
chr12:1480998-1553916	-	ERC1	NM_178039	ELKS/RAB6-interacting/CAST_family_member_1_	hsa_circ_0006747	none	0.975209	0.117367	0.996409	0.979569	1	0.997153	0.999999	0.999979	0.999996	0.998427	9.70982e-07	1	1	0.719958	1	1	0.998108	0.352351	0.999999	0.000149615	0.000471686	0.0558447	0.0506324	0.585585	0.000727305	0.030809	0.000237645	0.999999	0.929295	1	1	0.999975	0.753302	1	0.848586	1	1	0.998385	0.653956	0.999992	0.978748	0.999959	0.996335
chr12:15636907-15657003	-	PTPRO	NM_002848	protein_tyrosine_phosphatase__receptor_type_O_	unknown	none	1	0.000110719	1	0.999652	0.999916	1	1	0.813978	0.999829	1	5.94784e-10	1	0.985393	0.990748	1	1	0.204075	0.972036	1	1.38222e-07	0.000677626	3.77535e-05	0.0170922	0.25113	0.00183554	1.85178e-06	6.32672e-07	0.990411	0.99473	1	1	0.374382	0.987405	1	1	0.999998	1	0.995659	1	0.999243	1	1	0.968067
chr12:15656841-15679196	-	PTPRO	NM_002848	protein_tyrosine_phosphatase__receptor_type_O_	unknown	none	0.999693	0.909427	0.999865	0.999941	0.999891	0.999995	0.999899	0.989105	0.999999	0.999865	0.0467403	1	1	1	1	0.990911	0.2849	0.999996	1	0.178359	0.379575	0.225466	0.843214	1	0.999994	0.24686	0.178359	1	1	1	0.992709	0.511075	0.999999	1	1	1	0.994338	0.703467	1	1	1	0.993143	0.565231
chr12:15656841-15704605	+	PTPRO	NM_002848	protein_tyrosine_phosphatase__receptor_type_O_	unknown	none	1	0.00227201	1	1	1	1	0.976441	0.998999	1	1	4.25669e-07	1	1	1	1	0.958883	0.9815	0.999989	1	5.28802e-05	0.00174037	0.000260135	0.137856	0.991548	0.00108782	2.79043e-05	8.83046e-05	1	1	1	0.974594	0.997836	1	1	1	1	0.988467	0.999928	1	1	1	0.986095	0.999815
chr12:19436213-19436679	-	PLEKHA5	NM_001143821	pleckstrin_homology_domain_containing_A5_	hsa_circ_0003844	none	0.998159	0.852211	0.996953	0.999508	0.999987	0.999502	0.999933	1	0.999929	0.991231	0.0124185	1	1	0.999999	1	0.986319	0.999843	1	0.999999	0.0453297	0.196949	0.227877	0.57011	1	0.238713	0.0790622	0.0272678	1	0.99999	1	0.981881	0.999607	0.999994	1	1	1	0.990523	0.999983	1	1	0.999998	0.997095	1
chr12:19511161-19514640	-	PLEKHA5	NM_001143821	pleckstrin_homology_domain_containing_A5_	unknown	none	0.994621	0.547193	0.93425	0.963562	0.977589	0.994434	0.999336	0.996164	0.91225	0.999965	0.000529253	0.999673	0.999929	0.999997	0.999998	1	1	0.999213	0.999989	0.000716512	0.00695605	0.00318446	0.187799	0.623423	0.00423767	0.000143146	0.0324323	1	1	1	1	0.999931	1	0.99195	1	1	1	0.999981	1	0.997171	1	1	0.999999
chr12:19615443-19626289	+	AEBP2	NM_001114176	AE_binding_protein_2_	hsa_circ_0006420	none	0.992718	1.413e-06	0.97667	0.987998	1	0.998442	0.999833	0.973364	0.999891	0.992912	0	0.999999	1	0.957244	1	1	0.999999	0.999977	1	0	2.88232e-10	6.04155e-09	1.25304e-05	0.00357814	0	0	0	1	0.916108	1	1	1	0.999119	1	0.961602	1	1	1	0.999762	1	0.996301	0.999681	0.901923
chr12:19615443-19653155	-	AEBP2	NM_001114176	AE_binding_protein_2_	hsa_circ_0006128	none	1	4.6868e-06	1	1	1	1	1	1	1	1	0	1	1	1	1	1	0.999987	1	0.999994	6.25957e-09	5.90399e-07	2.30325e-08	0.0012248	0.0532632	1.61625e-08	2.26359e-10	4.29394e-08	1	1	1	1	0.999997	1	0.999998	1	1	1	0.999999	1	1	1	1	0.999998
chr12:19626181-19653155	-	AEBP2	NM_001114176	AE_binding_protein_2_	hsa_circ_0005257	none	1	0	1	0.999996	1	1	1	1	1	1	0	1	0.999951	1	1	1	1	1	1	0	0	0	2.60258e-09	1.44677e-05	0	0	0	0.999982	1	1	1	1	1	1	0.999986	1	1	0.999978	0.999998	0.999982	1	1	1
chr12:22622642-22659753	+	C2CD5	NM_014802	C2_calcium_dependent_domain_containing_5_	hsa_circ_0025608	none	0.999871	0.00380498	0.999999	1	1	1	0.999921	1	0.999988	1	5.23947e-05	1	0.999718	1	0.999992	1	0.999992	1	0.999945	0.000495278	0.0011255	0.000857284	0.078596	0.857003	0.000141915	0.000157914	0.000169798	0.999998	1	1	0.999998	1	1	1	0.999999	1	0.999905	1	0.999975	1	1	0.999997	1
chr12:22635490-22659753	+	C2CD5	NM_014802	C2_calcium_dependent_domain_containing_5_	unknown	none	1	0	1	1	1	0.999974	1	0.999998	1	0.999992	0	1	1	1	0.999969	1	0.999996	1	0.999972	0	0	0	1.31607e-06	0.000160526	0	0	0	1	1	1	1	1	1	1	1	0.999964	1	0.999997	1	0.999985	0.999999	1	1
chr12:22637630-22659753	+	C2CD5	NM_014802	C2_calcium_dependent_domain_containing_5_	hsa_circ_0025612	none	0.999999	4.13612e-10	1	1	1	1	1	1	1	1	0	0.999998	1	1	1	1	1	1	0.999996	0	0	0	2.17585e-06	0.00119786	0	0	0	1	1	1	1	1	1	1	1	1	1	1	1	1	1	1	1
chr12:22646156-22659753	+	C2CD5	NM_014802	C2_calcium_dependent_domain_containing_5_	hsa_circ_0025614	none	1	0.00064278	1	1	1	1	1	1	1	1	7.33831e-08	1	1	0.999996	1	1	0.999992	1	1	4.77165e-06	0.00016285	3.71306e-06	0.0150208	0.201105	5.31077e-07	1.15274e-06	2.59542e-06	1	1	1	1	1	1	1	1	1	1	1	1	1	1	1	1
chr12:22796696-22826594	-	ETNK1	NM_001039481	ethanolamine_kinase_1_	hsa_circ_0008664	none	1	0.00049075	0.999999	1	0.999994	0.999999	0.999977	1	1	1	4.36768e-09	0.997323	1	0.994826	1	0.999578	1	0.999999	0.99926	3.01079e-05	4.48077e-05	0.000110691	0.00608087	0.614733	3.67097e-07	3.37993e-07	1.84147e-05	0.999903	1	0.999686	1	0.999176	0.999982	1	0.99973	1	0.999848	1	1	0.99998	0.999382	1	0.998175
chr12:24985656-24989530	-	BCAT1	NM_001178094	branched_chain_amino_acid_transaminase_1_	hsa_circ_0004426	MTORC1_SIGNALING	0.999997	9.03911e-06	0.999996	1	1	1	1	1	1	1	4.36215e-10	1	0.999993	0.999979	1	1	0.999999	0.999986	0.999997	1.96155e-07	1.22604e-06	5.33316e-08	0.00188359	0.0675596	1.1409e-08	1.18377e-09	2.53747e-08	0.999992	0.999981	1	1	0.999999	0.999989	0.999997	1	1	1	1	1	1	1	1	1
chr12:25297298-25314131	+	CASC1	NM_001082972	cancer_susceptibility_1_	unknown	none	0.996746	0.997503	0.998472	0.9993	1	0.999929	0.0330557	1	0.820548	0.998472	1	1	1	0.993876	1	0.00258387	0.895676	0.00856829	1	1	1	0.995829	1	0.00297495	0.925302	0.0181304	1	1	0.997912	1	0.00388615	0.959751	0.0526615	1	0.999268	1	0.00601417	0.984702	0.161673	1	0.999957	0.0173386	1
chr12:2613601-2622150	-	CACNA1C	NM_000719	calcium_voltage-gated_channel_subunit_alpha1_C_	unknown	none	1	6.92824e-05	1	1	1	1	1	1	0.999976	1	2.11341e-09	1	1	1	1	1	1	0.999918	1	2.4116e-07	2.66564e-05	7.39837e-07	0.00696866	0.135985	9.00298e-08	4.34911e-07	2.4116e-07	1	1	1	1	1	0.999804	1	1	1	1	1	0.999999	1	1	1	1
chr12:26208168-26220646	+	RASSF8	NM_001164748	Ras_association_domain_family_member_8_	hsa_circ_0025638	none	1	1	1	0.999599	0.999996	1	0.996254	0.579141	0.455641	1	0.999816	0.999633	0.982223	0.99863	0.999999	0.985288	0.0544452	0.0180048	1	1	0.999877	1	1	0.998058	0.310306	0.167675	1	0.999988	1	1	0.999046	0.534926	0.370951	1	0.999999	0.999999	0.999981	0.951463	0.898111	0.99912	1	0.999568	0.681782
chr12:26208211-26220646	+	RASSF8	NM_001164748	Ras_association_domain_family_member_8_	hsa_circ_0025640	none	1	0.965582	1	1	1	1	1	0.999983	0.198091	1	0.397617	1	1	0.999994	1	1	0.987497	0.00122352	0.999984	0.809576	0.820181	0.929546	0.998606	0.999983	0.995569	0.61595	0.918149	1	1	1	1	0.999626	0.0265172	1	0.999999	1	1	0.998587	0.0557534	0.999998	1	1	0.999988
chr12:26217430-26220646	-	RASSF8	NM_001164748	Ras_association_domain_family_member_8_	hsa_circ_0025641	none	1	0.999961	0.999991	1	0.999829	0.998717	0.0388811	0.462253	0.897687	1	0.999915	0.999993	1	0.99966	0.998617	0.0219544	0.0994781	0.600863	1	1	0.999918	1	0.999982	0.0465841	0.414999	0.95146	0.999671	0.999983	1	0.999974	0.0509677	0.516709	0.966102	0.999941	0.999685	0.998284	0.0318816	0.35089	0.842219	1	0.999999	0.0738524	0.733445
[truncated: 4,289 more rows]
[truncated: 12 more columns]
