# Supplementary material for: Circular RNA profiling distinguishes medulloblastoma groups and shows aberrant RMST overexpression in WNT medulloblastoma
Source: Acta Neuropathol. 2021 Apr 17;141(6):975–8. doi: 10.1007/s00401-021-02306-2 (PMC8113310; doi:10.1007/s00401-021-02306-2)
Supplement: Supplementary file 10 — Supplementary file10 (XLSX 26 KB) [file 401_2021_2306_MOESM10_ESM.xlsx]

## Sheet: WNT_circRNA_biomarkers
Coordinates	Gene	Refseq Id	circna_id_circbase	TukeyHSD P-value adj. Discovery WNTvs G4	TukeyHSD P-value adj. Discovery WNTvs SHH	TukeyHSD P-value adj. Discovery WNTvs G3	TukeyHSD P-value adj. Discovery SHHvs G4	TukeyHSD P-value adj. Discovery G3vs G4	TukeyHSD P-value adj. Discovery SHHvs G3	TukeyHSD P-value adj. Validation WNTvs G4	TukeyHSD P-value adj. Validation WNTvs SHH	TukeyHSD P-value adj. Validation WNTvs G3	TukeyHSD P-value adj. Validation SHHvs G4	TukeyHSD P-value adj. Validation G3vs G4	TukeyHSD P-value adj. Validation SHHvs G3	Mean_Group Discovery	Mean_Group Validation
chr12:97886238-97954825	RMST	NR_024037	unknown	2.12311e-06	7.47731e-08	2.03541e-07	0.237385	0.379501	0.997839	1.06748e-08	4.14351e-10	7.4398e-10	0.300998	0.366005	0.999818	13.0134	10.1007
chr17:63739185-63746842	CEP112	NM_001037325	hsa_circ_0002910	1.13898e-11	1.76774e-11	3.00543e-11	0.997388	0.989983	0.999423	2.13451e-12	2.34035e-12	4.12181e-12	0.998097	0.999615	0.999896	0.630068	0.263651
chr11:92085261-92088570	FAT3	NM_001008781	hsa_circ_0000348	1.08261e-07	3.20494e-07	1.59881e-07	0.995344	0.979327	0.936636	0.000539303	0.000916173	0.00110167	0.998683	0.999073	0.999999	0.61221	0.487642
chr11:36248634-36248980	LDLRAD3	NM_174902	hsa_circ_0006988	3.44224e-05	0.000103914	1.72816e-05	0.988945	0.875453	0.752166	0.00171747	0.00210384	0.00171759	0.999998	0.998339	0.997966	0.606517	0.312509
chr12:97886238-97924637	RMST	NR_024037	hsa_circ_0027821	1.00927e-09	2.12514e-11	6.32074e-11	0.0725558	0.143749	0.997899	7.02928e-05	3.81222e-07	5.40921e-07	0.0935632	0.107382	1	0.417956	0.423888
chr9:115030328-115060196	MIR3134	NR_036085	hsa_circ_0003500	2.19547e-08	5.43209e-09	1.02801e-08	0.719312	0.747525	1	2.43187e-08	3.20051e-08	2.47807e-08	0.999995	0.98827	0.991177	0.276604	0.185201
chr1:62321701-62350080	PATJ	NM_176877	hsa_circ_0012779	3.66374e-15	3.78586e-14	1.26676e-13	0.999242	0.999363	1	3.20917e-07	4.32473e-07	6.75638e-07	1	0.999969	0.999971	0.266179	1.09519
chr9:115024714-115060196	MIR3134	NR_036085	hsa_circ_0008192	1.70462e-08	2.95279e-09	1.47884e-09	0.601184	0.25684	0.909507	1.94533e-12	1.8876e-12	4.44711e-12	0.994458	1	0.995368	0.264223	0.300854
chr9:73442762-73479427	TRPM3	NM_020952	unknown	0	0	0	1	1	1	5.94466e-05	7.46605e-05	0.000612628	1	0.848956	0.857072	0.249765	0.0747314
chr2:223084858-223097002	PAX3	NM_001127366	hsa_circ_0007333	2.18096e-08	4.72153e-07	5.60396e-08	0.621008	0.998542	0.605514	1.88549e-08	1.52255e-07	3.84003e-08	0.842384	1	0.861054	0.20863	0.267277
chr3:89390065-89391240	EPHA3	NM_182644	hsa_circ_0066598	4.52863e-09	4.68861e-09	9.09779e-09	0.986712	0.9888	1	3.98742e-07	5.36015e-07	1.47207e-06	1	0.990754	0.991332	0.197581	0.0892824
chr3:89456418-89480509	EPHA3	NM_005233	unknown	9.16123e-08	1.99862e-07	2.58851e-07	0.999802	0.999804	0.998767	0.000457247	0.000929382	0.00329247	0.995457	0.893304	0.964932	0.194932	0.0909
chr3:89456418-89499520	EPHA3	NM_005233	hsa_circ_0066601	3.56036e-08	5.85459e-08	7.55772e-08	0.99987	0.994949	0.998333	7.41178e-07	9.89099e-07	2.51153e-06	1	0.993436	0.993847	0.186875	0.0971257
chr4:42505466-42546003	ATP8A1	NM_001105529	hsa_circ_0069613	3.11289e-08	1.79795e-07	9.27638e-06	0.94323	0.165796	0.438278	1.25938e-07	6.97855e-07	1.48499e-06	0.917935	0.850617	0.997879	0.180879	0.139181
chr6:94066434-94068129	EPHA7	NM_004440	hsa_circ_0077398	3.07636e-11	2.53857e-10	1.36654e-10	0.87343	1	0.904802	2.4095e-06	4.61808e-06	4.35944e-06	0.998289	1	0.998527	0.180502	0.174732
chr9:115013208-115060196	MIR3134	NR_036085	hsa_circ_0003458	3.27755e-06	2.48322e-06	2.57459e-07	0.978973	0.33736	0.589718	4.51756e-08	4.97857e-08	7.1317e-07	0.999586	0.784671	0.740893	0.144495	0.177953
chr9:114842353-114875148	MIR3134	NR_036085	unknown	0.00283736	0.00335603	0.00448995	0.999862	0.999884	1	0.000191883	0.000236378	0.000301047	1	1	1	0.136543	0.0336365
chr9:73477823-73479427	TRPM3	NM_020952	unknown	7.57957e-11	4.43623e-12	9.588e-12	0.183932	0.226675	1	0.016594	0.00594795	0.0165591	0.941108	0.999171	0.976218	0.128243	0.10632
chr3:107910367-107932868	IFT57	NM_018010	hsa_circ_0066741	3.99208e-11	1.58975e-10	1.76011e-10	0.984871	1	0.988995	1.75169e-06	2.31296e-06	3.19772e-06	1	1	1	0.118814	0.0545599
chr22:29517344-29521404	KREMEN1	NM_001039570	hsa_circ_0004547	5.37488e-07	1.98771e-06	1.2024e-06	0.983856	0.998716	0.965815	3.57394e-07	4.81037e-07	6.80378e-07	1	1	1	0.118705	0.0999775
chr4:183522076-183550042	TENM3	NM_001080477	hsa_circ_0071480	9.51462e-11	2.52558e-09	2.43115e-10	0.523363	0.992385	0.450793	8.49355e-07	8.74153e-05	6.64805e-07	0.237787	0.980035	0.142715	0.11615	0.0756185
chr2:159165944-159201830	CCDC148	NM_138803	hsa_circ_0056768	0.000507569	0.000506521	0.000727805	0.997618	0.997999	1	4.4093e-05	3.11512e-05	0.00015453	0.994018	0.987505	0.941793	0.107336	0.0741308
chr4:108603170-108622441	PAPSS1	NM_005443	hsa_circ_0006935	0.000138704	0.000171012	0.00011141	0.999613	0.960179	0.981427	0.000931439	0.00237948	0.00157238	0.985213	0.999915	0.992884	0.100479	0.100343
chr5:145144493-145205763	PRELID2	NM_182960	hsa_circ_0008132	0.000125431	0.00496946	0.000283453	0.356701	1	0.452284	0.00013359	0.0494431	0.000382375	0.049187	0.993771	0.112021	0.0970628	0.0888965
chr12:128899276-128900165	TMEM132C	NM_001136103	unknown	0	0	0	0.970015	0.974631	1	1.18248e-11	1.73197e-11	2.71378e-11	1	1	1	0.0946949	0.124548
chr2:107446521-107460490	ST6GAL2	NM_001142351	hsa_circ_0055954	0.000104577	0.000414409	0.000207296	0.964683	0.999881	0.96112	0.00047911	0.00222341	0.00585278	0.927527	0.774009	0.98436	0.0945905	0.0661392
chr1:210186977-210194599	SYT14	NM_001146261	hsa_circ_0016334	0.0483698	0.0272887	0.000795177	0.96577	0.0928518	0.255814	0.000230771	0.00137599	0.0240505	0.891605	0.221892	0.601927	0.0910609	0.0889486
chr9:73376516-73399195	TRPM3	NM_020952	unknown	1.27738e-10	4.5173e-11	9.44304e-11	0.751657	0.78314	1	0.00421699	0.00287037	0.00783712	0.994263	0.998952	0.981154	0.0899226	0.148064
chr4:42618049-42629126	ATP8A1	NM_001105529	unknown	1.12739e-05	3.53479e-05	2.95574e-05	0.988894	1	0.991937	0.00820529	0.00230739	0.00155994	0.908117	0.796055	0.993632	0.0862509	0.0439363
chr2:178681555-178705110	PDE11A	NM_001077196	unknown	7.52825e-09	1.46887e-08	2.78938e-08	1	1	1	2.97421e-05	3.77576e-05	4.9824e-05	1	1	1	0.0783941	0.0337002
chr4:42505466-42526864	ATP8A1	NM_001105529	hsa_circ_0069612	4.61881e-05	0.000546781	0.000136459	0.750783	0.999663	0.852392	9.15562e-07	1.33629e-05	1.70109e-06	0.712602	1	0.74293	0.0781663	0.0492829
chr1:232596632-232607274	SIPA1L2	NM_020808	unknown	8.89286e-05	7.1614e-05	0.000109893	0.988729	0.990505	1	4.29393e-05	0.000237724	0.000408741	0.913435	0.868125	0.999201	0.0729075	0.052317
chr3:3197902-3215945	CRBN	NM_001173482	hsa_circ_0003400	0.00138829	0.0208276	0.000458522	0.569699	0.820447	0.211214	0.00518111	0.000522645	0.000248838	0.676233	0.436203	0.974815	0.0678543	0.0709244
chr5:145197456-145205763	PRELID2	NM_182960	hsa_circ_0006528	5.52929e-08	3.07167e-07	1.88962e-07	0.947818	1	0.96154	0.000234861	0.00485046	0.000670562	0.575182	0.993033	0.770259	0.0650004	0.123209
chr17:63685246-63746842	CEP112	NM_001037325	unknown	3.37889e-09	1.09304e-09	2.17582e-09	0.772946	0.80227	1	0.000187198	0.000230704	0.000293968	1	1	1	0.0647449	0.0285205
chr12:97886238-97954476	RMST	NR_024037	unknown	4.51476e-05	4.03583e-05	3.02563e-05	0.992541	0.928906	0.987316	0.0125091	0.00696709	0.00820766	0.984926	0.986115	1	0.0633404	0.0406419
chr9:114860749-114875148	MIR3134	NR_036085	hsa_circ_0088046	0.0122253	0.0119309	0.0151389	0.998733	0.998937	1	6.92627e-05	5.20388e-05	6.82649e-05	0.995867	0.996199	1	0.0623791	0.0723939
chr1:62321701-62341038	PATJ	NM_176877	unknown	2.45533e-08	4.67955e-08	8.68122e-08	1	1	1	4.84769e-07	6.50182e-07	9.15762e-07	1	1	1	0.0620251	0.281468
chr4:183522076-183575046	TENM3	NM_001080477	unknown	2.3953e-05	0.000516218	3.35384e-05	0.580834	0.992507	0.501356	0.000544534	0.00115094	0.000173642	0.994205	0.901104	0.7981	0.0600006	0.0972887
chr4:103225473-103236987	SLC39A8	NM_001135147	hsa_circ_0002782	0.000944607	0.000456456	0.000658295	0.947516	0.955409	1	0.0105566	0.0120184	0.0139561	1	1	1	0.0579715	0.0880751
chr3:89259009-89259670	EPHA3	NM_182644	hsa_circ_0066596	0	0	0	1	1	1	3.05242e-08	4.21709e-08	1.63914e-07	1	0.968983	0.970862	0.0553475	0.066673
chr9:73399020-73479427	MIR204	NR_029621	unknown	0	0	0	1	1	1	3.78767e-05	4.7907e-05	6.29412e-05	1	1	1	0.0524232	0.026513
chr21:27326903-27354790	APP	NM_001136016	unknown	5.26003e-06	4.5842e-05	1.43962e-05	0.852472	1	0.888463	0.00738029	0.0180561	0.00992707	0.981263	1	0.983798	0.0486143	0.0425113
chr3:196831773-196846401	DLG1	NM_001204387	hsa_circ_0008500	0.0158188	0.0362442	0.00960612	0.983926	0.952094	0.843692	0.00261275	0.00131932	0.0336353	0.979548	0.697212	0.485874	0.0475957	0.0430254
chr4:42487512-42526864	ATP8A1	NM_001105529	hsa_circ_0069608	0.0011161	0.00204338	0.0121527	0.999072	0.802526	0.881334	2.93916e-06	3.85512e-06	0.000188443	1	0.414129	0.433328	0.0459077	0.0617802
chr1:65131739-65141666	CACHD1	NM_020925	hsa_circ_0007009	0.000528411	0.00122721	0.000502986	0.994979	0.981612	0.939384	2.17786e-05	2.15041e-05	3.04626e-05	0.999474	0.999789	0.999994	0.0450869	0.0683359
chr4:183245098-183268082	TENM3	NM_001080477	hsa_circ_0071475	4.17703e-07	1.22034e-06	4.45699e-07	0.994973	0.95546	0.894923	8.1124e-07	4.56271e-06	1.51211e-06	0.916992	1	0.927497	0.0450615	0.0855387
chr1:62321701-62393501	PATJ	NM_176877	unknown	1.07229e-07	1.98013e-07	3.56012e-07	1	1	1	1.57571e-06	2.08338e-06	2.8849e-06	1	1	1	0.0427831	0.237695
chr3:157839891-157921034	RSRC1	NM_001271834	hsa_circ_0067808	0.000202385	0.00114749	0.000144073	0.907419	0.948412	0.682842	0.000860024	0.00522035	0.0012723	0.874401	1	0.889701	0.0396203	0.0505704
chr1:232649602-232651354	SIPA1L2	NM_020808	unknown	1.84374e-05	2.97903e-05	0.000143713	1	0.950714	0.957209	0.000388527	0.00118432	0.00950129	0.975518	0.581845	0.826112	0.0383176	0.0507302
chr3:196817782-196846401	DLG1	NM_001204387	hsa_circ_0008583	0.00332065	0.00106105	0.00148409	0.875979	0.89347	1	0.012312	0.0043649	0.0262827	0.941191	0.994474	0.86185	0.0378915	0.0264163
chr4:42487512-42546003	ATP8A1	NM_001105529	unknown	1.03928e-05	0.000259194	9.45036e-05	0.549331	0.935194	0.919665	0.000204519	0.000251669	0.000320109	1	1	1	0.0358925	0.0337646
chr2:171884848-171902872	TLK1	NM_001136555	hsa_circ_0004442	0.0227609	0.00575761	0.000719899	0.803817	0.192245	0.671159	9.22539e-06	0.000200178	1.60429e-05	0.603434	1	0.641007	0.0332771	0.0386384
chr8:40532222-40554920	ZMAT4	NM_001135731	unknown	0	0	0	1	1	1	0.000361625	0.00044057	0.000553833	1	1	1	0.032674	0.0359242
chr4:42487512-42509171	ATP8A1	NM_001105529	hsa_circ_0069607	5.64949e-07	4.03467e-06	1.73604e-06	0.903523	1	0.927996	0.0122044	0.0138486	0.0160198	1	1	1	0.0322733	0.0239468
chr1:65068488-65107652	CACHD1	NM_020925	unknown	0.000474691	0.00140143	0.000413869	0.983577	0.974461	0.886688	0.00368656	0.00429417	0.00512142	1	1	1	0.0298435	0.019925
chr17:63545637-63554854	AXIN2	NM_004655	hsa_circ_0045350	2.66495e-07	4.81959e-07	8.48825e-07	1	1	1	1.42331e-13	1.72307e-13	2.26708e-13	1	1	1	0.0296559	0.0620075
chr20:8720990-8746005	PLCB1	NM_015192	unknown	1.76619e-06	1.95477e-05	5.12479e-06	0.802062	1	0.848544	0.00123589	0.00763457	0.00180095	0.865338	1	0.881612	0.0286521	0.0272222
chr18:346294-357522	COLEC12	NM_130386	unknown	1.55423e-08	2.98974e-08	5.59775e-08	1	1	1	0.0174917	0.0196835	0.0225496	1	1	1	0.0258216	0.0274875
chr3:89444986-89468540	EPHA3	NM_182644	unknown	1.21651e-08	2.35152e-08	4.42418e-08	1	1	1	0.00545893	0.0063059	0.00744786	1	1	1	0.025502	0.0166951
chr14:63447589-63483672	KCNH5	NM_139318	hsa_circ_0032148	0.000298006	0.000439847	0.000635173	1	1	1	0.0092649	0.00576648	0.00682637	0.990854	0.991582	1	0.0240122	0.0400435
chr9:74309424-74313120	CEMIP2	NM_001135820	hsa_circ_0003861	0.00032286	0.000475184	0.000684329	1	1	1	4.26427e-09	5.99917e-09	8.94593e-09	1	1	1	0.0238246	0.0309116
chr1:62321701-62367131	PATJ	NM_176877	unknown	0.00047904	0.000695151	0.000987539	1	1	1	6.34087e-06	8.23157e-06	1.11532e-05	1	1	1	0.0217996	0.0922183
chr3:77595488-77617585	ROBO2	NM_002942	unknown	7.3853e-05	0.000114273	0.000172739	1	1	1	0.00366424	0.00426871	0.00509181	1	1	1	0.021478	0.0137115
chr2:171709223-171710532	GAD1	NM_000817	hsa_circ_0057012	0.000146934	0.000222229	0.000328584	1	1	1	0.00466473	0.00540663	0.00641088	1	1	1	0.020781	0.0165133
chr9:115013208-115024879	MIR3134	NR_036085	hsa_circ_0088073	0.0266302	0.0327387	0.0396907	1	1	1	0.00906201	0.0103523	0.0120696	1	1	1	0.0196406	0.0201069
chr1:62455839-62516730	PATJ	NM_176877	unknown	0.00458301	0.00196222	0.00268125	0.931202	0.94139	1	0.0123654	0.0479475	0.0162207	0.915499	1	0.926179	0.0189585	0.0265667
chr4:107092251-107157965	TBCK	NM_001163435	hsa_circ_0070585	0.00854571	0.00350677	0.00468337	0.923269	0.93455	1	0.000166382	0.000777952	0.000262424	0.93263	1	0.941282	0.0182468	0.0234326
chr12:97856929-97954825	MIR1251	NR_031653	unknown	0.000171048	0.000257369	0.000378645	1	1	1	5.61921e-05	7.0636e-05	9.21306e-05	1	1	1	0.0176457	0.0314902
chrX:10534927-10535643	MID1	NM_001193277	hsa_circ_0007933	0.0043886	0.0312271	0.00764306	0.775021	1	0.826771	0.000227669	0.000106239	0.000137485	0.973051	0.975143	1	0.0175498	0.0469513
chr2:188243666-188252483	CALCRL	NM_001271751	unknown	0.0266302	0.0327387	0.0396907	1	1	1	0.00368656	0.00429417	0.00512142	1	1	1	0.0157125	0.0132834
chr11:128932174-128936763	ARHGAP32	NM_001142685	hsa_circ_0024840	0.00131214	0.00183368	0.0156604	1	0.767917	0.793906	0.00382236	0.00444898	0.00530135	1	1	1	0.0155249	0.0209396
chr1:62374043-62380336	PATJ	NM_176877	unknown	6.42499e-05	9.98626e-05	0.000151618	1	1	1	0.00906201	0.0103523	0.0120696	1	1	1	0.0151242	0.0301603
chr16:30740286-30745329	SRCAP	NM_006662	hsa_circ_0004236	0.00172529	0.0118061	0.00323496	0.822953	1	0.865193	0.0448837	0.0168394	0.0193753	0.939793	0.944296	1	0.0151242	0.0171233
chr2:206023445-206058044	PARD3B	NM_057177	hsa_circ_0008172	6.42499e-05	9.98626e-05	0.000151618	1	1	1	2.03448e-05	2.59753e-05	3.45079e-05	1	1	1	0.0151242	0.0207623
chr8:40532222-40532450	ZMAT4	NM_001135731	unknown	0.0266302	0.0327387	0.0396907	1	1	1	0.00369516	0.00430397	0.00513282	1	1	1	0.0129248	0.0133478
chr9:73376516-73426160	MIR204	NR_029621	unknown	0.0266302	0.0327387	0.0396907	1	1	1	4.82386e-05	6.07839e-05	7.95056e-05	1	1	1	0.0117844	0.0367169
chr1:62455839-62503721	PATJ	NM_176877	unknown	0.0266302	0.0327387	0.0396907	1	1	1	6.96783e-05	8.72892e-05	0.000113392	1	1	1	0.0115029	0.0334547
chr6:45459677-45480144	RUNX2	NM_001015051	hsa_circ_0076691	0.0266302	0.0327387	0.0396907	1	1	1	0.00460882	0.00534321	0.00633758	1	1	1	0.0115029	0.0165777
chr4:108984778-109000770	LEF1	NM_001166119	unknown	0.0266302	0.0327387	0.0396907	1	1	1	0.00369516	0.00430397	0.00513282	1	1	1	0.00969359	0.0133478
chr1:232551239-232568217	SIPA1L2	NM_020808	hsa_circ_0016909	0.0266302	0.0327387	0.0396907	1	1	1	0.00366424	0.00426871	0.00509181	1	1	1	0.00646239	0.0137115
