# Supplementary material for: Circular RNA profiling distinguishes medulloblastoma groups and shows aberrant RMST overexpression in WNT medulloblastoma
Source: Acta Neuropathol. 2021 Apr 17;141(6):975–8. doi: 10.1007/s00401-021-02306-2 (PMC8113310; doi:10.1007/s00401-021-02306-2)
Supplement: Supplementary file 11 — Supplementary file11 (XLSX 10 KB) [file 401_2021_2306_MOESM11_ESM.xlsx]

## Sheet: SHH_circRNA_biomarkers
Coordinates	Gene	Refseq Id	circ_id_circbase	TukeyHSD P-value adj. Discovery WNTvs G4	TukeyHSD P-value adj. Discovery WNTvs SHH	TukeyHSD P-value adj. Discovery WNTvs G3	TukeyHSD P-value adj. Discovery SHHvs G4	TukeyHSD P-value adj. Discovery G3vs G4	TukeyHSD P-value adj. Discovery SHHvs G3	TukeyHSD P-value adj. Validation WNTvs G4	TukeyHSD P-value adj. Validation WNTvs SHH	TukeyHSD P-value adj. Validation WNTvs G3	TukeyHSD P-value adj. Validation SHHvs G4	TukeyHSD P-value adj. Validation G3vs G4	TukeyHSD P-value adj. Validation SHHvs G3	Mean_Group Discovery	Mean_Group Validation
chr7:16298014-16317851	ISPD	NM_001101417	hsa_circ_0079480	0.970586	0.0440208	0.998075	0.00966839	0.838517	0.00295135	0.191349	0.000395613	0.472083	0.0155082	0.915167	0.00456439	0.467937	0.161778
chr4:119026172-119064839	NDST3	NM_004784	unknown	0.999857	0.0193612	0.99947	0.000584155	0.999912	0.00249921	0.971764	0.00013312	1	1.71487e-05	0.952815	8.85421e-06	0.278505	0.128592
chr2:110321942-110350696	SEPT10	NM_144710	hsa_circ_0002076	0.999998	0.00126529	0.928332	5.14136e-06	0.8376	3.07614e-06	0.995757	0.0333165	0.99673	0.00254339	0.999999	0.00440402	0.180597	0.114889
chr8:18656804-18662408	PSD3	NM_206909	hsa_circ_0004458	0.766077	0.00079305	0.998593	0.000158071	0.442383	9.86123e-06	0.614989	0.0080751	0.998326	0.0382125	0.591005	0.00237163	0.177655	0.110624
chr5:64747301-64769779	ADAMTS6	NM_197941	hsa_circ_0072688	0.999462	0.0188972	0.999896	0.000661379	0.994831	0.00123406	0.998616	0.0270096	0.990927	0.00238783	0.945081	0.0160379	0.350095	0.101673
chr4:119026172-119036115	NDST3	NM_004784	unknown	1	0.010331	1	0.000152404	1	0.000657632	1	0.000873765	1	4.04893e-05	1	8.58041e-05	0.320442	0.0846286
chr10:86177526-86237420	CCSER2	NM_018999	hsa_circ_0018996	0.986072	0.0238848	0.990399	0.00241273	0.99999	0.00666241	1	0.0206899	0.993241	0.00275826	0.987284	0.0105732	0.0485982	0.0440521
