# Supplementary material for: Circular RNA profiling distinguishes medulloblastoma groups and shows aberrant RMST overexpression in WNT medulloblastoma
Source: Acta Neuropathol. 2021 Apr 17;141(6):975–8. doi: 10.1007/s00401-021-02306-2 (PMC8113310; doi:10.1007/s00401-021-02306-2)
Supplement: Supplementary file 12 — Supplementary file12 (XLSX 12 KB) [file 401_2021_2306_MOESM12_ESM.xlsx]

## Sheet: G4_circRNA_biomarkers
Coordinates	Gene	Refseq Id	circ_id_circbase	TukeyHSD P-value adj. Discovery WNTvs G4	TukeyHSD P-value adj. Discovery WNTvs SHH	TukeyHSD P-value adj. Discovery WNTvs G3	TukeyHSD P-value adj. Discovery SHHvs G4	TukeyHSD P-value adj. Discovery G3vs G4	TukeyHSD P-value adj. Discovery SHHvs G3	TukeyHSD P-value adj. Validation WNTvs G4	TukeyHSD P-value adj. Validation WNTvs SHH	TukeyHSD P-value adj. Validation WNTvs G3	TukeyHSD P-value adj. Validation SHHvs G4	TukeyHSD P-value adj. Validation G3vs G4	TukeyHSD P-value adj. Validation SHHvs G3	Mean_Group Discovery	Mean_Group Validation
chr2:72945231-72960247	EXOC6B	NM_015189	hsa_circ_0009043	0.00458462	0.99286	0.980321	0.000206202	3.09004e-05	0.821619	6.29648e-07	0.816892	0.0422054	1.55418e-07	0.000228899	0.110572	1.41349	1.12606
chrX:147743428-147744289	AFF2	NM_001169122	hsa_circ_0001947	0.0110668	0.75146	0.690127	0.0141168	0.0351022	0.997953	0.000493356	0.885519	0.934231	0.000329504	0.000308222	0.998771	0.790676	1.16775
chr4:39739039-39776553	UBE2K	NM_001111112	hsa_circ_0002590	0.0356276	0.993893	0.939643	0.000598179	0.000331766	0.972809	1.0533e-05	0.999996	0.823168	2.4529e-07	7.94063e-06	0.737274	0.417609	0.289932
chr10:32832227-32873232	CCDC7	NM_001026383	hsa_circ_0000233	0.0137958	0.772873	0.999999	0.0166528	0.000729131	0.590468	0.0211191	0.986201	0.998929	0.00104373	0.00274373	0.995533	0.342888	0.217087
chr2:72958135-72960247	EXOC6B	NM_015189	hsa_circ_0001030	0.0141885	0.998915	0.98912	0.000698024	0.000224235	0.929381	5.06847e-05	0.8031	0.0429415	3.6896e-05	0.0314077	0.120031	0.330575	0.250023
chr13:78293666-78327493	SLAIN1	NM_001242868	hsa_circ_0000497	0.0170535	0.987908	0.930097	0.00196444	8.95807e-05	0.612551	0.00013466	0.669757	0.455649	0.000282414	0.00147262	0.968596	0.264849	0.26141
chr5:16779653-16783578	MYO10	NM_012334	unknown	0.0310646	0.977611	0.99994	0.000257055	0.00325921	0.932658	0.00127989	0.974375	0.997252	1.85098e-05	0.000248797	0.879718	0.252382	0.210854
chr10:49609654-49618211	MAPK8	NM_001278548	hsa_circ_0002968	0.00489374	0.772501	0.999794	0.00388286	0.000119729	0.533604	0.00026548	0.888177	0.655866	0.000149213	0.00105685	0.946007	0.245776	0.246367
chr14:50616725-50616948	SOS2	NM_006939	hsa_circ_0007695	0.000209316	0.997084	0.855946	1.61874e-06	8.0051e-08	0.554275	5.5587e-06	0.482201	0.528399	1.6513e-05	2.16916e-05	0.999914	0.243663	0.217318
chr4:73950965-73958017	ANKRD17	NM_032217	hsa_circ_0001417	0.0465434	0.999815	0.998818	0.00372422	0.00279367	0.990304	0.0339937	0.999947	0.955597	0.00756377	0.0389534	0.943378	0.120375	0.0919009
chr6:17507399-17514185	CAP2	NM_006366	hsa_circ_0002245	0.0197467	1	1	0.000652636	0.00132255	1	0.00671149	1	0.978176	0.000715214	0.00383341	0.96212	0.0564542	0.0267996
chr6:70447833-70500364	LMBRD1	NM_018368	unknown	0.0078205	0.951807	1	0.00135248	0.00033339	0.901971	0.00040134	0.969007	0.489455	9.56711e-05	0.00424993	0.630484	0.0464446	0.0659938
chr21:17553910-17603435	MIR99AHG	NR_027790	unknown	0.0489486	1	0.977234	0.0029551	0.0231133	0.948312	0.014175	1	0.84503	0.00193821	0.0343824	0.753754	0.0315114	0.0270527
