# Supplementary material for: Circular RNA profiling distinguishes medulloblastoma groups and shows aberrant RMST overexpression in WNT medulloblastoma
Source: Acta Neuropathol. 2021 Apr 17;141(6):975–8. doi: 10.1007/s00401-021-02306-2 (PMC8113310; doi:10.1007/s00401-021-02306-2)
Supplement: Supplementary file 13 — Supplementary file13 (XLSX 14 KB) [file 401_2021_2306_MOESM13_ESM.xlsx]

## Sheet: disc_G3_circRNA_biomarkers
Coordinates	Gene	Refseq Id	circna_id_circbase	TukeyHSD P-value adj. Discovery WNTvs G4	TukeyHSD P-value adj. Discovery WNTvs SHH	TukeyHSD P-value adj. Discovery WNTvs G3	TukeyHSD P-value adj. Discovery SHHvs G4	TukeyHSD P-value adj. Discovery G3vs G4	TukeyHSD P-value adj. Discovery SHHvs G3	Mean_Group
chr15:76152218-76165909	UBE2Q2	NM_173469	unknown	0.999017	0.993511	0.0292622	0.938301	0.000739813	0.00564003	0.007276
chr2:227729319-227779067	RHBDD1	NM_001167608	hsa_circ_0058495	0.827033	0.939606	0.0312918	0.981668	0.0282049	0.0176465	0.0105324
chr3:138289159-138290198	CEP70	NM_024491	hsa_circ_0002468	0.911005	0.990025	0.0134766	0.525661	2.66448e-05	0.0020818	0.0185078
chr5:72370568-72373320	FCHO2	NM_001146032	hsa_circ_0002490	0.998034	0.4245	0.00592536	0.212667	0.00019217	0.0444027	0.0643411
chr7:80418621-80440017	SEMA3C	NM_006379	hsa_circ_0004365	0.827154	0.723799	0.0224535	0.989337	0.0175497	0.0496494	0.101485

## Sheet: val_G3_circRNA_biomarkers
Coordinates	Gene	Refseq Id	circna_id_circbase	TukeyHSD P-value adj. Validation WNTvs G4	TukeyHSD P-value adj. Validation WNTvs SHH	TukeyHSD P-value adj. Validation WNTvs G3	TukeyHSD P-value adj. Validation SHHvs G4	TukeyHSD P-value adj. Validation G3vs G4	TukeyHSD P-value adj. Validation SHHvs G3	Mean_Group
chr1:216495224-216500996	USH2A	NM_007123	unknown	1	1	0.00183205	1	0.000122215	0.000166313	0.0541228
chr1:225140371-225195246	DNAH14	NM_144989	hsa_circ_0016601	0.997343	0.900844	0.0163607	0.690694	0.00117643	0.0229243	0.134821
chr1:231930987-231954263	unkn	NR_002227	hsa_circ_0007848	0.977802	0.970773	0.00488668	0.999927	0.000113369	0.000132032	0.344567
chr12:5841685-5916534	ANO2	NM_001278596	unknown	0.989116	1	0.0027407	0.97995	0.000592886	0.000277081	0.0671075
chr12:5860001-5941769	ANO2	NM_001278596	unknown	1	1	0.0162113	1	0.00219519	0.00276965	0.0280067
chr12:5908672-5941769	ANO2	NM_001278596	unknown	0.997783	1	0.0144927	0.995859	0.00340459	0.00238911	0.14404
chr12:5915217-5941769	ANO2	NM_001278596	unknown	0.992115	1	0.0211862	0.985415	0.0076703	0.00394849	0.0446534
chr12:5936934-5941769	ANO2	NM_001278596	unknown	0.992222	1	0.00516079	0.985611	0.00120046	0.000622816	0.0529827
chr13:96577933-96651561	UGGT2	NM_020121	unknown	0.99214	1	0.0401864	0.985462	0.0178923	0.00931387	0.0260885
chr15:33445248-33447246	FMN1	NM_001277314	unknown	0.941956	0.944362	0.0153325	1	0.00031236	0.000415398	0.0515465
chr2:207144263-207162097	ZDBF2	NM_020923	hsa_circ_0002141	0.996797	0.999636	0.027306	0.99919	0.00855859	0.0075447	0.124414
chr2:40366540-40405633	SLC8A1-AS1	NR_038441	unknown	0.884794	1	0.0200603	0.805044	0.0271947	0.00367219	0.0517347
chr2:40655612-40657441	SLC8A1	NM_001112800	hsa_circ_0005232	0.999736	0.978886	9.12034e-05	0.980498	3.78482e-06	1.55798e-05	0.484417
chr2:40655612-40657444	SLC8A1	NM_001112800	hsa_circ_0000994	0.999736	0.978886	9.12034e-05	0.980498	3.78482e-06	1.55798e-05	0.484417
chr3:18419661-18462483	SATB1	NM_001195470	hsa_circ_0064555	0.854466	0.800297	0.0158964	0.998688	0.000148479	0.000133147	0.105614
chr3:33725850-33738425	CLASP2	NM_015097	hsa_circ_0001280	0.900551	0.993424	0.0220957	0.953785	0.0272958	0.00946752	0.0484087
chr3:68929880-68934461	FAM19A4	NM_001005527	hsa_circ_0066495	1	1	0.0463882	1	0.0093703	0.0113132	0.0423238
chr4:162376155-162431576	FSTL5	NM_001128427	unknown	1	0.983131	0.0094693	0.967771	0.0010621	0.00441041	0.0274365
chr6:135621637-135644462	AHI1	NM_001134830	hsa_circ_0005214	0.93378	0.926464	0.00695132	0.999975	0.00483127	0.00658353	0.0334673
chr6:65300115-65303202	EYS	NM_001142800	unknown	1	1	0.014946	1	0.00196576	0.00248805	0.0354112
chr6:66200486-66205886	EYS	NM_001142800	unknown	0.990645	0.970733	0.00180931	0.793817	0.000329794	3.67116e-05	0.136762
chr7:81662112-81746489	CACNA2D1	NM_000722	unknown	0.975289	1	0.0051114	0.955178	0.00185681	0.000615151	0.0648102
chr7:81689743-81746489	CACNA2D1	NM_000722	hsa_circ_0003159	0.966675	1	0.0250832	0.940049	0.0165598	0.00494445	0.128081
chr8:104922361-104973361	RIMS2	NM_001100117	unknown	1	1	0.0137132	1	0.00174928	0.00222143	0.0304854
chr8:105080739-105161076	RIMS2	NM_001100117	hsa_circ_0005114	0.887423	0.999262	5.91927e-05	0.882971	1.90397e-05	3.74472e-06	0.971545
chr8:105105698-105161076	RIMS2	NM_001100117	hsa_circ_0085302	0.980961	0.999985	0.0323612	0.973526	0.0180447	0.00772734	0.266917
chr8:32453345-32474403	NRG1	NM_013962	hsa_circ_0007279	1	1	0.0030644	1	0.000238562	0.000319406	0.0671317
chr9:88284399-88327481	AGTPBP1	NM_015239	hsa_circ_0087391	0.261621	0.9171	0.00140111	0.448754	0.0345817	0.00101908	0.0829118
