# Supplementary material for: Circular RNA profiling distinguishes medulloblastoma groups and shows aberrant RMST overexpression in WNT medulloblastoma
Source: Acta Neuropathol. 2021 Apr 17;141(6):975–8. doi: 10.1007/s00401-021-02306-2 (PMC8113310; doi:10.1007/s00401-021-02306-2)
Supplement: Supplementary file 14 — Supplementary file14 (XLSX 15 KB) [file 401_2021_2306_MOESM14_ESM.xlsx]

## Sheet: RMST validation MIONCO
	Normalized circRMST reads	Tissue	Category
1	0.102041	Thyroid Gland Papillary Carcinoma	cancer_non_CNS
2	0.204082	Thyroid Gland Papillary Carcinoma	cancer_non_CNS
3	0.0612245	Thyroid Gland Medullary Carcinoma	cancer_non_CNS
4	0.387755	TERATOMA TO PRIMITIVE SMALL ROUND BLUE CELL TUMOR	cancer_non_CNS
5	0.0816327	SYNOVIAL SARCOMA	cancer_non_CNS
6	0.0816327	SYNOVIAL SARCOMA	cancer_non_CNS
7	0.142857	spinal_cord	healthy_CNS
8	0.367347	solid pseudopapillary tumor	cancer_non_CNS
9	0.367347	solid pseudopapillary tumor	cancer_non_CNS
10	0.204082	solid pseudopapillary tumor	cancer_non_CNS
11	0.122449	solid pseudopapillary tumor	cancer_non_CNS
12	0.0408163	Solid Pseudopapillary Neoplasm of the Pancreas	cancer_non_CNS
13	0.163265	SMALL CELL NEUROENDOCRINE CARCINOMA	cancer_non_CNS
14	0.571429	Small Cell Lung Carcinoma	cancer_non_CNS
15	0.367347	SMALL CELL CARCINOMA	cancer_non_CNS
16	0.0408163	SMALL CELL CARCINOMA	cancer_non_CNS
17	0.0612245	serous papillary carcinoma	cancer_non_CNS
18	0.0612245	SEROUS CARCINOMA	cancer_non_CNS
19	0.0816327	SEROUS CARCINOMA	cancer_non_CNS
20	0.285714	RHABDOMYOSARCOMA	cancer_non_CNS
21	0.204082	RHABDOMYOSARCOMA	cancer_non_CNS
22	0.0612245	Prostate Adenocarcinoma	cancer_non_CNS
23	0.0612245	Prostate Adenocarcinoma	cancer_non_CNS
24	0.0612245	Prostate Adenocarcinoma	cancer_non_CNS
25	0.102041	Prostate Adenocarcinoma	cancer_non_CNS
26	0.102041	Prostate Adenocarcinoma	cancer_non_CNS
27	0.0816327	Prostate Adenocarcinoma	cancer_non_CNS
28	0.0408163	Prostate Adenocarcinoma	cancer_non_CNS
29	0.0612245	Prostate Adenocarcinoma	cancer_non_CNS
30	0.0408163	Prostate Adenocarcinoma	cancer_non_CNS
31	0.0408163	Prostate Adenocarcinoma	cancer_non_CNS
32	0.0408163	Prostate Adenocarcinoma	cancer_non_CNS
33	0.0612245	Prostate Adenocarcinoma	cancer_non_CNS
34	0.122449	Prostate Adenocarcinoma	cancer_non_CNS
35	0.0408163	Prostate Adenocarcinoma	cancer_non_CNS
36	0.0816327	Prostate Adenocarcinoma	cancer_non_CNS
37	0.0408163	Prostate Adenocarcinoma	cancer_non_CNS
38	0.0408163	Prostate Adenocarcinoma	cancer_non_CNS
39	0.0816327	Prostate Adenocarcinoma	cancer_non_CNS
40	0.0816327	Prostate Adenocarcinoma	cancer_non_CNS
41	0.0612245	Prostate Adenocarcinoma	cancer_non_CNS
42	0.122449	Prostate Adenocarcinoma	cancer_non_CNS
43	0.0408163	Prostate Adenocarcinoma	cancer_non_CNS
44	0.0612245	Prostate Adenocarcinoma	cancer_non_CNS
45	0.0408163	PROSTATE	healthy_non_CNS
46	0.0612245	PROSTATE	healthy_non_CNS
47	0.163265	PROSTATE	healthy_non_CNS
48	0.0612245	PROSTATE	healthy_non_CNS
49	0.0612245	PROSTATE	healthy_non_CNS
50	0.0408163	PROSTATE	healthy_non_CNS
51	0.0408163	PROSTATE	healthy_non_CNS
52	0.0408163	PROSTATE	healthy_non_CNS
53	0.0612245	PROSTATE	healthy_non_CNS
54	0.204082	PROSTATE	healthy_non_CNS
55	0.163265	PROSTATE	healthy_non_CNS
56	0.163265	PROSTATE	healthy_non_CNS
57	0.102041	PROSTATE	healthy_non_CNS
58	0.204082	PROSTATE	healthy_non_CNS
59	0.102041	PROSTATE	healthy_non_CNS
60	0.0408163	PROSTATE	healthy_non_CNS
61	0.0612245	PROSTATE	healthy_non_CNS
62	0.0816327	PROSTATE	healthy_non_CNS
63	0.367347	prostate	healthy_non_CNS
64	0.673469	prostate	healthy_non_CNS
65	6.53061	prostate	healthy_non_CNS
66	0.408163	POORLY DIFFERENTIATED CARCINOMA	cancer_non_CNS
67	0.77551	PNET	cancer_CNS
68	0.0408163	Pilocytic Astrocytoma	cancer_CNS
69	0.0408163	PAPILLARY SEROUS CARCINOMA	cancer_non_CNS
70	0.142857	PAPILLARY SEROUS CARCINOMA	cancer_non_CNS
71	0.183673	papillary serous carcinoma	cancer_non_CNS
72	0.0408163	PAPILLARY CARCINOMA WITH ANAPLASTIC COMPONENT	cancer_non_CNS
73	0.0408163	Pancreatic Neuroendocrine Tumor	cancer_non_CNS
74	0.0612245	Pancreatic Neuroendocrine Tumor	cancer_non_CNS
75	0.142857	NEUROENDOCRINE SMALL CELL CARCINOMA	cancer_non_CNS
76	0.244898	Nasal Cavity and Paranasal Sinus Small Cell Neuroendocrine Carcinoma	cancer_non_CNS
77	0.102041	Multiple_Myeloma	cancer_non_CNS
78	0.102041	Multiple_Myeloma	cancer_non_CNS
79	0.0408163	Multiple_Myeloma	cancer_non_CNS
80	0.306122	Multiple_Myeloma	cancer_non_CNS
81	0.612245	Multiple_Myeloma	cancer_non_CNS
82	0.102041	MEDULLOBLASTOMA	cancer_CNS
83	0.163265	MEDULLOBLASTOMA	cancer_CNS
84	0.0816327	MEDULLOBLASTOMA	cancer_CNS
85	0.22449	MEDULLOBLASTOMA	cancer_CNS
86	0.0612245	MEDULLOBLASTOMA	cancer_CNS
87	0.183673	Leiomyosarcoma	cancer_non_CNS
88	0.0612245	kidney	healthy_non_CNS
89	0.0408163	Hepatocellular Carcinoma	cancer_non_CNS
90	0.0408163	Glioblastoma Multiforme	cancer_CNS
91	0.0612245	Glioblastoma Multiforme	cancer_CNS
92	0.0816327	Glioblastoma Multiforme	cancer_CNS
93	0.0816327	Glioblastoma Multiforme	cancer_CNS
94	0.102041	GLIOBLASTOMA	cancer_CNS
95	0.0612245	GLIOBLASTOMA	cancer_CNS
96	0.0612245	GLIOBLASTOMA	cancer_CNS
97	0.265306	EXTRASKELETAL MYXOID CHONDROSARCOMA	cancer_non_CNS
98	0.244898	EXTRASKELETAL MYXOID CHONDROSARCOMA	cancer_non_CNS
99	0.142857	EXTRASKELETAL MYXOID CHONDROSARCOMA	cancer_non_CNS
100	0.0408163	extraskeletal myxoid chondrosarcoma	cancer_non_CNS
101	0.122449	extraskeletal myxoid chondrosarcoma	cancer_non_CNS
102	0.102041	extraskeletal myxoid chondrosarcoma	cancer_non_CNS
103	0.265306	EPENDYMOMA	cancer_CNS
104	0.0408163	DUCTAL CARCINOMA	cancer_non_CNS
105	0.0408163	DUCTAL CARCINOMA	cancer_non_CNS
106	0.163265	DUCTAL CARCINOMA	cancer_non_CNS
107	0.0408163	Diffuse Intrinsic Pontine Glioma	cancer_CNS
108	0.0408163	Clear Cell Renal Cell Carcinoma	cancer_non_CNS
109	0.0408163	CHOLANGIOCARCINOMA	cancer_non_CNS
110	0.0408163	CARCINOMA	cancer_non_CNS
111	0.367347	CARCINOMA	cancer_non_CNS
112	0.0612245	Breast Invasive Ductal Carcinoma	cancer_non_CNS
113	0.102041	brain	healthy_CNS
114	0.183673	ATYPICAL CARCINOID	cancer_non_CNS
115	0.285714	ATRT	cancer_CNS
116	0.163265	ampullary adenocarcinoma	cancer_non_CNS
117	0.0408163	ADRENOCORTICAL CARCINOMA	cancer_non_CNS
118	0.0816327	ADRENOCORTICAL CARCINOMA	cancer_non_CNS
119	0.0408163	ADRENOCORTICAL CARCINOMA	cancer_non_CNS
120	0.0408163	ADRENOCORTICAL CARCINOMA	cancer_non_CNS
121	0.0816327	ADENOCARCINOMA	cancer_non_CNS
122	0.0408163	ADENOCARCINOMA	cancer_non_CNS
123	0.0612245	ADENOCARCINOMA	cancer_non_CNS
124	0.0408163	ADENOCARCINOMA	cancer_non_CNS
125	0.0612245	ADENOCARCINOMA	cancer_non_CNS
126	0.102041	ADENOCARCINOMA	cancer_non_CNS
127	0.0816327	ADENOCARCINOMA	cancer_non_CNS
128	0.0408163	ADENOCARCINOMA	cancer_non_CNS
129	0.326531	ADENOCARCINOMA	cancer_non_CNS
130	0.22449	ADENOCARCINOMA	cancer_non_CNS
131	0.632653	ADENOCARCINOMA	cancer_non_CNS
132	0.183673	ADENOCARCINOMA	cancer_non_CNS
133	0.163265	ADENOCARCINOMA	cancer_non_CNS
134	0.0408163	ADENOCARCINOMA	cancer_non_CNS
135	0.0612245	ADENOCARCINOMA	cancer_non_CNS
136	0.0612245	ADENOCARCINOMA	cancer_non_CNS
137	0.0408163	ADENOCARCINOMA	cancer_non_CNS
138	0.0816327	ADENOCARCINOMA	cancer_non_CNS
139	0.0408163	ADENOCARCINOMA	cancer_non_CNS
140	0.0612245	ADENOCARCINOMA	cancer_non_CNS
141	0.0612245	ADENOCARCINOMA	cancer_non_CNS
142	0.0408163	ADENOCARCINOMA	cancer_non_CNS
143	0.0816327	ADENOCARCINOMA	cancer_non_CNS
144	0.0612245	ADENOCARCINOMA	cancer_non_CNS
145	0.0408163	ADENOCARCINOMA	cancer_non_CNS
146	0.0612245	ADENOCARCINOMA	cancer_non_CNS
147	0.0408163	ADENOCARCINOMA	cancer_non_CNS
148	0.0816327	ADENOCARCINOMA	cancer_non_CNS
149	0.102041	ADENOCARCINOMA	cancer_non_CNS
150	0.0612245	ADENOCARCINOMA	cancer_non_CNS
151	0.244898	ADENOCARCINOMA	cancer_non_CNS
152	0.142857	ADENOCARCINOMA	cancer_non_CNS
153	0.0408163	ADENOCARCINOMA	cancer_non_CNS
154	0.102041	ADENOCARCINOMA	cancer_non_CNS
155	0.142857	ADENOCARCINOMA	cancer_non_CNS
156	0.0816327	ADENOCARCINOMA	cancer_non_CNS
157	0.102041	ADENOCARCINOMA	cancer_non_CNS
158	0.0408163	ADENOCARCINOMA	cancer_non_CNS
159	0.244898	ADENOCARCINOMA	cancer_non_CNS
160	0.0408163	ADENOCARCINOMA	cancer_non_CNS
161	0.0408163	ADENOCARCINOMA	cancer_non_CNS
162	0.102041	ADENOCARCINOMA	cancer_non_CNS
163	0.0612245	ADENOCARCINOMA	cancer_non_CNS
164	0.0408163	ADENOCARCINOMA	cancer_non_CNS
165	0.0408163	ADENOCARCINOMA	cancer_non_CNS
166	0.0408163	ADENOCARCINOMA	cancer_non_CNS
167	0.163265	ADENOCARCINOMA	cancer_non_CNS
168	0.0408163	ADENOCARCINOMA	cancer_non_CNS
169	0.0408163	ADENOCARCINOMA	cancer_non_CNS
170	0.0612245	ADENOCARCINOMA	cancer_non_CNS
171	0.0408163	ADENOCARCINOMA	cancer_non_CNS
172	0.142857	ADENOCARCINOMA	cancer_non_CNS
173	0.0612245	ADENOCARCINOMA	cancer_non_CNS
174	0.0816327	ADENOCARCINOMA	cancer_non_CNS
175	0.0816327	ADENOCARCINOMA	cancer_non_CNS
176	0.0612245	ADENOCARCINOMA	cancer_non_CNS
177	0.0408163	ADENOCARCINOMA	cancer_non_CNS
178	0.102041	ADENOCARCINOMA	cancer_non_CNS
179	0.0408163	ADENOCARCINOMA	cancer_non_CNS
180	0.0408163	ADENOCARCINOMA	cancer_non_CNS
181	0.122449	ADENOCARCINOMA	cancer_non_CNS
182	0.0408163	ADENOCARCINOMA	cancer_non_CNS
183	0.697042	Validation_G4	Validation_G4
184	1.44055	Validation_G4	Validation_G4
185	1.09203	Validation_G4	Validation_G4
186	2.39318	Validation_G4	Validation_G4
187	1.18497	Validation_G4	Validation_G4
188	0.371756	Validation_G4	Validation_G4
189	0.418225	Validation_G4	Validation_G4
190	0.92939	Validation_G4	Validation_G4
191	2.02142	Validation_G4	Validation_G4
192	2.76493	Validation_G4	Validation_G4
193	1.0688	Validation_G4	Validation_G4
194	0.302052	Validation_G3	Validation_G3
195	0.116174	Validation_G3	Validation_G3
196	0	Validation_G3	Validation_G3
197	0	Validation_G3	Validation_G3
198	0.0464695	Validation_G3	Validation_G3
199	0.162643	Validation_G3	Validation_G3
200	0.0464695	Validation_G3	Validation_G3
201	0.092939	Validation_G3	Validation_G3
202	0.0697042	Validation_G3	Validation_G3
203	0	Validation_SHH	Validation_SHH
204	0.092939	Validation_SHH	Validation_SHH
205	0.348521	Validation_SHH	Validation_SHH
206	0	Validation_SHH	Validation_SHH
207	0	Validation_SHH	Validation_SHH
208	0.116174	Validation_SHH	Validation_SHH
209	0	Validation_SHH	Validation_SHH
210	0	Validation_SHH	Validation_SHH
211	0	Validation_SHH	Validation_SHH
212	0.464695	Validation_SHH	Validation_SHH
213	9.8283	Validation_WNT	Validation_WNT
214	3.06699	Validation_WNT	Validation_WNT
215	12.9882	Validation_WNT	Validation_WNT
216	3.06699	Validation_WNT	Validation_WNT
217	10.0839	Validation_WNT	Validation_WNT
