# Supplementary material for: Circular RNA profiling distinguishes medulloblastoma groups and shows aberrant RMST overexpression in WNT medulloblastoma
Source: Acta Neuropathol. 2021 Apr 17;141(6):975–8. doi: 10.1007/s00401-021-02306-2 (PMC8113310; doi:10.1007/s00401-021-02306-2)
Supplement: Supplementary file 15 — Supplementary file15 (XLSX 10 KB) [file 401_2021_2306_MOESM15_ESM.xlsx]

## Sheet: circRMST_megasampler
	MiOncoCircDB category	Number of MiOncoCircDB Samples
1	Thyroid Gland Papillary Carcinoma	3
2	Thyroid Gland Medullary Carcinoma	2
3	TERATOMA TO PRIMITIVE SMALL ROUND BLUE CELL TUMOR	1
4	SYNOVIAL SARCOMA	4
5	spinal_cord	1
6	solid pseudopapillary tumor	4
7	Solid Pseudopapillary Neoplasm of the Pancreas	1
8	SMALL CELL NEUROENDOCRINE CARCINOMA	2
9	Small Cell Lung Carcinoma	1
10	SMALL CELL CARCINOMA	4
11	serous papillary carcinoma	1
12	SEROUS CARCINOMA	6
13	RHABDOMYOSARCOMA	12
14	Prostate Adenocarcinoma	122
15	PROSTATE	20
16	prostate	9
17	POORLY DIFFERENTIATED CARCINOMA	3
18	PNET	1
19	Pilocytic Astrocytoma	2
20	PAPILLARY SEROUS CARCINOMA	2
21	papillary serous carcinoma	1
22	PAPILLARY CARCINOMA WITH ANAPLASTIC COMPONENT	2
23	Pancreatic Neuroendocrine Tumor	10
24	NEUROENDOCRINE SMALL CELL CARCINOMA	1
25	Nasal Cavity and Paranasal Sinus Small Cell Neuroendocrine Carcinoma	1
26	Multiple_Myeloma	209
27	MEDULLOBLASTOMA	7
28	Leiomyosarcoma	7
29	kidney	1
30	Hepatocellular Carcinoma	7
31	Glioblastoma Multiforme	14
32	GLIOBLASTOMA	5
33	EXTRASKELETAL MYXOID CHONDROSARCOMA	3
34	extraskeletal myxoid chondrosarcoma	4
35	EPENDYMOMA	1
36	DUCTAL CARCINOMA	84
37	Diffuse Intrinsic Pontine Glioma	1
38	Clear Cell Renal Cell Carcinoma	2
39	CHOLANGIOCARCINOMA	24
40	CARCINOMA	11
41	Breast Invasive Ductal Carcinoma	96
42	brain	1
43	ATYPICAL CARCINOID	1
44	ATRT	1
45	ampullary adenocarcinoma	1
46	ADRENOCORTICAL CARCINOMA	11
47	ADENOCARCINOMA	264
